# Supplementary material for: Intracellular potassium levels orchestrate circadian rhythmicity and cell division
Source: Nat Commun. 2026 May 22;17:6738. doi: 10.1038/s41467-026-73351-2 (PMC13385874; doi:10.1038/s41467-026-73351-2)
Supplement: Supplementary file 8 — Source Data [file 41467_2026_73351_MOESM8_ESM.zip]

Archive with 147 entries (146 files):
- Source data/
- Source data/S1e.txt
- __MACOSX/Source data/._S1e.txt
- Source data/1b.txt
- __MACOSX/Source data/._1b.txt
- Source data/1a.txt
- __MACOSX/Source data/._1a.txt
- Source data/1e.txt
- __MACOSX/Source data/._1e.txt
- Source data/S3j.txt
- __MACOSX/Source data/._S3j.txt
- Source data/S1b.txt
- __MACOSX/Source data/._S1b.txt
- Source data/S3k.txt
- __MACOSX/Source data/._S3k.txt
- Source data/2h.txt
- __MACOSX/Source data/._2h.txt
- Source data/S4e and S4g.txt
- __MACOSX/Source data/._S4e and S4g.txt
- Source data/1f.txt
- __MACOSX/Source data/._1f.txt
- Source data/S3i.txt
- __MACOSX/Source data/._S3i.txt
- Source data/S1a.txt
- __MACOSX/Source data/._S1a.txt
- Source data/S1d Geff.txt
- __MACOSX/Source data/._S1d Geff.txt
- Source data/1g.txt
- __MACOSX/Source data/._1g.txt
- Source data/2d 4-AP.txt
- __MACOSX/Source data/._2d 4-AP.txt
- Source data/S2a 4-AP.txt
- __MACOSX/Source data/._S2a 4-AP.txt
- Source data/2d low K.txt
- __MACOSX/Source data/._2d low K.txt
- Source data/S4m.txt
- __MACOSX/Source data/._S4m.txt
- Source data/S2a low K.txt
- __MACOSX/Source data/._S2a low K.txt
- Source data/S4n.txt
- __MACOSX/Source data/._S4n.txt
- Source data/S4o.txt
- __MACOSX/Source data/._S4o.txt
- Source data/S1f left.txt
- __MACOSX/Source data/._S1f left.txt
- Source data/4e.txt
- __MACOSX/Source data/._4e.txt
- Source data/S4b.txt
- __MACOSX/Source data/._S4b.txt
- Source data/1c and S1f middle.txt
- __MACOSX/Source data/._1c and S1f middle.txt
- Source data/S4c.txt
- __MACOSX/Source data/._S4c.txt
- Source data/S2c period.txt
- __MACOSX/Source data/._S2c period.txt
- Source data/1d and S1g.txt
- __MACOSX/Source data/._1d and S1g.txt
- Source data/S2d high light.txt
- __MACOSX/Source data/._S2d high light.txt
- Source data/4f.txt
- __MACOSX/Source data/._4f.txt
- Source data/S4a.txt
- __MACOSX/Source data/._S4a.txt
- Source data/4c.txt
- __MACOSX/Source data/._4c.txt
- Source data/S4d.txt
- __MACOSX/Source data/._S4d.txt
- Source data/3c and S3h.txt
- __MACOSX/Source data/._3c and S3h.txt
- Source data/4b.txt
- __MACOSX/Source data/._4b.txt
- Source data/S4j and S4l.txt
- __MACOSX/Source data/._S4j and S4l.txt
- Source data/S4f and S4h.txt
- __MACOSX/Source data/._S4f and S4h.txt
- Source data/4a.txt
- __MACOSX/Source data/._4a.txt
- Source data/2f.txt
- __MACOSX/Source data/._2f.txt
- Source data/S1f right.txt
- __MACOSX/Source data/._S1f right.txt
- Source data/1j.txt
- __MACOSX/Source data/._1j.txt
- Source data/S3e.txt
- __MACOSX/Source data/._S3e.txt
- Source data/S1m.txt
- __MACOSX/Source data/._S1m.txt
- Source data/S1l.txt
- __MACOSX/Source data/._S1l.txt
- Source data/S3d.txt
- __MACOSX/Source data/._S3d.txt
- Source data/1k.txt
- __MACOSX/Source data/._1k.txt
- Source data/2g.txt
- __MACOSX/Source data/._2g.txt
- Source data/2e.txt
- __MACOSX/Source data/._2e.txt
- Source data/3a.txt
- __MACOSX/Source data/._3a.txt
- Source data/1i.txt
- __MACOSX/Source data/._1i.txt
- Source data/S3f.txt
- __MACOSX/Source data/._S3f.txt
- Source data/S2b.txt
- __MACOSX/Source data/._S2b.txt
- Source data/S1n.txt
- __MACOSX/Source data/._S1n.txt
- Source data/1h.txt
- __MACOSX/Source data/._1h.txt
- Source data/1l.txt
- __MACOSX/Source data/._1l.txt
- Source data/3d.txt
- __MACOSX/Source data/._3d.txt
- Source data/S2c phase.txt
- __MACOSX/Source data/._S2c phase.txt
- Source data/S1d Sigma cyt.txt
- __MACOSX/Source data/._S1d Sigma cyt.txt
- Source data/S1k.txt
- __MACOSX/Source data/._S1k.txt
- Source data/S3c.txt
- __MACOSX/Source data/._S3c.txt
- Source data/S3b.txt
- __MACOSX/Source data/._S3b.txt
- Source data/S1j.txt
- __MACOSX/Source data/._S1j.txt
- Source data/3e.txt
- __MACOSX/Source data/._3e.txt
- Source data/2a.txt
- __MACOSX/Source data/._2a.txt
- Source data/S2d dim light.txt
- __MACOSX/Source data/._S2d dim light.txt
- Source data/3b and S3g.txt
- __MACOSX/Source data/._3b and S3g.txt
- Source data/3g.txt
- __MACOSX/Source data/._3g.txt
- Source data/2c.txt
- __MACOSX/Source data/._2c.txt
- Source data/S1h.txt
- __MACOSX/Source data/._S1h.txt
- Source data/S3a.txt
- __MACOSX/Source data/._S3a.txt
- Source data/2b.txt
- __MACOSX/Source data/._2b.txt
- Source data/3f.txt
- __MACOSX/Source data/._3f.txt
- Source data/S4i and S4k.txt
- __MACOSX/Source data/._S4i and S4k.txt
