# Supplementary material for: Intracellular potassium levels orchestrate circadian rhythmicity and cell division
Source: Nat Commun. 2026 May 22;17:6738. doi: 10.1038/s41467-026-73351-2 (PMC13385874; doi:10.1038/s41467-026-73351-2)
Supplement: Supplementary file 8 — Source Data [file 41467_2026_73351_MOESM8_ESM.zip › Source data/S1e.txt]

Time	Mock	Mock	Mock	Mock	"Low [K+]e"	"Low [K+]e"	"Low [K+]e"	"Low [K+]e"	"High [K+]e"	"High [K+]e"	"High [K+]e"	"High [K+]e"	"8mM CsCl"	"8mM CsCl"	"8mM CsCl"	"8mM CsCl"	"1mM 4-AP"	"1mM 4-AP"	"1mM 4-AP"	"1mM 4-AP"
18	975.489869	912.122063	942.2979530	951.3952680	793.014861	822.789902	689.258319	776.622577	1657.767670	1590.195440	1711.8397700	1575.3538900	433.480195	422.780480	503.510250	424.791002	156.935709	129.891569	189.64972100	191.85970500
