# Supplementary material for: Intracellular potassium levels orchestrate circadian rhythmicity and cell division
Source: Nat Commun. 2026 May 22;17:6738. doi: 10.1038/s41467-026-73351-2 (PMC13385874; doi:10.1038/s41467-026-73351-2)
Supplement: Supplementary file 8 — Source Data [file 41467_2026_73351_MOESM8_ESM.zip › Source data/1b.txt]

mM K+	Period difference	Period difference
100	3.58390200000000	0.18638610000000
90	3.20116300000000	0.11578400000000
80	2.76809800000000	0.10566080000000
70	2.10016900000000	0.08893696000000
60	1.65773500000000	0.08438397000000
50	1.39430500000000	0.08072823000000
45	1.32002400000000	0.07927492000000
40	1.10204800000000	0.07148660000000
35	0.92014470000000	0.07603787000000
30	0.65902260000000	0.07437500000000
25	0.43857880000000	0.06725231000000
20	0.26905560000000	0.06662005000000
15	0.19612780000000	0.06852942000000
10	2.48690000000000e-014	0.06947114000000
8	-0.10220930000000	0.06134063000000
6	-0.19947160000000	0.06109184000000
4	-0.36228970000000	0.06763947000000
