# Supplementary material for: Intracellular potassium levels orchestrate circadian rhythmicity and cell division
Source: Nat Commun. 2026 May 22;17:6738. doi: 10.1038/s41467-026-73351-2 (PMC13385874; doi:10.1038/s41467-026-73351-2)
Supplement: Supplementary file 8 — Source Data [file 41467_2026_73351_MOESM8_ESM.zip › Source data/1a.txt]

	10 mM K+	10 mM K+	10 mM K+	10 mM K+	10 mM K+	10 mM K+	10 mM K+	10 mM K+	10 mM K+	10 mM K+	10 mM K+	10 mM K+	10 mM K+	10 mM K+	10 mM K+	10 mM K+	60 mM K+	60 mM K+	60 mM K+	60 mM K+	60 mM K+	60 mM K+	60 mM K+	60 mM K+	60 mM K+	60 mM K+	60 mM K+	60 mM K+	60 mM K+	60 mM K+	60 mM K+	60 mM K+	80 mM K+	80 mM K+	80 mM K+	80 mM K+	80 mM K+	80 mM K+	80 mM K+	80 mM K+	80 mM K+	80 mM K+	80 mM K+	80 mM K+	80 mM K+	80 mM K+	80 mM K+	80 mM K+	100 mM K+
7.50	2270	2223	2335	2345	2251	2345	2177	2195	2186	2158	2064	2018	1943	1915	1878	1859	2261	2447	2326	2485	2429	2242	2289	2214	2120	2167	2158	2036	1990	1943	1943	1822	2289	2429	2317	2363	2401	2335	2345	2158	2176	2205	2102	1990	2083	1906	1896	1859	2195
8.54	542	560	532	560	542	588	626	598	607	551	588	514	560	579	579	514	486	560	532	551	588	588	588	560	579	560	579	588	532	579	598	551	476	523	542	551	570	626	560	570	579	523	570	579	542	542	588	570	514
9.58	495	514	617	645	673	607	635	682	673	701	729	654	710	701	719	645	588	588	588	626	654	682	645	654	654	673	757	682	757	738	710	757	560	579	570	617	626	682	635	719	719	673	673	682	701	757	729	654	523
10.63	1084	1065	1158	1112	1214	1233	1280	1308	1420	1382	1392	1280	1382	1345	1448	1336	981	1065	1037	1224	1233	1336	1270	1401	1345	1345	1345	1439	1317	1354	1373	1392	1046	990	1121	1270	1326	1326	1308	1364	1308	1429	1336	1345	1336	1420	1401	1289	981
11.67	1597	1765	1887	2027	1980	2027	2158	2064	2148	2139	2233	2092	2289	2120	2335	2027	1588	1719	1803	1859	1980	2055	2167	2223	2195	2195	2251	2251	2186	2233	2261	2261	1635	1709	1868	1943	1971	2139	2205	2064	2186	2279	2317	2214	2177	2205	2289	2092	1588
12.71	2326	2447	2578	2634	2821	2840	2896	2868	3195	3092	3073	3036	3111	3101	3092	2952	2008	2466	2457	2681	2625	2896	2812	2980	3101	3120	3092	3064	3045	3017	3036	3055	2167	2307	2475	2672	2597	2943	2971	2905	3073	3167	3129	3139	3083	3017	3045	2877	2092
13.75	2616	3008	3279	3260	3447	3578	3587	3727	3793	3643	3680	3671	3989	3727	3802	3671	2653	2999	3055	3354	3297	3596	3559	3793	3662	3951	3951	3737	3811	3895	3811	3783	2606	2933	2989	3325	3326	3680	3540	3680	3793	3746	3783	3849	3690	3727	3718	3727	2616
14.79	2971	3382	3503	3662	3951	3830	3989	4101	4250	4073	4166	4045	4101	4157	4316	3923	2868	3279	3354	3680	3867	3942	4007	4157	4148	4353	4531	4213	4260	4250	4222	4222	2924	3167	3456	3634	3727	3923	4007	4222	4260	4194	4129	4269	4297	4278	4269	4063	2942
15.84	3241	3587	3811	3961	4194	4176	4288	4325	4633	4372	4596	4372	4484	4409	4736	4475	3120	3559	3737	3821	4138	4493	4306	4344	4708	4717	4708	4727	4605	4745	4792	4512	3185	3484	3634	3970	4120	4316	4372	4484	4521	4587	4549	4661	4568	4531	4596	4559	3251
16.88	3456	3839	4194	4157	4512	4390	4736	4633	4848	4624	4886	4689	4858	4848	4867	4979	3428	3662	3998	4176	4447	4661	4652	4689	4998	4886	5054	5044	5007	4895	5110	4858	3307	3671	3905	4194	4222	4661	4549	4773	4792	4708	4886	4904	4830	4839	4951	4988	3279
17.92	3839	4166	4549	4624	4755	4932	5044	4886	5250	5063	5147	5138	5185	5315	5362	5325	3447	3839	4194	4381	4577	4792	4792	5044	5222	5325	5427	5315	5287	5278	5119	5315	3428	3989	4166	4334	4531	4848	4830	5054	5222	5222	5203	5203	5185	5110	5147	5371	3410
18.96	3737	4222	4400	4493	5016	4970	5091	5035	5353	5418	5409	5222	5446	5315	5511	5427	3344	3942	4063	4493	4503	4886	5026	4951	5278	5558	5278	5315	5315	5362	5194	5334	3456	3821	3961	4447	4512	4773	4820	5054	5035	5325	5185	5241	5250	4979	5353	5222	3391
20.00	4017	4633	4830	4820	5166	5119	5409	5278	5792	5511	5923	5568	5689	5792	5894	5979	3568	4054	4344	4475	4867	5128	5231	5325	5764	5820	6007	5670	5717	5801	5605	5773	3503	4026	4269	4745	4764	5147	5110	5287	5493	5792	5605	5530	5540	5147	5502	5633	3503
21.05	4213	4783	5110	5297	5539	5736	6044	5913	6287	6100	6296	6109	6483	6306	6100	6539	3914	4353	4549	5026	5128	5530	5717	5932	6287	6483	6548	6240	6380	6380	6193	6240	3802	4204	4652	4876	5194	5605	5866	5894	6203	6240	6278	6044	6147	5745	5951	6249	3830
22.09	4288	5063	5287	5586	5969	5904	6278	6203	6698	6530	6782	6576	6913	6651	6763	6810	3970	4643	4867	5325	5455	6044	5932	6193	6679	6857	6978	6838	6679	6595	6614	6558	3727	4390	4708	5269	5511	5941	6053	6119	6315	6446	6408	6343	6408	6165	6212	6651	3886
23.13	4633	5558	5801	5969	6661	6586	6894	6633	7174	7174	7193	7081	7277	7193	7128	7455	4222	4820	5100	5465	5894	6249	6240	6651	7081	7380	7427	6988	6997	6950	6969	7286	4082	4773	5026	5343	5726	6184	6380	6679	6950	7202	6810	6941	6885	6371	6866	7277	4138
24.17	4437	5521	5736	6007	6436	6623	7006	6829	7184	7240	7202	7016	7268	6903	7100	7399	3961	4531	5138	5549	5764	6212	6203	6633	6969	7240	7380	7174	7118	6997	6997	6988	4035	4559	5082	5287	5670	6193	6287	6539	6819	7109	6894	6707	6754	6334	6604	7137	3961
25.80	2700	2961	3680	3466	3727	3839	3858	5278	5063	6576	6109	6147	5026	5904	5026	4858	3466	3624	3830	3979	4587	6016	5315	6343	6418	4960	6847	4512	6829	5044	6109	5035	2018	3241	3241	3923	5278	5539	6464	6119	6614	6016	6745	6306	6390	5605	6193	5362	2120
26.84	2503	2560	3213	2896	3017	3279	3269	4512	4353	5502	5100	5259	4344	5147	4222	4110	3288	3204	3223	3073	3475	4437	3783	4568	4503	3410	4783	3232	4577	3466	4054	3540	2270	3055	2756	3260	4120	4344	4867	4260	4643	4521	4904	4521	4652	4120	4353	3410	2195
27.88	2167	2223	2784	2485	2756	2868	2924	3905	3662	4680	4222	4241	3512	4026	3363	3045	2728	2550	2503	2597	2952	3568	3111	3624	3484	2634	3680	2550	3428	2700	3064	2541	1728	2494	2233	2559	3260	3241	3905	3428	3606	3438	3709	3587	3578	2961	3288	2466	1700
28.93	1700	1765	2130	2018	2111	2223	2354	2784	2774	3223	2980	3017	2419	2728	2494	2092	2148	2008	2120	2018	2401	2690	2345	2700	2485	1971	2644	1784	2373	1784	2139	1728	1467	1906	1784	2046	2485	2597	2952	2653	2616	2419	2653	2438	2485	2233	2345	1607	1289
29.97	1336	1298	1495	1467	1551	1579	1644	2102	1915	2326	2102	2018	1784	1728	1672	1317	1597	1625	1644	1672	1747	2055	1878	1943	1794	1354	1803	1224	1597	1280	1457	1196	1130	1476	1373	1569	1906	1980	2186	1840	1896	1784	1915	1709	1737	1588	1541	1046	962
31.01	990	1018	1121	1093	1130	1214	1177	1392	1448	1541	1411	1411	1233	1252	1102	859	1270	1308	1252	1326	1411	1625	1392	1504	1317	1009	1289	915	1224	925	1018	878	925	1214	1065	1252	1541	1560	1607	1523	1429	1289	1373	1317	1345	1186	1112	738	701
32.05	803	738	887	803	869	850	869	1074	1037	1158	1056	1028	831	850	710	607	1046	1102	1028	1093	1121	1196	1149	1084	1028	822	962	626	850	710	729	682	710	1046	897	1009	1224	1270	1345	1130	1093	1028	1009	971	990	850	869	532	560
33.09	0	0	757	635	682	701	701	794	794	859	831	738	654	654	654	448	0	934	878	962	943	1018	915	934	794	626	710	570	691	617	598	495	0	897	710	878	1000	990	1093	953	887	813	859	803	803	822	766	420	0
34.14	626	542	542	523	570	579	635	654	635	701	663	607	504	579	560	374	897	831	785	822	850	813	813	850	663	570	635	430	617	467	514	430	588	803	691	775	878	841	878	869	701	701	766	701	757	626	645	411	458
35.18	663	514	663	523	458	523	542	626	551	682	598	598	458	598	532	430	934	803	757	803	822	831	701	775	579	495	645	402	607	523	560	430	579	794	626	710	850	794	859	719	654	626	738	673	710	691	766	439	439
36.22	841	626	738	588	504	542	570	645	617	729	701	691	607	710	626	570	1130	915	775	859	803	850	785	915	701	579	691	495	682	598	719	532	719	869	701	747	906	869	915	794	729	691	803	813	775	841	869	579	476
37.26	1074	850	943	775	757	663	729	822	813	1018	1028	1046	850	1112	943	841	1401	1149	962	962	971	1074	953	1018	887	757	906	701	953	785	934	841	897	1028	869	953	1084	1112	1121	1046	1037	934	1158	971	1093	1009	1130	878	607
38.30	1336	1112	1130	1046	859	934	971	1056	1149	1457	1336	1420	1205	1523	1261	1317	1775	1448	1233	1270	1289	1382	1186	1354	1121	897	1270	915	1242	1056	1401	1214	1009	1336	1074	1242	1541	1467	1532	1336	1392	1270	1420	1411	1448	1392	1504	1298	859
39.35	1588	1439	1476	1308	1317	1336	1354	1569	1569	2046	2036	2018	1756	2111	1868	1765	2326	1775	1579	1681	1625	1924	1569	1887	1579	1270	1812	1326	1859	1541	1784	1635	1233	1672	1551	1541	1831	1831	2008	1803	1859	1737	1999	1784	2008	1803	2008	1868	962
40.39	2092	1756	1887	1625	1672	1663	1850	2027	2186	2756	2700	2709	2270	2858	2531	2419	2765	2158	2083	2008	2120	2559	1990	2494	2279	1822	2410	1850	2522	2036	2410	2158	1700	1999	1812	2036	2541	2317	2644	2363	2569	2419	2765	2438	2681	2597	2756	2559	1186
41.43	2419	2223	2298	2111	2148	2148	2298	2709	2840	3606	3484	3400	3148	3643	3419	3148	3139	2653	2531	2513	2784	3185	2634	3232	2952	2382	3045	2410	3223	2653	3223	2840	1784	2382	2289	2503	3223	3064	3279	3139	3297	2933	3316	3288	3354	3185	3447	3269	1439
42.47	2886	2737	2961	2672	2718	2877	2980	3438	3746	4615	4521	4531	4073	4736	4138	4026	3755	3279	3055	3027	3325	3830	3307	3867	3662	3101	3989	2942	4054	3428	4017	3428	2083	2914	2718	2999	3886	3709	4138	3783	4026	3737	4176	4073	3989	3886	4241	4007	1513
43.51	3297	3157	3288	3213	3241	3307	3550	4334	4512	5549	5334	5437	4988	5605	4979	4811	4222	3643	3438	3447	3886	4587	3970	4671	4288	3671	4914	3494	4689	3821	4727	4101	2317	3316	3129	3494	4409	4409	4661	4484	4801	4353	5138	4773	4764	4493	4717	4755	1644
44.56	3709	3512	3699	3709	3811	3998	4232	5044	5175	6502	6296	6156	5605	6334	5782	5185	4559	3970	3923	3849	4418	5091	4428	5353	5166	4157	5446	3970	5418	4559	5203	4540	2559	3568	3494	3877	5138	4951	5418	5100	5241	4876	5708	5334	5325	5110	5334	5072	1756
45.60	3746	3821	4092	3905	4325	4437	4745	5661	5680	6801	6511	6427	5885	6586	5941	5100	4801	4362	4465	4148	4689	5689	4932	5838	5530	4773	6128	4559	5801	4914	5605	4708	2709	3830	3867	4241	5511	5362	5829	5652	5764	5558	5904	5754	5848	5568	5717	5100	1822
46.64	3914	3858	4045	4157	4400	4717	5054	5754	5932	7016	6623	6539	6315	6595	6137	4960	4811	4372	4587	4400	5091	5857	5465	6165	6175	4876	6306	4624	5988	5222	5866	4895	2858	4073	3867	4362	5848	5568	6053	5960	6203	5754	6081	5904	5866	5652	5745	5418	1859
47.68	3765	3933	4138	4204	4661	4783	5026	5923	5876	6661	6334	6436	5904	6203	5726	5082	4839	4484	4643	4671	5128	6203	5409	6156	6165	5166	6249	4773	6063	5082	5530	5147	2737	3961	3989	4587	6025	5754	6221	6119	6072	5829	6109	6147	5885	5605	5614	5110	1859
48.72	3718	3914	3905	4026	4549	4736	4830	5689	5605	6502	6007	5894	5483	5792	5343	4512	4745	4437	4568	4596	5213	5885	5465	5829	5820	4923	5932	4624	5530	4792	4848	4344	2662	3942	4073	4577	5876	5745	5979	6035	5885	5773	5904	5848	5474	5371	5175	4867	1728
49.77	3438	3578	3606	3727	4026	4400	4409	5147	4895	5801	5231	5185	4727	4811	4764	3951	4400	4073	4269	4325	5035	5614	5166	5446	5446	4596	5409	3970	5035	4465	4465	3802	2616	3755	3821	4353	5539	5418	5717	5670	5483	5399	5399	5446	5128	4904	4624	4120	1644
50.81	2952	3036	3017	3354	3550	3718	3755	4344	4232	4895	4204	4297	3951	4110	3839	3036	4120	3849	4213	4353	4633	5185	4708	4755	5035	4222	4858	3680	4465	3895	3933	3354	2419	3372	3680	4045	5250	4858	5297	5213	4848	4942	4764	4979	4587	4437	4092	3690	1579
51.85	2531	2597	2625	2830	3111	3167	3382	3849	3615	4101	3578	3559	3326	3344	3213	2438	3559	3447	3727	3914	4306	4521	4269	4120	4297	3634	4297	3083	3811	3316	3325	2690	2177	3176	3241	3877	4699	4568	4867	4503	4325	4512	4129	4428	3970	3951	3680	3148	1429
52.89	2279	2261	2345	2466	2634	2746	2653	3055	3008	3410	2886	2812	2606	2541	2475	1784	3111	3092	3316	3372	3905	3923	3755	3484	3718	3316	3466	2812	3167	2821	2877	2289	1990	2868	2980	3438	4110	3951	4138	3989	3737	3690	3671	3765	3354	3391	3036	2410	1298
53.94	1962	1962	1859	2148	2167	2242	2242	2438	2326	2784	2345	2289	1952	2027	1906	1448	2653	2849	2812	3036	3456	3326	3260	2952	3008	2653	2999	2363	2606	2382	2335	1719	1775	2606	2522	3027	3755	3391	3391	3531	3101	3251	2980	3129	2914	2886	2550	2055	1140
54.98	1635	1569	1635	1756	1850	1765	1840	2064	1962	2111	1822	1719	1588	1560	1467	1065	2251	2457	2503	2728	2830	2765	2746	2485	2700	2410	2373	1878	2008	1952	1878	1364	1541	2205	2289	2672	3073	2924	2896	2886	2625	2672	2503	2634	2335	2401	2092	1672	897
56.02	1298	1289	1411	1439	1392	1541	1485	1560	1439	1625	1317	1317	1196	1196	1102	729	1934	2046	2148	2410	2466	2242	2307	2055	2102	1980	1952	1551	1663	1541	1448	1140	1420	1934	1906	2251	2718	2419	2410	2335	2111	2167	1971	2120	1971	2008	1747	1308	850
57.06	1168	1084	1121	1196	1214	1233	1233	1317	1130	1214	1074	1084	897	953	887	579	1822	1831	1850	2120	2102	1924	2008	1700	1709	1569	1504	1326	1429	1392	1149	887	1186	1625	1691	1990	2158	2064	2008	1962	1672	1775	1588	1681	1532	1532	1308	953	897
58.10	1102	981	1000	1056	1037	925	981	1084	934	981	897	925	766	794	803	495	1467	1504	1625	1812	1812	1625	1579	1308	1392	1308	1270	1056	1056	1074	859	645	1056	1439	1411	1625	1850	1588	1635	1523	1345	1373	1261	1401	1289	1233	1074	691	626
59.15	1018	850	943	813	887	859	841	915	869	869	822	794	747	738	701	420	1420	1429	1392	1616	1597	1317	1270	1093	1130	1065	1065	897	943	850	719	532	878	1224	1186	1392	1467	1373	1289	1317	1140	1112	1084	1130	1046	1037	841	626	495
60.19	1037	897	906	831	813	813	775	822	803	878	878	859	673	719	775	504	1298	1298	1242	1429	1317	1158	1196	1028	1000	887	878	738	785	738	598	514	803	1056	1102	1280	1186	1140	1130	1065	934	953	859	1028	887	897	757	560	476
61.23	1121	1000	962	887	906	785	822	897	869	971	925	878	831	859	906	635	1233	1224	1158	1308	1168	1093	1009	934	794	869	775	747	757	747	607	458	729	943	1018	1046	1149	934	1009	962	878	934	813	869	803	766	738	542	346
62.27	1224	1102	1102	1000	915	887	971	1084	1028	1093	1074	1093	1074	1093	1168	943	1382	1242	1074	1261	1177	1074	1018	971	841	841	869	757	850	766	729	504	757	1000	887	990	971	971	943	925	822	859	841	785	822	803	747	532	374
63.31	1457	1317	1205	1205	1177	1074	1233	1196	1308	1336	1308	1289	1373	1298	1467	1149	1429	1261	1252	1242	1214	1121	1130	1046	925	869	925	850	897	785	850	691	719	953	897	943	1028	925	934	990	934	850	934	869	878	850	897	682	374
64.36	1681	1569	1429	1382	1326	1373	1476	1579	1579	1672	1672	1719	1728	1756	1812	1373	1653	1411	1354	1401	1336	1354	1261	1205	1102	1037	1233	1000	1102	1009	1121	813	775	1009	1018	1018	1168	1102	1102	1121	1093	1037	1074	962	1009	1084	1093	803	336
65.40	1980	1812	1775	1597	1691	1691	1794	1952	1934	2074	2064	2008	2167	2139	2251	1812	1934	1597	1420	1467	1569	1569	1439	1551	1364	1158	1439	1298	1298	1205	1373	1130	869	1168	1102	1196	1364	1224	1289	1242	1280	1177	1354	1140	1186	1214	1354	1186	402
66.44	2242	2148	2018	1999	2092	2064	2148	2345	2382	2606	2541	2606	2653	2578	2765	2233	2289	1859	1775	1663	1663	1850	1700	1924	1635	1448	1719	1551	1719	1485	1635	1270	943	1354	1280	1448	1513	1420	1523	1597	1551	1504	1588	1420	1560	1523	1569	1364	402
67.48	2382	2354	2242	2242	2354	2382	2662	2700	2840	2980	2812	2840	3008	2812	3092	2475	2690	2130	1943	1915	2102	2233	2064	2083	1962	1691	2092	1775	2064	1896	2092	1737	1149	1597	1523	1625	1868	1756	1840	1822	1868	1728	1999	1784	1906	1868	1906	1737	495
68.53	2644	2690	2541	2578	2700	2868	3055	3111	3139	3232	3316	3157	3335	3260	3438	2503	3008	2447	2195	2148	2261	2531	2242	2503	2289	2064	2541	2036	2419	2214	2503	1896	1326	1887	1803	1719	2055	2046	2074	2195	2177	2102	2261	2261	2074	2120	2279	1924	588
69.57	2756	2840	2681	2840	3055	3045	3279	3372	3550	3615	3522	3391	3624	3587	3783	2653	3204	2681	2382	2382	2728	2914	2690	2914	2672	2419	2858	2419	2793	2625	2793	2036	1513	2195	2158	1952	2475	2261	2391	2494	2569	2354	2662	2513	2391	2513	2672	2055	785
70.61	2933	2989	2914	3055	3279	3372	3578	3578	3746	3830	3737	3596	3755	3652	3774	2840	3503	2989	2625	2569	2858	3185	3260	3325	3017	2662	3213	2644	3111	2802	2999	2317	1803	2401	2475	2335	2896	2541	2690	2952	2905	2774	2858	2793	2812	2942	3073	2401	822
71.65	2999	3045	3027	3241	3456	3522	3802	3989	3942	3914	3802	3727	3783	3596	3718	2634	3559	3027	2756	2830	3223	3382	3288	3466	3279	2971	3550	3017	3269	3148	3372	2242	1943	2746	2578	2531	3111	2999	3027	3269	3139	3111	3251	3185	2989	3129	3241	2438	943
72.70	2849	3073	2849	3176	3475	3699	3765	3652	3914	4007	3578	3587	3746	3466	3709	2550	3531	3148	2774	3017	3391	3765	3503	3774	3615	3167	3662	3111	3428	3195	3484	2419	2158	2821	2784	2746	3279	3101	3344	3503	3522	3316	3438	3382	3260	3419	3643	2597	1037
73.74	2737	2849	2784	3157	3428	3391	3587	3587	3475	3699	3456	3494	3363	3185	3288	2214	3587	3129	2905	2999	3578	3961	3494	3643	3596	3241	3830	3241	3475	3325	3400	2466	2223	2999	2933	2933	3494	3344	3540	3606	3438	3522	3737	3568	3382	3494	3466	2634	1158
74.78	2634	2588	2541	2905	3101	3148	3382	3204	3111	3410	3251	3064	3064	2914	2980	1952	3372	3017	2989	3167	3587	3746	3652	3821	3643	3354	3877	3148	3522	3428	3363	2307	2289	2980	2914	2989	3634	3578	3531	3643	3466	3643	3652	3550	3466	3484	3606	2522	1242
75.82	2391	2531	2326	2709	2924	2737	2961	2784	2830	3092	2821	2709	2662	2494	2503	1681	3185	2774	2914	3008	3634	3737	3494	3615	3587	3204	3540	2999	3344	3027	3073	2167	2457	2896	2905	2942	3634	3438	3438	3709	3652	3456	3596	3540	3316	3419	3419	2494	1242
76.87	2158	2223	2102	2289	2541	2475	2644	2522	2634	2774	2466	2382	2251	2102	2148	1457	2942	2756	2737	2971	3391	3550	3279	3354	3503	3045	3279	2849	3167	2868	2802	2008	2326	2858	2774	2933	3522	3363	3325	3624	3297	3428	3307	3456	3176	3269	3129	2279	1186
77.91	1812	1878	1887	1999	2102	2102	2298	2102	2130	2205	2036	1831	1831	1784	1756	1112	2746	2550	2653	2737	3176	3325	3139	3129	3129	2924	2980	2606	2728	2457	2672	1644	2111	2597	2531	2812	3288	3083	3101	3335	3045	3241	3185	3185	2821	2905	2877	1906	1336
78.95	1625	1607	1691	1803	1934	1737	1868	1719	1812	1794	1588	1495	1457	1280	1411	906	2391	2298	2382	2494	2802	2849	2858	2746	2765	2588	2662	2261	2307	2111	2074	1354	2074	2345	2419	2625	2971	2989	3017	3027	2812	2924	2896	2868	2569	2634	2550	1597	1242
79.99	1439	1392	1382	1457	1476	1448	1541	1401	1420	1392	1345	1289	1205	1196	1149	654	2139	2055	2195	2242	2531	2559	2419	2354	2419	2205	2326	1850	2148	1887	1840	1140	1803	2158	2176	2317	2672	2700	2634	2690	2494	2634	2559	2541	2242	2401	2205	1429	1149
81.04	1158	1186	1196	1224	1214	1177	1242	1149	1205	1214	1130	1084	1000	962	887	542	1831	1850	1822	2027	2289	2120	2018	1999	1962	1850	1878	1625	1812	1625	1476	962	1681	1962	1971	2027	2354	2307	2279	2307	2205	2148	2102	2205	2018	1943	1822	1233	1102
82.08	962	971	1028	1028	1018	1000	981	953	1018	943	934	897	794	747	738	495	1616	1579	1579	1663	1840	1719	1709	1700	1653	1560	1560	1345	1420	1308	1214	822	1579	1765	1765	1822	1934	1906	1990	1999	1896	1962	1831	1906	1728	1672	1439	1037	981
83.12	953	869	841	897	897	859	859	841	803	878	775	813	729	701	654	364	1373	1298	1382	1588	1616	1597	1495	1448	1411	1308	1298	1140	1140	1084	990	626	1252	1513	1485	1579	1728	1681	1700	1672	1560	1663	1551	1579	1448	1411	1242	747	887
84.16	775	729	757	710	813	673	747	701	701	654	710	673	663	626	617	308	1177	1214	1252	1364	1382	1224	1140	1149	1177	1074	1065	934	971	878	794	617	1242	1270	1186	1382	1541	1448	1467	1457	1242	1364	1289	1364	1214	1186	1018	607	719
85.20	785	775	775	775	682	663	645	682	682	663	607	626	560	542	579	336	1056	1037	1084	1130	1084	1093	1074	962	981	953	878	766	813	719	598	411	1000	1121	1074	1074	1224	1112	1186	1158	1112	1130	1009	1056	1084	1056	831	495	654
86.25	887	813	747	673	719	645	729	654	701	645	645	626	635	626	607	336	981	878	971	971	934	934	934	841	813	729	747	663	710	626	579	318	869	943	887	943	981	981	990	1028	887	943	869	887	822	775	710	374	607
87.29	887	822	775	775	766	645	766	682	710	691	701	729	775	673	701	374	943	878	831	831	925	859	794	710	626	654	579	588	598	560	532	290	794	878	803	785	841	859	859	803	766	775	738	738	701	747	607	346	542
88.33	1009	887	878	794	775	719	831	757	859	785	803	757	803	785	831	448	962	850	757	785	841	738	775	719	673	579	626	514	570	551	514	542	719	710	738	766	738	757	747	775	645	710	673	691	635	617	551	243	486
89.37	1130	1065	1056	906	841	869	953	794	925	859	897	906	1028	906	953	514	971	850	729	822	822	738	785	635	645	607	654	588	607	579	532	392	673	747	701	691	645	617	729	682	645	635	645	635	663	626	514	290	467
90.41	1298	1289	1112	1056	1018	943	1112	971	1130	971	1112	1084	1102	1009	1130	598	1102	897	775	803	785	785	785	710	617	663	663	663	617	598	598	290	617	682	645	598	645	691	626	654	588	570	645	617	560	598	570	280	458
91.46	1448	1345	1196	1233	1242	1084	1205	1158	1317	1121	1140	1261	1280	1252	1429	719	1177	887	831	831	934	841	878	766	738	691	738	691	701	663	710	392	682	682	673	663	673	635	654	635	617	663	682	607	598	710	663	299	420
92.50	1597	1457	1401	1382	1364	1242	1289	1289	1420	1420	1336	1476	1467	1373	1495	841	1252	1018	943	953	897	943	887	897	775	850	822	785	775	813	785	486	701	785	701	663	663	645	691	673	673	663	701	635	654	785	747	392	374
93.54	1765	1588	1551	1467	1551	1439	1579	1373	1597	1513	1560	1551	1635	1560	1700	850	1532	1177	1018	1009	981	1018	1028	915	915	934	906	906	925	1000	981	495	738	775	775	691	766	738	738	738	719	766	738	719	747	813	915	392	383
94.58	1868	1765	1709	1709	1700	1700	1775	1616	1728	1709	1700	1681	1850	1616	1878	971	1635	1252	1121	1177	1177	1149	1196	1074	971	1028	1121	1065	1065	1130	1121	635	813	943	785	794	841	850	729	775	785	803	794	785	729	897	1056	486	392
95.62	1999	1775	1756	1794	1896	1784	2008	1663	1906	1868	1831	1775	1896	1803	1924	1009	1775	1411	1261	1308	1308	1270	1252	1298	1149	1196	1280	1196	1298	1280	1308	682	887	1018	906	887	953	859	878	925	869	906	906	897	897	1009	1112	607	458
96.67	2036	1859	1868	1859	2074	1896	2074	1794	2036	1859	1831	1878	2055	1924	1906	1084	1999	1504	1401	1439	1560	1420	1457	1373	1326	1326	1457	1317	1401	1429	1532	785	1018	1158	1056	943	1000	915	990	981	1000	1000	953	1000	990	1112	1205	654	420
97.71	1980	1915	1896	1990	2064	2008	2074	1878	2018	1943	1906	1812	1990	1924	2046	1205	2111	1719	1569	1532	1625	1513	1616	1551	1513	1513	1607	1523	1569	1588	1681	878	1093	1214	1140	1074	1112	1018	981	1112	1084	1093	1056	1112	1074	1214	1392	710	495
98.75	1915	1943	1896	2064	2111	1990	2139	1765	2036	1878	1822	1906	1915	1812	1980	1196	2158	1765	1691	1681	1803	1765	1700	1644	1541	1625	1794	1691	1653	1775	1691	906	1214	1326	1289	1149	1242	1102	1093	1112	1130	1186	1252	1214	1158	1326	1560	878	514
99.79	1803	1896	1878	1915	2036	2008	1999	1794	1943	1803	1747	1747	1831	1719	1868	1009	2307	1990	1775	1822	1980	1868	1812	1765	1719	1775	1822	1719	1709	1691	1850	1056	1280	1411	1326	1373	1317	1102	1205	1252	1233	1270	1280	1214	1214	1485	1672	869	560
100.84	1784	1672	1616	1803	1906	1737	1896	1653	1822	1700	1681	1532	1784	1588	1607	906	2335	1896	1719	1878	1943	1962	1859	1812	1831	1868	1887	1831	1709	1962	1878	990	1308	1476	1364	1289	1382	1224	1205	1308	1233	1345	1298	1317	1326	1476	1700	850	579
101.88	1551	1485	1541	1653	1719	1588	1756	1476	1588	1523	1504	1439	1439	1541	1504	701	2261	1962	1794	1943	1980	1896	1906	1906	1934	1840	1924	1896	1887	1803	1859	906	1382	1485	1467	1448	1485	1280	1364	1308	1242	1326	1289	1289	1392	1504	1691	869	607
102.92	1354	1411	1364	1467	1588	1532	1579	1336	1411	1392	1345	1298	1326	1252	1298	663	2120	1850	1840	1831	1962	1924	1784	1775	1803	1756	1859	1765	1616	1765	1794	850	1457	1467	1467	1392	1420	1252	1382	1373	1261	1336	1354	1354	1317	1625	1672	831	607
103.96	1214	1158	1214	1336	1411	1289	1392	1252	1270	1196	1168	1130	1121	1186	1112	551	1999	1784	1728	1831	1924	1812	1812	1775	1765	1644	1803	1653	1691	1616	1635	841	1392	1485	1420	1336	1411	1261	1280	1354	1298	1308	1308	1308	1317	1448	1560	775	645
105.01	1112	1028	1112	1168	1177	1074	1261	981	1056	1028	981	971	897	943	925	448	1906	1607	1653	1653	1747	1663	1635	1700	1709	1579	1616	1457	1560	1569	1504	682	1373	1354	1354	1308	1354	1280	1270	1354	1261	1354	1308	1401	1317	1401	1485	654	635
106.05	981	897	953	1000	1093	962	990	878	981	878	859	813	925	831	850	355	1765	1448	1495	1579	1644	1485	1523	1485	1588	1504	1448	1429	1364	1392	1336	607	1364	1345	1289	1289	1280	1121	1233	1252	1121	1214	1233	1196	1214	1308	1429	588	701
107.09	831	729	813	878	859	869	934	794	813	794	785	729	691	663	691	262	1457	1345	1382	1495	1373	1392	1280	1382	1392	1270	1420	1158	1317	1196	1242	504	1233	1242	1280	1252	1177	1112	1102	1158	1065	1140	1214	1102	1168	1130	1298	504	654
108.13	719	645	719	822	757	757	794	654	747	645	701	663	598	635	617	271	1317	1233	1345	1252	1242	1326	1149	1186	1196	1224	1140	1074	1130	1018	1037	374	1112	1093	1149	1102	1093	1018	1130	1046	1009	1084	1130	1046	1056	1046	1158	448	645
109.18	617	607	588	654	701	645	663	588	635	607	607	570	654	570	551	252	1158	1028	1149	1093	1140	1093	971	1046	1084	990	981	841	906	859	822	327	1018	981	981	962	1028	859	943	990	962	990	925	981	943	962	1056	420	607
110.22	645	598	617	579	673	626	691	551	635	654	635	551	551	570	495	243	1000	906	925	990	934	906	878	887	962	878	850	794	794	701	673	280	897	869	869	915	906	869	897	869	859	859	850	859	887	813	943	430	504
111.26	560	579	514	514	551	486	551	570	635	588	570	626	570	504	542	243	878	766	794	785	822	822	757	766	794	766	729	635	710	588	607	224	775	813	859	794	813	757	813	757	785	803	822	785	766	701	813	308	495
112.30	617	551	514	514	542	514	617	551	607	560	532	542	607	532	486	177	813	645	701	747	719	729	645	719	682	617	626	542	579	560	588	206	757	673	663	673	719	607	673	747	663	710	663	673	654	691	729	280	467
113.34	673	607	560	551	542	514	607	504	654	570	598	607	598	542	495	224	691	635	645	598	673	598	579	635	542	588	551	495	514	467	448	206	588	626	645	626	588	626	617	579	588	635	645	635	617	570	645	196	523
114.38	673	626	607	542	588	560	607	514	654	626	626	635	645	654	607	215	635	560	560	570	579	504	514	514	523	467	467	467	430	402	383	168	542	551	598	523	570	532	598	607	542	560	654	560	542	504	514	196	402
115.43	729	673	654	645	598	626	691	598	663	673	654	663	682	626	663	252	588	495	532	476	523	486	476	476	439	476	439	430	392	402	355	168	532	467	486	495	514	504	467	504	523	476	486	495	476	448	551	187	318
116.47	757	710	673	654	588	645	757	626	766	682	710	682	719	738	701	262	560	495	495	458	458	448	448	486	439	411	402	392	383	364	374	149	430	439	420	420	467	420	476	467	467	486	467	430	448	439	486	177	308
117.51	822	785	719	691	682	654	719	701	757	757	719	747	747	747	785	271	635	476	430	448	448	448	420	448	392	430	411	402	392	383	383	149	420	383	392	430	411	411	383	402	448	430	346	411	383	420	448	140	280
118.55	887	785	766	719	729	691	794	757	803	841	803	803	859	813	850	327	551	476	420	439	430	448	430	448	411	402	392	364	411	355	439	149	430	430	374	383	392	364	364	383	383	336	374	374	355	364	392	140	262
119.59	1000	785	775	831	803	775	794	747	813	785	757	803	775	813	831	271	617	448	448	383	448	411	439	402	392	383	374	364	355	383	402	121	346	355	346	318	327	327	355	327	327	327	374	355	346	336	355	103	262
120.64	1018	850	878	934	906	850	822	794	859	887	803	915	925	859	906	224	682	448	458	467	430	439	439	439	392	411	355	430	383	448	467	131	327	336	308	308	290	318	327	336	346	327	327	336	327	346	346	140	224
121.68	1084	981	869	971	934	794	934	878	915	859	850	869	934	906	1000	290	626	467	439	439	476	411	476	439	448	439	402	420	420	486	532	121	402	355	318	308	318	299	271	355	355	271	318	327	308	318	392	93	224
122.72	1093	953	953	1009	906	1000	1000	813	971	869	943	925	962	925	1000	290	607	486	514	486	458	476	486	458	467	458	476	504	411	532	467	140	374	346	327	327	290	327	318	318	290	336	271	299	336	411	402	131	224
123.76	1093	971	897	971	990	943	962	878	925	934	915	897	878	943	962	271	729	514	514	495	514	523	532	467	495	514	448	467	486	542	542	168	402	355	318	327	280	280	327	336	271	336	318	336	299	374	355	121	243
124.80	1065	971	962	1046	1009	934	1000	813	962	906	831	943	925	971	915	280	729	542	560	514	532	570	504	514	504	514	476	448	504	523	607	149	448	299	308	271	327	271	299	355	280	346	318	336	299	402	346	131	206
125.84	1074	934	943	990	971	1000	915	803	878	822	869	859	859	878	841	262	813	598	570	523	532	560	570	560	532	588	551	504	570	570	598	206	411	327	336	318	308	262	308	318	308	318	336	299	327	383	364	121	234
126.89	962	850	915	990	925	869	878	794	859	822	831	785	785	822	887	234	757	551	607	504	551	523	560	495	542	560	523	570	514	588	626	159	402	327	308	290	252	299	308	280	262	280	299	299	290	346	374	149	215
127.93	953	841	897	906	850	925	878	729	775	757	738	701	785	757	831	196	813	560	514	588	551	523	542	486	532	570	551	570	551	551	598	177	383	346	290	280	271	280	290	346	308	336	280	346	299	327	458	112	206
128.97	878	729	822	850	850	803	794	701	710	673	663	691	682	654	663	224	859	532	570	579	570	570	551	542	514	542	532	551	551	598	654	187	458	383	327	280	318	290	271	290	299	327	336	308	290	374	392	131	206
130.01	747	682	729	766	803	738	682	617	691	701	626	588	607	588	588	206	747	560	532	523	551	532	532	532	542	514	504	542	542	560	570	131	411	336	308	318	290	262	280	308	280	327	271	327	308	374	355	112	290
131.05	691	570	682	738	747	617	691	542	560	570	617	570	598	617	570	159	729	542	570	570	551	551	523	486	560	560	570	542	560	579	560	159	439	346	308	318	290	262	280	280	299	280	262	299	318	355	364	103	280
132.10	626	598	663	673	710	617	645	514	551	551	514	504	486	560	504	168	663	523	579	551	504	504	504	458	523	532	495	504	504	495	532	168	420	299	271	262	243	290	280	299	262	290	280	290	290	346	364	112	234
133.14	588	551	551	626	570	560	598	523	523	504	514	504	514	486	467	140	570	514	514	486	523	476	458	458	495	514	467	439	486	476	504	149	392	364	271	290	243	234	262	290	252	280	262	271	271	308	383	93	206
134.18	495	486	532	560	551	532	476	458	523	486	523	476	430	467	467	140	560	448	504	495	476	504	467	504	495	467	476	430	476	411	467	121	364	364	290	299	234	234	271	252	262	290	224	318	280	336	346	84	224
135.22	486	439	467	467	514	504	523	420	495	439	448	458	402	448	467	140	514	430	430	486	411	430	430	439	476	420	439	374	430	430	411	103	374	280	215	234	271	252	262	262	234	262	243	290	252	280	374	75	206
136.26	420	392	495	458	495	458	476	458	467	458	486	476	402	411	383	93	458	430	411	439	430	420	392	336	420	383	392	402	420	346	420	93	336	290	280	262	215	234	224	243	271	280	243	290	262	290	308	84	234
137.30	448	364	448	448	448	495	514	355	504	420	392	439	439	430	383	121	458	383	364	420	392	374	383	392	448	336	364	327	383	327	346	84	308	308	271	252	234	234	262	262	224	243	243	290	234	290	318	93	243
138.35	467	364	430	458	439	402	467	392	439	430	439	439	448	402	420	103	392	318	392	364	346	336	346	355	327	318	336	308	318	308	318	84	271	280	206	215	215	187	196	252	224	243	243	243	243	271	318	75	215
139.39	458	402	383	383	420	402	411	374	467	430	402	439	430	402	392	103	364	290	374	336	308	318	346	346	308	336	308	308	271	299	308	103	290	262	224	243	196	196	224	243	215	234	215	206	206	262	262	75	215
140.43	430	346	411	439	448	411	411	355	467	439	411	495	439	448	458	93	336	336	346	308	318	318	318	318	336	271	262	271	243	234	262	75	290	252	215	206	187	215	187	187	177	206	234	206	252	206	290	84	262
141.47	504	383	430	420	458	411	458	402	448	486	439	458	486	420	420	93	364	290	318	318	308	262	234	290	299	262	271	252	234	215	252	75	234	234	206	206	168	168	196	196	187	187	168	215	206	252	252	47	215
142.51	476	392	420	411	411	448	504	392	523	467	430	467	430	411	411	103	299	252	243	271	290	308	271	290	280	262	252	224	262	215	290	84	243	224	187	187	196	168	187	215	187	168	196	187	177	187	262	65	234
143.55	476	383	448	439	486	448	448	439	504	458	420	486	420	439	448	93	346	224	290	271	271	262	290	243	308	234	224	243	187	234	243	65	215	224	206	187	159	187	168	168	196	187	187	196	168	177	224	65	224
144.60	523	411	448	467	467	411	448	392	495	439	448	458	476	476	439	93	299	252	234	271	271	252	243	215	262	280	271	224	206	234	206	56	234	206	187	196	149	177	159	196	177	215	168	177	196	206	234	56	177
145.64	551	420	448	458	467	448	476	420	467	448	458	504	486	458	439	112	280	196	234	262	243	262	252	243	206	215	215	224	224	196	206	84	187	177	159	168	159	140	131	168	149	177	121	177	168	168	159	65	168
146.68	514	439	402	476	486	476	486	411	495	420	467	476	430	448	504	103	224	215	224	215	280	234	224	243	243	224	234	224	234	224	243	65	177	215	187	168	159	121	177	149	159	168	140	168	149	168	177	65	159
147.72	467	430	439	439	504	467	467	430	448	495	486	467	495	476	420	103	243	215	224	224	215	280	262	206	234	206	252	224	215	243	224	56	196	187	149	149	121	131	140	149	131	140	140	140	140	177	187	47	168
148.76	476	420	430	467	467	448	495	420	420	467	458	476	430	467	411	103	271	234	252	234	206	224	215	215	224	206	234	206	196	187	215	56	149	149	140	140	103	159	149	149	149	149	131	149	140	168	177	65	159
149.81	504	420	439	430	448	467	448	392	495	458	420	458	420	439	420	84	224	196	234	243	215	234	224	215	196	196	168	206	206	187	215	56	168	149	131	131	121	121	149	140	103	159	112	140	168	140	177	65	112
150.85	495	392	467	448	476	411	458	364	448	402	383	402	392	402	439	65	234	206	206	234	215	243	243	224	168	215	177	187	215	252	206	56	168	131	140	131	140	121	112	140	140	159	140	121	121	149	168	56	149
151.89	476	392	476	476	467	467	411	374	411	411	392	392	420	420	439	93	215	196	206	262	234	234	252	177	215	215	234	224	177	234	224	93	131	168	112	131	103	103	140	140	131	121	140	121	140	140	149	65	149
152.93	458	355	355	448	392	420	355	346	392	346	336	383	364	383	383	56	234	196	177	168	187	196	206	196	215	187	215	206	206	262	206	37	131	121	103	112	84	103	103	140	131	121	131	149	93	140	168	37	168
153.97	402	336	392	392	411	392	374	318	364	336	346	364	336	364	327	56	215	187	196	177	196	215	177	234	177	177	206	187	177	206	215	56	159	149	103	93	103	103	93	131	112	121	103	112	149	149	121	47	121
155.01	383	346	364	402	355	383	392	299	383	299	318	318	355	336	318	65	243	187	215	215	168	187	159	206	187	149	177	206	149	206	234	37	121	131	131	103	93	103	121	121	112	103	103	121	131	112	140	37	121
156.06	383	299	355	364	364	355	336	271	336	299	318	327	336	318	318	56	234	149	206	168	196	187	159	196	177	159	187	196	187	224	206	65	140	84	93	103	93	75	103	112	112	93	112	103	93	140	112	37	93
157.10	355	355	318	392	364	355	318	318	318	299	299	318	318	327	308	47	224	187	187	187	187	215	187	177	187	215	168	206	215	168	206	65	93	121	103	103	75	103	103	121	103	93	103	131	121	131	112	47	93
158.14	327	327	308	392	374	318	364	308	364	271	280	327	290	290	299	47	196	187	196	177	206	187	168	177	177	196	177	196	187	177	196	47	121	103	112	121	75	93	93	112	103	112	103	103	93	140	103	47	112
159.18	346	280	299	346	336	346	318	271	299	280	308	280	262	299	299	37	187	177	196	168	196	187	206	187	187	177	168	196	149	196	206	65	121	121	84	112	84	75	84	112	84	93	93	112	93	131	121	56	93
160.22	299	290	308	364	336	318	308	280	271	280	271	299	308	299	271	47	196	177	177	177	196	159	159	149	196	187	177	168	168	196	177	56	112	121	93	103	93	84	84	121	103	103	84	121	103	131	131	56	93
161.26	280	234	299	318	318	327	290	290	318	243	262	271	262	280	280	47	168	159	168	177	159	187	177	168	187	196	159	177	149	177	168	56	121	93	75	93	112	103	112	121	75	121	93	84	84	93	131	75	112
162.31	262	252	271	290	327	271	308	280	318	262	262	290	224	271	243	47	187	168	159	177	196	196	168	177	159	177	168	177	206	177	177	56	112	112	93	93	93	103	93	112	75	103	93	112	103	103	93	56	75
163.35	299	243	308	271	336	327	299	280	280	262	252	271	252	262	243	28	196	149	187	177	196	168	177	168	187	187	168	187	159	187	168	19	112	121	103	84	84	84	103	121	121	103	112	121	84	93	140	56	93
164.39	280	252	299	280	299	271	346	262	308	280	262	318	224	308	243	56	159	140	177	168	196	177	140	215	187	159	159	159	177	187	168	37	103	93	84	84	103	103	84	131	75	84	65	103	93	140	112	47	93
165.43	280	234	271	327	327	280	280	252	318	271	290	290	290	290	243	47	159	177	149	159	168	187	177	177	159	159	159	159	159	177	159	47	103	112	75	75	75	84	84	112	84	93	65	103	84	93	103	47	75
166.47	280	234	271	299	308	271	271	262	299	290	243	290	243	308	271	56	140	140	177	159	159	187	131	131	168	149	168	168	140	159	187	56	103	84	112	93	84	103	103	131	93	84	84	93	103	93	103	75	75
167.52	299	280	280	271	299	280	280	262	336	308	271	299	252	308	243	47	177	177	131	168	140	159	149	140	149	177	159	159	149	159	168	56	93	112	103	84	65	75	84	103	65	103	84	103	93	84	103	28	84
168.56	318	262	280	280	290	299	318	262	308	290	243	262	262	308	243	28	196	168	149	196	159	140	159	159	140	159	187	149	121	177	140	37	103	93	93	75	75	65	65	93	75	103	84	103	93	121	103	47	93
169.60	299	252	299	290	290	318	290	252	271	271	262	308	290	280	280	47	159	159	168	168	206	159	168	121	159	149	140	140	140	177	131	37	103	75	75	84	75	65	65	112	75	103	84	75	93	84	131	56	65
170.64	346	299	280	308	355	280	308	262	262	243	252	280	271	271	234	37	140	140	131	131	131	149	159	149	149	149	131	168	140	149	149	37	121	93	75	75	56	65	75	93	84	103	75	75	112	112	93	65	65
171.68	290	252	290	271	280	290	346	271	280	252	234	262	234	299	224	47	140	140	140	140	121	140	131	140	140	140	131	140	140	149	140	28	84	93	65	56	84	103	65	103	75	84	56	93	84	103	103	37	65
172.72	262	234	290	299	308	290	308	243	262	243	252	262	271	271	271	37	140	121	159	140	121	149	112	121	103	149	121	168	121	149	103	56	93	75	84	56	65	56	65	84	93	103	75	103	65	103	84	28	65
173.77	299	262	262	308	308	271	280	215	234	262	262	243	243	271	262	37	140	112	149	131	140	131	140	140	112	159	131	140	121	140	121	47	84	93	56	84	56	65	56	75	75	65	47	103	56	93	84	47	47
174.81	308	215	224	271	280	271	262	262	252	224	234	262	224	243	271	47	140	84	121	149	149	131	103	140	112	140	140	131	121	149	140	37	75	75	84	65	75	75	65	103	84	75	75	75	75	93	75	56	56
175.85	299	243	280	308	318	243	252	262	243	224	234	243	271	262	252	47	112	149	131	149	140	112	121	149	131	112	140	103	103	159	140	37	84	84	65	56	65	65	65	93	56	103	47	65	65	75	75	37	65
176.89	290	206	262	252	280	271	224	224	234	224	234	252	224	280	252	37	149	112	103	149	149	112	112	112	121	112	103	112	93	131	112	37	84	75	75	56	47	65	56	103	47	75	56	75	75	84	93	37	56
177.93	252	206	234	252	299	234	271	215	224	243	234	252	224	243	206	37	121	121	121	112	121	131	103	84	112	121	112	103	103	121	131	56	93	75	56	65	65	65	56	75	75	75	75	75	75	65	84	56	65
178.98	262	206	224	243	262	271	243	187	252	187	215	215	215	206	234	47	112	131	103	121	112	131	103	149	103	140	103	103	121	103	112	28	65	84	65	65	65	75	65	93	47	75	47	56	47	56	84	47	56
180.02	271	224	262	234	280	234	224	206	196	206	215	243	196	206	187	28	121	121	112	84	112	112	112	112	140	103	121	121	131	140	131	47	103	65	65	56	65	56	56	65	65	65	47	47	56	65	56	37	47
181.06	280	215	262	252	280	262	234	196	252	206	187	206	215	215	234	37	103	84	140	121	103	112	112	112	103	121	84	149	103	131	103	37	75	103	56	65	37	65	56	84	65	93	37	65	56	84	84	28	37
182.10	262	187	243	262	262	262	234	215	252	215	215	224	196	206	187	47	121	131	112	121	93	131	84	112	121	131	112	131	112	112	112	47	75	65	56	47	47	65	56	75	56	56	37	65	56	84	75	47	47
183.14	243	196	262	271	252	215	224	206	224	215	187	234	196	234	196	47	103	121	131	112	121	112	121	103	93	112	103	131	103	112	93	37	84	84	65	37	56	47	65	84	65	75	47	75	75	75	75	56	47
184.18	234	187	206	224	299	252	206	177	206	215	196	215	206	234	215	37	93	112	112	103	93	93	93	93	131	112	112	103	75	131	93	28	65	56	56	47	47	56	47	65	47	65	47	84	65	84	84	37	37
185.23	262	177	234	290	215	224	187	168	206	196	206	243	196	215	196	47	112	121	93	121	103	93	84	112	112	103	84	112	93	103	103	19	65	75	75	56	65	56	47	75	37	47	47	37	65	75	37	47	65
186.27	243	187	206	196	215	215	196	215	196	168	187	177	187	177	159	37	103	103	112	84	75	112	75	84	93	75	84	93	121	103	75	37	75	56	37	37	47	56	37	112	65	65	37	56	65	65	47	37	47
187.31	215	140	206	234	234	215	234	177	196	187	187	196	196	196	177	56	121	103	93	103	93	75	93	112	93	103	103	93	103	93	103	56	75	75	65	37	56	84	37	65	65	56	37	37	65	56	47	56	56
188.35	215	196	196	206	224	187	177	206	159	177	177	196	168	177	159	75	112	103	103	84	84	103	93	93	93	112	84	103	84	112	93	56	56	75	47	56	65	47	56	65	28	56	28	47	47	65	84	47	56
189.39	262	187	196	206	206	206	206	140	196	168	168	168	168	187	159	65	112	84	84	103	121	93	93	84	84	112	75	93	93	75	103	37	56	75	47	75	37	47	47	56	37	56	37	47	47	56	75	37	56
190.44	206	131	215	215	224	234	224	168	196	159	187	168	168	196	168	37	112	84	93	84	84	103	84	84	75	93	75	75	84	93	140	47	56	56	37	37	65	28	47	56	56	65	47	37	47	56	47	37	65
191.48	215	168	187	196	234	224	187	177	159	177	215	206	177	196	177	56	93	84	56	84	93	93	75	84	84	103	75	112	84	84	93	28	75	47	47	56	56	47	37	75	47	65	37	93	56	56	56	47	47
192.52	206	159	206	196	215	215	243	168	196	187	168	168	187	187	196	47	93	93	75	75	75	93	65	103	84	84	75	84	93	84	103	37	56	65	37	65	28	47	47	65	47	37	56	65	37	56	47	56	56
[truncated: 15 more columns]
