# Supplementary material for: Intracellular potassium levels orchestrate circadian rhythmicity and cell division
Source: Nat Commun. 2026 May 22;17:6738. doi: 10.1038/s41467-026-73351-2 (PMC13385874; doi:10.1038/s41467-026-73351-2)
Supplement: Supplementary file 8 — Source Data [file 41467_2026_73351_MOESM8_ESM.zip › Source data/1e.txt]

	water 96h	water 96h	water 96h	water 96h	water 96h	water 96h	water 96h	water 96h	water 96h	water 96h	water 96h	water 96h	water 96h	water 96h	water 96h	water 96h	0.125 mM 4AP 96h	0.125 mM 4AP 96h	0.125 mM 4AP 96h	0.125 mM 4AP 96h	0.125 mM 4AP 96h	0.125 mM 4AP 96h	0.125 mM 4AP 96h	0.125 mM 4AP 96h	0.125 mM 4AP 96h	0.125 mM 4AP 96h	0.125 mM 4AP 96h	0.125 mM 4AP 96h	0.125 mM 4AP 96h	0.125 mM 4AP 96h	0.125 mM 4AP 96h	0.125 mM 4AP 96h	0.25 mM 4AP 96h	0.25 mM 4AP 96h	0.25 mM 4AP 96h	0.25 mM 4AP 96h	0.25 mM 4AP 96h	0.25 mM 4AP 96h	0.25 mM 4AP 96h	0.25 mM 4AP 96h	0.25 mM 4AP 96h	0.25 mM 4AP 96h	0.25 mM 4AP 96h	0.25 mM 4AP 96h	0.25 mM 4AP 96h	0.25 mM 4AP 96h	0.25 mM 4AP 96h	0.25 mM 4AP 96h	0.5 mM 4AP 96h
0.66	3475	3524	3462	3319	3369	3481	3630	3500	3543	3574	3712	3356	3437	3636	3798	3811	3444	3880	3506	3437	3369	3512	3313	3712	3444	3468	3356	3618	3456	3780	3692	3686	3306	3481	3394	3207	3213	3238	3276	3462	3362	3350	3250	3356	3282	3481	3636	3537	3250
1.71	1762	1843	1762	1800	1731	1800	1762	1800	1737	1824	1924	1725	1837	1774	1899	1893	1806	1893	1918	1856	1712	1830	1681	2055	1818	1812	1806	1893	1824	1918	1893	1837	1812	1893	1756	1787	1712	1762	1712	1774	1812	1800	1768	1774	1843	1949	1980	1750	1893
2.76	1127	1208	1158	1090	1114	1233	1176	1208	1214	1245	1282	1152	1152	1183	1152	1133	1139	1258	1220	1170	1146	1158	1064	1295	1164	1152	1170	1276	1146	1264	1226	1164	1133	1276	1176	1202	1146	1114	1139	1183	1208	1189	1170	1245	1133	1226	1226	1170	1158
3.81	747	734	722	722	678	790	728	741	760	784	797	741	728	753	672	704	716	822	784	734	728	760	747	878	772	747	753	803	778	784	734	734	772	766	766	704	747	722	747	722	741	778	747	753	728	778	697	704	753
4.87	436	423	442	473	430	467	454	467	423	448	473	454	467	454	417	398	417	454	454	498	430	442	411	535	430	454	479	479	448	486	423	404	430	467	448	448	411	436	423	417	498	479	448	436	436	479	442	411	380
5.92	249	242	224	218	205	224	249	242	224	249	249	224	186	255	205	218	224	255	218	242	242	230	218	236	218	242	224	274	212	242	218	212	218	236	255	218	230	218	236	236	224	236	261	224	224	255	249	236	218
6.97	118	124	118	93	112	118	130	99	99	112	124	106	99	112	106	99	118	130	130	124	112	118	106	118	112	106	112	112	106	118	130	112	137	124	106	124	112	87	99	112	118	112	93	87	99	118	118	106	118
8.02	80	68	74	74	80	74	68	87	68	87	93	87	93	68	87	93	68	99	80	93	80	62	87	99	80	74	87	93	80	106	80	80	80	99	87	80	68	87	74	87	87	80	80	68	80	74	99	106	106
9.07	156	149	162	143	156	186	168	174	156	180	168	168	174	162	199	186	180	137	149	156	137	149	162	205	174	174	180	186	149	205	199	193	174	174	193	186	149	156	174	174	168	174	168	174	156	186	224	212	205
10.12	380	361	398	411	436	411	436	467	448	479	454	479	473	436	529	486	330	417	442	398	386	386	386	492	430	442	448	467	436	479	448	454	398	373	392	417	398	386	392	448	479	423	423	436	411	479	504	448	361
11.17	734	772	784	840	840	884	909	915	984	952	971	971	934	940	1040	996	691	772	803	790	809	790	840	909	890	909	909	921	909	915	884	952	697	716	722	704	722	747	760	722	790	828	772	834	859	853	915	902	579
12.22	1139	1208	1314	1282	1351	1394	1482	1426	1488	1538	1482	1500	1519	1513	1550	1482	1108	1220	1245	1245	1258	1282	1345	1494	1488	1444	1438	1513	1351	1438	1450	1451	1046	1120	1077	1090	1158	1183	1239	1220	1189	1282	1252	1314	1289	1308	1326	1314	803
13.28	1650	1650	1843	1893	1974	2048	2104	2123	2167	2236	2242	2229	2229	2242	2279	2173	1519	1731	1768	1849	1862	1949	1918	2136	2074	2074	2117	2186	2130	2136	2092	2036	1450	1507	1594	1625	1662	1737	1744	1812	1731	1787	1880	1924	1750	1830	1955	1930	1146
14.33	2160	2348	2416	2348	2553	2522	2702	2702	2734	2758	2808	2908	2852	2678	2840	2796	2036	2204	2316	2391	2329	2484	2428	2671	2659	2584	2634	2740	2603	2696	2590	2671	1856	1924	2042	2123	2148	2192	2279	2304	2360	2360	2453	2372	2322	2378	2466	2366	1432
15.38	2696	2740	2958	2945	3200	3151	3288	3200	3244	3319	3456	3418	3388	3325	3406	3276	2516	2846	2976	2983	2952	3014	3082	3319	3344	3101	3138	3350	3176	3220	3176	3182	2341	2416	2516	2540	2671	2752	2765	2827	2864	2902	2840	2945	2883	2870	2958	2902	1849
16.43	2933	3163	3294	3362	3456	3612	3618	3662	3724	3761	3680	3817	3705	3643	3686	3630	2896	3176	3313	3306	3182	3412	3412	3574	3686	3494	3606	3842	3481	3574	3574	3630	2784	2889	2877	2983	3114	3008	3151	3170	3144	3257	3213	3226	3188	3288	3313	3250	1918
17.48	3325	3450	3568	3655	3848	3830	3942	4098	4016	4141	4098	4128	4066	4091	4091	3954	3207	3506	3680	3643	3556	3686	3786	4116	4004	3880	3942	4104	3954	3817	3948	3886	3138	3238	3300	3356	3406	3406	3500	3506	3450	3593	3606	3724	3643	3593	3649	3612	2173
18.53	3500	3655	3805	3761	3998	4135	4241	4309	4365	4471	4353	4534	4440	4353	4272	4234	3388	3668	3830	3898	3786	3886	4042	4322	4222	4204	4272	4334	4079	4122	4085	4091	3425	3524	3556	3580	3606	3680	3755	3811	3954	3780	3861	3967	3768	3867	3873	4016	2553
19.59	3481	3655	3923	3898	4210	4204	4247	4316	4372	4402	4521	4353	4359	4309	4403	4359	3350	3680	3917	3948	3867	3886	4079	4272	4309	4228	4278	4340	4247	4172	4035	4178	3437	3636	3562	3668	3662	3848	3755	3724	3904	3979	3954	3936	3774	3904	3986	3904	2603
20.64	3568	3636	3848	3848	4104	4222	4210	4303	4272	4428	4346	4396	4328	4297	4216	4185	3369	3755	3861	3861	3786	3936	4042	4365	4340	4172	4178	4471	4135	4079	4048	4160	3381	3487	3593	3612	3612	3630	3649	3668	3811	3861	3786	3948	3848	3954	3898	3842	2802
21.69	3220	3350	3444	3537	3798	3755	3792	3817	3848	4085	3948	4035	3930	3848	3761	3792	3114	3406	3487	3468	3475	3487	3686	3886	3892	3755	3973	3910	3780	3724	3718	3786	2995	3257	3070	3282	3244	3462	3332	3388	3437	3524	3537	3636	3425	3512	3618	3425	2510
22.74	2684	2777	2802	2952	3039	3114	3101	3157	3200	3332	3300	3276	3088	3107	2995	2970	2497	2852	2802	2821	2858	3014	2983	3288	3151	3070	3188	3313	3039	3014	3045	3095	2534	2640	2566	2696	2671	2852	2740	2740	2896	2933	2920	2926	2883	2952	2790	2814	2098
23.79	2098	2223	2173	2273	2322	2329	2360	2360	2397	2484	2528	2472	2354	2416	2354	2397	1986	2192	2216	2229	2223	2304	2329	2553	2428	2397	2478	2615	2378	2385	2316	2304	1986	2142	2061	2036	2042	2179	2179	2173	2260	2260	2236	2273	2154	2260	2173	2160	1625
24.84	1526	1644	1556	1644	1681	1806	1737	1750	1744	1874	1762	1824	1737	1706	1668	1700	1519	1538	1662	1700	1644	1694	1725	1955	1843	1731	1893	1918	1662	1756	1756	1712	1507	1600	1538	1556	1544	1631	1625	1656	1762	1638	1762	1737	1612	1694	1588	1563	1270
25.90	1096	1152	1146	1170	1220	1308	1196	1314	1220	1270	1233	1270	1176	1202	1164	1196	1058	1170	1189	1252	1176	1233	1164	1376	1326	1308	1332	1276	1220	1176	1270	1208	1090	1196	1034	1120	1164	1176	1146	1183	1208	1133	1233	1239	1120	1220	1083	1127	934
26.95	741	766	741	734	772	816	834	840	816	928	816	872	790	859	747	784	747	797	809	816	766	828	778	952	890	853	884	971	834	859	760	816	697	816	734	741	747	747	747	809	809	753	816	809	741	797	766	766	585
28.00	473	467	473	535	529	560	510	572	542	560	535	523	529	529	460	492	460	535	523	529	529	504	535	604	591	535	598	610	554	548	529	542	467	529	448	498	492	504	479	479	510	479	523	529	523	542	473	504	398
29.05	311	342	348	311	317	342	348	361	336	354	354	342	305	324	298	324	305	330	336	336	342	361	348	373	380	324	367	398	348	354	336	305	305	354	348	305	317	298	361	342	354	317	298	336	317	348	311	317	274
30.10	230	274	249	255	261	274	274	274	261	274	286	280	274	261	212	274	230	280	242	280	274	280	261	317	274	280	292	330	255	292	292	286	255	292	298	274	268	292	274	261	280	305	255	280	298	311	274	324	249
31.15	224	224	242	224	230	280	330	280	298	311	311	274	280	292	274	255	230	274	268	268	249	280	255	311	286	261	286	324	274	336	286	261	292	305	292	305	292	324	305	354	317	348	298	330	317	342	336	367	255
32.21	286	311	367	342	392	348	373	380	392	398	404	411	404	411	398	430	305	342	336	354	336	348	348	398	361	348	367	417	380	423	392	417	336	386	411	423	436	398	404	398	448	398	417	436	404	454	442	498	392
33.26	473	442	535	460	516	510	542	523	535	529	628	542	560	572	598	566	386	479	442	486	492	504	516	548	523	542	542	616	554	572	572	548	454	523	523	535	529	510	554	542	579	542	529	572	566	591	585	622	510
34.31	660	660	716	716	766	734	797	753	790	778	840	828	772	834	834	753	529	697	635	704	697	647	710	753	772	722	741	846	728	790	704	772	704	728	697	716	685	654	722	728	741	741	753	784	772	760	722	878	635
35.36	828	872	915	984	1052	1002	1058	996	1064	978	1127	1015	1046	1114	1120	1015	778	928	865	934	834	921	971	996	996	984	1008	1108	1015	1071	996	1064	865	921	921	940	946	1008	928	1008	984	990	984	971	1021	1008	1052	1102	809
36.41	1127	1158	1264	1289	1326	1264	1351	1301	1413	1388	1432	1351	1450	1426	1370	1276	984	1146	1183	1189	1158	1226	1214	1364	1270	1264	1289	1426	1308	1388	1270	1301	1096	1170	1189	1189	1226	1214	1202	1226	1196	1239	1202	1270	1208	1370	1258	1394	990
37.46	1438	1413	1569	1569	1619	1606	1656	1594	1687	1625	1731	1644	1718	1588	1694	1600	1189	1413	1351	1438	1413	1420	1426	1606	1569	1538	1625	1612	1625	1600	1662	1606	1295	1451	1401	1438	1376	1438	1432	1463	1482	1500	1488	1507	1470	1575	1544	1675	1176
38.51	1638	1781	1812	1837	1968	1905	1874	1818	1874	2018	2061	1949	2011	1980	1893	1992	1388	1694	1762	1762	1687	1744	1768	1893	1874	1824	1905	2042	1824	1942	1806	1874	1426	1656	1718	1750	1731	1731	1744	1800	1694	1768	1837	1868	1800	1862	1806	2030	1282
39.57	1949	1930	2167	2086	2216	2074	2223	2036	2179	2310	2273	2285	2236	2223	2136	2092	1619	1868	1980	1930	1918	2005	2036	2104	2179	2018	2229	2210	1999	2098	2123	2092	1694	1843	1856	2024	1999	2005	2024	1992	2030	2036	2067	2074	1980	2098	1968	2098	1364
40.62	2148	2092	2391	2348	2466	2416	2453	2422	2460	2391	2596	2441	2472	2478	2391	2428	1924	2292	2248	2204	2223	2273	2335	2441	2410	2304	2341	2510	2304	2466	2254	2348	1905	2098	2098	2204	2123	2198	2179	2254	2204	2210	2266	2304	2216	2260	2186	2360	1476
41.67	2316	2322	2516	2497	2603	2503	2566	2522	2566	2652	2659	2584	2590	2622	2528	2434	1949	2298	2378	2360	2428	2416	2503	2516	2566	2422	2547	2671	2478	2472	2366	2497	1974	2210	2167	2216	2229	2298	2210	2279	2322	2335	2322	2391	2316	2304	2229	2285	1556
42.72	2242	2304	2478	2391	2590	2460	2497	2472	2659	2584	2609	2634	2622	2522	2378	2453	1936	2236	2397	2304	2260	2410	2348	2572	2572	2472	2547	2566	2385	2491	2341	2404	1874	2055	2067	2123	2030	2223	2154	2192	2167	2142	2204	2292	2179	2236	2036	2130	1420
43.77	2160	2292	2391	2453	2441	2453	2510	2484	2503	2528	2603	2578	2510	2410	2416	2422	1980	2186	2204	2348	2242	2310	2354	2484	2466	2310	2441	2460	2366	2416	2292	2273	1731	1968	1905	1992	1949	1955	1949	2011	2104	2074	2117	2111	2055	2086	1936	1999	1370
44.83	2061	2111	2279	2273	2310	2292	2285	2372	2385	2416	2484	2404	2441	2316	2198	2210	1806	2123	2173	2154	2092	2192	2173	2354	2354	2229	2273	2447	2179	2173	2142	2186	1588	1800	1712	1793	1774	1862	1812	1737	1774	1718	1924	1899	1762	1856	1687	1806	1152
45.88	1812	1880	1974	1992	2042	2067	2030	2055	2092	2173	2080	2130	2042	2030	1893	1918	1619	1744	1818	1830	1918	1961	1968	2104	2074	1942	2018	2061	1980	1886	1812	1787	1326	1550	1338	1457	1538	1569	1550	1470	1588	1500	1519	1569	1526	1544	1388	1538	978
46.93	1494	1569	1606	1575	1675	1706	1694	1725	1712	1787	1756	1762	1625	1606	1569	1588	1345	1526	1519	1656	1482	1563	1600	1774	1706	1612	1681	1731	1513	1575	1519	1500	1015	1264	1146	1158	1176	1183	1208	1133	1245	1189	1252	1264	1226	1208	1120	1264	803
47.98	1164	1258	1308	1258	1357	1351	1338	1320	1289	1394	1332	1376	1289	1245	1220	1252	1052	1233	1214	1270	1226	1264	1258	1394	1301	1233	1338	1320	1233	1220	1133	1146	859	909	934	928	896	971	940	909	934	978	909	934	828	946	853	909	610
49.03	878	928	978	1021	952	996	1015	1046	959	1077	1008	1046	959	952	865	928	809	940	946	928	902	990	934	1027	1002	928	978	971	921	909	828	909	616	741	678	728	647	710	678	660	697	654	697	710	672	666	635	654	467
50.08	704	716	741	697	704	784	722	747	741	784	760	790	704	722	654	685	641	697	697	685	672	635	685	790	697	666	772	741	685	672	666	628	479	566	510	516	510	492	510	504	529	492	523	542	535	529	460	535	386
51.14	479	535	535	516	529	535	529	523	510	628	510	523	523	479	492	516	460	535	529	504	510	523	523	548	523	504	523	579	535	523	492	510	392	448	373	398	398	417	442	454	404	411	392	442	386	430	423	442	292
52.19	436	373	392	404	430	417	411	423	392	417	460	436	398	386	404	386	354	430	448	417	411	404	404	436	404	380	492	460	404	436	392	404	348	392	373	398	361	404	392	417	380	380	411	380	380	404	386	417	311
53.24	298	330	354	373	354	361	373	354	361	386	386	404	398	361	361	367	311	430	324	398	373	348	354	380	361	317	336	380	386	404	380	404	373	386	392	386	398	404	430	398	411	392	392	386	392	404	404	448	305
54.29	342	342	373	367	386	348	367	342	404	392	430	411	411	411	392	367	348	392	442	398	342	373	336	380	380	348	411	479	404	448	417	448	386	436	467	442	442	448	448	454	467	442	467	479	454	486	529	504	361
55.34	398	417	430	411	486	442	467	411	442	454	498	498	516	529	504	411	373	492	430	442	430	436	479	486	460	442	467	542	448	516	479	535	504	529	554	566	591	566	554	566	566	591	598	604	566	610	585	628	479
56.39	504	510	610	542	566	498	591	542	542	566	622	622	678	654	616	622	442	566	560	604	535	542	504	604	572	554	598	641	610	641	598	616	579	660	672	610	654	685	697	728	678	685	704	728	691	747	716	784	554
57.44	660	641	710	697	747	685	760	710	753	722	778	772	766	766	772	747	548	697	678	685	628	647	666	697	728	716	741	853	678	778	710	778	710	797	790	846	840	803	846	859	816	840	884	934	915	865	859	934	622
58.49	741	772	884	790	884	834	872	859	940	902	990	978	965	971	915	909	654	846	772	766	784	784	828	915	865	834	946	1002	890	952	890	990	828	878	928	1040	996	971	1002	996	1002	971	1021	1058	1021	1040	1058	1083	716
59.55	921	965	1077	996	1139	1008	1077	1077	1090	1040	1170	1146	1146	1189	1114	1064	747	965	978	1015	934	996	978	1021	1015	971	1090	1183	1040	1183	1071	1102	915	1015	1120	1096	1127	1108	1152	1152	1096	1196	1170	1220	1127	1164	1158	1226	784
60.60	1146	1202	1295	1170	1338	1226	1301	1239	1338	1252	1332	1370	1382	1432	1308	1308	902	1170	1152	1258	1133	1170	1208	1214	1282	1270	1314	1314	1245	1376	1270	1289	1046	1270	1345	1345	1376	1308	1320	1364	1351	1376	1357	1413	1401	1438	1338	1438	846
61.65	1289	1264	1457	1426	1463	1370	1544	1432	1575	1519	1600	1563	1513	1513	1476	1420	1083	1282	1332	1407	1289	1320	1364	1420	1364	1401	1470	1582	1432	1494	1314	1463	1120	1326	1320	1401	1407	1451	1463	1500	1432	1438	1482	1544	1470	1550	1364	1488	790
62.70	1394	1507	1668	1526	1638	1588	1712	1594	1625	1712	1700	1675	1737	1675	1582	1544	1183	1444	1388	1575	1432	1476	1482	1582	1550	1582	1594	1694	1563	1638	1582	1619	1226	1457	1420	1513	1526	1500	1526	1544	1513	1513	1544	1631	1550	1526	1470	1532	834
63.75	1575	1488	1768	1588	1662	1582	1756	1712	1787	1675	1774	1787	1849	1737	1718	1625	1183	1438	1476	1600	1494	1588	1644	1612	1606	1500	1619	1768	1563	1650	1538	1588	1164	1370	1370	1382	1357	1450	1482	1500	1476	1407	1476	1538	1451	1482	1376	1382	778
64.81	1519	1631	1787	1675	1774	1762	1806	1830	1806	1824	1843	1793	1806	1868	1731	1631	1239	1519	1606	1619	1600	1619	1625	1744	1712	1744	1638	1824	1606	1656	1526	1638	1189	1394	1394	1420	1500	1451	1420	1426	1444	1438	1494	1500	1413	1426	1301	1401	772
65.86	1526	1631	1824	1694	1843	1718	1793	1830	1818	1768	1905	1824	1768	1781	1675	1668	1320	1438	1526	1625	1513	1644	1638	1812	1687	1668	1675	1756	1625	1638	1513	1612	1102	1289	1258	1276	1270	1332	1314	1282	1345	1351	1326	1407	1364	1364	1208	1258	766
66.91	1444	1538	1750	1612	1731	1656	1718	1700	1725	1781	1849	1818	1756	1725	1550	1588	1252	1382	1500	1500	1463	1494	1500	1700	1600	1526	1612	1718	1494	1544	1488	1482	1021	1189	1139	1139	1139	1170	1127	1139	1183	1152	1220	1183	1139	1196	1096	1071	641
67.96	1432	1451	1582	1550	1569	1582	1550	1507	1556	1625	1675	1700	1588	1625	1432	1407	1102	1382	1345	1357	1308	1407	1420	1532	1457	1444	1488	1507	1438	1426	1314	1270	834	1083	990	1021	1052	984	984	1008	990	959	1008	1077	996	1021	865	928	529
69.01	1226	1239	1376	1301	1376	1394	1394	1426	1376	1463	1420	1457	1357	1357	1245	1264	990	1139	1170	1258	1152	1239	1258	1314	1301	1239	1308	1295	1170	1196	1090	1158	747	834	840	834	822	834	772	816	840	760	784	872	784	859	753	803	454
70.06	1083	1071	1152	1202	1233	1189	1196	1202	1214	1189	1189	1189	1239	1196	1058	1077	834	965	1002	996	1058	1058	1083	1183	1052	1077	1127	1120	990	1034	921	971	579	716	628	654	666	678	660	604	678	678	666	685	672	678	610	641	398
71.12	890	946	1034	952	1034	1015	1008	996	1034	1108	1021	1077	1027	965	872	909	747	928	934	902	902	915	959	984	959	909	952	996	915	872	828	865	523	610	604	622	598	572	560	591	554	560	616	572	554	647	504	542	386
72.17	734	790	822	902	865	797	803	822	853	872	865	834	803	859	685	704	610	722	797	741	728	760	760	822	753	741	840	834	760	728	660	704	454	523	460	504	448	479	473	510	492	516	467	542	442	498	448	510	317
73.22	622	616	654	672	654	697	641	641	641	710	710	678	647	616	560	572	516	579	610	616	604	579	585	641	610	598	616	635	548	579	535	579	348	454	442	436	423	417	411	436	404	392	442	436	404	430	436	430	268
74.27	492	529	616	523	498	492	554	535	535	572	529	548	479	523	510	492	354	548	535	523	498	442	504	548	504	535	548	535	473	516	473	510	361	398	348	423	392	411	417	404	404	386	430	436	442	467	392	460	280
75.32	448	479	486	467	454	479	473	498	473	492	529	492	460	460	423	417	386	460	486	442	486	460	473	523	448	448	454	467	411	529	423	442	380	442	417	404	411	436	442	460	417	423	436	417	430	436	436	467	298
76.37	398	411	473	423	473	398	442	430	448	460	492	473	473	467	460	430	367	473	448	436	404	460	430	423	479	436	473	486	448	523	448	436	404	492	460	460	467	430	460	498	473	473	486	529	473	504	442	504	336
77.43	423	467	473	442	442	436	411	448	498	460	504	504	523	498	498	492	386	498	448	467	442	404	436	467	460	436	467	542	479	542	479	492	448	504	498	510	510	523	554	535	548	529	598	585	566	548	523	535	398
78.48	448	492	498	473	486	460	492	498	542	542	542	529	535	572	529	554	380	460	473	486	486	473	479	473	423	492	542	616	510	566	510	566	492	560	548	585	635	635	641	610	666	591	622	628	666	660	628	685	423
79.53	516	510	579	523	560	510	548	523	572	585	635	585	647	610	635	542	417	542	535	560	460	510	542	516	554	542	566	666	572	616	635	685	548	635	672	691	704	672	716	753	722	728	710	710	734	722	734	741	448
80.58	591	598	666	672	660	610	660	678	722	710	728	734	747	766	747	704	467	616	635	616	628	622	610	610	678	666	678	778	704	784	722	704	598	704	697	753	766	784	766	797	790	760	760	828	816	853	753	803	454
81.63	697	678	872	778	797	753	834	741	816	834	884	909	934	902	853	784	585	716	734	753	654	697	716	760	772	766	790	915	872	890	834	884	678	822	840	878	872	890	865	909	853	890	890	934	896	921	853	872	498
82.68	809	822	934	790	902	840	890	840	965	940	1034	978	1034	1052	990	915	697	828	803	803	803	790	840	834	902	834	984	1040	884	978	940	934	716	846	840	909	915	909	909	928	928	978	940	1034	978	1015	884	959	516
83.73	865	921	1071	971	1008	884	1034	1015	1064	1077	1120	1058	1158	1133	1058	1021	704	940	902	902	934	934	915	1002	978	965	1021	1164	1002	1152	946	1071	772	896	872	996	934	978	990	1034	1008	1021	1021	1090	1027	1052	921	978	535
84.79	946	996	1120	1046	1071	1046	1139	1120	1146	1120	1233	1295	1289	1208	1146	1064	716	952	915	1034	996	1027	1052	1040	1052	965	1108	1183	1058	1102	1008	1034	797	859	902	959	940	940	978	1046	990	1015	996	1064	1002	990	878	934	486
85.84	1002	1083	1226	1158	1176	1152	1196	1158	1258	1282	1289	1282	1338	1357	1164	1102	790	1064	1040	1071	1015	1064	1127	1158	1083	1090	1158	1220	1090	1139	990	1127	753	890	872	965	946	921	990	971	978	1002	1064	1040	971	952	846	853	460
86.89	1083	1133	1252	1183	1295	1189	1332	1233	1276	1301	1314	1301	1364	1289	1214	1139	816	990	1052	1114	1058	1108	1108	1214	1158	1133	1189	1264	1152	1152	1096	1064	741	952	896	965	896	902	915	940	921	971	996	990	952	965	828	884	479
87.94	1090	1139	1270	1233	1314	1208	1252	1295	1252	1382	1345	1351	1351	1338	1202	1214	834	1052	1077	1133	1052	1102	1139	1196	1139	1158	1183	1282	1133	1202	1114	1096	697	784	834	865	902	822	878	872	896	859	840	853	797	878	722	797	423
88.99	1071	1158	1208	1214	1308	1202	1345	1226	1289	1332	1326	1314	1345	1264	1170	1127	809	1008	1052	1114	1046	1027	1096	1158	1064	1071	1214	1196	1108	1071	1027	990	660	790	685	784	797	760	784	728	760	784	741	784	728	803	647	704	380
90.04	1021	1071	1158	1096	1214	1189	1170	1196	1220	1270	1220	1239	1233	1208	1034	1034	797	952	1027	1052	940	996	1027	1064	1046	965	1046	1158	1034	1015	952	1027	566	660	622	685	697	691	641	672	722	666	678	710	641	660	585	641	342
91.10	940	990	1064	1008	1102	984	1139	1114	1164	1158	1127	1164	1090	1077	965	984	747	902	928	940	909	890	946	1021	1008	952	1008	1034	915	946	853	915	510	647	616	635	610	591	585	616	610	598	628	628	598	554	529	566	330
92.15	840	921	1015	1002	1021	978	1021	1027	996	1090	1064	996	1021	978	865	902	591	853	853	803	846	846	840	946	946	896	896	952	840	822	790	809	454	572	529	542	510	523	516	529	510	492	504	535	498	486	467	504	286
93.20	816	853	915	884	872	928	909	890	909	984	952	965	909	859	753	816	647	722	790	772	766	778	784	859	809	809	797	853	697	797	722	722	386	486	436	442	467	430	467	454	442	430	492	529	479	467	411	454	286
94.25	728	741	797	766	822	790	790	822	734	822	846	809	760	734	666	666	535	678	641	710	691	685	672	803	697	678	722	778	641	666	579	635	423	404	430	448	411	411	404	436	398	417	404	442	398	430	386	417	261
95.30	678	628	666	654	672	691	710	635	660	710	710	716	678	660	641	604	473	591	622	641	560	554	598	635	572	579	628	685	572	579	492	516	354	417	392	436	392	448	417	423	386	398	417	448	386	404	373	423	249
[truncated: 31 more columns]
