# Supplementary material for: Intracellular potassium levels orchestrate circadian rhythmicity and cell division
Source: Nat Commun. 2026 May 22;17:6738. doi: 10.1038/s41467-026-73351-2 (PMC13385874; doi:10.1038/s41467-026-73351-2)
Supplement: Supplementary file 8 — Source Data [file 41467_2026_73351_MOESM8_ESM.zip › Source data/S3j.txt]

Time, hrs	ctrl for phenix	ctrl for phenix	ctrl for phenix	ctrl for phenix
0.00000	818.253	893.511	1102.991	871.797
0.10008	775.003	859.635	1039.017	812.185
0.19992	745.653	811.527	997.527	775.531
0.30000	704.084	775.357	953.232	747.216
0.40008	680.970	752.169	918.532	708.403
0.49992	668.396	726.703	883.023	696.266
0.60000	657.620	709.156	850.468	677.624
0.70008	648.095	703.039	837.105	671.562
0.79992	657.250	697.306	821.492	669.736
0.90000	670.066	711.981	818.237	676.195
1.00008	686.604	721.322	839.631	691.598
1.09992	729.067	754.884	856.471	720.670
1.20000	765.999	805.142	886.331	773.687
1.30008	818.524	840.824	950.791	819.012
1.39992	871.961	889.616	1002.594	873.459
1.50000	940.339	925.861	1047.276	925.430
1.60008	975.379	975.605	1085.258	979.097
1.69992	1027.083	1016.842	1115.248	1031.959
1.80000	1067.589	1050.548	1145.934	1065.588
1.90008	1095.813	1071.734	1176.010	1094.416
1.99992	1122.291	1088.896	1176.086	1124.607
2.10000	1133.113	1102.197	1194.557	1143.502
2.20008	1152.993	1108.160	1206.780	1164.612
2.29992	1141.774	1122.882	1224.718	1174.800
2.40000	1155.435	1134.049	1225.065	1193.476
2.50008	1161.639	1141.100	1246.871	1209.735
2.59992	1178.324	1160.250	1263.837	1222.442
2.70000	1175.449	1153.630	1269.849	1232.917
2.80008	1184.563	1176.897	1289.064	1244.673
2.89992	1168.964	1194.831	1303.011	1254.490
3.00000	1198.896	1204.028	1333.783	1264.495
3.10008	1201.974	1212.328	1347.363	1283.451
3.19992	1206.897	1248.922	1376.081	1286.308
3.30000	1223.929	1249.987	1399.227	1299.016
3.40008	1244.164	1273.145	1423.376	1317.050
3.49992	1253.662	1278.167	1436.953	1333.105
3.60000	1249.962	1303.581	1464.088	1342.946
3.70008	1273.324	1313.144	1482.119	1341.069
3.79992	1270.244	1327.855	1494.532	1356.364
3.90000	1267.397	1348.534	1513.404	1353.074
4.00008	1277.470	1342.878	1524.621	1366.542
4.09992	1265.404	1348.585	1533.376	1356.498
4.20000	1262.234	1350.918	1512.311	1358.781
4.30008	1239.433	1349.751	1517.802	1365.223
4.39992	1251.755	1355.610	1500.483	1351.857
4.50000	1232.618	1337.849	1497.711	1352.946
4.60008	1208.795	1330.417	1483.010	1343.859
4.69992	1204.441	1327.646	1448.178	1342.649
4.80000	1185.367	1299.287	1454.809	1339.234
4.90008	1171.770	1292.776	1435.224	1324.912
4.99992	1160.495	1268.909	1413.840	1308.071
5.10000	1146.127	1249.176	1385.382	1304.621
5.20008	1121.782	1233.907	1353.240	1283.341
5.29992	1105.081	1196.403	1333.554	1272.017
5.40000	1068.740	1191.295	1305.198	1257.546
5.50008	1060.688	1169.812	1290.696	1238.244
5.59992	1040.770	1147.669	1251.412	1232.664
5.70000	1019.251	1121.595	1233.508	1194.516
5.80008	1007.578	1113.230	1214.562	1184.786
5.89992	985.199	1078.603	1189.105	1169.279
6.00000	964.500	1060.694	1174.906	1142.564
6.10008	950.206	1041.682	1156.070	1132.623
6.19992	922.627	1023.535	1136.916	1107.279
6.30000	916.909	1001.290	1126.026	1088.777
6.40008	903.515	993.632	1104.191	1066.702
6.49992	881.499	971.263	1094.338	1060.392
6.60000	873.894	949.957	1083.249	1035.269
6.70008	859.722	933.755	1072.758	1013.371
6.79992	832.943	917.085	1061.594	1006.240
6.90000	825.755	898.240	1052.106	991.427
7.00008	811.149	889.083	1037.231	963.501
7.09992	794.613	860.987	1013.302	952.978
7.20000	793.723	851.900	1014.269	934.586
7.30008	774.910	838.305	995.219	919.977
7.39992	769.925	823.603	988.200	907.832
7.50000	751.373	810.160	962.305	892.919
7.60008	740.806	800.705	951.727	876.288
7.69992	724.551	790.580	933.063	857.918
7.80000	721.950	779.446	930.182	841.103
7.90008	703.570	758.357	914.355	827.322
7.99992	680.970	755.212	897.802	811.825
8.10000	671.307	742.657	874.050	791.812
8.20008	656.511	723.265	853.815	777.471
8.29992	648.873	706.260	829.078	760.615
8.40000	625.699	700.517	806.440	745.232
8.50008	615.169	683.863	781.438	739.664
8.59992	585.267	660.165	758.529	717.409
8.70000	578.594	647.136	730.746	695.455
8.80008	573.710	633.560	712.840	677.666
8.89992	552.930	613.707	699.556	659.996
9.00000	541.942	603.358	684.937	655.862
9.10008	528.284	595.440	667.413	643.299
9.19992	525.511	575.251	647.955	617.480
9.30000	509.589	557.165	640.248	612.985
9.40008	507.113	547.714	626.740	588.479
9.49992	496.210	533.262	614.991	582.737
9.60000	490.030	526.488	604.532	565.865
9.70008	473.347	506.062	587.258	557.376
9.79992	473.884	497.514	584.172	543.827
9.90000	463.107	486.314	562.643	535.696
10.00008	462.951	470.068	562.905	511.775
10.09992	442.294	467.753	553.484	502.588
10.20000	439.541	453.305	539.704	492.492
10.30008	423.478	439.307	523.829	479.076
10.39992	418.875	435.319	513.784	462.815
10.50000	407.519	419.443	502.137	455.398
10.60008	401.490	412.499	489.673	441.615
10.69992	390.801	404.885	480.827	445.823
10.80000	384.398	400.345	475.735	418.785
10.90008	377.219	388.170	463.786	410.947
10.99992	362.672	375.057	450.765	407.193
11.10000	358.582	372.020	442.644	391.651
11.20008	342.048	363.170	425.436	379.687
11.29992	334.825	354.712	420.884	370.429
11.40000	322.878	341.356	405.625	364.056
11.50008	312.799	333.367	389.231	355.255
11.59992	314.401	326.637	384.551	346.447
11.70000	298.317	317.422	368.096	338.524
11.80008	285.911	307.959	358.523	326.376
11.89992	285.998	305.255	341.030	319.941
12.00000	276.817	292.878	337.114	311.596
12.10008	272.584	287.780	329.959	304.165
12.19992	261.779	278.597	318.382	294.059
12.30000	254.603	272.308	309.079	286.385
12.40008	254.692	259.676	306.419	277.228
12.49992	236.952	253.716	297.284	265.637
12.60000	240.551	251.636	289.181	254.681
12.70008	233.889	242.911	274.172	250.723
12.79992	230.008	232.234	270.526	242.658
12.90000	219.877	232.422	267.001	236.607
13.00008	214.842	227.033	261.508	234.211
13.09992	205.051	223.025	254.972	226.018
13.20000	206.348	216.000	254.031	217.547
13.30008	199.430	209.177	241.264	215.112
13.39992	193.098	203.521	232.313	206.057
13.50000	192.529	199.548	231.080	198.559
13.60008	184.839	194.622	224.948	197.075
13.69992	183.392	189.773	217.658	188.302
13.80000	179.476	180.921	211.216	179.196
13.90008	172.042	184.700	210.296	179.222
13.99992	172.144	183.670	206.201	175.609
14.10000	170.414	174.354	205.820	169.178
14.20008	163.801	169.228	197.599	165.956
14.29992	157.976	166.793	194.399	163.826
14.40000	154.695	162.869	188.269	160.327
14.50008	149.552	160.072	184.162	157.789
14.59992	149.507	155.101	179.723	153.401
14.70000	146.135	153.626	179.915	149.923
14.80008	142.515	153.967	174.440	151.456
14.89992	140.865	153.688	172.225	147.042
15.00000	139.488	149.571	173.296	139.451
15.10008	134.525	146.901	168.252	136.756
15.19992	132.033	145.227	164.818	135.158
15.30000	129.226	145.665	160.003	131.690
15.40008	126.418	139.438	159.326	129.393
15.49992	125.064	137.085	156.069	127.169
15.60000	123.862	138.125	152.907	125.139
15.70008	123.500	137.397	149.944	123.852
15.79992	120.238	132.121	147.093	119.363
15.90000	117.644	130.624	146.127	120.555
16.00008	115.304	129.018	144.194	120.549
16.09992	115.559	126.408	145.341	116.947
16.20000	118.090	126.252	143.309	115.676
16.30008	116.746	124.841	143.351	111.830
16.39992	115.930	122.736	145.378	112.159
16.50000	111.784	128.240	137.466	112.033
16.60008	112.824	127.124	137.418	110.638
16.69992	112.564	120.935	136.673	110.638
16.80000	112.100	121.204	139.159	104.013
16.90008	115.076	122.038	137.684	103.440
16.99992	112.609	119.902	140.507	102.197
17.10000	112.628	121.798	136.304	100.543
17.20008	111.750	117.765	132.655	103.485
17.29992	113.931	119.234	135.039	104.028
17.40000	112.728	117.562	136.815	100.289
17.50008	111.744	118.424	138.701	101.354
17.59992	114.528	122.330	137.774	104.702
17.70000	111.317	118.577	140.870	98.894
17.80008	113.066	118.786	141.880	101.360
17.89992	109.710	120.859	141.473	98.818
18.00000	113.733	121.189	143.082	98.006
18.10008	114.086	122.451	144.941	101.121
18.19992	110.700	122.178	138.624	103.586
18.30000	110.593	123.567	141.498	104.291
18.40008	111.213	124.013	143.236	103.800
18.49992	116.150	128.754	144.023	101.562
18.60000	113.180	125.881	146.701	102.470
18.70008	112.964	127.067	147.287	105.838
18.79992	113.567	126.990	147.472	106.011
18.90000	115.788	127.518	148.517	103.567
19.00008	117.110	130.193	151.620	107.467
19.09992	119.264	129.126	157.849	110.232
19.20000	117.560	132.660	156.069	114.194
19.30008	119.214	134.314	159.884	112.497
19.39992	123.757	136.788	164.449	111.906
19.50000	119.856	139.654	163.072	115.203
19.60008	123.124	141.386	164.759	113.701
19.69992	131.104	142.185	173.143	113.194
19.80000	133.904	143.502	175.488	116.465
19.90008	135.372	147.035	175.001	123.091
19.99992	137.857	148.354	177.180	120.885
20.10000	140.712	151.314	180.307	120.194
20.20008	148.866	155.763	185.027	126.619
20.29992	149.839	157.483	183.698	125.531
20.40000	156.663	161.036	186.826	128.748
20.50008	156.681	164.815	190.072	132.476
20.59992	160.970	170.185	198.815	136.031
20.70000	163.743	171.858	201.249	137.795
20.80008	171.253	171.460	205.209	135.215
20.89992	171.998	177.687	210.370	137.760
21.00000	175.262	184.615	218.696	144.136
21.10008	178.119	186.511	223.844	138.799
21.19992	177.358	191.482	225.532	147.042
21.30000	187.659	196.028	227.236	148.575
21.40008	184.861	196.891	233.111	152.075
21.49992	189.638	201.933	240.248	155.311
21.60000	191.255	206.470	248.308	157.605
21.70008	198.296	205.788	248.296	161.945
21.79992	199.148	210.637	250.650	165.847
21.90000	203.607	217.406	258.063	165.838
22.00008	204.599	223.939	264.930	172.805
22.09992	207.091	223.685	266.177	174.504
22.20000	214.366	233.108	268.440	177.361
22.30008	210.363	237.148	278.775	182.377
22.39992	215.070	239.309	284.141	190.128
22.50000	219.063	241.845	294.136	190.179
22.60008	220.470	247.311	297.869	195.592
22.69992	229.271	255.821	305.296	195.759
22.80000	236.723	258.992	312.341	199.843
22.90008	236.341	264.749	316.741	205.423
22.99992	240.515	263.299	328.019	212.558
23.10000	248.080	272.730	330.197	217.418
23.20008	254.946	280.297	338.335	222.442
23.29992	262.016	279.689	345.735	224.218
23.40000	265.246	285.692	347.541	236.407
23.50008	275.088	293.576	360.816	232.988
23.59992	284.566	301.383	363.084	238.264
23.70000	280.446	306.828	374.402	244.585
23.80008	297.080	306.422	380.710	251.636
23.89992	303.642	314.439	388.900	259.918
24.00000	308.475	316.720	395.462	261.579
24.10008	313.803	320.600	397.328	265.793
24.19992	326.891	325.950	410.966	268.509
24.30000	337.546	343.022	415.416	276.467
24.40008	335.970	340.980	431.107	285.158
24.49992	347.480	350.378	432.716	289.454
24.60000	354.054	352.398	442.314	300.493
24.70008	359.167	362.121	445.722	293.487
24.79992	366.356	360.099	452.137	302.171
24.90000	375.612	373.668	463.382	311.124
25.00008	380.552	375.228	465.326	319.672
25.09992	392.442	377.620	474.398	318.235
25.20000	392.056	394.197	481.971	328.404
25.30008	395.575	400.031	486.114	334.571
25.39992	397.442	400.604	491.990	335.979
25.50000	403.187	398.930	495.207	352.136
25.60008	404.687	408.863	505.431	348.519
25.69992	409.350	415.538	508.928	358.748
25.80000	417.572	422.359	509.408	366.385
25.90008	412.422	437.867	522.079	366.095
25.99992	416.022	435.601	520.982	374.423
26.10000	423.376	439.837	525.609	383.529
26.20008	425.450	446.651	531.946	383.970
26.29992	424.317	448.440	538.960	392.214
26.40000	428.106	455.117	541.656	393.769
26.50008	433.040	457.137	553.583	404.332
26.59992	434.864	463.150	556.895	410.101
26.70000	439.801	471.543	557.547	413.285
26.80008	435.256	478.065	568.457	426.302
26.89992	444.153	482.681	576.191	422.588
27.00000	446.484	483.619	588.777	428.037
27.10008	448.197	485.492	587.508	431.010
27.19992	452.312	484.905	589.628	438.933
27.30000	461.447	493.897	599.207	445.221
27.40008	468.690	495.460	604.919	449.297
27.49992	465.337	496.753	611.744	452.186
27.60000	473.908	497.717	607.904	454.347
27.70008	480.390	500.457	623.170	459.113
27.79992	485.504	506.053	629.495	459.132
27.90000	483.645	502.460	626.361	471.087
28.00008	485.146	510.703	633.890	463.528
28.09992	500.841	508.269	636.480	476.004
28.20000	496.380	509.663	639.106	473.141
28.30008	498.855	506.798	640.782	481.915
28.39992	502.543	507.406	645.055	485.441
28.50000	501.755	511.642	639.968	490.793
28.60008	506.679	511.287	643.036	482.803
28.69992	506.613	508.800	650.931	486.482
28.80000	513.081	511.094	644.525	486.073
28.90008	508.570	503.323	648.764	489.905
28.99992	503.814	499.188	649.629	496.982
29.10000	499.415	493.210	642.897	495.016
29.20008	504.044	504.870	641.774	492.670
29.29992	497.609	501.141	641.469	487.343
29.40000	488.988	506.138	624.135	491.681
29.50008	486.205	497.692	621.940	481.916
29.59992	487.131	498.250	616.938	495.460
29.70000	476.346	490.768	607.285	494.572
29.80008	474.938	495.105	601.601	479.607
29.89992	471.495	491.579	597.213	487.977
30.00000	466.121	486.074	592.558	483.234
30.10008	455.641	479.481	591.566	481.915
30.19992	455.061	476.171	579.629	479.426
30.30000	450.303	472.202	578.663	477.402
30.40008	447.044	474.737	572.515	472.455
30.49992	448.189	465.554	574.779	470.931
30.60000	437.529	461.774	563.746	473.310
30.70008	432.801	460.637	559.925	466.648
30.79992	435.319	462.641	563.460	463.072
30.90000	427.536	457.173	568.064	458.746
31.00008	425.033	457.960	552.512	455.570
31.09992	424.328	451.684	551.017	456.402
31.20000	429.682	448.080	545.612	445.696
31.30008	429.596	437.478	537.949	444.986
31.39992	421.320	439.322	535.643	445.120
31.50000	413.157	429.974	536.822	437.887
31.60008	423.318	422.536	526.190	435.969
31.69992	417.155	422.915	538.885	428.713
31.80000	405.355	418.104	520.521	421.807
31.90008	405.447	409.435	518.056	418.973
31.99992	400.209	401.441	506.884	420.260
32.10000	398.067	400.274	510.402	412.778
32.20008	395.558	396.053	492.248	409.497
32.29992	389.485	390.529	489.572	400.218
32.40000	385.294	387.907	484.422	403.556
32.50008	383.829	383.453	477.230	387.882
32.59992	371.408	374.322	468.361	384.467
32.70000	369.513	368.944	462.845	387.967
32.80008	358.196	371.303	454.173	376.477
32.89992	348.940	358.171	453.639	372.031
33.00000	350.837	351.061	445.253	362.094
33.10008	343.167	344.852	442.856	355.305
33.19992	329.255	346.412	421.940	356.863
33.30000	325.277	335.954	414.742	351.172
33.40008	323.161	332.090	410.411	344.798
33.49992	307.381	319.164	405.789	333.646
33.60000	301.315	320.744	390.639	330.611
33.70008	304.202	316.737	383.711	324.264
33.79992	295.325	311.901	379.108	326.003
33.90000	289.322	305.712	370.994	313.981
34.00008	282.811	301.882	363.720	309.770
34.09992	277.521	293.233	353.673	299.447
34.20000	271.442	288.845	347.416	298.077
34.30008	269.549	287.943	338.543	292.229
34.39992	265.286	278.370	336.581	290.291
34.50000	258.292	272.877	333.121	280.892
34.60008	257.452	270.316	329.103	276.225
34.69992	251.297	267.032	321.192	275.326
34.80000	243.223	261.101	317.761	272.443
34.90008	243.540	254.033	314.427	262.429
34.99992	238.696	256.701	303.214	255.862
35.10000	240.808	242.087	302.285	254.033
35.20008	234.230	241.237	295.554	249.353
35.29992	236.062	240.553	286.372	246.259
35.40000	226.244	233.411	286.118	242.568
35.50008	221.712	229.924	282.138	228.529
35.59992	221.199	228.301	271.629	226.906
35.70000	218.105	220.616	271.416	222.493
35.80008	212.716	214.842	270.626	221.225
35.89992	212.178	221.326	256.257	214.884
36.00000	205.769	214.858	258.419	212.474
36.10008	207.803	206.042	259.792	207.437
36.19992	198.479	205.296	250.788	201.644
36.30000	198.154	204.662	251.160	201.441
36.40008	191.343	196.064	243.833	195.176
36.49992	189.490	195.810	241.403	193.223
36.60000	191.347	189.631	237.969	188.997
36.70008	186.877	192.233	234.003	185.520
36.79992	178.983	186.999	229.524	180.024
36.90000	171.864	184.498	221.335	183.331
37.00008	175.755	188.607	225.099	171.105
37.09992	170.287	177.599	212.280	169.888
37.20000	166.701	179.099	216.782	167.504
37.30008	162.859	179.704	215.896	165.309
37.39992	156.452	175.750	206.144	163.419
37.50000	158.994	171.063	207.854	158.482
37.60008	154.797	174.200	202.589	157.840
37.69992	153.652	163.268	198.698	155.988
37.80000	147.090	163.724	194.908	153.477
37.90008	148.515	160.222	193.712	152.839
37.99992	145.527	158.677	190.458	146.832
38.10000	143.889	163.023	185.520	148.370
38.20008	141.676	158.243	184.909	144.162
38.29992	143.849	158.220	188.044	142.089
38.40000	140.426	156.090	183.004	140.364
38.50008	140.566	152.750	179.857	139.128
38.59992	137.603	154.086	181.911	133.643
38.70000	137.709	153.368	179.823	134.828
38.80008	136.408	148.100	176.391	133.338
38.89992	134.576	150.586	175.781	132.933
39.00000	132.898	147.745	173.466	129.635
39.10008	132.363	149.843	171.707	129.807
39.19992	128.459	149.039	174.161	125.932
39.30000	134.734	144.676	171.354	124.076
39.40008	131.321	148.329	173.212	126.313
39.49992	129.871	145.970	170.618	124.816
39.60000	133.399	139.896	172.313	122.883
39.70008	129.720	144.727	170.512	121.671
39.79992	130.634	147.010	172.856	120.656
39.90000	132.018	143.350	172.582	117.100
40.00008	127.741	144.361	174.783	118.175
40.09992	130.817	142.694	172.677	119.323
40.20000	126.234	142.317	172.296	115.837
40.30008	126.030	137.701	172.780	115.406
40.39992	126.641	138.081	171.966	114.315
40.50000	127.607	139.705	171.228	116.015
40.60008	125.165	137.980	167.845	116.015
40.69992	120.905	141.227	170.651	116.928
40.80000	124.657	143.889	168.904	110.345
40.90008	118.817	144.103	173.279	113.492
40.99992	121.248	142.267	173.619	113.250
41.10000	122.291	143.781	170.948	115.984
41.20008	116.746	147.856	171.813	118.545
41.50008	121.477	148.805	168.023	109.656
41.59992	115.036	149.477	169.413	109.755
41.70000	118.807	148.549	166.980	109.998
41.80008	121.284	155.637	166.335	114.299
41.89992	122.380	157.189	166.616	111.719
42.00000	119.231	158.745	167.041	118.545
42.10008	120.231	156.935	173.517	116.731
42.19992	127.734	163.894	173.551	115.958
42.30000	128.116	160.613	178.375	119.141
42.40008	127.861	166.235	178.935	118.247
42.49992	126.335	169.406	180.664	121.392
42.60000	132.255	173.109	183.071	125.960
42.70008	133.182	171.892	186.689	123.725
42.79992	132.693	176.593	189.579	123.969
42.90000	137.054	174.935	197.103	126.363
43.00008	139.896	182.595	190.835	128.697
43.09992	137.735	183.914	198.947	128.621
43.20000	142.334	185.614	202.131	129.255
43.30008	148.286	187.186	201.343	128.519
43.39992	143.377	187.776	204.344	130.994
43.50000	153.576	190.509	205.489	134.759
43.60008	150.575	195.318	210.678	137.542
43.69992	154.070	196.898	215.499	140.837
43.80000	151.599	197.396	213.911	138.879
43.90008	152.391	199.361	217.421	143.459
43.99992	158.105	201.821	222.623	141.524
44.10000	156.714	206.057	223.728	141.632
44.20008	161.436	207.157	228.193	141.158
44.29992	161.403	209.079	225.409	145.600
44.40000	160.961	204.941	231.968	150.586
44.50008	160.622	214.021	231.687	152.716
44.59992	162.631	217.902	237.995	152.767
44.70000	165.759	211.688	238.096	156.902
44.80008	170.440	215.822	240.487	157.307
44.89992	172.195	220.323	236.570	160.435
45.00000	168.494	219.221	242.491	164.993
45.10008	170.498	219.579	245.549	162.490
45.19992	168.082	223.775	248.411	165.441
45.30000	174.086	225.167	250.115	167.718
45.40008	174.788	226.247	254.590	171.460
45.49992	178.095	227.630	249.695	171.680
45.60000	177.326	232.359	262.750	180.947
45.70008	178.350	236.339	261.268	178.456
45.79992	182.799	241.617	266.816	185.157
45.90000	183.793	245.853	260.301	182.367
46.00008	184.553	246.325	267.687	191.776
46.09992	192.793	246.665	269.595	191.143
46.20000	192.644	250.545	271.416	190.306
46.30008	197.190	256.316	274.802	200.918
46.39992	202.030	257.267	279.530	198.245
46.50000	203.886	263.696	280.318	198.615
46.60008	206.512	267.235	291.524	207.173
46.69992	215.641	272.181	293.768	207.401
46.80000	216.154	273.703	300.495	210.876
46.90008	221.660	278.990	305.854	216.420
46.99992	224.463	286.729	306.389	220.475
47.10000	228.940	291.686	310.815	219.982
47.20008	231.432	291.970	318.191	218.075
47.29992	240.665	295.820	324.397	230.660
47.40000	246.515	296.226	325.465	233.450
47.50008	248.525	302.202	331.274	231.306
47.59992	249.771	302.156	333.630	237.408
47.70000	255.774	307.833	342.151	239.017
47.80008	247.558	311.241	343.702	244.762
47.89992	256.308	310.971	346.297	241.086
48.00000	263.110	316.736	349.372	249.011
48.10008	265.897	313.879	353.495	256.531
48.19992	262.717	323.036	355.148	256.379
48.30000	263.149	322.669	361.419	261.635
48.40008	267.599	325.896	366.429	262.776
48.49992	271.061	323.112	362.825	267.159
48.60000	270.170	329.757	374.962	264.039
48.70008	274.392	328.895	365.246	269.061
48.79992	274.189	333.054	377.480	274.032
48.90000	270.729	331.087	378.930	280.047
49.00008	276.232	335.041	374.777	275.008
49.09992	275.155	336.123	386.306	282.174
49.20000	279.886	333.765	386.204	280.500
49.30008	274.519	340.114	388.366	288.196
49.39992	272.822	336.445	389.127	289.263
49.50000	275.217	346.854	393.600	294.746
49.60008	280.762	337.476	394.171	294.359
49.69992	271.095	348.729	391.715	299.625
49.80000	275.314	350.186	391.344	300.824
49.90008	275.011	343.102	396.623	305.522
49.99992	279.425	350.669	391.150	309.928
50.10000	286.455	349.972	386.755	310.075
50.20008	288.127	357.835	388.163	313.854
50.29992	291.154	355.578	396.200	314.184
50.40000	285.994	356.256	402.126	317.625
50.50008	296.874	359.509	399.164	316.466
50.59992	294.969	353.516	405.458	319.323
50.70000	297.131	360.853	401.745	318.876
50.80008	298.581	363.973	408.307	329.732
50.89992	306.466	363.770	406.323	320.677
51.00000	307.025	357.708	401.490	326.181
51.10008	306.084	360.060	403.805	321.276
51.19992	311.527	361.020	410.367	320.923
51.30000	311.585	359.788	413.314	330.112
51.40008	314.579	358.349	406.323	338.131
51.49992	317.500	357.860	413.212	335.362
51.60000	326.737	361.995	415.963	340.283
51.70008	323.685	355.628	414.284	337.239
51.79992	313.587	358.215	418.328	336.656
51.90000	320.778	358.120	414.496	334.088
52.00008	321.694	358.469	415.183	335.870
52.09992	320.582	361.350	407.951	337.292
52.20000	323.288	353.523	412.677	332.750
52.30008	317.421	357.784	405.523	334.297
52.39992	317.123	351.613	407.595	340.376
52.50000	313.409	350.885	405.789	335.261
52.60008	311.384	346.624	408.108	337.442
52.69992	310.713	346.852	407.391	341.044
52.80000	307.229	349.744	400.473	339.015
52.90008	298.759	341.848	403.245	331.093
52.99992	300.132	345.331	397.141	336.859
53.10000	297.258	342.129	397.497	328.138
53.20008	295.013	337.394	398.195	336.224
53.29992	291.923	337.189	395.275	327.347
53.40000	294.911	334.678	387.895	328.869
53.50008	285.028	330.137	385.724	326.942
53.59992	287.364	326.181	381.499	329.174
53.70000	286.575	323.517	379.337	323.568
53.80008	284.388	321.796	378.014	314.115
53.89992	280.527	327.855	374.256	323.238
54.00000	274.061	325.445	367.382	320.271
54.10008	276.427	323.552	370.384	314.015
54.19992	279.613	317.273	354.928	310.626
54.30000	278.538	311.774	353.622	315.756
54.40008	276.956	321.133	358.000	308.502
54.49992	275.333	308.530	355.631	311.073
54.60000	271.046	313.017	351.620	306.574
54.70008	271.655	305.884	350.745	300.634
54.79992	267.838	299.330	347.455	302.298
54.90000	266.012	301.907	344.569	301.578
55.00008	271.721	304.013	339.582	298.940
55.09992	269.660	297.631	347.409	292.939
55.20000	269.898	293.185	338.122	297.587
55.30008	271.339	293.603	337.905	291.903
55.39992	263.277	290.595	330.095	284.254
55.50000	266.863	285.184	325.389	282.819
55.60008	261.802	284.051	328.874	283.265
55.69992	264.269	282.336	326.101	273.053
55.80000	257.107	278.167	318.136	277.533
55.90008	257.045	277.899	315.190	273.258
55.99992	253.026	271.214	317.974	272.479
56.10000	248.241	269.428	309.791	267.343
56.20008	252.352	262.035	307.639	267.844
56.29992	244.570	261.839	309.674	262.549
56.40000	243.337	255.593	303.987	258.332
56.50008	237.104	256.100	299.039	255.770
56.59992	236.087	258.357	295.071	250.875
56.70000	229.449	248.970	288.661	250.165
56.80008	224.189	248.207	280.973	248.411
56.89992	220.826	247.616	283.269	244.065
57.00000	220.463	235.728	274.897	239.788
57.10008	213.730	239.639	278.640	230.812
57.19992	207.328	235.739	267.964	236.827
57.30000	206.704	232.004	264.127	230.559
57.40008	206.583	237.653	264.778	228.803
57.49992	204.343	227.960	258.786	225.652
57.60000	199.602	226.466	258.682	219.549
57.70008	198.087	218.840	254.019	217.851
57.79992	196.866	221.163	254.095	213.300
57.90000	191.580	220.176	249.082	214.670
58.00008	186.947	215.529	244.557	212.139
58.09992	193.049	211.789	240.986	207.934
58.20000	188.676	213.032	242.497	203.394
58.30008	187.837	210.166	238.325	205.524
58.39992	184.988	204.611	236.443	198.422
58.50000	184.480	202.202	233.213	198.676
58.60008	184.124	199.589	228.431	194.466
58.69992	180.512	199.371	230.059	189.707
58.80000	182.826	195.835	227.922	188.759
58.90008	183.650	191.206	225.240	187.589
58.99992	174.767	189.668	222.372	178.706
59.10000	176.475	189.418	218.420	180.947
59.20008	179.492	187.592	214.969	179.805
59.29992	170.007	192.766	217.952	176.229
59.40000	171.075	182.798	213.399	176.186
59.50008	172.880	180.363	211.637	172.627
59.59992	170.745	182.890	210.245	169.397
59.70000	168.710	182.159	208.719	169.281
59.80008	166.870	178.911	207.990	169.045
59.89992	167.126	180.160	203.457	162.862
60.00000	162.428	172.754	199.639	162.456
60.10008	159.859	174.504	196.002	162.177
60.19992	157.646	173.312	197.248	157.333
60.30000	161.843	172.450	193.356	157.992
60.40008	152.126	169.034	192.059	155.261
60.49992	152.230	165.804	188.698	154.314
60.60000	151.389	167.673	191.449	150.807
60.70008	147.137	171.376	189.282	148.397
60.79992	143.958	168.417	188.384	147.771
60.90000	141.943	168.527	184.829	150.746
61.00008	141.426	164.392	184.973	144.937
61.09992	139.463	164.840	185.483	141.607
61.20000	138.625	162.716	181.349	142.625
61.30008	143.253	162.626	180.382	142.995
61.39992	135.613	160.419	178.216	142.335
61.50000	132.330	163.547	175.370	139.781
61.60008	130.614	161.467	173.898	136.052
61.69992	133.779	159.834	175.601	136.768
61.80000	129.419	161.645	175.500	132.831
61.90008	131.123	154.391	171.609	132.019
61.99992	129.464	158.956	168.863	133.440
62.10000	132.109	156.655	170.821	129.775
62.20008	131.307	155.912	172.737	129.382
62.29992	133.355	156.057	168.634	125.266
62.40000	131.129	153.553	169.939	128.274
62.50008	128.325	159.692	171.380	129.686
62.59992	130.188	154.700	173.067	130.009
62.70000	132.859	153.426	170.058	126.596
62.80008	130.042	154.814	169.310	127.016
62.89992	129.781	155.007	167.472	124.797
63.00000	128.770	155.918	168.565	124.943
63.10008	126.653	153.924	170.855	123.637
63.19992	131.795	159.100	168.027	123.060
63.30000	129.723	156.927	167.151	124.943
63.40008	132.084	156.369	162.504	124.182
63.49992	128.497	159.608	169.295	121.433
63.60000	128.378	159.283	169.556	123.550
63.70008	132.248	161.070	174.415	124.626
63.79992	128.605	164.105	171.609	122.001
63.90000	128.452	161.914	171.304	123.630
64.00008	127.206	161.865	167.667	119.889
64.09992	129.718	160.917	168.939	120.384
64.20000	125.674	169.203	170.974	124.283
64.30008	125.070	163.115	172.245	124.002
64.39992	128.783	168.595	168.455	123.535
64.50000	125.878	164.491	167.794	122.673
64.60008	124.640	170.116	166.560	123.675
64.69992	124.434	167.013	170.083	121.792
64.80000	125.566	172.943	170.371	125.013
64.90008	126.952	171.080	169.066	122.584
64.99992	124.682	170.589	170.287	120.726
65.10000	126.256	170.886	171.664	124.340
65.20008	120.892	173.363	173.365	123.751
65.29992	122.139	174.901	172.093	124.607
65.40000	124.911	174.749	171.381	122.730
65.50008	124.600	179.733	170.803	125.311
65.59992	125.572	177.345	177.434	126.592
65.70000	126.437	174.944	174.611	126.294
65.80008	126.125	175.722	174.821	126.769
65.89992	128.624	180.896	177.638	128.697
66.00000	127.785	175.198	180.232	127.689
66.10008	131.470	178.021	177.557	127.245
66.19992	128.675	176.347	179.240	128.690
66.30000	133.415	183.863	182.043	130.143
66.40008	134.261	185.208	180.970	133.770
66.49992	134.505	182.595	185.113	131.918
66.60000	134.678	184.548	184.836	131.817
66.70008	138.646	187.592	189.287	135.063
66.79992	137.756	189.098	192.771	136.085
66.90000	142.995	189.130	191.474	139.038
67.00008	143.542	190.753	189.689	139.140
67.09992	148.616	197.814	191.959	137.194
67.20000	147.599	199.285	197.706	138.868
67.30008	148.452	196.459	197.945	142.158
67.39992	150.977	204.611	199.496	139.090
67.50000	155.474	203.100	197.899	140.955
67.60008	153.042	206.958	202.844	147.246
67.69992	155.409	208.543	205.534	151.879
67.80000	157.528	209.450	201.755	145.593
67.90008	152.586	213.123	211.078	145.633
67.99992	159.324	216.898	207.460	150.847
68.10000	156.120	219.043	210.143	151.119
68.20008	155.270	219.476	211.335	156.530
68.29992	158.941	220.996	212.789	156.528
68.40000	162.657	224.460	212.578	156.741
68.50008	161.843	225.308	215.350	161.315
68.59992	158.545	228.345	216.200	159.224
68.70000	163.420	231.891	217.486	161.839
68.80008	163.471	236.127	220.360	160.318
68.89992	162.412	236.532	220.465	159.024
69.00000	162.179	238.459	219.902	165.838
69.10008	164.454	234.833	219.823	170.361
69.19992	165.417	242.259	227.882	172.384
69.30000	163.888	242.111	225.129	170.531
69.40008	161.054	236.367	229.118	172.906
69.49992	168.888	248.434	228.864	176.579
69.60000	168.320	244.723	230.073	173.516
69.70008	169.345	248.212	231.194	176.830
69.79992	168.783	252.891	231.120	177.818
69.90000	175.029	247.591	232.293	185.148
70.00008	175.260	253.627	235.006	186.466
70.09992	175.720	252.727	228.868	187.769
70.20000	178.788	250.621	237.680	189.672
70.30008	177.867	251.509	237.791	192.259
70.39992	182.572	253.653	242.649	188.946
70.50000	187.888	255.542	244.633	191.346
70.60008	188.549	255.085	245.345	198.752
70.69992	190.813	258.709	243.438	194.477
70.80000	195.391	259.841	250.407	196.738
70.90008	195.420	253.007	248.355	203.380
70.99992	202.971	255.821	254.222	201.365
71.10000	201.321	260.109	254.105	201.261
71.20008	202.508	260.234	252.963	201.365
71.29992	204.778	264.595	259.396	204.744
71.40000	205.305	269.188	258.202	206.894
71.50008	211.186	261.325	262.870	209.633
71.59992	215.256	270.721	266.634	210.916
71.70000	210.987	266.792	263.733	214.692
71.80008	214.595	267.793	265.719	213.920
71.89992	213.933	270.468	270.068	215.025
72.00000	214.606	277.025	271.930	218.485
72.10008	212.604	276.944	270.256	218.402
72.19992	216.099	280.904	277.009	220.488
72.30000	215.029	278.801	277.016	222.823
72.40008	215.655	281.906	278.877	225.956
72.49992	217.579	277.558	274.568	221.884
72.60000	214.558	284.127	279.617	225.942
72.70008	216.353	285.845	280.671	227.862
72.79992	210.035	286.410	279.640	235.149
72.90000	214.515	283.598	279.332	229.770
73.00008	215.324	288.262	275.803	236.529
73.09992	211.667	287.298	281.322	235.682
73.20000	213.603	292.573	280.522	235.758
73.30008	214.010	291.432	278.945	237.280
73.39992	211.205	289.166	283.048	236.724
73.50000	214.994	292.508	284.624	242.188
73.60008	210.847	291.595	283.416	240.311
73.69992	212.024	287.410	283.106	241.199
73.80000	215.586	290.986	284.541	241.884
73.90008	219.735	288.418	285.951	243.081
73.99992	216.038	286.989	287.098	243.426
74.10000	218.758	288.617	278.216	245.244
74.20008	220.012	285.522	279.479	237.584
74.29992	220.572	290.283	280.624	245.618
74.40000	225.483	283.676	281.612	247.380
74.50008	226.591	290.986	279.945	248.098
74.59992	231.552	286.294	278.189	247.895
74.70000	224.336	288.643	279.301	252.004
74.80008	231.145	280.819	279.357	252.258
74.89992	228.195	282.098	278.594	248.415
75.00000	230.701	281.692	277.614	244.001
75.10008	231.967	280.170	276.452	247.882
75.19992	228.091	273.753	275.444	250.799
75.30000	230.313	277.293	283.701	250.609
75.40008	231.712	283.428	280.751	249.899
75.49992	233.671	268.782	280.115	249.784
75.60000	234.753	267.297	284.755	248.605
75.70008	234.993	275.587	282.531	250.190
75.79992	232.399	273.761	276.223	248.262
75.90000	227.109	268.832	277.622	244.647
76.00008	228.647	267.886	278.874	253.643
76.09992	229.792	268.141	278.571	251.325
76.20000	231.219	264.509	276.690	251.395
76.30008	229.169	266.150	278.335	245.193
76.39992	222.674	263.532	278.368	244.306
76.50000	222.759	261.506	278.970	245.497
76.60008	220.241	258.966	272.841	246.589
76.69992	216.672	261.971	273.740	242.949
76.80000	216.789	258.890	273.624	246.005
76.90008	212.909	254.477	270.561	246.969
76.99992	218.486	256.836	270.475	240.146
77.10000	211.129	251.106	264.864	245.181
77.20008	209.883	251.446	268.806	239.195
77.29992	203.148	249.657	267.024	242.376
77.40000	205.127	249.036	267.128	234.096
77.50008	204.319	244.585	268.618	240.350
77.59992	204.955	248.770	260.428	235.809
77.70000	202.995	244.242	261.557	233.715
77.80008	204.725	243.164	259.955	228.250
77.89992	203.555	240.501	257.641	229.316
78.00000	200.504	237.837	253.612	236.188
78.10008	201.974	238.130	252.690	230.369
78.19992	202.259	242.111	251.237	226.512
78.30000	201.622	233.286	251.772	229.761
78.40008	204.120	234.690	242.338	227.908
78.49992	195.951	233.717	245.396	224.992
78.60000	203.200	230.202	239.953	223.793
78.70008	201.439	229.798	244.240	222.797
78.79992	197.625	228.566	241.977	217.253
78.90000	202.081	226.120	240.691	215.670
79.00008	199.410	219.322	234.103	219.576
79.09992	198.418	218.783	236.494	219.038
79.20000	198.032	213.782	233.406	217.992
79.30008	200.520	221.267	235.704	211.524
79.39992	196.739	212.565	232.475	209.039
79.50000	196.419	214.148	229.198	208.568
79.60008	196.476	205.753	230.697	208.010
79.69992	197.715	208.572	225.636	211.152
79.80000	189.129	205.550	225.180	206.361
79.90008	189.134	207.629	219.783	200.553
79.99992	183.994	199.462	220.894	204.839
80.10000	186.057	197.091	223.955	204.288
80.20008	185.866	197.966	221.875	201.466
80.29992	178.815	195.556	219.812	192.715
80.40000	180.128	195.098	219.063	193.348
80.50008	178.492	189.621	211.779	190.027
80.59992	175.034	191.650	215.601	189.545
80.70000	171.075	189.418	210.442	188.353
80.80008	167.177	192.106	215.779	185.520
80.89992	165.723	189.992	213.816	186.923
81.00000	167.294	187.440	208.342	183.635
81.10008	165.107	181.327	206.555	188.125
81.19992	165.488	179.542	208.412	180.176
81.30000	159.731	179.678	203.769	176.229
81.40008	158.003	179.092	205.229	176.688
81.49992	154.860	178.486	195.430	172.653
81.60000	156.781	174.394	197.991	173.430
81.70008	154.273	175.992	195.320	171.781
81.79992	154.680	173.236	196.694	168.265
81.90000	154.988	175.088	199.281	169.812
82.00008	156.070	170.497	191.598	167.453
82.09992	150.069	172.678	189.054	163.243
82.20000	151.544	167.333	190.072	164.044
82.30008	150.908	169.507	190.580	160.579
82.39992	156.843	167.149	187.637	161.721
82.50000	151.714	161.974	184.773	157.967
82.60008	148.584	165.474	182.599	160.654
82.69992	152.660	160.114	183.895	155.079
82.80000	150.959	160.452	179.314	156.318
82.90008	149.662	157.434	176.364	160.224
82.99992	146.643	161.656	180.443	154.324
83.10000	147.720	160.267	180.641	151.111
83.20008	144.085	157.612	180.043	152.894
83.29992	147.442	158.626	176.177	150.687
83.40000	144.677	156.217	176.390	145.412
83.50008	143.946	153.249	173.246	146.705
83.59992	141.473	153.046	174.291	142.647
83.70000	145.244	152.970	170.956	144.169
83.80008	142.719	150.857	170.388	142.665
83.89992	141.785	154.441	174.262	138.107
84.00000	131.968	148.767	172.228	143.111
84.10008	138.562	152.709	171.915	141.955
84.19992	137.353	148.239	168.074	141.186
84.30000	133.185	147.897	168.630	136.864
84.40008	128.808	148.531	171.100	137.422
84.49992	129.156	147.256	173.348	138.303
84.60000	126.882	147.890	170.855	136.578
84.70008	128.688	145.582	163.632	134.777
84.79992	128.414	148.937	169.888	133.186
84.90000	127.499	145.527	164.984	132.559
85.00008	124.739	146.122	165.378	131.918
85.09992	126.698	146.996	165.302	133.347
85.20000	120.308	147.148	163.811	130.023
85.30008	123.292	145.556	165.290	131.506
85.39992	122.228	145.183	164.242	130.599
85.50000	122.501	144.854	166.014	129.864
85.60008	123.570	145.792	167.616	127.074
85.69992	122.857	146.325	161.436	124.233
85.80000	121.675	143.553	166.200	128.051
85.90008	124.456	148.861	162.322	123.244
85.99992	123.945	144.372	163.717	124.385
86.10000	124.720	142.709	162.204	127.689
86.20008	124.541	144.904	161.286	124.157
86.29992	123.570	148.481	160.190	123.320
86.40000	124.688	149.077	161.360	124.416
86.50008	124.388	147.136	156.671	119.896
86.59992	127.098	147.098	159.731	125.558
86.70000	127.918	148.727	161.157	125.139
86.80008	126.300	149.178	161.541	121.829
86.89992	120.060	146.426	157.215	126.871
87.00000	124.250	150.041	158.097	122.336
87.10008	127.759	149.914	158.555	121.956
87.19992	127.295	150.028	157.716	121.874
87.30000	124.708	149.242	161.403	119.896
87.40008	123.906	145.716	160.961	120.935
87.49992	123.125	154.246	160.784	120.663
87.60000	128.008	151.854	162.241	123.091
87.70008	125.146	150.447	157.876	122.742
87.79992	125.484	149.394	162.179	120.758
87.90000	125.121	151.042	164.797	122.102
88.00008	126.564	155.540	160.589	123.529
88.09992	125.089	155.144	165.166	125.266
88.20000	126.990	151.600	164.420	126.135
88.30008	122.756	159.108	164.030	126.769
88.39992	124.872	158.829	164.448	126.160
88.50000	122.756	152.781	166.980	124.011
88.60008	123.751	158.449	165.927	126.744
88.69992	119.958	157.322	166.929	120.560
88.80000	120.079	156.166	166.284	125.476
88.90008	121.783	160.876	165.980	124.100
88.99992	119.494	158.584	168.574	126.776
89.10000	122.916	162.203	168.681	129.635
89.20008	121.128	160.562	166.599	129.058
89.29992	118.141	161.924	169.421	125.577
89.40000	125.706	158.590	165.226	129.211
89.50008	126.912	163.192	170.160	132.273
89.59992	123.054	164.257	174.356	131.943
89.70000	125.725	162.853	173.228	129.414
89.80008	127.040	167.986	173.756	127.632
89.89992	129.520	163.040	170.668	131.259
90.00000	127.899	169.812	175.219	134.733
90.10008	131.148	166.641	175.703	135.849
90.19992	131.222	166.388	172.965	130.548
90.30000	132.675	168.670	177.224	135.799
90.40008	134.727	170.956	173.838	136.754
90.49992	134.079	169.507	181.053	133.846
90.60000	138.257	173.887	177.323	131.759
90.70008	135.820	172.722	180.094	138.446
90.79992	142.671	173.787	178.830	137.508
90.90000	143.283	176.584	179.264	136.991
91.00008	143.235	175.832	180.239	141.386
91.09992	140.963	178.071	178.499	143.401
91.20000	144.398	178.436	185.164	140.821
91.30008	146.646	178.917	187.001	141.810
91.39992	147.714	180.181	184.204	143.292
91.50000	153.050	181.809	185.588	142.926
91.60008	150.084	181.931	182.893	147.605
91.69992	144.201	180.587	186.913	145.474
91.80000	148.492	181.216	191.725	144.897
91.90008	149.128	185.635	190.529	149.838
91.99992	148.766	186.856	187.169	149.064
92.10000	145.221	185.198	190.866	150.401
92.20008	145.313	189.702	194.039	147.267
92.29992	148.238	191.118	195.361	153.503
92.40000	152.502	191.344	194.995	152.248
92.50008	146.109	190.991	196.160	156.825
92.59992	149.779	196.113	199.476	155.444
92.70000	149.862	193.613	199.077	160.917
92.80008	150.857	199.285	196.017	160.316
92.89992	150.882	196.850	200.071	160.275
93.00000	148.169	196.545	201.170	160.478
93.10008	152.324	203.865	201.251	160.647
93.19992	149.847	203.065	202.620	164.552
93.30000	152.897	201.608	208.384	166.937
93.40008	152.146	203.673	202.192	165.069
93.49992	151.283	202.922	211.000	169.947
93.60000	151.851	196.849	205.273	169.627
93.70008	156.849	204.459	209.863	172.754
93.79992	158.547	206.513	211.743	170.218
93.90000	158.054	205.602	207.594	175.868
94.00008	160.445	198.651	211.291	172.881
94.09992	162.827	203.977	212.339	172.221
94.20000	162.131	201.902	215.666	173.702
94.30008	166.395	208.304	215.503	179.314
94.39992	166.065	207.452	215.986	177.472
94.50000	166.311	210.675	210.736	177.084
94.60008	168.961	210.851	214.770	181.428
94.69992	168.973	213.641	212.564	182.037
94.80000	174.164	208.519	215.218	177.872
94.90008	174.011	212.426	217.360	183.479
94.99992	173.491	209.532	218.555	185.893
95.10000	174.737	210.654	220.029	184.134
95.20008	177.153	211.514	215.198	183.034
95.29992	177.916	213.593	220.386	187.842
95.40000	174.878	213.717	215.626	185.284
95.50008	174.384	214.304	218.497	189.948
95.59992	173.781	216.613	216.570	195.048
95.70000	181.559	217.083	218.074	190.866
95.80008	179.458	213.869	215.416	189.088
95.89992	175.609	216.583	223.923	192.360
96.00000	172.812	214.072	218.837	194.592
96.10008	177.453	215.619	225.212	191.828
96.19992	176.466	221.010	226.438	192.401
96.30000	178.907	216.541	223.437	194.227
96.40008	171.787	222.498	224.175	192.257
96.49992	171.639	219.906	230.773	193.755
96.60000	171.245	217.837	226.232	193.080
96.70008	172.765	213.655	225.836	193.390
96.79992	175.678	218.561	229.058	197.129
96.90000	172.635	222.112	227.747	192.513
97.00008	177.008	214.655	226.746	199.741
97.09992	174.152	219.931	231.957	195.962
97.20000	174.304	217.724	227.888	195.125
97.30008	171.998	219.048	227.000	199.082
97.39992	179.238	214.568	227.892	194.322
97.50000	176.559	218.079	229.783	201.288
97.60008	174.138	218.541	223.327	198.168
97.69992	172.302	215.898	231.691	197.788
97.80000	174.228	217.699	228.523	202.227
97.90008	174.635	216.029	232.948	197.976
97.99992	177.160	211.995	230.382	202.405
98.10000	178.473	214.833	229.753	197.180
98.20008	178.852	212.376	231.264	199.082
98.29992	180.373	215.619	224.774	199.183
98.40000	181.183	211.741	223.840	202.481
98.50008	182.630	209.821	221.517	199.625
98.59992	180.385	207.249	227.261	196.190
98.70000	181.273	214.300	223.666	201.288
98.80008	187.230	200.299	226.237	200.071
98.89992	185.876	208.999	225.675	198.625
99.00000	182.704	208.325	224.203	204.038
99.10008	183.924	209.735	223.923	195.937
99.19992	181.679	208.340	222.929	197.712
99.30000	181.148	211.107	222.809	201.010
99.40008	180.360	206.742	222.180	199.183
99.49992	180.637	207.934	222.700	195.632
99.60000	183.758	205.575	216.313	195.531
99.70008	176.524	206.082	223.084	196.064
99.79992	180.315	203.977	218.896	195.911
99.90000	180.179	201.213	214.587	194.946
100.00008	175.847	196.834	221.236	194.805
100.09992	170.871	201.897	218.555	194.947
100.20000	174.397	197.635	220.552	196.519
100.30008	169.235	201.897	218.823	193.908
100.39992	171.329	198.727	214.511	193.426
100.50000	168.074	194.540	217.130	194.921
100.60008	166.743	195.632	213.178	193.096
100.69992	161.184	194.491	216.723	190.762
100.80000	163.217	192.087	209.348	191.476
100.90008	164.666	190.836	214.409	191.902
100.99992	164.448	193.299	210.985	186.324
101.10000	161.724	193.552	212.080	189.849
101.20008	159.089	192.598	213.432	184.558
101.29992	159.195	187.186	212.311	187.440
101.40000	160.598	190.126	211.674	186.320
101.50008	161.643	189.951	207.007	186.577
101.59992	161.796	185.436	202.009	182.113
101.70000	160.343	185.704	208.280	183.161
101.80008	159.712	187.563	204.897	186.143
101.89992	157.997	185.325	204.432	185.680
102.00000	157.952	179.115	206.882	176.857
102.10008	156.645	182.570	201.856	180.870
102.19992	158.763	177.776	206.007	180.794
102.30000	158.787	183.356	203.335	175.392
102.40008	162.632	178.913	200.702	181.094
102.49992	158.316	180.465	200.687	179.222
102.60000	158.935	178.080	197.772	169.279
102.70008	156.096	176.685	197.269	179.526
102.79992	158.613	176.635	196.124	173.464
102.90000	159.106	173.432	195.062	173.940
103.00008	156.875	171.326	191.656	170.337
103.09992	155.834	170.750	197.666	168.975
103.20000	157.640	169.888	195.175	166.793
103.30008	154.784	165.094	195.558	165.119
103.39992	155.523	169.194	188.902	168.814
103.50000	153.103	166.024	183.545	167.521
103.60008	149.321	167.445	185.920	162.675
103.69992	146.591	164.827	185.706	161.649
103.80000	146.966	161.028	189.665	162.169
103.90008	148.238	161.204	184.477	162.066
103.99992	146.959	161.028	183.501	163.792
104.10000	141.448	159.945	183.485	162.837
104.20008	142.625	161.006	178.077	156.847
104.29992	142.897	161.247	183.867	155.768
104.40000	138.056	161.010	181.508	159.768
104.50008	142.821	155.862	176.517	154.035
104.59992	139.489	154.796	178.882	151.372
104.70000	137.302	156.673	177.000	154.771
104.80008	136.082	154.847	175.779	149.952
104.89992	134.618	154.227	175.609	149.203
105.00000	134.905	156.369	176.864	151.727
105.10008	129.692	152.767	174.036	152.716
105.19992	129.520	153.444	174.686	153.089
105.30000	130.894	153.452	173.491	147.872
105.40008	129.190	150.814	172.957	147.923
105.49992	127.721	151.808	167.879	146.671
105.60000	131.085	150.066	171.703	145.728
105.70008	126.632	146.901	169.370	143.147
105.79992	131.275	148.100	168.811	141.303
105.90000	131.377	152.843	169.879	140.111
106.00008	127.117	151.296	165.310	138.284
106.09992	130.524	146.299	167.624	139.502
106.20000	127.754	146.452	166.029	138.614
106.30008	125.273	144.510	165.683	140.365
106.39992	125.966	146.007	162.080	141.288
106.50000	127.422	140.365	163.989	138.178
106.60008	131.136	147.111	162.572	136.002
106.69992	126.691	144.840	164.251	133.220
106.80000	130.760	144.904	159.801	134.708
106.90008	125.918	144.676	161.847	130.827
106.99992	127.886	140.560	162.089	133.712
107.10000	126.469	144.202	161.513	131.493
107.20008	126.214	142.658	158.105	131.571
107.29992	123.164	144.586	158.609	128.983
107.40000	124.261	141.288	159.833	128.247
107.50008	121.634	143.569	158.201	125.642
107.59992	120.861	138.506	157.943	128.944
107.70000	120.448	137.422	157.401	129.864
107.80008	121.484	138.364	152.841	129.410
107.89992	120.181	141.372	156.849	126.687
108.00000	116.881	142.024	156.274	126.954
108.10008	121.541	141.397	154.705	126.255
108.19992	116.449	140.594	154.341	126.735
108.30000	116.194	135.275	154.087	121.524
108.40008	114.724	139.842	156.798	125.330
108.49992	115.999	141.937	154.325	124.182
108.60000	113.505	139.875	154.603	121.614
108.70008	113.202	140.628	155.335	120.433
108.79992	111.001	140.821	157.563	117.587
108.90000	112.761	140.846	155.333	122.483
109.00008	111.719	138.998	153.654	123.018
109.09992	113.704	139.385	154.631	119.368
109.20000	112.352	140.628	154.172	121.676
109.30008	111.795	143.256	152.637	120.530
109.39992	111.617	142.190	151.493	120.859
109.50000	110.696	138.241	149.578	120.815
109.60008	112.411	139.781	154.171	119.743
109.69992	111.383	139.444	151.673	120.219
109.80000	114.549	140.111	154.750	117.435
109.90008	117.599	141.592	151.729	119.241
109.99992	113.755	140.353	151.469	117.878
110.10000	115.540	141.516	155.651	116.780
110.20008	113.551	144.764	152.795	117.795
110.29992	116.398	143.264	152.942	117.607
110.40000	115.304	143.114	155.028	119.190
110.50008	115.489	143.306	152.081	117.740
110.59992	114.457	140.940	151.592	118.748
110.70000	116.996	142.368	153.003	120.048
110.80008	118.676	142.759	156.365	117.896
110.89992	114.872	145.031	156.706	115.964
111.00000	117.669	141.658	153.070	118.120
111.10008	118.839	144.267	152.561	120.501
111.19992	118.254	147.238	151.976	120.377
111.30000	116.132	146.368	155.292	119.712
111.40008	116.649	147.884	156.575	118.683
111.49992	113.500	144.296	149.735	119.160
111.60000	114.596	150.611	155.778	122.762
111.70008	120.238	148.937	153.426	121.062
111.79992	117.441	145.328	153.782	119.306
111.90000	117.593	145.937	153.171	122.958
112.00008	113.092	148.252	157.139	121.696
112.09992	116.556	147.307	156.333	122.082
112.20000	111.422	148.176	155.029	120.758
112.30008	113.982	147.333	157.444	122.616
112.39992	114.135	146.514	158.842	123.833
112.50000	115.655	148.209	157.207	121.119
112.60008	109.670	151.321	151.712	125.323
112.69992	114.592	152.502	156.070	123.199
112.80000	111.434	151.644	156.390	125.063
112.90008	112.482	152.480	156.681	123.719
112.99992	114.878	150.172	156.384	126.002
113.10000	112.894	150.172	158.622	124.277
113.20008	115.203	153.934	159.020	126.997
113.29992	115.330	153.198	160.063	126.414
113.40000	118.039	154.999	162.587	127.226
113.50008	116.754	152.235	160.572	126.262
113.59992	119.755	154.391	161.869	126.769
113.70000	120.314	154.658	160.877	124.873
113.80008	117.491	153.161	162.377	128.324
113.89992	124.465	158.728	168.401	128.139
114.00000	119.323	159.580	163.649	127.486
114.10008	123.419	158.829	163.785	128.646
114.19992	124.555	162.248	166.234	131.382
114.30000	124.487	156.775	165.770	135.647
114.40008	122.362	158.644	161.801	127.676
114.49992	126.926	164.561	166.624	130.193
114.60000	126.428	165.356	169.191	130.504
114.70008	124.796	162.092	171.308	132.713
114.79992	128.757	165.618	168.176	134.336
114.90000	128.519	164.603	172.914	134.539
115.00008	133.313	166.083	169.395	139.908
115.09992	130.232	165.018	171.431	133.338
115.20000	129.978	169.457	169.218	138.969
115.30008	132.114	165.956	171.431	134.531
115.39992	130.016	167.521	169.557	135.107
115.50000	133.793	168.891	174.228	138.903
115.60008	130.865	172.696	169.905	138.522
115.69992	135.506	170.877	172.761	138.792
115.80000	130.360	170.294	175.652	140.364
115.90008	128.289	167.445	176.204	140.882
115.99992	132.905	169.076	174.495	138.995
116.10000	131.351	170.649	176.873	139.553
116.20008	130.533	174.783	177.759	143.408
116.29992	126.284	171.579	178.390	143.680
116.40000	131.375	167.969	175.566	146.865
116.50008	130.334	169.812	174.737	146.401
116.59992	134.442	175.916	178.926	145.506
116.70000	131.682	169.068	181.883	145.728
116.80008	132.369	172.526	174.533	146.832
116.89992	130.508	178.106	177.479	149.267
117.00000	129.583	173.508	176.321	147.808
117.10008	130.686	175.731	181.227	151.634
117.19992	132.965	172.627	181.788	148.252
117.30000	133.442	175.646	183.177	153.325
117.40008	132.965	175.569	180.466	150.358
117.49992	135.954	173.819	180.662	154.213
117.60000	134.061	179.602	180.731	152.869
117.70008	136.012	178.329	182.579	154.962
117.79992	137.163	175.132	183.930	152.704
117.90000	137.928	172.154	181.533	156.199
118.00008	138.440	176.908	184.696	150.523
118.09992	135.853	177.912	187.605	154.629
118.20000	139.464	176.280	188.317	154.162
118.30008	140.252	179.704	187.579	157.409
118.39992	142.007	176.305	188.037	155.709
118.50000	147.882	179.137	190.072	153.774
118.60008	146.167	177.896	182.868	158.972
118.69992	142.365	175.665	186.276	153.948
118.80000	141.524	180.414	182.196	158.474
118.90008	142.069	180.541	185.196	158.981
118.99992	147.714	180.681	188.018	155.968
119.10000	143.871	183.695	182.452	155.388
119.20008	148.314	179.217	184.273	157.347
119.29992	144.855		183.638
