# Supplementary material for: Intracellular potassium levels orchestrate circadian rhythmicity and cell division
Source: Nat Commun. 2026 May 22;17:6738. doi: 10.1038/s41467-026-73351-2 (PMC13385874; doi:10.1038/s41467-026-73351-2)
Supplement: Supplementary file 8 — Source Data [file 41467_2026_73351_MOESM8_ESM.zip › Source data/S1b.txt]

	52	52	52	52	64	64	64	64
Ca	18.9670183	20.1596228	20.5806511	18.1731578	23.0510701	22.6284506	27.4923349	22.7401696
Na	65.4715240	67.5602000	54.2775850	49.1005840	75.1258430	77.9005170	75.1885410	66.9625450
Mg	196.2214790	202.0564680	202.0682540	193.2892470	259.2943650	262.9636650	266.4152370	259.4192670
K	876.7107570	973.9673150	806.0390710	752.3055050	1188.3213400	1198.6679800	1241.4949900	1174.7180500
