# Supplementary material for: Intracellular potassium levels orchestrate circadian rhythmicity and cell division
Source: Nat Commun. 2026 May 22;17:6738. doi: 10.1038/s41467-026-73351-2 (PMC13385874; doi:10.1038/s41467-026-73351-2)
Supplement: Supplementary file 8 — Source Data [file 41467_2026_73351_MOESM8_ESM.zip › Source data/S3k.txt]

Time, hrs	PER2::LUC	PER2::LUC	PER2::LUC	PER2::LUC
0.00	3585.595	4180.321	3957.210	3558.384
1.00	4224.461	4998.082	4755.203	4180.613
2.00	3857.521	4565.991	4385.303	3880.994
3.00	3266.570	3865.271	3746.209	3344.992
4.00	2702.478	3185.855	3089.175	2792.139
5.00	2305.531	2669.967	2598.638	2387.164
6.00	2035.003	2317.610	2253.659	2113.049
7.00	1863.933	2086.799	2023.596	1928.666
8.00	1741.808	1916.065	1869.353	1799.521
9.00	1647.174	1789.957	1751.300	1697.222
10.00	1582.120	1698.520	1661.079	1619.858
11.00	1538.034	1640.087	1598.975	1571.126
12.00	1509.505	1603.980	1563.139	1543.698
13.00	1503.406	1599.223	1556.209	1537.021
14.00	1523.594	1617.866	1575.014	1550.743
15.00	1567.461	1669.529	1622.803	1594.129
16.00	1626.643	1744.403	1685.003	1651.539
17.00	1696.947	1826.796	1764.699	1718.582
18.00	1770.954	1919.837	1855.062	1791.048
19.00	1843.160	2007.113	1939.579	1858.212
20.00	1898.495	2076.666	2008.638	1917.066
21.00	1928.074	2121.823	2051.815	1948.744
22.00	1930.922	2137.573	2064.202	1958.204
23.00	1909.367	2116.303	2048.166	1948.313
24.00	1855.482	2065.791	2011.913	1904.675
25.00	1798.342	1996.710	1945.521	1849.020
26.00	1727.565	1918.717	1866.558	1780.819
27.00	1656.793	1838.700	1782.107	1706.424
28.00	1597.328	1759.965	1705.790	1643.544
29.00	1541.774	1686.831	1636.328	1584.308
30.00	1493.337	1624.603	1572.367	1530.345
31.00	1446.741	1570.427	1523.616	1487.583
32.00	1411.081	1523.537	1484.148	1451.440
33.00	1395.677	1492.148	1451.975	1424.810
34.00	1380.127	1470.150	1428.074	1406.664
35.00	1359.212	1444.685	1410.272	1390.693
36.00	1350.075	1433.480	1403.275	1380.019
37.00	1346.215	1432.556	1397.438	1377.234
38.00	1354.565	1439.757	1402.284	1390.898
39.00	1358.433	1450.688	1410.167	1399.620
40.00	1356.062	1454.928	1412.236	1397.257
41.00	1359.943	1460.400	1420.937	1402.328
42.00	1365.008	1467.347	1434.544	1406.250
43.00	1367.782	1472.168	1444.470	1409.463
44.00	1367.396	1475.222	1443.266	1410.636
45.00	1363.845	1472.495	1441.225	1409.246
46.00	1355.377	1464.052	1438.085	1399.266
47.00	1341.693	1453.884	1425.229	1385.367
48.00	1332.274	1440.149	1418.688	1375.978
49.00	1313.889	1420.468	1400.620	1358.452
50.00	1295.259	1394.832	1371.369	1337.855
51.00	1271.820	1373.164	1347.659	1311.525
52.00	1254.406	1349.211	1324.032	1287.352
53.00	1234.460	1321.245	1297.219	1270.358
54.00	1211.805	1296.498	1273.187	1247.205
55.00	1193.468	1277.385	1253.156	1223.467
56.00	1175.821	1255.334	1237.175	1209.149
57.00	1157.835	1237.931	1218.070	1194.122
58.00	1152.822	1228.338	1208.175	1182.933
59.00	1145.716	1215.233	1197.900	1176.048
60.00	1135.676	1207.286	1188.371	1165.373
61.00	1126.836	1204.433	1184.767	1158.738
62.00	1123.421	1197.793	1176.483	1150.935
63.00	1123.012	1195.708	1178.880	1154.273
64.00	1123.863	1196.603	1182.662	1156.501
65.00	1117.765	1197.081	1181.915	1154.151
66.00	1120.061	1202.045	1185.402	1157.587
67.00	1122.943	1200.723	1180.317	1155.312
68.00	1123.310	1199.220	1184.720	1156.586
69.00	1125.678	1203.064	1187.557	1161.345
70.00	1117.442	1196.620	1180.551	1153.651
71.00	1108.791	1189.146	1178.443	1149.434
72.00	1104.057	1183.718	1170.487	1142.244
73.00	1099.373	1178.936	1163.036	1134.820
74.00	1093.353	1170.742	1152.702	1130.765
75.00	1084.177	1159.412	1141.424	1121.851
76.00	1067.640	1147.573	1127.852	1104.039
77.00	1058.080	1136.674	1114.734	1093.495
78.00	1049.068	1125.613	1109.416	1085.444
79.00	1040.307	1117.686	1102.583	1076.043
80.00	1032.613	1109.145	1092.707	1069.071
81.00	1033.027	1096.843	1083.666	1064.439
82.00	1028.632	1089.960	1076.957	1054.967
83.00	1018.943	1085.680	1068.516	1048.409
84.00	1012.836	1089.862	1067.890	1045.248
85.00	1012.742	1087.621	1064.636	1041.232
86.00	1008.551	1080.550	1060.620	1040.887
87.00	1005.780	1075.664	1063.145	1038.602
88.00	1006.545	1073.357	1066.670	1039.359
89.00	1008.955	1076.031	1066.438	1042.022
90.00	1007.202	1078.262	1067.005	1039.947
91.00	1008.033	1076.572	1067.719	1038.620
92.00	1006.951	1078.131	1063.434	1036.122
93.00	1003.345	1078.793	1057.198	1032.348
94.00	1001.305	1075.308	1057.500	1028.642
95.00	1000.354	1072.353	1055.989	1019.880
96.00	993.650	1064.097	1055.145	1011.037
97.00	991.483	1059.641	1050.421	1006.408
98.00	987.177	1055.189	1042.252	1000.307
99.00	979.362	1049.609	1035.285	989.513
100.00	975.385	1047.604	1029.584	981.040
101.00	968.437	1042.228	1022.865	975.153
102.00	965.024	1033.184	1018.281	967.974
103.00	963.061	1029.122	1014.773	964.961
104.00	958.287	1027.565	1010.221	959.566
105.00	955.054	1022.087	1005.967	954.075
106.00	951.372	1017.586	1001.845	947.445
107.00	946.927	1012.694	1000.692	949.053
108.00	947.175	1012.064	999.051	947.468
109.00	946.296	1011.801	1002.039	947.769
110.00	944.148	1010.650	998.658	946.802
111.00	944.550	1008.169	994.661	944.356
112.00	943.192	1005.383	992.813	947.879
113.00	939.054	1002.570	993.810	950.198
114.00	941.284	1009.006	999.240	954.406
115.00	942.082	1007.710	996.950	956.804
116.00	939.060	1003.250	991.115	953.900
117.00	939.948	1003.904	990.848	954.427
118.00	937.947	1001.485	989.216	953.267
119.00	932.906	997.459	986.954	950.496
120.00	932.313	993.438	986.347	948.750
121.00	931.931	992.382	984.199	947.382
122.00	924.968	986.881	976.382	944.191
123.00	919.317	981.684	972.934	937.199
124.00	915.028	980.448	972.371	933.380
125.00	916.210	981.381	970.103	936.818
126.00	915.761	977.287	966.333	932.505
127.00	912.220	971.379	959.652	927.498
128.00	908.288	972.918	957.159	923.820
129.00	907.753	971.529	955.567	924.446
130.00	907.015	965.834	957.271	923.900
131.00	904.338	961.857	954.266	918.065
132.00	903.626	961.333	951.716	918.029
133.00	902.297	963.803	950.742	923.262
134.00	901.587	961.545	949.267	921.511
135.00	901.982	959.114	950.867	922.578
136.00	900.957	959.758	953.753	920.723
137.00	900.109	957.429	950.512	920.668
138.00	898.344	956.737	948.918	919.584
139.00
140.00
141.00
142.00
143.00
144.00
145.00
146.00
147.00
148.00
149.00
150.00
151.00
152.00
153.00
154.00
155.00
156.00
157.00
158.00
159.00
160.00
161.00
162.00
163.00
164.00
165.00
166.00
167.00
168.00
169.00
170.00
171.00
43.00
43.25
43.50
43.75
44.00
44.25
44.50
44.75
45.00
45.25
45.50
45.75
46.00
46.25
46.50
46.75
47.00
47.25
47.50
47.75
48.00
48.25
48.50
48.75
49.00
49.25
49.50
49.75
50.00
50.25
50.50
50.75
51.00
51.25
51.50
51.75
52.00
52.25
52.50
52.75
53.00
53.25
53.50
53.75
54.00
54.25
54.50
54.75
55.00
55.25
55.50
55.75
56.00
56.25
56.50
56.75
57.00
57.25
57.50
57.75
58.00
58.25
58.50
58.75
59.00
59.25
59.50
59.75
60.00
60.25
60.50
60.75
61.00
61.25
61.50
61.75
62.00
62.25
62.50
62.75
63.00
63.25
63.50
63.75
64.00
64.25
64.50
64.75
65.00
65.25
65.50
65.75
66.00
66.25
66.50
66.75
67.00
67.25
67.50
67.75
68.00
68.25
68.50
68.75
69.00
69.25
69.50
69.75
70.00
70.25
70.50
70.75
71.00
71.25
71.50
71.75
72.00
72.25
72.50
72.75
73.00
73.25
73.50
73.75
74.00
74.25
74.50
74.75
75.00
75.25
75.50
75.75
76.00
76.25
76.50
76.75
77.00
77.25
77.50
77.75
78.00
78.25
78.50
78.75
79.00
79.25
79.50
79.75
80.00
80.25
80.50
80.75
81.00
81.25
81.50
81.75
82.00
82.25
82.50
82.75
83.00
83.25
83.50
83.75
84.00
84.25
84.50
84.75
85.00
85.25
85.50
85.75
86.00
86.25
86.50
86.75
87.00
87.25
87.50
87.75
88.00
88.25
88.50
88.75
89.00
89.25
89.50
89.75
90.00
90.25
90.50
90.75
91.00
91.25
91.50
91.75
92.00
92.25
92.50
92.75
93.00
93.25
93.50
93.75
94.00
94.25
94.50
94.75
95.00
95.25
95.50
95.75
96.00
96.25
96.50
96.75
97.00
97.25
97.50
97.75
98.00
98.25
98.50
98.75
99.00
99.25
99.50
99.75
100.00
100.25
100.50
100.75
101.00
101.25
101.50
101.75
102.00
102.25
102.50
102.75
103.00
103.25
103.50
103.75
104.00
104.25
104.50
104.75
105.00
105.25
105.50
105.75
106.00
106.25
106.50
106.75
107.00
107.25
107.50
107.75
108.00
108.25
108.50
108.75
109.00
109.25
109.50
109.75
110.00
110.25
110.50
110.75
111.00
111.25
111.50
111.75
112.00
112.25
112.50
112.75
113.00
113.25
113.50
113.75
114.00
114.25
114.50
114.75
115.00
115.25
115.50
115.75
116.00
116.25
116.50
116.75
117.00
117.25
117.50
117.75
118.00
118.25
118.50
118.75
119.00
119.25
119.50
119.75
120.00
120.25
120.50
120.75
121.00
121.25
121.50
121.75
122.00
122.25
122.50
122.75
123.00
123.25
123.50
123.75
124.00
124.25
124.50
124.75
125.00
125.25
125.50
125.75
126.00
126.25
126.50
126.75
127.00
127.25
127.50
127.75
128.00
128.25
128.50
128.75
129.00
129.25
129.50
129.75
130.00
130.25
130.50
130.75
131.00
131.25
131.50
131.75
132.00
132.25
132.50
132.75
133.00
133.25
133.50
133.75
134.00
134.25
134.50
134.75
135.00
135.25
135.50
135.75
136.00
136.25
136.50
136.75
137.00
137.25
137.50
137.75
138.00
138.25
138.50
138.75
139.00
