# Supplementary material for: Intracellular potassium levels orchestrate circadian rhythmicity and cell division
Source: Nat Commun. 2026 May 22;17:6738. doi: 10.1038/s41467-026-73351-2 (PMC13385874; doi:10.1038/s41467-026-73351-2)
Supplement: Supplementary file 8 — Source Data [file 41467_2026_73351_MOESM8_ESM.zip › Source data/2h.txt]

"NaCl 9pm"	peak	"KCl
peak"		"NaCl 9am"	trough	"KCl
trough"
-0.12379800	0.36441182	-0.18152080		-0.04168300	4.72316990	0.72051276
0.52029243	0.24692518	-0.03014830		-0.02348440	4.31949316	0.52642659
-0.39649450	0.31148524	0.39362546		0.06516738	5.18028535	0.84279720
