# Supplementary material for: Intracellular potassium levels orchestrate circadian rhythmicity and cell division
Source: Nat Commun. 2026 May 22;17:6738. doi: 10.1038/s41467-026-73351-2 (PMC13385874; doi:10.1038/s41467-026-73351-2)
Supplement: Supplementary file 8 — Source Data [file 41467_2026_73351_MOESM8_ESM.zip › Source data/S4e and S4g.txt]

0	2	1	0.5	3	6	12
0.988484	0.988750	0.981975	0.897811	0.902320	0.927962	0.963668
0.989898	0.973860	0.829882	0.988881	0.946203	0.745515	0.982282
0.572655	0.994103	0.995428	0.981782	0.997367	0.904842	0.973556
0.885075	0.980785	0.977312	0.982012	0.909700	0.847053	0.924219
0.992617	0.938749	0.663784	0.982403	0.985967	0.967792	0.634459
0.675850	0.941418	0.993766	0.949076	0.946831	0.982735	0.980284
0.986898	0.989916	0.996204	0.881836	0.992025	0.912836	0.987572
0.715678	0.977240	0.984432	0.978848	0.882110	0.862568	0.891026
0.913569	0.976714	0.986477	0.924863	0.938220	0.921354	0.887486
0.992557	0.992557	0.967916	0.848138	0.945749	0.961218	0.938199
0.914673	0.898582	0.812425	0.931101	0.942316	0.950577	0.702107
0.923776	0.934787	0.880719	0.941873	0.972209	0.884440	0.920548
0.955413	0.973399	0.885200	0.757182	0.980359	0.976869	0.932612
0.988901	0.968056	0.978247	0.986792	0.984494	0.897972	0.931808
0.939688	0.876952	0.953161	0.993659	0.947516	0.978928	0.985300
0.836480	0.738024	0.985187	0.986301	0.990378	0.755703	0.982112
0.987778	0.985835	0.973035	0.974084	0.963642	0.875533	0.992946
0.896871	0.934566	0.868045	0.997421	0.956793	0.838271	0.864848
0.992841	0.985573	0.988465	0.922433	0.889510	0.831432	0.948244
0.984507	0.917347	0.954016	0.993744	0.999101	0.871579	0.941708
0.977958	0.932759	0.974817	0.961058	0.955853	0.979111	0.937465
0.953122	0.985954	0.962572	0.984127	0.883965	0.963771	0.947930
0.925846	0.992062	0.590774	0.973267	0.961145	0.650943	0.983107
0.946714	0.648110	0.958596	0.976823	0.978145	0.816051	0.807028
0.963416	0.964141	0.998197	0.990920	0.888601	0.996525	0.976900
0.965576	0.979067	0.987323	0.983975	0.992822	0.990921	0.973544
0.787502	0.953946	0.982717	0.869875	0.942242	0.924785	0.834785
0.937535	0.985154	0.942791	0.977429	0.905876	0.915051	0.966829
0.613585	0.886480	0.950238	0.948638	0.999864	0.506849	0.912669
0.878155	0.996580	0.942915	0.995058	0.993204	0.833893	0.845341
0.738740	0.584678	0.994048	0.968863	0.987896	0.794542	0.810505
0.996219	0.982712	0.941093	0.982761	0.988001	0.625470	0.762185
0.749198	0.827207	0.587750	0.968846	0.976424	0.817518	0.611646
0.957547	0.922469	0.886283	0.993542	0.968236	0.693968	0.982055
0.928026	0.996664	0.998806	0.950205	0.976054	0.760505	0.903568
0.992647	0.996610	0.931170	0.754329	0.947488	0.772203	0.964649
0.980064	0.948041	0.738782	0.931724	0.889687	0.696627	0.734111
0.825935	0.995010	0.990423	0.997279	0.952936	0.883292	0.989616
0.535532	0.895940	0.992664	0.991838	0.945680	0.996338	0.613183
0.990568	0.718912	0.900245	0.940295	0.993814	0.902850	0.975250
0.884895	0.990407	0.998514	0.914879	0.995336	0.570577	0.881334
0.979736	0.956032	1.002110	0.974755	0.965704	0.984463	0.932220
0.891021	0.942443	0.998821	0.611949	0.948454	0.815666	0.937537
0.399036	0.969765	0.995011	0.994745	0.974415	0.934235	0.937279
0.969198	0.977351	0.784360	0.957572	0.981928	0.966351	0.965257
0.942787	0.999101	0.973577	0.925456	0.967844	0.963712	0.946644
0.777635	0.709709	0.942448	0.910195	0.954461	0.960719	0.986670
0.910234	0.977438	0.992753	0.874407	0.972209	0.989947	0.905854
0.869772	0.992624	0.816845	0.993054	0.989924	0.951748	0.728237
0.975941	0.883119	0.894959	0.996398	0.918499	0.865919	0.966779
0.998978	0.947266	0.991198	0.975528	0.991822	0.977839	0.861247
0.989132	0.806675	0.937635	0.980076	0.987601	0.825758	0.892562
0.988963	0.929628	0.869979	0.970478	0.942224	0.995209	0.990870
0.981331	0.818338	0.995958	0.992719	0.982570	0.890125	0.914724
0.982025	0.930637	0.991796	0.737247	0.990664	0.989695	0.864540
0.963741	0.956179	0.974227	0.767803	0.970199	0.928841	0.974834
0.978030	0.994022	0.959927	0.916306	0.991222	0.955655	0.861489
0.985265	0.951866	0.844179	0.979490	0.993766	0.971155	0.971461
0.994151	0.972453	0.980185	0.701448	0.921826	0.996307	0.917440
0.843818	0.604739	0.701489	0.995392	0.963651	0.987329	0.928113
0.738294	0.909355	0.960850	0.995520	0.978643	0.972410	0.942446
0.728095	0.867648	0.877454	0.852073	0.906247	0.953246	0.954972
0.934338	0.990664	0.888417	0.962958	0.998213	0.990540	0.981701
0.989124	0.976677	0.994994	0.893446	0.991303	0.897049	0.736289
0.994770	0.994310	0.883705	0.978981	0.898872	0.986815	0.980403
0.997884	0.883847	0.992132	0.997367	0.986087	0.977179	0.982005
0.834094	0.992273	0.993130	0.992090	0.949442	0.962417	0.993353
0.987151	0.879566	0.981263	1.000250	0.883651	0.887386	0.497188
0.987349	0.987315	0.973632	0.886233	0.937587	0.988007	0.970977
0.518610	0.971625	0.906715	1.000300	0.990584	0.984043	0.942926
0.952427	0.985378	0.756314	0.674246	0.994930	0.995739	0.773439
0.956616	0.979059	0.987723	0.985830	0.899889	0.959202	0.953171
0.989658	0.974970	0.988897	0.978207	0.998597	0.848518	0.972741
0.996204	0.949045	0.926892	0.745704	0.983587	0.997825	0.776998
0.666152	0.994644	0.976472	0.968941	0.977305	0.995113	0.400150
0.849966	0.991306	0.780607	0.991239	0.970511	0.990908	0.751001
0.794872	0.761898	0.989791	0.975168	0.982239	0.950126	0.927301
0.884605	0.840655	0.960493	0.974175	0.984829	0.989291	0.974408
0.584302	0.970039	0.992752	0.997739	0.861550	0.919567	0.990908
0.944984	0.633399	0.910102	0.923489	0.972736	0.901655	0.633200
0.953288	0.899985	0.856468	0.980005	0.997884	0.941092	0.985298
0.462835	0.990738	0.963051	0.979052	0.984620	0.991078	0.879843
0.990622	0.977474	0.987078	0.888802	0.987817	1.000620	0.992195
0.994002	0.962494	0.991306	0.776110	0.958987	0.987390	0.935124
0.867545	0.921405	0.978527	0.975130	0.983975	0.989326	0.982570
0.612819	0.939946	0.984849	0.582177	0.978577	0.958912	0.992046
0.785372	0.975891	0.989669	0.981326	0.989029	0.888134	0.990455
0.993299	0.973968	1.000790	0.781823	0.987708	0.983552	0.960454
0.557608	0.904919	0.996779	0.971551	0.961895	0.994632	0.955883
0.990151	0.954408	0.993705	0.966429	0.995296	0.836027	0.993226
0.450117	0.963392	0.985298	0.998610	0.976020	0.920657	0.959227
0.463090	0.884030	0.995624	0.785805	0.974525	0.871564	0.968158
0.712097	0.987327	0.992395	0.898747	0.975731	0.996442	0.895311
0.413080	0.841473	0.991486	0.993386	0.942875	0.980026	0.845444
0.526543	0.976638	0.972450	0.981748	0.986177	0.978566	0.894971
0.939889	0.913220	0.985446	0.975225	0.972636	0.997219	0.991822
0.968384	0.976727	0.969807	0.636431	0.991010	0.976108	0.944691
0.817059	0.996581	0.966777	0.865013	0.969638	0.704713	0.984574
0.936133	0.940694	0.893996	0.717977	0.934972	0.839800	0.955968
0.946301	0.883003	0.987983	0.960161	0.929737	0.992752	0.973280
0.964993	0.954054	0.994208	0.994494	0.975262	0.976461	0.960340
0.874074	0.995370	0.990900	0.979301	0.963392	0.987966	0.977662
0.754461	0.808104	0.981370	0.874032	0.984906	0.958885	0.927666
0.607739	0.976983	0.857353	0.875928	0.992990	0.994160	0.865812
0.846267	0.939644	0.848348	0.982890	0.956392	0.981478	0.825960
0.990401	0.943486	0.985721	0.988638	0.977892	0.992848	0.987864
0.992989	0.941613	0.987345	0.969936	0.939301	0.987722	0.956228
0.950990	0.909661	0.977609	0.908944	1.000300	0.968178	0.944688
0.925411	0.956620	0.973500	0.951703	0.989382	0.972641	0.990207
0.988570	0.956938	0.985409	0.985494	0.963609	0.968206	0.978899
0.962432	0.976579	0.887560	0.974825	0.979368	0.981775	0.967984
0.796031	0.723823	0.955408	0.986670	0.890748	0.879842	0.941100
0.975950	0.795143	0.927941	0.998265	0.996885	0.993809	0.909116
0.979833	0.966351	0.992195	0.977857	0.990030	0.993511	0.979773
0.962648	0.880904	0.896253	0.972265	0.992721	0.948133	0.860991
0.933511	0.897814	0.983873	0.988031	0.988915	0.988901	0.981884
0.985843	0.975042	0.983645	0.972519	0.836001	0.990334	0.953313
0.936953	0.979306	0.990568	0.995336	0.992139	0.955623	0.926537
0.975168	0.917277	0.990568	0.981718	0.946171	0.996514	0.970630
0.985674	0.993973	0.844029	0.972245	0.988738	0.953742	0.974596
0.974110	0.869096	0.977265	0.986761	0.922491	0.996757	0.957142
0.933331	0.725422	0.874666	0.948670	0.893146	0.972593	0.843227
0.906550	0.897056	0.990806	0.986191	0.970290	0.988372	0.955682
0.964494	0.996044	0.976148	0.997866	0.987063	0.969612	0.911357
0.967413	0.973920	0.816197	0.870065	0.939737	0.973165	0.968708
0.467438	0.945603	0.986017	0.987989	0.938826	0.922317	0.986196
0.818913	0.821701	0.854143	0.998806	0.931640	0.959624	0.990634
0.969759	0.993623	0.983535	0.968728	0.986909	0.991906	0.982783
0.400219	0.956939	0.955963	0.991295	0.984708	0.995558	0.941703
0.703900	0.980021	0.791533	0.885154	0.954336	0.991306	0.896074
0.717931	0.827011	0.967199	0.936290	0.761118	0.990178	0.922159
0.420492	0.878535	0.784906	0.994752	0.912637	0.987345	0.816474
0.982532	0.995011	0.995191	0.856059	0.983535	0.969047	0.966520
0.947290	0.973105	0.980982	0.978340	0.977501	0.870234	0.918264
0.957672	0.945869	0.989928	0.979312	0.990112	0.834580	0.989855
0.974622	0.976160	0.988769	0.996282	0.925182	0.962911	0.967368
0.875866	0.738146	0.979886	0.916054	0.987046	0.983787	0.945074
0.981314	0.986533	0.991222	0.977907	0.996282	0.961872	0.695726
0.954843	0.980106	0.992752	0.979454	0.642033	0.974271	0.997243
0.967829	0.987390	0.923462	0.985158	0.925856	0.982890	0.975804
0.542503	0.972600	0.987298	0.991529	0.940033	0.916824	0.903388
0.713474	0.940847	0.993076	0.943007	0.927026	0.991596	0.994811
0.951484	0.984915	0.980201	0.975139	0.975168	0.951917	0.982475
0.975175	0.669540	0.995058	0.938551	0.972107	0.991864	0.968621
0.425210	0.852160	0.978265	0.882869	0.857174	0.990054	0.909432
0.780388	0.973539	0.979577	0.963149	0.989870	0.995364	0.859181
0.988098	0.979254	0.996506	0.992969	0.952670	0.617318	0.782533
0.983383	0.932715	0.918063	0.974756	0.949438	0.995624	0.944362
0.997672	0.710789	0.950199	0.977231	0.987703	0.947493	0.895525
0.955968	0.979454	0.988306	0.934534	0.983949	0.968212	0.989616
0.940377	0.941890	0.855487	0.928233	0.898208	0.995158	0.820130
0.767097	0.960480	0.990302	0.961857	0.943248	0.830682	0.905614
0.806730	0.989154	0.931137	0.806289	0.994955	0.855457	0.942570
0.993549	0.977444	0.816135	0.996933	0.987960	0.890601	0.918179
0.963498	0.943168	0.987188	0.831381	0.978830	0.960398	0.977971
0.772709	0.989931	0.974408	0.995058	0.979551	0.984089	0.879595
0.961790	0.638358	0.926277	0.994494	0.951190	0.987390	0.853952
0.769055	0.948659	0.976177	0.981524	0.975202	0.848397	0.988996
0.717142	0.902122	0.983636	0.877342	0.968437	0.902659	0.986962
0.976868	0.987315	0.994760	0.915021	0.985187	0.926542	0.982842
0.381272	0.521885	0.974939	0.987904	0.872569	0.789676	0.977557
0.949607	0.980164	0.993526	0.868261	0.909217	0.892599	0.932674
0.403192	0.936927	0.972945	0.944383	0.992453	0.974921	0.983693
0.641768	0.925398	0.914633	0.981973	0.991481	0.879169	0.936737
0.484353	1.001160	0.975271	0.946906	0.997835	0.955583	0.967938
0.479019	0.899481	0.857051	0.900678	0.983861	0.938635	0.945778
0.488082	0.885180	0.994190	0.981844	0.968160	0.994024	0.981097
0.569488	0.977966	0.993398	0.941165	0.990623	0.932563	0.863773
0.974451	0.980437	0.928749	0.916263	0.961442	0.996121	0.488912
0.587686	0.907541	0.926284	0.950641	0.952119	0.996838	0.531404
0.983912	0.973650	0.969614	0.999287	0.963238	1.002490	0.380438
0.458965	0.983672	0.965114	0.959289	0.926418	0.868476	0.669654
0.703801	0.987995	0.992642	0.785050	0.993346	0.972625	0.609851
0.969881	0.708330	0.939650	0.935492	0.951678	0.992654	0.438335
0.577483	0.979388	0.995293	0.950564	0.949876	0.825555	0.438054
0.988188	0.949460	0.910367	0.752556	0.966748	0.967254	0.432854
0.448133	0.941724	0.989954	0.993386	0.977298	0.998079	0.503037
0.670420	0.684268	0.994174	0.720725	0.995364	0.939306	0.929065
0.996441	0.919196	0.871997	0.917977	0.972275	0.955662	0.509436
0.517776	0.895830	0.888559	0.948621	0.967266	0.980938	0.484694
0.994544	0.986015	0.898013	0.979700	0.986854	0.930909	0.475447
0.388450	0.883618	0.784569	0.873901	0.957040	0.951669	0.384132
0.529546	0.825643	0.871400	0.961236	0.987311	0.983366	0.546599
0.922154	0.746899	0.997121	0.980811	0.690308	0.986177	0.367002
0.992448	0.989850	0.976305	0.811163	0.935395	0.917592	0.488026
0.942322	0.968178	0.988162	0.979568	0.994752	0.858648	0.372987
0.450453	0.954811	0.993605	0.719459	0.995010	0.938309	0.538378
0.586850	0.947841	0.992647	0.967788	0.867262	0.990504	0.574933
0.967868	0.965904	0.961221	0.974889	0.976418	0.966484	0.416535
0.442158	0.994951	0.887847	0.951600	0.997478	0.986177	0.932400
0.991327	0.945079	0.978057	0.892889	0.954895	0.833242	0.955151
0.966045	0.983559	0.975649	0.998197	0.997848	0.811459	0.996726
0.990463	0.977351	0.978438	0.770720	0.977469	0.967804	0.335518
0.962377	0.927086	0.986533	0.810580	0.961024	0.913698	0.648988
0.973035	0.776905	0.772515	0.968841	0.947997	0.977999	0.937515
0.962361	0.988484	0.990382	0.999999	0.956852	0.946605	0.526985
0.985954	0.957094	0.978871	0.974574	0.966539	0.980987	0.893076
0.928637	1.000790	0.976789	0.902358	0.974126	0.903327	0.861620
0.989056	0.787719	0.982049	0.966720	0.976956	0.930861	0.956171
0.981657	0.718660	0.880239	0.993626	0.970905	0.935395	0.968839
0.874003	0.954667	0.999201	0.950039	0.995178	0.992846	0.523286
0.938391	0.970270	0.663299	0.970060	0.975647	0.980137	0.982717
0.666635	0.950641	0.996960	0.644338	0.968149	0.968973	0.988153
0.936071	0.994803	0.952536	0.995411	0.918781	0.701377	0.645714
0.951294	0.782203	0.991158	0.893403	0.984278	0.962507	0.580887
0.985100	0.980267	0.993339	0.975042	0.989695	0.966018	1.003610
0.983737	0.973736	0.986917	0.908858	0.988697	0.933577	0.863061
0.449793	0.984647	0.982043	0.782890	0.991110	0.962961	0.503397
0.987374	0.974985	0.978294	0.974870	0.903250	0.985715	0.604414
0.988201	0.974510	0.993459	0.980196	0.974525	0.981589	0.914352
0.678417	0.959785	0.953186	0.972887	0.985351	0.853995	0.555907
0.973560	0.972079	0.989658	0.951239	0.944325	0.968723	0.608699
0.794249	0.951225	0.727780	0.951438	0.985351	0.970477	0.777554
0.492114	0.986371	0.993063	0.918393	0.960666	0.996549	0.571616
0.389651	0.962081	0.998514	0.998736	0.981602	0.974863	0.803475
0.443514	0.971043	0.995416	0.893277	0.993705	0.984496	0.708125
0.351983	0.802127	0.764558	0.977914	0.907774	0.974982	0.694640
0.549375	0.861786	0.999810	0.952773	0.970619	0.881787	0.972157
0.423254	0.983401	0.988604	0.999365	0.903084	0.989051	0.490040
0.414733	0.975835	0.961628	0.994760	0.945074	0.946394	0.848563
0.600447	0.565372	0.986087	0.950381	0.969529	0.959193	0.955235
0.993395	0.949285	0.696818	0.994239	0.974596	0.954249	0.834628
0.483111	0.984708	0.979486	0.963250	0.931628	0.891204	0.907511
0.659942	0.969017	0.958828	0.976744	0.962838	0.936832	0.917797
0.549730	0.690992	0.980078	0.921930	0.956383	0.959330	0.923398
0.431103	0.975688	0.961923	0.895144	0.994930	0.905117	0.940990
0.986862	0.975061	1.000990	0.989435	0.893225	0.947643	0.967534
0.730501	0.992498	0.982504	0.968384	0.922812	0.984212	0.973786
0.717636	0.990748	0.993974	0.993537	0.953327	0.964813	0.635110
0.942196	0.916428	0.991280	0.932064	0.824048	0.733513	0.668151
0.562228	0.937188	0.964673	0.949591	0.908107	0.751127	0.547838
0.934624	0.962123	0.886532	0.997367	0.964892	0.836458	0.568567
0.541133	0.994208	0.996960	0.998756	0.969652	0.981589	0.941548
0.958281	0.952063	0.987078	0.959336	0.969328	0.968693	0.958546
0.307545	0.966170	0.956717	0.975148	0.987620	0.884465	0.968660
0.987068	0.979713	0.992557	0.862856	0.985135	0.663641	0.571692
0.976601	0.980660	0.970861	0.919095	0.939725	0.998204	0.466221
0.957755	0.987567	0.987995	0.723905	0.950801	0.898119	0.988432
0.983110	0.992201	0.995364	0.958530	0.969787	0.841431	0.889213
0.787097	0.874933	0.983535	0.884192	0.997095	0.975835	0.618181
0.640861	0.916878	0.972409	0.982196	0.932365	0.977429	0.841449
0.414162	0.980277	0.941868	0.979293	0.950669	0.739995	0.992046
0.480723	0.807289	0.976548	0.981894	0.975647	0.699614	0.758429
0.972661	0.803743	0.616704	0.902425	0.988901	0.873055	0.958994
0.647419	0.931765	0.991887	0.837975	0.896626	0.953075	0.918315
0.709883	0.994952	0.993226	0.936856	0.964173	0.889702	0.908347
0.477260	0.957589	0.992647	0.926598	0.965884	0.939746	0.966520
0.514647	0.912144	0.990429	0.963833	0.996514	0.968897	0.980376
0.979469	0.981875	0.936346	0.752071	0.959289	0.990506	0.926171
0.990972	0.613260	0.974708	0.984845	0.971579	0.894406	0.957829
0.949836	0.986996	0.995607	0.866481	0.987178	0.868752	0.658993
0.974310	0.875273	0.969666	0.833531	0.996044	0.963777	0.990955
0.988364	0.982685	0.990087	0.997478	0.989578	0.978371	0.962668
0.977978	0.902657	0.983115	0.809212	0.966364	0.951008	0.524293
0.713711	0.974622	0.949301	0.825002	0.941546	0.822423	0.960092
0.555907	0.953046	0.938716	0.969049	0.921489	0.964935	0.959465
0.676303	0.992321	0.993254	0.687476	0.996103	0.929664	0.554232
0.984591	0.971927	0.884348	0.858860	0.956078	0.916050	0.583725
0.953368	0.978966	0.912175	0.973060	0.945631	0.980026	0.592856
0.993415	0.993585	0.985674	0.993897	0.992362	0.600034	0.904918
0.949112	0.667727	0.970878	0.954231	0.901614	0.868201	0.872857
0.957380	0.987327	0.853812	0.903335	0.988963	0.875848	0.995010
0.731351	0.817875	0.890517	0.997403	0.992525	0.960770	0.945075
0.829284	0.946672	0.992195	0.966724	0.898677	0.898876	0.952712
0.705145	0.682023	0.976806	0.868661	0.950030	0.955859	0.958186
0.504083	0.943697	0.832047	0.724440	0.992617	0.890442	0.977080
0.429161	0.990724	0.810001	0.733483	0.997399	0.937421	0.962269
0.985916	0.989435	0.958085	0.902058	0.971824	0.996136	0.929262
0.992321	0.962116	0.943493	0.754723	0.924276	0.840687	0.955195
0.499017	0.975115	0.958105	0.844440	0.982624	0.903650	0.919709
0.431145	0.987063	0.916491	0.942740	0.800165	0.924294	0.554354
0.973676	0.836836	0.885067	0.909042	0.928546	0.777166	0.985243
0.810541	0.924637	0.876275	0.989418	0.991116	0.967167	0.966604
0.995011	0.977923	0.976180	0.932624	0.934771	0.975294	0.729973
0.543483	0.920648	0.870251	0.886254	0.997093	0.970334	0.933796
0.659340	0.978525	0.985106	0.994077	0.957053	0.987722	0.810616
0.515299	0.956512	0.982564	0.889836	0.931463	0.936897	0.677621
0.581443	0.893555	0.844533	0.636108	0.914170	0.748689	0.922459
0.759320	0.981410	0.955440	0.826286	0.968358	0.943249	0.915348
0.996406	0.875950	0.999041	0.983696	0.889783	0.883644	0.966081
0.394897	0.987615	0.990675	0.651614	0.954031	0.813930	0.982948
0.461672	0.806067	0.990842	0.948255	0.992969	0.985421	0.936477
0.763366	0.891473	0.990034	0.994174	0.835743	0.778698	0.883176
0.564098	0.978066	0.891622	0.896051	0.867867	0.945611	0.864754
0.987456	0.773301	0.988372	0.979361	0.991509	0.941112	0.984212
0.614334	0.897508	0.989731	0.927673	0.972707	0.964414	0.502530
0.814606	0.970972	0.917734	0.962043	0.913844	0.984417	0.965323
0.557004	0.880050	0.990977	0.970779	0.945955	0.959405	0.852689
0.471382	0.944563	0.975665	0.944516	0.994999	0.979448	0.978590
0.975098	0.976012	0.989209	0.980531	0.990087	0.890427	0.955876
0.458032	0.914492	0.991280	0.913024	0.910872	0.974802	0.833110
0.542049	0.957656	0.941169	0.984653	0.905522	0.989103	0.910864
0.475317	0.977747	0.938456	0.857937	0.998453	0.326923	0.928871
0.561292	0.914178	0.990407	0.839840	0.959263	0.825928	0.955309
0.477763	0.695556	0.980115	0.997121	0.967890	0.494099	0.747424
0.695068	0.934400	0.886463	0.982581	0.955483	0.449548	0.550008
0.538135	0.959182	0.979861	0.988697	0.966770	0.569497	0.467411
0.795826	0.914807	0.991540	0.947669	0.992038	0.524918	0.534449
0.521179	0.960707	0.968437	0.857867	0.972441	0.977900	0.446124
0.514336	0.923130	0.999618	0.907914	0.987040	0.442876	0.438352
0.726226	0.960085	1.000210	0.983225	0.994002	0.598306	0.973343
0.855549	0.975030	0.993897	0.977526	0.964301	0.546051	0.972504
0.636503	0.959323	0.996235	0.962723	0.978975	0.456131	0.971221
0.575672	0.904933	0.990304	0.861913	0.987406	0.561320	0.958783
0.808387	0.882105	0.900777	0.991110	0.992245	0.562228	0.908358
0.715384	0.987288	0.973792	0.742970	0.988924	0.544167	0.889718
0.707455	0.976180	0.947476	0.980100	0.982223	0.918969	0.934282
0.493122	0.911302	0.976031	0.919830	0.910213	0.787913	0.641002
0.403712	0.933638	0.979602	0.985503	0.974242	0.746567	0.954071
0.809396	0.950630	0.906193	0.859115	0.984336	0.917171	0.813914
0.887294	0.975419	0.956209	0.923878	0.994994	0.531599	0.981883
0.760751	0.899182	0.995576	0.968781	0.990378	0.973700	0.947960
0.901679	0.927884	0.998378	0.816162	0.991486	0.946928	0.808969
0.510034	0.967279	0.988141	0.974250	0.986432	0.709952	0.892833
0.977791	0.862721	0.984332	0.994174	0.994255	0.815870	0.903432
0.496582	0.544301	0.998826	0.927205	0.989283	0.969864	0.972226
0.662067	0.947624	0.823558	0.953514	0.992664	0.521492	0.982551
0.441128	0.883003	0.973901	0.946997	0.952334	0.908919	0.973837
0.524480	0.957518	1.002850	0.987948	0.963443	0.434213	0.986222
0.568313	0.770538	0.976034	0.737769	0.985840	0.650620	0.986708
0.695965	0.976698	0.905644	0.949505	1.003030	0.905704	0.874646
0.656852	0.986917	0.985713	0.993386	0.972826	0.971253	0.935024
0.541072	0.938354	0.890326	0.898058	0.998213	0.956210	0.940940
0.985409	0.867897	0.992321	0.601183	0.990987	0.953112	0.964408
0.585186	0.947826	0.802610	0.971915	0.988697	0.807693	0.865802
0.945345	0.799358	0.902207	0.883887	0.973386	0.524157	0.995153
0.506044	0.734231	0.956376	0.987608	0.998017	0.521638	0.951342
0.475749	0.974970	0.997095	0.996044	0.980123	0.876556	0.868736
0.509120	0.994174	0.990358	0.961796	0.972306	0.954434	0.667930
0.504058	0.778003	0.975633	0.996726	0.943980	0.916879	0.784574
0.550709	0.969723	0.962795	0.952326	0.936202	0.867147	0.709009
0.446546	0.985351	0.982640	0.927350	0.982877	0.843120	0.685280
0.495934	0.934897	0.871782	0.988534	0.996933	0.961436	0.901931
0.463600	0.972945	0.987703	0.980531	0.980695	0.843044	0.967303
0.406984	0.908103	0.978439	0.767756	0.968735	0.943897	0.790769
0.476939	0.962947	0.965588	0.961572	0.863924	0.955855	0.844354
0.501485	0.977651	0.924110	0.887070	0.962216	0.942609	0.503637
0.427952	0.915564	0.976034	0.975987	0.987989	0.987572	0.657020
0.474485	0.861572	0.964241	0.893025	0.879101	0.824959	0.897310
0.509498	0.891971	0.988897	0.939192	0.995430	0.949935	0.963895
0.350311	0.994842	0.724446	0.821342	0.952119	0.957357	0.975282
0.601655	0.969876	0.991265	0.996440	0.920267	0.968712	0.768840
0.502740	0.892344	0.993705	0.963237	0.978853	0.986347	0.747025
0.678581	0.685391	0.979350	0.996091	0.991838	0.989123	0.967435
0.450409	0.976435	0.988638	0.979187	0.979293	0.992311	0.858569
0.474695	0.986087	0.968794	0.966956	0.989898	0.946431	0.969574
0.598175	0.967368	0.987960	0.982060	0.927236	0.979393	0.915378
0.659103	0.962820	0.983252	0.955524	0.924998	0.948075	0.976082
0.474547	0.971577	0.989931	0.961687	0.970770	0.987541	0.970092
0.981025	0.891219	0.961962	0.915641	0.909063	0.760674	0.706355
0.831432	0.768098	0.987519	0.995141	0.818289	0.954337	0.980824
0.965031	0.986177	0.768101	0.990197	0.993005	0.819688	0.864259
0.963720	0.964147	0.958633	0.881456	0.989916	0.761855	0.872681
0.985528	0.943199	0.985890	0.931098	0.983096	0.946891	0.896235
0.978643	0.950505	0.960398	0.971167	0.967425	0.996215	0.956009
0.976026	0.967075	0.966013	0.943913	0.939979	0.948438	0.939297
0.921338	0.881054	0.981651	0.853094	0.957318	0.722875	0.862909
0.991618	0.831216	0.975388	0.945583	0.987094	0.977234	0.906113
0.979327	0.952856	0.859805	0.981410	0.980695	0.982761	0.897588
0.993550	0.924881	0.971719	0.965287	0.922817	0.858347	0.882297
0.977309	0.937210	0.993415	0.961098	0.990987	0.986622	0.981392
0.980853	0.880463	0.937805	0.964979	0.987406	0.922956	0.849376
0.973700	0.966272	0.975247	0.994749	0.964019	0.958699	0.851343
0.967667	0.817847	0.984217	0.994842	0.994245	0.826387	0.977228
0.853124	0.657185	0.993451	0.950335	0.967436	0.956139	0.966599
0.889375	0.972915	0.837475	0.935773	0.974295	0.933023	0.822723
0.929285	0.963422	0.880466	0.798382	0.966339	0.971748	0.962613
0.970053	0.950310	0.958765	0.944129	0.981705	0.790253	0.985742
0.995164	0.971095	0.983384	0.972124	0.969776	0.979602	0.960438
0.974390	0.978117	0.958330	0.940137	0.975540	0.995411	0.976034
0.879020	0.561545	0.968701	0.993151	0.972072	0.981973	0.853430
0.993299	0.972736	0.962565	0.795183	0.978610	0.963716	0.980809
0.980086	0.993744	0.968752	0.961273	0.992498	0.918848	0.996406
0.989949	0.794593	0.991139	0.901858	0.998204	0.934290	0.892070
0.991926	0.939087	0.995428	0.982566	0.952782	0.909905	0.925020
0.953292	0.993054	0.982406	0.979192	0.985503	0.950448	0.926684
0.987942	0.872139	0.992045	0.962297	0.993188	0.988402	0.971244
0.988682	0.935298	0.925672	0.987615	0.990034	0.965076	0.833861
0.976592	0.991796	0.993551	0.958645	0.992437	0.977025	0.976658
0.975003	0.772867	0.980723	0.961941	0.983265	0.970591	0.996031
0.908159	0.690181	0.969529	0.945018	0.987619	0.942209	0.972154
0.979937	0.790938	0.980969	0.991164	0.956374	0.961675	0.909399
0.810292	0.993526	0.990675	0.781558	0.975487	0.978414	0.923143
0.898390	0.976559	0.914511	0.943073	0.997663	0.998692	0.957100
0.975959	0.726387	0.982132	0.976474	0.988963	0.958859	0.966744
0.910392	0.936377	0.980100	0.872978	0.969445	0.988296	0.943775
0.999657	0.991837	0.993727	0.950389	0.986140	0.969235	0.862668
0.986013	0.963469	0.966777	0.992201	0.994745	0.987248	0.763346
0.687263	0.785167	0.963460	0.857675	0.986761	0.919627	0.936372
0.759435	0.929292	0.975995	0.772781	0.994811	0.956351	0.970870
0.985174	0.967311	0.997095	0.997848	0.995011	0.872913	0.964248
0.974452	0.911473	0.980920	0.976997	0.994616	0.955864	0.975122
0.970027	0.796142	0.992617	0.994749	0.794654	0.868985	0.727747
0.774422	0.930549	0.932240	0.932426	0.995621	0.972626	0.734799
0.981651	0.816873	0.965791	0.955518	0.940486	0.898196	0.978288
0.963516	0.995863	0.992046	0.966963	0.735132	0.984521	0.931881
0.931805	0.910627	0.873724	0.942023	0.968724	0.757319	0.934110
0.957094	0.842218	0.989726	0.981971	0.971962	0.882850	0.982844
0.948217	0.748454	0.977916	0.992624	0.987523	0.969760	0.982923
0.895138	0.948413	0.998701	0.993127	0.984958	0.766341	0.859880
0.960509	0.996542	0.976383	0.994752	0.984464	0.949918	0.988495
0.751104	0.977280	0.983413	0.994999	0.855018	0.809890	1.000470
0.855052	0.978544	0.883016	0.950709	0.983320	0.956252	0.960145
0.841335	0.981914	0.991822	0.942366	0.985459	0.901609	0.894288
0.865790	0.969469	0.976959	0.979016	0.986789	0.909909	0.947578
0.670933	0.958108	0.948036	0.983573	0.995582	0.986382	0.930221
0.959395	0.826164	0.992969	0.989051	0.981451	0.986086	0.980459
0.939600	0.977292	0.982112	0.994850	0.783993	0.932116	0.875377
0.727290	0.987406	0.987546	0.860433	0.961229	0.985100	0.981880
0.942341	0.986808	0.992331	0.782034	0.978522	0.991481	0.896695
0.768374	0.654598	0.995529	0.992264	0.691601	0.992345	0.550661
0.966433	0.947425	0.992624	0.997367	0.752734	0.979547	0.941651
0.955553	0.961267	0.942454	0.881187	0.977444	0.976297	0.966869
0.892701	0.814349	0.870040	0.969848	0.967700	0.831235	0.614710
0.978598	0.985466	0.871330	0.978048	0.980600	0.946055	0.893364
0.703099	0.915689	0.993226	0.825094	0.997293	0.976156	0.940227
0.946529	0.968499	0.978818	0.861075	0.996219	0.933957	0.897720
0.874433	0.961641	0.668905	0.912066	0.996088	0.889823	0.959256
0.928967	0.704810	0.991529	0.993453	0.996501	0.994021	0.964538
0.852036	0.993577	0.993502	0.973574	0.983636	0.986953	0.739224
0.996502	0.961540	0.931819	0.979374	0.992822	0.968851	0.985978
0.982189	0.973876	0.733095	0.956173	0.980292	0.970304	0.714226
1.001710	0.962683	0.996885	1.002950	0.979610	0.986202	0.936765
0.745184	0.974025	0.985465	0.839347	0.935873	0.988401	0.945541
0.991440	0.995863	0.984686	0.990529	0.770182	0.995520	0.917591
0.976274	0.986071	0.985489	0.758604	0.985306	0.768029	0.928853
0.968547	0.985331	0.990191	0.987908	0.995428	0.944962	0.944041
0.954100	0.980224	0.971184	0.974738	0.979760	0.993172	0.906779
0.985421	0.962351	0.897722	0.992482	0.998022	0.976155	0.975548
0.989988	0.939658	0.948313	0.944315	0.994002	0.957891	0.962530
0.864026	0.953366	0.913110	0.981286	0.981651	0.955475	0.993526
0.857837	0.995364	0.992654	0.988943	0.769414	0.985425	0.931615
0.971611	0.878822	0.995084	0.992378	0.989124	0.975917	0.901194
0.981193	0.847967	0.855135	0.888296	0.986909	0.917832	0.981941
0.724011	0.975098	0.875746	0.869411	0.776709	0.981652	0.840680
0.992437	0.951913	0.980419	0.876420	0.989935	0.982304	0.969787
0.985466	0.913354	0.995739	0.989431	0.976827	0.852575	0.995621
0.993720	0.787233	0.974651	0.946250	0.983366	0.857288	0.964428
0.711706	0.898307	0.975402	0.996215	0.998197	0.990701	0.990344
0.911740	0.983733	0.993398	0.987374	0.950709	0.982562	0.949172
0.983131	0.966484	0.992362	0.996726	0.994927	0.943419	0.731959
0.984575	0.796880	0.966898	0.995909	0.956898	0.993766	0.804744
0.937478	0.955348	0.992624	0.833111	0.647960	0.925015	0.856274
0.981973	0.879700	0.904764	0.988098	0.997214	0.976879	0.887099
0.983366	0.958760	0.948382	0.997215	0.983470	0.970304	0.801401
0.964367	0.965751	0.947067	0.959953	0.992731	0.950223	0.764762
0.956491	0.616904	0.945554	0.940240	0.988750	0.986885	0.775525
0.989095	0.994310	0.978917	0.858642	0.911671	0.987178	0.682102
0.965810	0.986647	0.911242	0.976012	0.961752	0.958942	0.921955
0.991748	0.968507	0.991540	0.993705	0.992017	0.957547	0.951325
0.983552	0.987152	0.956629	0.817803	0.902899	0.986063	0.948906
0.830680	0.984407	0.659760	0.975633	0.994213	0.950012	0.592448
0.955874	0.976437	0.861192	0.990529	0.971719	0.976943	0.977982
0.832186	0.979760	0.977569	0.899897	0.999350	0.990500	0.957205
0.991139	0.728401	0.911791	0.987817	0.936262	0.961212	0.968542
0.930029	0.968181	0.983110	0.990302	0.958063	0.842120	0.969986
0.979956	0.928549	0.986174	0.841456	0.916677	0.938517	0.987151
0.982972	0.654100	0.991131	0.995958	0.956985	0.959294	0.980026
0.816079	0.932643	0.989435	0.965429	0.994190	0.986177	0.991246
0.863565	0.737428	0.956526	0.977723	0.971045	0.979166	0.971854
0.925109	0.946147	0.962713	0.963414	0.988398	0.962768	0.967928
0.920639	0.985027	0.983266	0.945075	0.835326	0.920843	0.954366
0.919797	0.687132	0.958176	0.873335	0.959622	0.936384	0.955097
0.963544	0.767866	0.823645	0.922274	0.984973	0.973118	0.960136
0.909713	0.727484	0.991224	0.988434	0.961933	0.963095	0.991076
0.996771	0.989764	0.984238	0.984398	0.958629	0.918578	0.966171
0.877164	0.960922	0.980277	0.974237	0.945852	0.985503	0.957908
0.904149	0.947003	0.851387	0.995939	0.973074	0.964858	0.899595
0.882269	0.747661	0.986025	0.997279	0.985806	0.998708	0.983840
0.937744	0.847437	0.992752	0.942119	0.793335	0.927896	0.966861
0.862628	0.778924	0.978830	0.954307	0.986359	0.991205	0.948550
0.987421	0.976034	0.883476	0.979209	0.998105	0.988206	0.981328
0.977074	0.983770	0.972943	0.993132	0.961015	0.846983	0.739273
0.946933	0.915006	0.947221	0.902068	0.939104	0.990929	0.916108
0.880429	0.907485	0.886644	0.970255	0.964785	0.649866	0.976565
0.825406	0.890300	0.713945	0.912348	0.941893	0.650807	0.867026
0.972012	0.609772	0.987323	0.959538	0.905751	0.980395	0.860891
0.988466	0.951294	0.980362	0.847012	0.992654	0.970740	0.988476
0.706574	0.954117	0.998980	0.945600	0.960908	0.937115	0.924372
0.629137	0.976943	0.895646	0.994533	0.982546	0.935344	0.913116
0.944537	0.979192	0.992774	0.997144	0.900540	0.859102	0.905299
0.993226	0.984523	0.989556	0.983528	0.982776	0.988498	0.987456
0.820918	0.946313	0.929835	0.789726	0.999668	0.975970	0.876266
0.653386	0.908194	0.998453	0.991608	0.963573	0.948424	0.974303
0.962131	0.920157	0.956233	0.997367	0.666438	0.892158	0.992103
0.963489	0.776812	0.993380	1.001920	0.989931	0.925385	0.971480
0.965883	0.957196	0.987948	0.895560	0.581352	0.979045	0.834483
0.969821	0.991926	0.978204	0.995364	0.997219	0.969290	0.961239
0.944343	0.994022	0.981786	0.954357	0.978088	0.969931	0.875755
0.991803	0.796474	0.962804	0.990664	0.993459	0.892323	0.900923
0.993899	0.998978	0.795992	0.999006	0.935620	0.982764	0.715218
0.996274	0.995883	0.969471	0.787872	0.975068	0.988839	0.909419
0.994951	0.972326	0.978136	0.937907	0.989326	0.991341	0.750175
0.984630	0.990706	0.839138	0.986017	0.999493	0.996597	0.674875
0.993744	0.988831	0.995607	0.900960	0.991738	0.983006	0.911561
0.999027	0.973324	0.905960	0.996757	0.982890	0.990972	0.905028
0.972493	0.957803	0.994849	0.996501	0.966910	0.988567	0.726029
0.695702	0.846507	0.989700	0.696097	1.000210	0.968664	0.735190
0.990642	0.981357	0.935269	0.993380	0.994675	0.982489	0.776441
0.983293	0.992642	0.924742	0.982570	0.980890	0.961347	0.933703
0.987619	0.994174	0.825137	0.988720	0.989898	0.959909	0.918021
0.973370	0.979990	0.982720	0.901157	0.988700	0.993951	0.925186
0.986164	0.749360	0.830727	0.948846	0.968975	0.992482	0.922336
0.966315	0.987934	0.986230	0.983314	0.996429	0.961400	0.981213
0.868661	0.665565	0.983526	0.988661	0.991477	0.982234	0.827056
0.974175	0.737170	0.982448	0.980226	0.972434	0.990680	0.961310
0.971813	0.983646	0.955267	0.916747	0.978151	0.980845	0.947800
0.829908	0.991735	0.975557	0.961080	0.918955	0.866681	0.970205
0.940343	0.982304	0.990045	0.976225	0.967430	0.991540	0.923159
0.994999	0.988897	0.988360	1.000990	0.983470	0.969488	0.928806
0.827767	0.982196	0.979814	0.955682	0.963149	0.938767	0.878720
0.787308	0.975267	0.947602	0.925699	0.991280	0.966408	0.983945
0.950804	0.992243	0.951998	0.973165	0.976216	0.975570	0.967477
0.994144	0.935182	0.989695	0.970507	0.993379	0.925577	0.973119
0.941838	0.945470	0.890034	0.973421	0.946775	0.944119	0.976557
0.997060	0.978860	0.986672	0.954992	0.975495	0.906338	0.692527
0.888419	0.988604	0.992273	0.961476	0.973995	0.915269	0.713630
0.981089	0.983366	0.972367	0.827750	0.999281	0.978066	0.838589
0.848257	1.000730	0.963435	0.781503	0.887377	0.972890	0.930192
0.985331	0.746627	0.960845	0.985489	0.932754	0.935818	0.962815
0.978894	0.989135	0.976332	0.987461	0.894576	0.983513	0.934245
0.924740	0.982021	0.980218	0.836097	0.986191	0.923716	0.931112
0.988769	0.807883	0.939310	0.903742	0.991476	0.979223	0.736066
0.985954	0.839921	0.967124	0.977916	0.991822	0.983453	0.883047
0.971619	0.929306	0.982152	0.991706	0.981517	0.936218	0.930872
0.961811	0.867728	0.701563	0.996204	0.955019	0.927665	0.984451
0.976481	0.739766	0.841828	0.989928	0.986359	0.987456	0.963012
0.976658	0.988110	0.915476	0.961942	0.970488	0.846207	0.949675
0.968378	0.996173	0.977003	0.989123	0.991476	0.976180	0.952399
1.002950	0.688065	0.993776	0.910247	0.992410	0.954635	0.915266
0.804123	0.745583	0.988557	0.970039	0.921492	0.989832	0.973445
0.981675	0.946325	0.851297	1.000080	0.941202	0.923421	0.975788
0.977394	0.992475	0.983266	0.989848	0.988195	0.983054	0.956490
0.900776	0.982765	0.996757	0.990844	0.988014	0.986350	0.845641
0.979914	0.920274	0.677105	0.988398	0.988306	0.976894	0.959602
0.992130	0.977594	0.982323	0.989437	0.976787	0.982283	0.981566
0.989418	0.974886	0.932969	0.857695	0.934888	0.986371	0.942101
0.930823	0.978998	0.987878	0.987665	0.987461	0.834826	0.916334
0.963333	0.952557	0.937608	0.859133	0.959120	0.941862	0.898477
0.942855	0.931666	1.002950	0.993151	0.872555	0.969034	0.979084
0.718766	0.976523	0.780568	0.991559	0.986963	0.888931	0.612358
0.851496	0.937365	0.984723	0.974550	0.998990	0.986815	0.953755
0.982396	0.990675	0.860872	0.987390	0.980154	0.828684	0.985535
0.990844	0.977662	0.878082	0.827180	0.996521	0.962257	0.973412
0.691302	1.000980	0.893886	0.987329	0.976869	0.997663	0.985060
0.556228	0.808643	0.953473	1.000300	0.885794	0.968752	0.963806
0.720962	0.975602	0.969484	0.934051	0.978996	0.973896	0.930457
0.835716	0.984093	0.585972	0.981136	0.998213	0.970585	0.979507
0.993054	0.994103	0.935915	0.979293	0.993526	0.987546	0.977312
0.969606	0.891946	0.997093	0.973738	0.659192	0.919544	0.976010
0.966313	0.981046	0.988376	0.976827	0.891821	0.979661	0.978968
0.986015	0.994458	0.991188	0.971014	0.962470	0.986784	0.992742
0.763157	0.964221	0.982168	0.936732	0.976319	0.989972	0.809317
0.982563	1.000320	0.995084	1.000050	0.805103	0.968889	0.954670
0.756609	0.997399	0.992542	0.943665	0.994803	0.976959	0.993031
0.938103	0.857025	0.985285	0.976424	0.812589	0.988639	0.962188
0.972538	0.986963	0.941543	0.798451	0.998346	0.977893	0.970053
0.988098	0.942442	0.973920	0.975157	0.979340	0.979579	0.885264
0.992370	0.935506	0.927864	0.971805	0.972419	0.998343	0.917211
0.992370	0.931793	0.976146	0.942467	0.681922	0.966863	0.926642
0.950309	0.988948	0.780281	0.985954	0.975435	0.970507	0.953974
0.995178	0.848928	0.955283	0.987288	0.990271	0.988354	0.976983
0.993814	0.995058	0.988098	0.885843	0.994103	0.959887	0.914337
0.985453	0.963132	0.998198	0.871726	0.974622	0.894140	0.980582
0.998213	0.774262	0.912128	0.976185	0.901800	0.988440	0.962241
0.984915	0.933759	0.892754	0.865735	0.695248	0.981926	0.829393
0.982892	0.948961	0.992719	0.978577	0.985820	0.985124	0.979111
0.964328	0.778298	0.986922	0.998105	0.849112	0.948896	0.941251
0.944944	0.996838	0.955524	0.957583	0.968638	0.994151	0.815211
0.959887	0.989195	0.987406	0.958032	0.989916	0.973380	0.982761
0.936159	0.982640	0.980321	0.984925	0.996446	0.983622	0.865360
0.970404	0.973098	0.983949	0.986868	0.989695	0.936671	0.888380
0.955280	0.977092	0.959236	0.981339	0.963952	0.982149	0.853856
0.979428	0.890505	0.841861	0.814268	0.993605	0.994164	0.969618
0.979021	0.944836	0.992444	0.936438	0.990302	0.926736	0.893555
0.680591	0.944329	0.994550	0.999101	0.941100	0.992818	0.967905
0.952343	0.975372	0.985409	0.989756	0.992639	0.972514	0.948502
0.989078	0.492018	0.972838	0.986224	0.994002	0.924249	0.914947
0.971241	0.793150	0.993042	0.965262	0.997978	0.980184	0.945048
0.972608	0.948323	0.971525	0.992809	0.790989	0.945396	0.701303
0.989168	0.939585	0.980799	0.981675	0.977459	0.981926	0.989883
0.942675	0.968271	0.988402	0.996216	0.988901	0.995741	0.981082
0.988156	0.815818	0.993459	0.977873	0.976012	0.959731	0.956238
0.988162	0.985318	0.973541	0.989924	0.967626	0.990570	0.906856
0.981478	0.997978	0.990724	0.986576	0.867637	0.951072	0.886496
0.966564	0.887461	0.892428	0.993960	0.874179	0.986359	0.953093
0.992444	0.958200	0.995370	0.986815	0.987406	0.919759	0.965481
0.848439	0.978598	0.864980	0.985924	0.983024	0.976333	0.932945
0.966783	0.696300	0.989326	0.986359	0.979486	0.975319	0.962229
0.954870	0.989669	0.983063	0.994930	0.981701	0.961330	0.758789
0.960977	0.978444	0.974347	0.991295	0.895727	0.886934	0.902122
0.556977	0.987966	0.943917	0.977120	0.973978	0.989695	0.973953
0.973075	0.992063	0.994310	0.868647	0.967523	0.776462	0.984472
0.988700	0.941026	0.959411	0.933623	0.985826	0.939509	0.963828
0.911401	0.998573	0.983912	0.986825	0.928376	0.977286	0.687795
0.987421	0.927455	0.975540	0.805627	0.853526	0.943432	0.954529
0.883502	0.939599	0.928511	0.968830	0.979588	0.994842	0.924665
0.978057	0.970047	0.996204	0.968486	0.995370	0.964426	0.935936
0.729486	0.929178	0.955800	0.979551	0.985730	0.946676	0.973563
0.982387	0.990304	0.951374	0.982874	0.994795	0.892743	0.907279
0.995393	0.989657	0.930686	0.948233	0.971936	0.977394	0.976422
0.909008	0.663061	0.969005	0.979157	0.971744	0.987615	0.973254
0.994220	0.938878	0.991987	0.986881	0.990358	0.906137	0.968310
0.850324	0.783198	0.971334	0.987329	0.973145	0.900003	0.942247
0.971056	0.759499	0.987934	0.993127	0.985441	0.832566	0.940467
0.983578	0.836427	0.989418	0.973274	0.778637	0.979401	0.907150
0.969325	0.975804	0.993814	0.999463	0.979539	0.790069	0.962820
0.996440	0.936390	0.992139	0.977121	0.987178	0.969339	0.772029
0.950023	0.993451	0.992841	0.998701	0.928459	0.976326	0.958468
0.945049	0.996506	0.980811	0.975522	0.976031	0.958596	0.876958
0.753960	0.836412	0.904382	0.994093	0.992231	0.986465	0.968931
0.916490	0.732127	0.979579	0.990304	0.995428	0.986881	0.906597
0.801136	0.950753	0.981916	0.960300	0.921598	0.973502	0.963001
0.986703	0.744664	0.749445	0.949438	0.997807	0.978917	0.969636
0.882324	0.987789	0.994028	0.990712	0.878168	0.985463	0.897138
0.981286	0.823332	0.986360	0.806437	0.979690	0.978177	0.932267
0.973216	0.977444	0.989894	0.989848	0.950809	0.966804	0.946803
0.975259	0.992175	0.989195	0.906690	0.995141	0.992740	0.965234
0.992037	0.874933	0.954109	0.995380	0.870427	0.981109	0.971833
0.575864	0.977692	0.990724	0.992024	0.988441	0.955999	0.948874
0.722512	0.948264	0.910840	0.988440	0.985150	0.929291	0.964979
0.962612	0.985339	0.991265	0.986359	0.872484	0.954936	0.845656
0.973418	0.903493	0.994310	0.938430	0.988158	0.986691	0.982910
0.861906	0.939030	0.976744	0.949045	0.974817	0.973643	0.888340
0.963360	0.991859	0.976840	0.724218	0.896495	0.940406	0.984295
0.977312	0.917864	0.994620	0.950785	0.976620	0.935937	0.890057
0.995297	0.932709	0.978995	0.963176	0.971593	0.976326	0.966766
0.980578	0.947786	0.951298	0.724610	0.970403	0.990297	0.958346
0.983175	0.818824	0.994028	0.989056	0.980294	0.992388	0.995919
0.980093	0.972374	0.979618	0.995058	0.985426	0.967774	0.933883
0.982564	0.959763	0.993398	0.968701	0.986301	0.982506	0.984764
0.986672	0.968578	0.999618	0.965883	0.866288	0.968154	0.961060
0.971172	0.992758	0.936545	0.993526	0.953479	0.976883	0.972450
0.930543	0.839578	0.963433	0.960991	0.988697	0.929686	0.977435
0.855163	0.990218	0.992174	0.929743	0.982209	0.899716	0.971356
0.930331	0.795896	0.966453	0.961310	0.946956	0.948111	0.978335
0.988957	0.859555	0.852737	0.997681	0.921004	0.990197	0.990920
0.990546	0.914262	0.972569	0.989354	0.976150	0.844303	0.945441
0.993630	0.727614	0.950820	0.953109	0.722784	0.973797	0.899091
0.775273	0.996406	0.983877	0.929128	0.975148	0.990253	0.970843
0.972204	0.650713	0.978228	0.812568	0.974970	0.920223	0.928214
0.866910	0.994028	0.970403	0.773295	0.963915	0.988413	0.947912
0.884222	0.918201	0.985348	0.983694	0.700924	0.961132	0.979826
0.920258	0.933306	0.994549	0.967652	0.985175	0.877600	0.899510
0.785793	0.974908	0.988700	0.934590	0.988700	0.966034	0.838815
0.994805	0.980092	0.988720	0.916596	0.887816	0.991303	0.971714
0.911778	0.889302	0.988376	0.876564	0.989415	0.983413	0.722787
0.940789	0.995686	0.973557	0.940522	0.705554	0.965325	0.733394
0.771197	0.988654	0.776687	0.987714	0.988265	0.961033	0.979551
0.900267	0.938935	0.962768	0.963981	0.994811	0.777258	0.788830
0.926501	0.908669	0.980883	0.992963	0.989028	0.965945	0.867214
0.903599	0.932930	0.979393	0.943581	0.964784	0.982276	0.746687
0.931258	0.999136	0.900083	0.782833	0.773379	0.986811	0.931068
0.929046	0.996405	0.967335	0.978768	0.810174	0.952008	0.931152
0.745058	0.902527	0.990044	0.969965	0.979704	0.994632	0.625754
0.892796	0.958053	0.949553	0.997967	0.800980	0.951130	0.918508
0.764866	0.911455	0.977240	0.988682	0.989553	0.983366	0.764188
0.913048	0.992945	0.995777	0.984630	0.991735	0.973575	0.976134
0.947567	0.941855	0.983121	0.986031	0.872180	0.941918	0.932964
0.845327	0.988573	0.969840	0.955873	0.996701	0.966162	0.963742
0.616645	0.639249	0.988621	0.878261	0.846468	0.978739	0.756418
0.821629	0.545129	0.992841	0.960834	0.961969	0.979209	0.744494
0.778845	0.988142	0.977723	0.986689	0.848043	0.994174	0.959698
0.992989	0.951369	0.967075	0.956269	0.957931	0.979456	0.972170
0.959477	0.991735	0.978098	0.988049	0.973995	0.956223	0.779749
0.962255	0.952304	0.986442	0.984304	0.927447	0.957458	0.883248
0.979177	0.960405	0.984823	0.982891	0.974917	0.929016	0.904242
0.885624	0.966425	0.912473	0.986996	1.001600	0.745013	0.894375
0.976006	0.987756	0.911754	0.963925	0.975299	0.992542	0.892797
0.884146	0.994675	0.981030	0.960899	0.935351	0.914904	0.862814
0.827115	0.963006	0.990584	0.980736	0.937745	0.989195	0.991132
0.914580	0.958633	0.988897	0.664923	0.983024	0.980550	0.991397
0.820545	0.774407	0.978689	0.980385	0.953067	0.991668	0.831775
0.754125	0.910220	0.585345	0.751107	0.916917	0.928550	0.887763
0.972046	0.989346	0.992201	0.813369	0.996184	0.949147	0.802297
0.854101	0.849795	0.982388	0.995739	0.975631	0.984674	0.952878
0.920836	0.995336	0.992321	0.954223	0.869840	0.970779	0.939804
0.950738	0.905252	0.297286	0.973189	0.993235	0.931847	0.598610
0.758744	0.961104	0.372876	0.727810	0.988963	0.961122	0.833254
0.839189	0.983653	0.283352	0.702297	0.970872	0.979678	0.709701
0.870934	0.984295	0.435423	0.947786	0.823274	0.973225	0.959942
0.775856	0.991859	0.492708	0.906755	0.982624	0.964257	0.904397
0.990921	0.988306	0.557967	0.986477	0.981044	0.988769	0.957165
0.982903	0.939113	0.396393	0.585644	0.885264	0.990051	0.663666
0.850373	0.439185	0.992755	0.996633	0.995529	0.989599	0.959498
0.640835	0.560102	0.396885	0.501053	0.982001	0.953623	0.976484
0.846546	0.994675	0.450383	0.890603	0.994208	0.993526	0.969635
0.940976	0.915728	0.804767	0.991559	0.986086	0.826726	0.908867
0.990712	0.421887	0.470522	0.976012	0.980655	0.952499	0.939637
0.852902	0.420019	0.503750	0.987222	0.954540	0.989395	0.985007
0.958618	0.807596	0.501982	0.738901	0.995058	0.986149	0.875995
0.871224	0.462642	0.364373	0.965647	0.962923	1.001000	0.880028
0.621260	0.463727	0.591414	0.990191	0.965893	0.991128	0.948308
0.896980	0.989493	0.477905	0.973920	0.725831	0.955374	0.984726
0.997967	0.944040	0.970346	0.980656	0.982185	0.963609	0.972950
0.922892	0.415429	0.513929	0.780598	0.990038	0.884446	0.962891
0.930295	0.456801	0.452203	0.988948	0.970753	0.870905	0.944296
0.971142	0.848542	0.973869	0.954445	0.940903	0.955372	0.866762
0.953787	0.990478	0.601631	0.979045	0.983261	0.854336	0.974695
0.808681	0.478829	0.971739	0.925155	0.952415	0.967660	0.910008
0.636717	0.733419	0.727299	0.925668	0.750788	0.992046	0.924055
0.843738	0.362701	0.481555	0.772778	0.988573	0.987751	0.984391
0.925575	0.450193	0.503094	0.885045	0.905141	0.945138	0.872391
0.972569	0.470958	0.997980	0.988700	0.961410	0.986851	0.963936
0.909877	0.951115	0.524130	0.972428	0.675859	0.989726	0.993816
0.680734	0.397993	0.496479	0.906472	0.960892	0.983175	0.969559
0.821984	0.433011	0.918058	0.973980	0.987798	0.681182	0.752756
0.988573	0.820910	0.409657	0.963564	0.978195	0.976737	0.833784
0.934146	0.990844	0.928746	0.955779	0.971658	0.981044	0.822315
0.980951	0.836780	0.530020	0.661245	0.990129	0.991275	0.947287
0.923039	0.312440	0.519401	0.912666	0.993235	0.935499	0.914740
0.929648	0.310728	0.573444	0.991476	0.981906	0.991441	0.901347
0.995248	0.992542	0.515774	0.950630	0.900579	0.990491	0.914595
0.979105	0.995739	0.508090	0.979884	0.994151	0.989652	0.844484
0.939182	0.494057	0.561633	0.672716	0.992378	0.840073	0.931547
0.905527	0.472687	0.986887	0.992978	0.906224	0.946647	0.959682
0.995465	0.683261	0.513853	0.998821	0.844790	0.952346	0.855569
0.980824	0.460473	0.831257	0.768318	0.980428	0.968448	0.951180
0.965092	0.985847	0.981941	0.976575	0.997219	0.898253	0.965720
0.952677	0.437582	0.980268	0.954450	0.980525	0.950907	0.893263
0.867329	0.614379	0.976973	0.930834	0.986474	0.989319	0.961554
0.989016	0.654376	0.886162	0.994544	0.987776	0.979566	0.967578
0.598379	0.965370	0.956870	0.977941	0.963780	0.977646	0.882042
0.989916	0.489898	0.982588	0.796443	0.964529	0.999101	0.976945
0.966581	0.481060	0.868315	0.504619	0.948164	0.983246	0.945343
0.608332	0.397242	0.966029	0.960130	0.898716	0.940700	0.965480
0.968444	0.396088	0.985932	0.926815	0.968349	0.971611	0.910615
0.900080	0.596935	0.427900	0.576105	0.921135	0.955662	0.918862
0.970770	0.391650	0.978852	0.994942	0.964592	0.964384	0.913186
0.997540	0.411131	0.409867	0.974651	0.874949	0.982416	0.965115
0.994940	0.422017	0.490185	0.954209	0.872081	0.852889	0.756977
0.704088	0.457245	0.522627	0.926869	0.945696	0.994942	0.966166
0.978852	0.733348	0.539992	0.947115	0.958245	0.999656	0.781371
0.833929	0.465318	0.483905	0.745325	0.967890	0.954475	0.990642
0.983963	0.576553	0.985954	0.660315	0.964256	0.992254	0.961114
0.814451	0.740063	0.983475	0.987179	0.867167	0.982395	0.954030
0.938494	0.649301	0.977501	0.994752	0.826425	0.982420	0.956945
0.981046	0.933533	0.983461	0.925379	0.940847	0.977913	0.812626
0.926824	0.980399	0.995058	0.988372	0.929198	0.917607	0.962080
0.911845	0.531514	0.982933	0.935069	0.990706	0.965740	0.836685
0.945149	0.482324	0.425419	0.988441	0.989791	0.886280	0.974622
0.922199	0.604825	0.996701	0.968065	0.988566	0.891363	0.625481
0.828166	0.438108	0.968211	0.982403	0.982933	0.980957	0.858203
0.947320	0.992752	0.396162	0.848479	0.989988	0.990015	0.909123
0.969818	0.448605	0.959770	0.978022	0.876031	0.977180	0.607041
0.679054	0.964015	0.989366	0.991992	0.850506	0.993303	0.821236
0.867808	0.280090	0.586245	0.716124	0.873929	0.973803	0.956509
0.969638	0.552499	0.992473	0.672225	0.978544	0.964894	0.928868
0.963312	0.587602	0.935330	0.926272	0.994039	0.977609	0.976013
0.992504	0.957664	0.987523	0.990407	0.985446	0.969469	0.883333
0.912892	0.525705	0.951296	0.996633	0.992473	0.868132	0.982082
0.669485	0.862492	0.975937	0.823307	0.961952	0.991648	0.985143
0.979543	0.995058	0.979007	0.993247	0.918591	0.980376	0.678620
0.953806	0.518102	0.442959	0.852580	0.976872	0.915619	0.820980
0.974397	0.977155	0.493847	0.983535	0.910618	0.978521	0.944095
0.959098	0.808666	0.991906	0.999494	0.986885	0.985674	0.612801
0.738591	0.877473	0.994164	0.959240	0.992753	0.917014	0.835804
0.599647	0.466453	0.916760	0.889531	0.951255	0.931236	0.969284
0.987673	0.512691	0.505583	0.984889	0.978825	0.969448	0.932874
0.992396	0.425118	0.976437	0.843122	0.911216	0.979085	0.979511
0.857445	0.469843	0.987572	0.810705	0.875826	0.940617	0.750202
0.941443	0.996805	0.904027	0.950746	0.961530	0.990429	0.864339
0.689739	0.461562	0.948378	0.989437	0.907145	0.951265	0.766745
0.991767	0.985153	0.929463	0.978779	0.988306	0.973438	0.964597
0.759181	0.956795	0.477351	0.933599	0.987248	0.995465	0.988639
0.971740	0.370499	0.536033	0.986967	0.968252	0.952276	0.701815
0.858064	0.386253	0.770353	0.986885	0.993188	0.955237	0.944848
0.994496	0.715327	0.986956	0.905637	0.996595	0.954958	0.893075
0.775735	0.692005	0.992888	0.995755	0.948397	0.991876	0.987481
0.957032	0.412854	0.648672	0.588602	0.952620	0.912335	0.965329
0.993674	0.386365	0.819587	0.913571	0.771790	0.988965	0.914198
0.978498	0.999034	0.971002	0.899113	0.963241	0.960760	0.665417
0.919567	0.990304	0.806304	0.962972	0.993415	0.930617	0.834390
0.980376	0.915585	0.992273	0.919741	0.988769	0.851358	0.574042
0.924138	0.474485	0.981081	0.972330	0.929034	0.968097	0.890405
0.863350	0.502962	0.954662	0.981392	0.810365	0.991837	0.985847
0.852924	0.387802	0.942616	0.972352	0.902585	0.990038	0.631025
0.993953	0.392533	0.971658	0.998573	0.993549	0.991132	0.946617
0.971821	0.743217	0.760482	0.991529	0.946175	0.961941	0.915083
0.978561	0.424229	0.980379	0.980039	0.806084	0.901100	0.968647
0.992990	0.508129	0.708648	0.979295	0.744159	0.987708	0.913588
0.967708	0.932365	0.696814	0.988306	0.987074	0.955855	0.964847
0.995470	0.641302	0.982036	0.958126	0.980431	0.839949	0.970764
0.973916	0.962948	0.944679	0.986359	0.983799	0.918198	0.954895
0.776159	0.992255	0.940940	0.975267	0.961671	0.976753	0.946391
0.997699	0.980695	0.899996	0.999308	0.981762	0.773081	0.892236
0.970361	0.678181	0.929956	0.727400	0.995739	0.990636	0.957988
0.982291	0.476869	0.543308	0.992407	0.972149	0.985346	0.962494
0.988814	0.645932	0.881336	0.954122	0.995428	0.928845	0.981941
0.990423	0.699396	0.908370	0.888559	0.962034	0.902143	0.992407
0.925756	0.989415	0.948262	0.990429	0.814487	0.986249	0.974777
0.984784	0.994849	0.911648	0.987374	0.842164	0.954465	0.973304
0.990674	0.554941	0.912153	0.579000	0.910360	0.990229	0.973371
0.986996	0.474303	0.965271	0.987667	0.977081	0.945122	0.932572
0.978240	0.725424	0.921405	0.641523	0.783578	0.996429	0.958625
0.849985	0.993511	0.967017	0.822150	1.000300	0.930754	0.986868
0.706405	0.973245	0.983745	0.851903	0.970966	0.987351	0.987637
0.550565	0.477073	0.745580	0.981410	0.986214	0.991529	0.922723
0.870536	0.658412	0.979103	0.988162	0.982708	0.992724	0.986831
0.942525	0.481961	0.891830	0.701854	0.905586	0.980538	0.900950
0.994651	0.481292	0.696785	0.937907	0.905891	0.968644	0.970078
0.959159	0.606316	0.741374	0.971045	0.982007	0.986087	0.933527
0.996714	0.512427	0.977003	0.976973	0.938512	0.979223	0.929211
0.970590	0.496782	0.943184	0.952065	0.977873	0.958917	0.875529
0.993244	0.425230	0.849283	0.867522	0.904821	0.977693	0.982934
0.982239	0.964217	0.924872	0.986592	0.980497	0.952518	0.842579
0.991481	0.984432	0.835938	0.994494	0.983497	0.978027	0.993986
0.986202	0.766237	0.839296	0.647189	0.991730	0.945450	0.985790
0.921154	0.993402	0.937160	0.721592	0.765817	0.894079	0.985846
0.981081	0.590326	0.870489	0.990584	0.616964	0.957168	0.923645
0.974195	0.970252	0.995011	0.978714	0.978351	0.983022	0.944689
0.987305	0.689240	0.726658	0.955888	0.972471	0.976695	0.970899
0.957825	0.834507	0.934556	0.946357	0.993402	0.989791	0.929886
0.950058	0.437106	0.961196	0.896380	0.994504	0.974211	0.869122
0.998902	0.445961	0.919306	0.993398	0.979295	0.989578	0.915209
0.973929	0.986866	0.978854	0.562370	0.987869	0.905193	0.922706
0.978197	0.929655	0.804210	0.980767	0.986501	0.981306	0.820895
0.975122	0.938099	0.973949	0.911247	0.976010	0.942910	0.987673
0.903444	0.737447	0.943546	0.820521	0.975616	0.951298	0.974024
0.967688	0.979718	0.633878	0.949682	0.961703	0.958419	0.963506
0.979835	0.570462	0.613881	0.978930	0.990589	0.937849	0.992978
0.987789	0.786775	0.748587	0.580682	0.995879	0.993454	0.990706
0.971856	0.375543	0.985331	0.990401	0.978954	0.992504	0.956847
0.984990	0.985817	0.987063	0.851852	0.983265	0.987178	0.972504
0.974896	0.713459	0.974021	0.931463	0.978642	0.988201	0.987412
0.974248	0.450965	0.880615	0.991131	0.975526	0.914264	0.976034
0.984591	0.451447	0.956811	0.989108	0.991477	0.981701	0.957915
0.952827	0.958712	0.988484	0.797380	0.982076	0.948730	0.658659
0.736256	0.988372	0.990844	0.974708	0.947224	0.979494	0.984529
0.970206	0.993441	0.962956	0.971028	0.515689	0.976125	0.980600
0.963887	0.976588	0.965629	0.934234	0.965064	0.934519	0.992771
0.928284	0.992809	0.586603	0.823514	0.895783	0.983737	0.894865
0.992402	0.989630	0.902898	0.533445	0.988924	0.914195	0.848492
0.590445	0.980060	0.927631	0.987667	0.994022	0.982952	0.888778
0.595699	0.946902	0.477760	0.657231	0.990007	0.727365	0.893588
0.966590	0.978319	0.523770	0.621728	0.969285	0.988750	0.966997
0.977284	0.467010	1.000100	0.997144	0.984657	0.961556	0.984640
0.975247	0.904494	0.722259	0.910104	0.971045	0.992191	0.975076
0.716650	0.946987	0.967425	0.955171	0.976730	0.986873	0.857571
0.562781	0.985904	0.901606	0.897608	0.854632	0.978275	0.870504
0.918413	0.957518	0.992273	0.971733	0.751304	0.955807	0.940253
0.880128	0.971591	0.975835	0.986177	0.969692	0.985151	0.908897
0.922127	0.482401	0.473815	0.887834	0.987040	0.909921	0.995424
0.608758	0.941543	0.944638	0.975108	0.989070	0.978763	0.999866
0.901505	0.769686	0.968550	1.000890	0.972943	0.967657	0.917244
0.963361	0.943994	0.996514	0.967830	0.819958	0.973676	0.750410
0.862257	0.927066	0.962243	0.909703	0.933344	0.960711	0.977817
0.954590	0.935072	0.951325	0.930426	0.801602	0.883553	0.983671
0.619893	0.432517	0.400654	0.920899	0.993761	0.960076	0.966089
0.803735	0.966080	0.916219	0.973218	0.977692	0.970556	0.788636
0.873557	0.625675	0.707959	0.955948	0.938692	0.949529	0.966920
0.841615	0.494062	0.710446	0.940401	0.989935	0.989431	0.848709
0.774133	0.638345	0.980826	0.955267	0.954504	0.865939	0.948738
0.837002	0.436923	0.715605	0.746197	0.768733	0.981430	0.945928
0.946454	0.941755	0.996514	0.935291	0.914706	0.976148	0.854128
0.820296	0.990527	0.942454	0.958596	0.992017	0.990664	0.765667
0.741827	0.591675	0.959240	0.956717	0.971779	0.984994	0.980490
0.954336	0.994930	0.969663	0.870628	0.939203	0.996045	0.957345
0.948067	0.878745	0.897730	0.845232	0.817991	0.960294	0.947104
0.981441	0.368396	0.982001	0.760957	0.982072	0.914744	0.997314
0.436156	0.558175	0.823932	0.982570	0.966861	0.977896	0.978362
0.858652	0.962264	0.955859	0.929055	0.985529	0.996325	0.974841
0.674682	0.362405	0.870992	0.907860	0.990973	0.970378	0.978762
0.786206	0.696186	0.987989	0.963098	0.987232	0.976464	0.963308
0.691064	0.935869	0.552098	0.992264	0.927182	0.950984	0.839049
0.930396	0.294624	0.703518	0.873116	0.870251	0.976068	0.760042
0.887513	0.967425	0.993379	0.979198	0.894129	0.976057	0.927273
0.613691	0.509593	0.989870	0.993502	0.915579	0.945079	0.993288
0.937015	0.985978	0.911977	0.977466	0.970307	0.962809	0.949869
0.843676	0.310369	0.880368	0.951855	0.993829	0.955570	0.741414
0.882448	0.785807	0.896421	0.994035	0.991847	0.984840	0.914379
0.986993	0.977941	0.831870	0.857819	0.802080	0.979479	0.861911
0.694556	0.491504	0.845643	0.987587	0.894437	0.717758	0.951201
0.705327	0.889957	0.879425	0.922190	0.986701	0.996779	0.955043
0.535514	0.994942	0.990972	0.949757	0.999666	0.923002	0.843234
0.472883	0.986898	0.992024	0.873300	0.997119	0.917953	0.980934
0.642566	0.956641	0.912301	0.924933	0.987341	0.977552	0.971567
0.578293	0.403322	0.968737	0.768867	0.983932	0.943697	0.722474
0.962537	0.983173	0.959410	0.973195	0.978438	0.929074	0.967008
0.967551	0.983414	0.970678	0.979574	0.993950	0.948263	0.970446
0.505755	0.954936	0.934391	0.986758	0.965926	0.945749	0.661551
0.552968	0.989898	0.675858	0.846876	0.887294	0.933295	0.865590
0.320949	0.866602	0.898290	0.958465	0.984398	0.961618	0.956283
0.641247	0.539715	0.904582	0.991158	0.965588	0.977163	0.819030
0.547981	0.432960	0.923771	0.866391	0.991128	0.732041	0.921448
0.716924	0.432072	0.731677	0.991477	0.916568	0.956692	0.883774
0.830935	0.585885	0.926822	0.982710	0.975889	0.952670	0.824575
0.343275	0.512742	0.470309	0.961645	0.993203	0.978704	0.947077
0.556003	0.498433	0.541857	0.968712	0.981467	0.959100	0.942408
0.912160	0.493320	0.391532	0.961358	0.971023	0.968865	0.943325
0.376374	0.961016	0.469000	0.997545	0.990806	0.983414	0.945427
0.943444	0.954605	0.508451	0.998677	0.998453	0.978027	0.869751
0.437716	0.985331	0.376880	0.986456	0.802166	0.964718	0.985909
0.381963	0.634409	0.544453	0.998022	0.943917	0.979953	0.961347
0.527217	0.942792	0.570929	0.874100	0.991868	0.964008	0.939339
0.578173	0.501635	0.980846	0.992090	0.798919	0.785711	0.949622
0.529498	0.986015	0.983873	0.857670	0.977673	0.966280	0.899043
0.413795	0.990157	0.945074	0.960342	0.984925	0.981622	0.948405
0.575131	0.474670	0.598768	0.618312	0.781478	0.981130	0.907276
0.522491	0.919133	0.402920	0.939473	0.828878	0.969591	0.716965
0.615087	0.953235	0.979456	0.970040	0.942682	0.959504	0.922492
0.486010	0.991295	0.985331	0.939307	0.985924	0.978517	0.973622
0.567572	0.496680	0.983624	0.981801	0.892185	0.732487	0.935480
0.529617	0.394404	0.992444	0.996406	0.983414	0.994002	0.883711
0.448848	0.998501	0.826209	0.968021	0.878384	0.956334	0.993848
0.516444	0.953462	0.993705	0.973274	0.890688	0.824370	0.986570
0.426575	0.980106	0.981683	0.948384	0.961214	0.962708	0.934397
0.450578	0.423198	0.635095	0.973738	0.987345	0.668065	0.982302
0.462845	0.437808	0.891503	0.996303	0.758981	0.923971	0.975090
0.854445	0.976010	0.721679	0.924637	0.957281	0.924226	0.871145
0.583293	0.461838	0.995967	0.751076	0.925514	0.982292	0.969520
0.639035	0.969565	0.488755	0.687220	0.808729	0.916857	0.934195
0.582686	0.853502	0.750498	0.995178	0.940970	0.967984	0.964735
0.393481	0.385634	0.993526	0.927183	0.965576	0.843310	0.973134
0.521338	0.629358	0.590782	0.915956	0.962648	0.992388	0.955157
0.486087	0.625104	0.973243	0.941489	0.987698	0.935980	0.957297
0.664533	0.450586	0.991706	0.839004	0.964165	0.981526	0.983414
0.437523	0.804050	0.992482	0.977764	0.777362	0.997093	0.928846
0.576245	0.561633	0.754899	0.963250	0.971611	0.977277	0.975453
0.738124	0.955875	0.981775	0.990007	0.959398	0.969409	0.982271
0.785188	0.988398	0.940194	0.991265	0.982396	0.792920	0.982561
0.881610	0.563292	0.971131	0.978449	0.967075	0.938824	0.946653
0.420168	0.553705	0.975588	0.996072	0.985945	0.977647	0.989447
0.383491	0.730221	0.777486	0.991397	0.984693	0.974781	0.926409
0.347809	0.980835	0.914634	0.605513	0.978117	0.989348	0.980988
0.446649	0.654500	0.960164	0.991060	0.880388	0.996549	0.956130
0.462972	0.966824	0.956961	0.925702	0.997971	0.933489	0.879221
0.540559	0.455022	0.962063	0.830027	0.965301	0.968260	0.855350
0.454683	0.998385	0.842294	0.912756	0.964827	0.965917	0.748720
0.476623	0.959410	0.971732	0.974298	0.988294	0.990153	0.688168
0.389722	0.939360	0.668211	0.988963	0.935580	0.955594	0.952297
0.445951	0.891138	0.993474	0.826958	0.990429	0.772024	0.981062
0.545299	0.979135	0.982043	0.891986	0.772220	0.885823	0.969735
0.558494	0.382706	0.969798	0.937577	0.908547	0.983461	0.902654
0.814290	0.989163	0.572535	0.941251	0.947378	0.867638	0.942727
0.431899	0.554047	0.907949	0.990806	0.972482	0.910079	0.959006
0.524122	0.941367	0.956086	0.867410	0.973952	0.875306	0.918550
0.540778	0.984095	0.967689	0.973538	0.972924	0.980493	0.965257
0.432500	0.986227	0.975330	0.988897	0.992540	0.931567	0.888626
0.457444	0.968375	0.885759	0.992444	0.980016	0.954811	0.949123
0.581433	0.498945	0.961114	0.697925	0.981596	0.993689	0.623498
0.613082	0.973764	0.816405	0.963515	0.772139	0.986523	0.982949
0.518998	0.991279	0.927835	0.956210	0.988163	0.992504	0.573891
0.942896	0.987541	0.973189	0.993159	0.948799	0.972330	0.956663
0.537809	0.402793	0.961381	0.674337	0.831238	0.994917	0.848519
0.481170	0.967335	0.995297	0.972929	0.837762	0.996441	0.983535
0.473008	0.515584	0.984220	0.913507	0.818721	0.935715	0.823903
0.497821	0.985426	0.872459	0.879427	0.886828	0.982497	0.889361
0.576462	0.972657	0.974753	0.919417	0.995689	0.986812	0.659111
0.977277	0.505052	0.852220	0.980982	0.978525	0.933415	0.994842
0.489063	0.504471	0.968183	0.994234	0.974638	0.942271	0.964519
0.553549	0.941193	0.954761	0.992407	0.973998	0.929682	0.961896
0.489509	0.948871	0.991926	0.994549	0.920111	0.948706	0.933184
0.522588	0.929063	0.958618	0.999365	0.969000	0.970572	0.939899
0.549306	0.681803	0.982921	0.987389	0.978598	0.949061	0.964457
0.420582	0.857857	0.949778	0.965971	0.985571	0.960533	0.879956
0.570527	0.664355	0.984507	0.998197	0.982765	0.979405	0.553105
0.468457	0.730148	0.560228	0.967855	0.984172	0.982710	0.960423
0.494690	0.939069	0.423588	0.987432	0.980329	0.845457	0.986231
0.393991	0.964963	0.956773	0.962213	0.883034	0.946786	0.957762
0.523781	0.619907	0.996293	0.956567	0.990474	0.874270	0.967056
0.283637	0.975994	0.936346	0.963456	0.923039	0.896258	0.730134
0.431816	0.991992	0.856743	0.986533	0.980444	0.793854	0.882098
0.571341	0.842223	0.866192	0.920430	0.723393	0.977292	0.819808
0.571005	0.824648	0.936164	0.826607	0.978027	0.983584	0.931263
0.496041	0.493810	0.942600	0.985932	0.952793	0.953216	0.976439
0.553252	0.901966	0.972490	0.961857	0.956459	0.977391	0.887607
0.462606	0.971228	0.978544	0.969612	0.982478	0.991095	0.811165
0.459451	0.780408	0.617332	0.817351	0.886502	0.969245	0.975819
0.429195	0.755251	0.956233	0.879933	0.839098	0.844735	0.817100
0.530561	0.409162	0.459657	0.967701	0.984591	0.964081	0.660169
0.447927	0.787294	0.458757	0.980092	0.737292	0.992130	0.978233
0.465985	0.906580	0.629386	0.814491	0.978960	0.966232	0.713118
0.501873	0.758636	0.996235	0.985529	0.805440	0.986224	0.534051
0.554245	0.963132	0.747244	0.971091	0.925721	0.859683	0.969959
0.769142	0.518020	0.716559	0.935869	0.931151	0.807832	0.955585
0.435102	0.729513	0.778651	0.668352	0.936524	0.924036	0.643435
0.368618	0.730381	0.988682	0.776008	0.953751	0.955553	0.655045
0.371345	0.686938	0.865729	0.774870	0.840369	0.986571	0.869393
0.342183	0.960805	0.990226	0.957285	0.908757	0.976879	0.668146
0.621442	0.966170	0.929419	0.908640	0.995296	0.980562	0.906125
0.671646	0.813782	0.771281	0.713863	0.978484	0.974756	0.964766
0.513680	0.992311	0.631934	0.995621	0.795340	0.982954	0.947583
0.482199	0.420421	0.991078	0.949692	0.978818	0.987674	0.961369
0.606951	0.976020	0.485946	0.897077	0.782403	0.979040	0.874947
0.300182	0.701142	0.579475	0.799707	0.910367	0.972330	0.971266
0.690640	0.879755	0.823546	0.752957	0.969910	0.989590	0.710234
0.400729	0.934693	0.887920	0.915923	0.885241	0.966499	0.960135
0.423092	0.750252	0.870081	0.894276	0.995576	0.921030	0.872723
0.894030	0.542449	0.566346	0.785362	0.954665	0.967430	0.768384
0.406749	0.530118	0.912614	0.947354	0.961813	0.959277	0.978228
0.485619	0.670397	0.960877	0.991706	0.986846	0.972203	0.885761
0.659623	0.372976	0.984097	0.969410	0.989070	0.972808	0.980767
0.659194	0.932505	0.707214	0.995689	0.896844	0.974969	0.937233
0.566172	0.892663	0.520559	0.879279	0.988553	0.985954	0.532121
0.536281	0.490040	0.644956	0.926678	0.955209	0.905753	0.981973
0.481145	0.985127	0.639760	0.978981	0.667176	0.994745	0.935854
0.586499	0.985463	0.578377	0.962391	0.991713	0.973114	0.934041
0.686668	0.441121	0.797330	0.833601	0.991342	0.920915	0.962376
0.488803	0.601108	0.961913	0.951269	0.960012	0.962467	0.932990
0.574645	0.581418	0.980500	0.887891	0.981666	0.998117	0.964707
0.610482	0.367924	0.882370	0.960450	0.992139	0.987907	0.978217
0.468625	0.899023	0.982570	0.975168	0.986528	0.946079	0.964771
0.572400	0.970126	0.728131	0.973378	0.985924	0.942980	0.956348
0.618115	0.662913	0.925253	0.981934	0.953980	0.936528	0.912907
0.351194	0.939965	0.987817	0.968536	0.986885	0.900763	0.981198
0.430438	0.942774	0.975346	0.990276	0.996563	0.966134	0.928811
0.448258	0.970283	0.980938	0.989547	0.751985	0.968756	0.717731
0.960679	0.454143	0.986013	0.986439	0.841142	0.971378	0.979166
0.464334	0.553075	0.946376	0.648717	0.844340	0.985679	0.891973
0.408120	0.982415	0.613509	0.681662	0.987248	0.987063	0.984725
0.501597	0.548739	0.881788	0.989695	0.777751	0.987627	0.991883
0.717883	0.981467	0.985820	0.964387	0.981198	0.969826	0.971456
0.522235	0.915804	0.691244	0.605330	0.899464	0.993374	0.893610
0.422285	0.915918	0.940460	0.948333	0.943652	0.921093	0.972209
0.741193	0.562110	0.651997	0.981398	0.974310	0.966945	0.862872
0.569179	0.912718	0.484463	0.704846	0.931040	0.974022	0.827366
0.403619	0.841023	0.985346	0.959275	0.987296	0.885513	0.944454
0.440975	0.950466	0.919492	0.974209	0.969120	0.964893	0.988091
0.403363	0.843724	0.984591	0.974830	0.851363	0.984274	0.895482
0.537168	0.987656	0.875048	0.965106	0.940369	0.993442	0.912438
0.625036	0.981768	0.990045	0.893579	0.744721	0.994863	0.923650
0.435384	0.970391	0.957053	0.946459	0.990178	0.956616	0.944054
0.291544	0.517383	0.536281	0.751529	0.993151	0.960287	0.979146
0.401159	0.925089	0.864477	0.777767	0.974067	0.990188	0.881861
0.582049	0.521416	0.965450	0.979873	0.991110	0.992321	0.946548
0.426327	0.954309	0.753775	0.965333	0.967393	0.943579	0.929015
0.495667	0.990218	0.806431	0.950322	0.968407	0.983523	0.970140
0.609894	0.986096	0.987541	0.995392	0.870107	0.972309	0.991073
0.430756	0.574645	0.984332	0.988306	0.957613	0.989877	0.961271
0.661933	0.479749	0.982566	0.987760	0.985869	0.978915	0.916133
0.448607	0.967622	0.942872	0.986533	0.991464	0.970960	0.924041
0.265107	0.530551	0.634615	0.973074	0.787005	0.980879	0.830348
0.893212	0.989475	0.990731	0.981314	0.966710	0.943234	0.992624
0.465490	0.655236	0.757842	0.984373	0.983497	0.929479	0.866206
0.481220	0.986866	0.974553	0.996044	0.829834	0.951004	0.972748
0.486570	0.957142	0.957496	0.978988	0.969735	0.964423	0.827675
0.467483	0.763915	0.935003	0.975404	0.992731	0.957384	0.966665
0.337900	0.902167	0.707324	0.772305	0.863172	0.996446	0.965780
0.577493	0.980695	0.940166	0.987461	0.986676	0.974969	0.698413
0.584551	0.965146	0.869215	0.969965	0.955606	0.985100	0.812475
0.402322	0.816233	0.905978	0.981922	0.941857	0.992963	0.969399
0.528526	0.964251	0.962971	0.749125	0.954079	0.950318	0.896834
0.466884	0.986224	0.979658	0.764942	0.964217	0.980035	0.844423
0.631002	0.940967	0.969226	0.900579	0.988079	0.983643	0.790135
0.366709	0.954604	0.959979	0.956868	0.891897	0.970832	0.984057
0.482449	0.966662	0.962341	0.963981	0.984507	0.993888	0.784770
0.316457	0.762281	0.602456	0.985426	0.990806	0.824733	0.669113
0.907823	0.979181	0.973995	0.926818	0.847935	0.982573	0.747036
0.585374	0.994077	0.978042	0.972945	0.982972	0.990897	0.912468
0.393991	0.853522	0.576831	0.965707	0.981461	0.992784	0.914848
0.791753	0.895673	0.995529	0.842620	0.913781	0.984396	0.526015
0.549199	0.979666	0.678268	0.728982	0.972019	0.969979	0.628369
0.576001	0.927413	0.680933	0.695849	0.991297	0.993474	0.722645
0.628918	0.737647	0.993950	0.898359	0.982584	0.989846	0.605065
0.435499	0.471641	0.828493	0.991867	0.993623	0.988954	0.506915
0.391983	0.970104	0.972569	0.985642	0.989206	0.982737	0.834054
0.630990	0.964524	0.977673	0.978704	0.952333	0.956148	0.681682
0.465412	0.904302	0.961861	0.838382	0.998597	0.962361	0.750993
0.456346	0.905273	0.969413	0.550526	0.973305	0.972065	0.790988
0.474485	0.921216	0.890523	0.916136	0.956132	0.992969	0.746956
0.584528	0.987541	0.955844	0.992024	0.977941	0.973263	0.947219
0.541919	0.896842	0.975816	0.983225	0.989418	0.957095	0.704203
0.700611	0.737479	0.967677	0.981235	0.975995	0.957055	0.532590
0.571500	0.988609	0.861290	0.991992	0.975487	0.992763	0.869044
0.404441	0.973657	0.984330	0.907077	0.963860	0.968355	0.597145
0.422295	0.513124	0.987708	0.969131	0.985609	0.983113	0.954695
0.701912	0.994189	0.829706	0.910124	0.932088	0.954576	0.809737
0.500683	0.960245	0.910383	0.964141	0.928268	0.861697	0.967868
0.581754	0.782397	0.981391	0.761944	0.995582	0.916478	0.694095
0.533274	0.549006	0.955019	0.941416	0.977498	0.924569	0.944555
0.597046	0.726672	0.979650	0.994239	0.994994	0.930427	0.834083
0.438176	0.550218	0.979260	0.809239	0.984175	0.968793	0.979393
0.426991	0.988309	0.984463	0.968159	0.950253	0.987422	0.889555
0.574328	0.810269	0.996293	0.945570	0.969612	0.973652	0.777527
0.420433	0.494849	0.960561	0.974175	0.790409	0.970607	0.893149
0.570097	0.955325	0.717194	0.665742	0.889007	0.947071	0.984889
0.608601	0.612179	0.595926	0.668807	0.870070	0.974886	0.956990
0.345933	0.509375	0.649590	0.669976	0.992245	0.949806	0.920814
0.596077	0.866207	0.992245	0.984093	0.986976	0.970306	0.987942
0.667294	0.987327	0.944946	0.646237	0.973243	0.992910	0.949221
0.433131	0.918075	0.589154	0.999441	0.770000	0.990920	0.939875
0.625066	0.899691	0.635323	0.687429	0.658754	0.892838	0.950217
0.413686	0.514584	0.672584	0.983840	0.985820	0.973792	0.939060
0.514499	0.968467	0.985158	0.463041	0.987246	0.979558	0.993054
0.662363	0.526960	0.989435	0.967207	0.947413	0.977529	0.989553
0.951147	0.459240	0.961913	0.931155	0.935683	0.985203	0.868179
0.464961	0.834972	0.990675	0.703938	0.949975	0.984708	0.975117
0.513032	0.931602	0.945061	0.990584	0.957354	0.975937	0.967849
0.859923	0.903643	0.956579	0.944198	0.954402	0.987995	0.917290
0.452592	0.448581	0.904102	0.986647	0.961044	0.987995	0.883208
0.452691	0.627197	0.994942	0.975880	0.982585	0.977120	0.924054
0.482358	0.727106	0.914848	0.986403	0.945441	0.979048	0.968332
0.393203	0.970591	0.951107	0.985716	0.975588	0.984630	0.963717
0.347052	0.921047	0.901378	0.663521	0.956451	0.969402	0.965783
0.426484	0.946744	0.959142	0.989630	0.784345	0.994632	0.942165
0.374731	0.978310	0.983399	0.792544	0.979577	0.989704	0.450994
0.641273	0.962470	0.988573	0.798058	0.975191	0.949508	0.862031
0.516698	0.945919	0.993542	0.898022	0.866459	0.990455	0.937290
0.497076	0.622027	0.767803	0.961462	0.982598	0.914060	0.807042
0.475371	0.989875	0.943281	0.972326	0.938641	0.964953	0.581126
0.595903	0.985820	0.989599	0.603045	0.923040	0.988527	0.982185
0.664345	0.600693	0.955892	0.948380	0.965817	0.976180	0.970627
0.276189	0.762043	0.950116	0.973544	0.961062	0.993027	0.937602
0.552897	0.935011	0.959477	0.910061	0.981418	0.950360	0.825484
0.656900	0.997630	0.967349	0.984829	0.971962	0.961095	0.954649
0.755471	0.983022	0.800065	0.990725	0.714401	0.920752	0.934564
0.542461	0.656253	0.815950	0.978209	0.834198	0.980438	0.991859
0.489322	0.839751	0.810753	0.959106	0.993974	0.984398	0.924801
0.489655	0.760503	0.992195	0.953135	0.987729	0.987906	0.914387
0.433625	0.931109	0.950218	0.844542	0.982817	0.972410	0.971310
0.345409	0.976983	0.993459	0.680806	0.978989	0.984994	0.958205
0.626051	0.816052	0.986087	0.989056	0.964735	0.981651	0.979202
0.668722	0.626105	0.879705	0.989640	0.990143	0.973380	0.984521
0.562239	0.646826	0.646275	0.918281	0.971037	0.991579	0.772643
0.283617	0.986686	0.969017	0.849182	0.967688	0.946633	0.970934
0.629389	0.887800	0.628623	0.753587	0.971928	0.950495	0.950998
0.980469	0.912144	0.640335	0.967528	0.961595	0.926174	0.985674
0.340390	0.955798	0.977736	0.896586	0.931659	0.977773	0.827270
0.712795	0.969005	0.878153	0.860897	0.977795	0.979110	0.915062
0.492822	0.755855	0.991440	0.946581	0.957217	0.978854	0.863350
0.443284	0.988165	0.992482	0.810663	0.931563	0.820646	0.953013
0.595381	0.954424	0.653726	0.562070	0.966429	0.971701	0.898130
0.526092	0.938028	0.992321	0.880265	0.767826	0.953816	0.861435
0.951708	0.855913	0.934815	0.847296	0.967693	0.945567	0.993526
0.596843	0.640506	0.968756	0.824316	0.993157	0.990477	0.914084
0.576035	0.968050	0.717771	0.874592	0.978311	0.998198	0.952712
0.648242	0.996235	0.784581	0.817941	0.988724	0.974408	0.707628
0.394678	0.973507	0.961716	0.987298	0.986057	0.972509	0.954162
0.486112	0.974655	0.999329	0.873418	0.967006	0.994960	0.965581
0.618398	0.917124	0.973738	0.966753	0.984141	0.928448	0.898711
0.436131	0.979494	0.976502	0.987178	0.983908	0.960500	0.972803
0.662786	0.720194	0.991477	0.970470	0.954450	0.976495	0.923944
0.549571	0.604664	0.960397	0.931221	0.981646	0.956024	0.873743
0.907865	0.905543	0.987541	0.615437	0.971327	0.999089	0.889705
0.418982	0.965412	0.794628	0.806993	0.881152	0.831790	0.978345
0.674723	0.652397	0.978498	0.982388	0.983578	0.994534	0.989616
0.447684	0.973890	0.969302	0.881854	0.971095	0.983689	0.964393
0.424901	0.983151	0.679974	0.972705	0.976010	0.966158	0.970327
0.510956	0.994752	0.967169	0.968394	0.992664	0.983586	0.934591
0.576954	0.983979	0.665908	0.984998	0.870384	0.970313	0.817299
0.595381	0.960263	0.978917	0.983507	0.936200	0.969471	0.732390
0.581934	0.977309	0.883748	0.846144	0.998186	0.968812	0.945395
0.654887	0.918032	0.993386	0.534508	0.943464	0.963520	0.974979
0.516388	0.968976	0.923277	0.991483	0.974329	0.946863	0.929939
0.436780	0.933498	0.982114	0.930433	0.991131	0.987327	0.783205
0.489350	0.610402	0.812580	0.977518	0.955416	0.994239	0.970678
0.562439	0.962701	0.977485	0.799349	0.993459	0.989590	0.836982
0.423573	0.963936	0.886282	0.960885	0.994754	0.971254	0.949245
0.309440	0.512971	0.945419	0.962597	0.882911	0.967821	0.882455
0.439707	0.867640	0.984175	0.751308	0.981179	0.980997	0.864578
0.363639	0.755681	0.796256	0.671429	0.855815	0.986917	0.776247
0.440253	0.968578	0.965975	0.962977	0.899603	0.952741	0.979490
0.597876	0.726435	0.990234	0.953678	0.982968	0.987555	0.974756
0.645999	0.721392	0.909837	0.973930	0.879845	0.982337	0.684898
0.548938	0.973847	0.927156	0.572166	0.639168	0.967545	0.646239
0.608252	0.978232	0.986647	0.994305	0.972943	0.955903	0.742460
0.406224	0.978328	0.972330	0.962870	0.989791	0.986686	0.978481
0.406957	0.614330	0.991265	0.976630	0.957699	0.968589	0.957699
0.483758	0.803305	0.986077	0.971619	0.990358	0.987389	0.985783
0.535679	0.962750	0.936106	0.963642	0.981718	0.970962	0.963979
0.441432	0.976744	0.986164	0.998343	0.986177	0.972875	0.978517
0.564303	0.944653	0.964693	0.793513	0.939471	0.985318	0.974968
0.515760	0.979523	0.720783	0.906130	0.942842	0.984217	0.906490
0.519985	0.968103	0.948776	0.979471	0.988573	0.957371	0.945894
0.319910	0.932886	0.986517	0.813719	0.640400	0.926306	0.979068
0.417597	0.996838	0.975037	0.983266	0.927025	0.949114	0.909344
0.480146	0.946744	0.832473	0.985761	0.979377	0.952231	0.955805
0.445477	0.967409	0.997121	0.992719	0.979854	0.985466	0.964250
0.684721	0.883474	0.912471	0.980062	0.726536	0.985223	0.965217
0.664092	0.959318	0.986761	0.991986	0.790392	0.957521	0.994952
0.519866	0.966766	0.913021	0.988860	0.985318	0.801339	0.993973
0.547202	0.986753	0.935806	0.821042	0.951265	0.991662	0.992155
0.644605	0.914495	0.713246	0.831785	0.960667	0.938138	0.981300
0.418284	0.989695	0.938942	0.752176	0.992624	0.962924	0.956417
0.461588	0.964742	0.736238	0.675262	0.972054	0.980208	0.963803
0.602365	0.953065	0.822682	0.980493	0.983376	0.980507	0.937484
0.605144	0.928637	0.758742	0.928315	0.929022	0.983829	0.789282
0.462269	0.986454	0.983413	0.797713	0.944171	0.975433	0.976723
0.883887	0.946734	0.928026	0.978923	0.968680	0.964785	0.946310
0.541903	0.992024	0.894498	0.809418	0.927696	0.994955	0.945984
0.545864	0.973888	0.993188	0.911791	0.991306	0.990948	0.858994
0.976337	0.489272	0.997631	0.996701	0.984407	0.944143	0.860136
0.991132	0.981044	0.938034	0.965664	0.980261	0.922497	0.556024
0.406551	0.976502	0.745573	0.852843	0.964833	0.982748	0.753479
0.752196	0.960767	0.987504	0.931427	0.978221	0.966806	0.987565
0.523471	0.982761	0.962550	0.636898	0.941799	0.990051	0.954351
0.370869	0.931106	0.976268	0.851074	0.896307	0.915268	0.911877
0.751925	0.927342	0.963699	0.994377	0.754094	0.955032	0.696505
0.615324	0.922003	0.970327	0.978695	0.930034	0.947644	0.875915
0.525484	0.973461	0.989433	0.978981	0.995025	0.959065	0.938950
0.678588	0.905944	0.986164	0.941260	0.987389	0.989931	0.919379
0.468909	0.988700	0.936107	0.701902	0.986831	0.953114	0.926566
0.362110	0.445791	0.964328	0.987572	0.992475	0.879720	0.962429
0.587502	0.969289	0.970339	0.969209	0.920617	0.971818	0.962772
0.474772	0.945235	0.980493	1.000300	0.987040	0.867398	0.960707
0.528970	0.976683	0.976424	0.576553	0.959866	0.895035	0.988390
0.566221	0.636762	0.961666	0.985573	0.796457	0.969044	0.963197
0.490009	0.777210	0.976037	0.974250	0.968081	0.988697	0.980108
0.477608	0.957803	0.933848	0.807870	0.988943	0.991148	0.979398
0.465466	0.963433	0.912292	0.787305	0.982890	0.824324	0.943404
0.440154	0.984104	0.988682	0.987722	0.915099	0.992448	0.761763
0.572646	0.970862	0.905644	0.950616	0.966051	0.967839	0.898283
0.410269	0.808726	0.988638	0.977298	0.951393	0.990570	0.980201
0.398970	0.432442	0.973876	0.981139	0.980962	0.996264	0.984194
0.551958	0.983037	0.983659	0.996631	0.944948	0.991441	0.824112
0.393501	0.497033	0.943863	0.781864	0.978623	0.977121	0.852356
0.523387	0.930898	0.982747	0.967425	0.978899	0.960080	0.976471
0.484087	0.986087	0.734899	0.942589	0.994583	0.991838	0.982623
0.430129	0.979438	0.981053	0.563332	0.961460	0.977831	0.982469
0.338967	0.981811	0.980106	0.935990	0.904648	0.968293	0.927019
0.477464	0.979297	0.940350	0.665028	0.842342	0.977394	0.945645
0.674516	0.950627	0.977893	0.952045	0.983747	0.982642	0.979607
0.468537	0.967738	0.675015	0.972244	0.908526	0.981602	0.918686
0.522166	0.992113	0.977498	0.990634	0.952444	0.992017	0.623906
0.606232	0.981046	0.987421	0.844513	0.961550	0.991306	0.975068
0.568764	0.951140	0.975033	0.967354	0.830594	0.953572	0.742579
0.503647	0.943202	0.986887	0.903151	0.955524	0.959109	0.941855
0.518002	0.973764	0.986829	0.685830	0.940095	0.988573	0.708269
0.434150	0.533116	0.960905	0.991222	0.982185	0.936411	0.982304
0.533513	0.383217	0.904855	0.958941	0.968352	0.977841	0.937880
0.509265	0.869839	0.979742	0.988095	0.981178	0.990229	0.944227
0.457364	0.968145	0.998453	0.980660	0.978960	0.986278	0.979490
0.418948	0.565965	0.953109	0.979718	0.992755	0.964384	0.974199
0.360783	0.974448	0.966640	0.992273	0.935055	0.980821	0.880580
0.501357	0.607578	0.986244	0.910200	0.987523	0.938535	0.690387
0.513642	0.992201	0.509398	0.995428	0.946717	0.922115	0.984598
0.607763	0.955494	0.974788	0.772294	0.955155	0.989504	0.955728
0.533562	0.949868	0.989630	0.993946	0.815866	0.766949	0.942063
0.394492	0.970155	0.991574	0.981922	0.993381	0.958776	0.991986
0.469325	0.989029	0.772574	0.987703	0.928079	0.891909	0.965782
0.414728	0.968096	0.689512	0.875720	0.963579	0.877570	0.963787
0.523637	0.429219	0.624375	0.996951	0.687442	0.983973	0.905977
0.633246	0.607408	0.989382	0.988640	0.954684	0.591701	0.940561
0.529983	0.626859	0.992624	0.648313	0.707513	0.889565	0.993674
0.613846	0.570101	0.974674	0.888758	0.761516	0.958616	0.738929
0.403533	0.262001	0.962768	0.994930	0.776175	0.980494	0.896746
0.381478	0.378018	0.701452	0.980943	0.975775	0.983910	0.920646
0.666174	0.374259	0.968499	0.993159	0.993381	0.972499	0.952781
0.428126	0.400510	0.976357	0.765669	0.994246	0.995011	0.461001
0.579120	0.381269	0.991441	0.977529	0.964660	0.987608	0.962253
0.528467	0.410418	0.946061	0.946490	0.959278	0.974243	0.632364
0.420167	0.375927	0.962329	0.982897	0.990921	0.950922	0.697519
0.743979	0.487207	0.981322	0.793966	0.865599	0.897226	0.953048
0.467102	0.398464	0.970397	0.610116	0.989695	0.968755	0.934023
0.768200	0.478580	0.994151	0.954862	0.985535	0.868681	0.853623
0.691662	0.506370	0.947578	0.895984	0.987504	0.869797	0.878355
0.533153	0.450227	0.992939	0.688484	0.995225	0.989882	0.826550
0.493647	0.500248	0.950381	0.999535	0.980092	0.959162	0.984497
0.268391	0.457458	0.906446	0.994951	0.993132	0.995298	0.925020
0.415434	0.708785	0.783735	0.949101	0.982570	0.993586	0.976806
0.511187	0.486174	0.977496	0.500055	0.810464	0.993549	0.957372
0.383024	0.360336	0.643197	0.719166	0.756113	0.982114	0.908543
0.542468	0.596463	0.836228	0.843078	0.916815	0.941180	0.952037
0.425719	0.477578	0.646753	0.985957	0.976982	0.981875	0.925141
0.461413	0.439158	0.870154	0.880421	0.984255	0.953398	0.959253
0.472340	0.448154	0.971962	0.980723	0.961948	0.967830	0.831068
0.480456	0.481975	0.957397	0.781090	0.856870	0.977419	0.972238
0.562277	0.453647	0.957649	0.947464	0.907495	0.996441	0.932488
0.421425	0.454270	0.979605	0.972871	0.885556	0.870229	0.973499
0.569274	0.473615	0.619965	0.854293	0.898693	0.853912	0.953988
0.737196	0.993054	0.727076	0.958574	0.996885	0.987432	0.864548
0.465192	0.991580	0.975227	0.962899	0.993241	0.978221	0.972743
0.979140	0.990474	0.681027	0.888558	0.928509	0.980423	0.570059
0.422757	0.800726	0.340667	0.992184	0.954232	0.955846	0.716682
0.453746	0.903145	0.595163	0.990083	0.715922	0.973876	0.914629
0.707609	0.945575	0.924292	0.923586	0.975999	0.970104	0.585835
0.553283	0.738174	0.568204	0.867494	0.991854	0.990908	0.944691
0.488634	0.999101	0.633489	0.974375	0.895788	0.970315	0.947107
0.528546	0.951521	0.428570	0.989726	0.951782	0.972117	0.875001
0.403383	0.976113	0.538218	0.807620	0.977556	0.937241	0.898398
0.621289	0.704336	0.533275	0.987327	0.899560	0.964241	0.615566
0.481961	0.973225	0.456718	0.992273	0.953299	0.968687	0.721547
0.468290	0.711145	0.504132	0.974498	0.779767	0.988527	0.991838
0.574835	0.701961	0.493125	0.680972	0.940079	0.986825	0.981306
0.527851	0.931934	0.444834	0.940581	0.975419	0.989875	0.865198
0.526235	0.733137	0.386415	0.977966	0.982674	0.972520	0.695529
0.557400	0.874168	0.444485	0.614141	0.993917	0.992542	0.944159
0.412372	0.693890	0.736232	0.984507	0.933742	0.970824	0.666790
0.499754	0.855216	0.586024	0.995505	0.942597	0.986388	0.987345
0.418295	0.994544	0.445093	0.952444	0.817307	0.962928	0.977074
0.562167	0.997866	0.470250	0.985206	0.812374	0.976337	0.965136
0.560679	0.454973	0.541436	0.979809	0.934624	0.979900	0.985124
0.408977	0.993395	0.395993	0.993183	0.914037	0.990720	0.918695
0.942294	0.997599	0.494439	0.991987	0.942783	0.987896	0.984116
0.499620	0.975522	0.568423	0.947786	0.980902	0.989016	0.924116
0.576530	0.765026	0.933933	0.989366	0.794943	0.833804	0.928030
0.490074	0.970591	0.516132	0.944404	0.979884	0.988342	0.954901
0.865295	0.665550	0.388713	0.864339	0.977982	0.985303	0.992051
0.503952	0.882742	0.650421	0.992482	0.992195	0.980142	0.987390
0.531256	0.998708	0.978795	0.990401	0.938517	0.987789	0.905660
0.411810	0.993727	0.978328	0.675284	0.778578	0.993757	0.931040
0.986415	0.978145	0.617160	0.738079	0.953479	0.908224	0.968246
0.528400	0.967331	0.992990	0.990087	0.888024	0.967249	0.919501
0.502051	0.975633	0.754509	0.923508	0.875576	0.981371	0.942933
0.560543	0.976326	0.949082	0.740187	0.754004	0.990992	0.989534
0.549477	0.829530	0.968223	0.891735	0.985100	0.988098	0.775786
0.475163	0.986576	0.654771	0.878539	0.951079	0.987244	0.930454
0.505372	0.998346	0.893415	0.710504	0.871493	0.986589	0.889432
0.454766	0.988108	0.868669	0.741177	0.960468	0.721081	0.875101
0.404068	0.976538	0.969637	0.937699	0.761164	0.903928	0.968512
0.436325	0.990045	0.906540	0.960582	0.851881	0.679607	0.705445
0.553764	0.874459	0.636339	0.991306	0.633751	0.444638	0.875208
0.655970	0.996983	0.982249	0.995958	0.955080	0.492197	0.716976
0.551886	0.920783	0.968445	0.790541	0.792111	0.740622	0.867069
0.651289	0.977419	0.981295	0.983329	0.929905	0.369197	0.713597
0.433439	0.982223	0.761297	0.982436	0.896791	0.367997	0.892914
0.491398	0.778007	0.639907	0.972209	0.991306	0.491962	0.973195
0.456803	0.976955	0.989832	0.680973	0.867231	0.609070	0.976218
0.485516	0.903345	0.981596	0.982570	0.974876	0.657199	0.971427
0.517665	0.974176	0.958158	0.972943	0.813678	0.533509	0.873005
0.540585	0.930029	0.931429	0.834847	0.982635	0.465270	0.973537
0.540991	0.972964	0.995739	0.997121	0.879371	0.567240	0.982710
0.319487	0.993695	0.976455	0.633395	0.950966	0.525540	0.938663
0.398355	0.853806	0.541641	0.986031	0.940887	0.556656	0.876008
0.514863	0.945363	0.835582	0.992664	0.742600	0.518807	0.974089
0.369078	0.948496	0.987572	0.821368	0.989187	0.562776	0.875077
0.412505	0.883149	0.650518	0.981193	0.931424	0.488026	0.521106
0.511214	0.651040	0.878650	0.958745	0.970825	0.488799	0.983815
0.555960	0.998823	0.948993	0.973463	0.873361	0.534301	0.973889
0.458747	0.975346	0.966994	0.970313	0.878301	0.402475	0.991668
0.572411	0.982475	0.977081	0.975147	0.994927	0.696189	0.871487
0.499432	0.983595	0.966900	0.980746	0.975134	0.528335	0.942028
0.965050	0.991976	0.687127	0.929793	0.988538	0.425648	0.965703
0.341621	0.940221	0.566685	0.825228	0.794849	0.775330	0.980975
0.531367	0.954540	0.939445	0.977284	0.948265	0.460022	0.830628
0.485003	0.775960	0.980651	0.977483	0.767671	0.666240	0.949012
0.870898	0.862397	0.658421	0.981139	0.906994	0.517576	0.908185
0.727896	0.977526	0.996103	0.992273	0.964277	0.489234	0.972510
0.557228	0.824220	0.989725	0.944535	0.963433	0.590447	0.992139
0.488916	0.906010	0.393529	0.969047	0.907666	0.450336	0.989329
0.472680	0.974747	0.740767	0.978288	0.971150	0.636344	0.948323
0.490571	0.949206	0.939490	0.964241	0.873609	0.509174	0.980824
0.473286	0.702190	0.628618	0.699372	0.888142	0.453023	0.797040
0.487352	0.959287	0.609227	0.993203	0.974016	0.580773	0.936615
0.464579	0.821226	0.948346	0.950809	0.991399	0.660056	0.867619
0.547270	0.989021	0.953939	0.931072	0.980584	0.674268	0.961975
0.376583	0.915385	0.612942	0.986885	0.964922	0.516099	0.947007
0.574092	0.994310	0.578487	0.993203	0.977265	0.413141	0.627630
0.506652	0.928113	0.962230	0.960047	0.976160	0.558144	0.943903
0.433306	0.577705	0.920980	0.959138	0.999297	0.692130	0.745250
0.457001	0.943430	0.975645	0.794881	0.953299	0.444281	0.965888
0.783997	0.588272	0.534474	0.634384	0.992792	0.618333	0.982460
0.570450	0.960284	0.933868	0.952225	0.918073	0.610284	0.687573
0.475868	0.765643	0.939439	0.987751	0.937251	0.669460	0.929702
0.517748	0.973406	0.992370	0.959428	0.990358	0.490580	0.966051
0.679475	0.990177	0.488709	0.986825	0.810753	0.521698	0.755937
0.485795	0.816610	0.787946	0.684789	0.976459	0.492469	0.795664
0.421362	0.915811	0.915438	0.593464	0.980281	0.440801	0.706901
0.448601	0.995191	0.987567	0.990234	0.930854	0.514670	0.488979
0.417508	0.813945	0.690141	0.962230	0.743663	0.574283	0.957229
0.551252	0.958951	0.987934	0.620593	0.910400	0.376902	0.956236
0.417557	0.953223	0.894667	0.832314	0.985609	0.421152	0.966783
0.484985	0.992113	0.976218	0.860452	0.820838	0.417615	0.944170
0.655200	0.996031	0.990527	0.982924	0.993288	0.428914	0.924261
0.963861	0.841777	0.883790	0.992524	0.980413	0.700084	0.873097
0.667034	0.779961	0.930601	0.978617	0.951031	0.355322	0.888705
0.387037	0.979858	0.804797	0.970905	0.990304	0.511032	0.939465
0.549855	0.972717	0.654396	0.961942	0.993379	0.419080	0.858979
0.480944	0.952598	0.983965	0.877836	0.984821	0.280200	0.987635
0.475946	0.982546	0.976570	0.972937	0.867460	0.475262	0.945772
0.705049	0.938973	0.503344	0.952586	0.934183	0.594222	0.797541
0.514408	0.985783	0.937316	0.996235	0.911260	0.514629	0.904051
0.484167	0.966336	0.902156	0.585031	0.985331	0.628044	0.616182
0.379941	0.948309	0.699327	0.583989	0.768958	0.454480	0.939022
0.447766	0.984821	0.940248	0.991888	0.950723	0.493212	0.723557
0.535975	0.947740	0.991325	0.921724	0.797294	0.769479	0.957828
0.437408	0.913570	0.983227	0.991265	0.731829	0.392528	0.951345
0.389584	0.807607	0.907233	0.826928	0.941662	0.502375	0.946135
0.536192	0.957894	0.925733	0.951225	0.901913	0.562664	0.896959
0.573608	0.910038	0.988806	0.978292	0.947464	0.319015	0.982880
0.424629	0.970945	0.922574	0.990429	0.755899	0.508077	0.986917
0.601370	0.700145	0.933295	0.998003	0.968882	0.490210	0.969924
0.516750	0.875231	0.990038	0.925109	0.988881	0.439154	0.971893
0.323353	0.988682	0.844585	0.867210	0.971619	0.426471	0.974885
0.420921	0.984000	0.631750	0.988570	0.974366	0.520549	0.644173
0.573630	0.917057	0.983528	0.976481	0.854498	0.464340	0.855553
0.656913	0.847337	0.913844	0.986570	0.956113	0.488630	0.962103
0.455060	0.959728	0.819099	0.972821	0.929418	0.439460	0.987631
0.367677	0.921117	0.926329	0.970053	0.963584	0.682401	0.911857
0.394106	0.994118	0.860009	0.991735	0.985346	0.713563	0.984623
0.477486	0.907484	0.658249	0.975537	0.961166	0.479980	0.974272
0.571047	0.948260	0.925316	0.616090	0.866161	0.598967	0.990699
0.387874	0.989928	0.900201	0.995364	0.928637	0.517872	0.884398
0.449372	0.972409	0.891028	0.994024	0.996235	0.470834	0.979773
0.385601	0.982346	0.975579	0.769897	0.988198	0.514094	0.980951
0.374940	0.923933	0.958306	0.960050	0.974252	0.486823	0.920582
0.469138	0.755880	0.862194	0.976363	0.919798	0.479711	0.889955
0.730894	0.872392	0.734330	0.844820	0.992046	0.802973	0.987588
0.470755	0.869757	0.779655	0.939020	0.973992	0.567110	0.928380
0.431016	0.754053	0.943248	0.946072	0.945729	0.335648	0.959863
0.404166	0.775214	0.823726	0.945572	0.973998	0.604974	0.894755
0.519297	0.960020	0.926783	0.551610	0.998183	0.370362	0.993929
0.522998	0.981967	0.911285	0.956929	0.992213	0.934528	0.917363
0.474273	0.831792	0.790548	0.990674	0.758389	0.418976	0.979389
0.524792	0.990527	0.917440	0.989924	0.907561	0.483412	0.980678
0.471805	0.978938	0.926035	0.973181	0.945429	0.416856	0.977976
0.537917	0.956637	0.928509	0.829692	0.952563	0.930617	0.993970
0.821119	0.973016	0.987341	0.989850	0.994624	0.531565	0.963686
0.700463	0.964627	0.875805	0.676643	0.876098	0.444936	0.983275
0.517301	0.780084	0.925519	0.988579	0.972075	0.337711	0.971320
0.671160	0.778921	0.948985	0.946382	0.810682	0.561890	0.989332
0.561881	0.863080	0.985262	0.974939	0.974939	0.520147	0.961617
0.500399	0.980723	0.944661	0.977593	0.807506	0.768172	0.872274
0.717944	0.869261	0.911919	0.973501	0.986250	0.569474	0.969237
0.466287	0.960770	0.885180	0.869926	0.965328	0.525787	0.864504
0.718175	0.969047	0.636366	0.986885	0.933678	0.556546	0.954723
0.437421	0.980228	0.907360	0.758918	0.944419	0.500665	0.754360
0.460293	0.976652	0.581417	0.979388	0.932169	0.452426	0.986005
0.571153	0.983336	0.984708	0.993480	0.924730	0.494674	0.861720
0.408495	0.987703	0.766248	0.956230	0.899307	0.610113	0.954611
0.453185	0.943285	0.971204	0.979434	0.932731	0.485453	0.961942
0.651432	0.958069	0.450064	0.903096	0.984994	0.358922	0.979002
0.337395	0.989493	0.564666	0.987258	0.989435	0.608742	0.979551
0.390536	0.905629	0.899246	0.986477	0.974445	0.564098	0.960343
0.458734	0.982679	0.962541	0.966592	0.969734	0.524195	0.878738
0.378919	0.972943	0.949228	0.987817	0.929764	0.487465	0.974882
0.625306	0.974756	0.995785	0.785476	0.973849	0.542842	0.959922
0.441422	0.986909	0.990920	0.991295	0.861168	0.438052	0.967423
0.380463	0.867734	0.871273	0.994151	0.978432	0.465780	0.849399
0.409194	0.932550	0.807965	0.983399	0.958463	0.374043	0.923476
0.335499	0.969736	0.963891	0.992129	0.998209	0.686850	0.812651
0.579782	0.988600	0.980208	0.775419	0.971994	0.504535	0.757726
0.612880	0.991580	0.983869	0.966561	0.968430	0.380023	0.949306
0.339563	0.921610	0.776339	0.999006	0.982946	0.699188	0.915591
0.496214	0.998701	0.945224	0.988198	0.972065	0.533871	0.970478
0.389078	0.984166	0.972286	0.880622	0.850847	0.459061	0.624388
0.320177	0.988700	0.946133	0.952682	0.913612	0.467980	0.992617
0.437337	0.934470	0.943378	0.801469	0.984104	0.487165	0.972952
0.383124	0.976872	0.864431	0.990045	0.988897	0.461394	0.903336
0.792953	0.990529	0.917609	0.990527	0.951824	0.293252	0.891983
0.534080	0.894589	0.939531	0.768392	0.980305	0.483629	0.969403
0.620253	0.983851	0.951287	0.778912	0.852342	0.391846	0.720096
0.534013	0.710434	0.974377	0.989848	0.996429	0.421471	0.978720
0.758655	0.964179	0.936931	0.989916	0.966590	0.539453	0.652506
0.518997	0.878710	0.881284	0.995450	0.976178	0.465133	0.973291
0.448027	0.977351	0.946110	0.985843	0.903396	0.509430	0.719175
0.494291	0.885032	0.987776	0.984274	0.576581	0.319420	0.956740
0.290664	0.535251	0.979003	1.000730	0.993209	0.687984	0.990844
0.616123	0.687680	0.991371	0.951880	0.980137	0.381099	0.830781
0.657267	0.713678	0.957003	0.898050	0.915202	0.603361	0.871569
0.351082	0.910252	0.813581	0.670525	0.980281	0.314693	0.975785
0.494609	0.914578	0.986250	0.906237	0.769640	0.343779	0.968672
0.498030	0.952529	0.824534	0.992978	0.705915	0.388951	0.990191
0.625128	0.960559	0.983569	0.566148	0.817555	0.710271	0.857177
0.447658	0.778965	0.851693	0.996581	0.787824	0.642186	0.833104
0.463481	0.897107	0.662699	0.954023	0.976169	0.443051	0.762183
0.395811	0.980686	0.949774	0.992753	0.964975	0.472866	0.980809
0.403409	0.925421	0.968816	0.845926	0.920070	0.437430	0.947637
0.573476	0.977318	0.946443	0.993619	0.894487	0.482599	0.967494
0.480937	0.882778	0.954093	0.977025	0.923110	0.480609	0.986131
0.563554	0.973300	0.911614	0.997884	0.913307	0.477129	0.987838
0.612768	0.930890	0.854801	0.919401	0.923489	0.823440	0.960730
0.407143	0.979151	0.887177	0.980725	0.986393	0.393987	0.965442
0.319128	0.990467	0.959573	0.826973	0.992759	0.340306	0.987701
0.592549	0.940393	0.955327	0.957478	0.995964	0.447282	0.532786
0.498693	0.965563	0.726471	0.971184	0.892110	0.619478	0.993619
0.515598	0.737828	0.981760	0.989832	0.993526	0.446248	0.960700
0.362288	0.974530	0.973119	0.915006	0.985978	0.459299	0.952288
0.398351	0.964015	0.893498	0.966729	0.718451	0.670945	0.921640
0.423918	0.807503	0.990515	0.980329	0.922180	0.491819	0.429282
0.504180	0.971517	0.986215	0.992264	0.711947	0.837683	0.830137
0.651609	0.581545	0.991580	0.967331	0.929331	0.544081	0.968614
0.493125	0.669229	0.986881	0.955662	0.711864	0.541918	0.906806
0.557243	0.981392	0.674522	0.959378	0.964472	0.546719	0.514510
0.718175	0.946551	0.992410	0.930837	0.915252	0.511011	0.931335
0.464058	0.959538	0.952649	0.954466	0.987165	0.444642	0.930917
0.513853	0.987315	0.843402	0.707512	0.976437	0.529772	0.631083
0.603865	0.974886	0.849533	0.948904	0.988948	0.514641	0.955384
0.564789	0.827158	0.621624	0.977651	0.672409	0.456109	0.503171
0.498927	0.890550	0.876995	0.958619	0.832715	0.634501	0.963051
0.481234	0.954195	0.808815	0.986962	0.905646	0.434116	0.478080
0.341638	0.924976	0.916756	0.957732	0.768136	0.514348	0.934915
0.609896	0.994110	0.949044	0.964277	0.933893	0.519835	0.893185
0.597463	0.681882	0.981208	0.995364	0.967662	0.506292	0.742293
0.454269	0.984512	0.976306	0.992143	0.956254	0.401243	0.499632
0.474473	0.974675	0.878297	0.938396	0.715016	0.684572	0.515782
0.513978	0.870536	0.913928	0.988640	0.924809	0.395256	0.427979
0.514302	0.989437	0.994344	0.704975	0.957667	0.468696	0.549942
0.423664	0.935346	0.990276	0.984682	0.709457	0.590051	0.742682
0.270434	0.939607	0.993946	0.964897	0.739819	0.747733	0.660546
0.485369	0.905729	0.682886	0.989764	0.975349	0.690910	0.415994
0.530671	0.975263	0.992647	0.980571	0.649158	0.548422	0.841472
0.449922	0.988376	0.544402	0.987826	0.911232	0.473270	0.966414
0.388704	0.953426	0.991131	0.683878	0.946200	0.645433	0.965819
0.475708	0.728783	0.879451	0.971701	0.967208	0.577221	0.946963
0.616042	0.941877	0.918284	0.894919	0.977312	0.416180	0.593830
0.510764	0.808699	0.907542	0.611667	0.827982	0.614444	0.487287
0.622238	0.965924	0.741424	0.729098	0.941867	0.539702	0.500923
0.577450	0.708633	0.984764	0.891501	0.867295	0.583753	0.877325
0.726051	0.907171	0.978923	0.986403	0.880242	0.463411	0.638259
0.595672	0.945345	0.828220	0.986761	0.860391	0.581272	0.952231
0.456099	0.949239	0.973711	0.944774	0.989180	0.356069	0.936856
0.570466	0.723976	0.909453	0.983802	0.821662	0.470887	0.552704
0.584183	0.917661	0.952343	0.978848	0.974897	0.414586	0.769736
0.518295	0.951848	0.980031	0.975999	0.771145	0.383862	0.916373
0.617917	0.985346	0.974912	0.982114	0.940739	0.611419	0.972921
0.572399	0.981357	0.990772	0.994940	0.988769	0.783997	0.943833
0.393707	0.873034	0.910628	0.948730	0.997095	0.830410	0.940103
0.671160	0.924110	0.991280	0.964468	0.972849	0.428065	0.813144
0.590782	0.921754	0.978297	0.986909	0.966105	0.415155	0.439204
0.466314	0.759501	0.875133	0.960785	0.950702	0.412943	0.590623
0.595381	0.954723	0.758505	0.989832	0.953023	0.537008	0.942220
0.274642	0.769644	0.953751	0.852259	0.949615	0.623634	0.473411
0.592321	0.937334	0.989366	0.582190	0.988439	0.601745	0.596602
0.490594	0.988484	0.983973	0.965817	0.958548	0.388449	0.930249
0.403352	0.878746	0.824099	0.974638	0.980720	0.625948	0.813287
0.532790	0.716087	0.957589	0.907791	0.982926	0.718374	0.912497
0.512657	0.989848	0.847102	0.981701	0.952115	0.463803	0.520988
0.606028	0.910965	0.926542	0.993705	0.957264	0.456852	0.940804
0.350154	0.959193	0.754965	0.686641	0.925403	0.481967	0.968276
0.488833	0.816671	0.935032	0.765135	0.916307	0.476332	0.562929
0.549662	0.983401	0.968722	0.973792	0.986149	0.558396	0.957724
0.483092	0.948562	0.888488	0.947067	0.987438	0.795668	0.712381
0.352132	0.971256	0.975267	0.898050	0.967803	0.477969	0.913012
0.544615	0.976725	0.430362	0.978022	0.782558	0.694716	0.375649
0.590000	0.782203	0.685201	0.969362	0.979322	0.671526	0.983022
0.629886	0.971281	0.922497	0.844382	0.857695	0.436781	0.886150
0.420045	0.851703	0.930300	0.975148	0.967409	0.386995	0.990188
0.476050	0.902573	0.966251	0.972409	0.972064	0.387601	0.963831
0.391454	0.909446	0.816492	0.946826	0.971822	0.355990	0.474321
0.407128	0.905479	0.984185	0.920271	0.966969	0.540173	0.982377
0.656636	0.864205	0.900847	0.995676	0.897632	0.769708	0.537308
0.371797	0.944638	0.892928	0.973075	0.961613	0.428923	0.431678
0.499185	0.920189	0.990477	0.997210	0.912767	0.442153	0.989513
0.377164	0.876407	0.993657	0.641502	0.886519	0.482314	0.978265
0.496560	0.971252	0.974030	0.963409	0.924617	0.601555	0.479004
0.486010	0.933929	0.893446	0.607464	0.812720	0.623403	0.986576
0.421422	0.917715	0.985298	0.964561	0.932517	0.399200	0.594609
0.694083	0.982478	0.969614	0.991992	0.830631	0.706237	0.522226
0.473491	0.830917	0.960552	0.867897	0.797886	0.568567	0.570280
0.523631	0.763954	0.987328	0.900838	0.849397	0.529405	0.696012
0.610702	0.850933	0.994611	0.987248	0.982304	0.412405	0.463384
0.475238	0.850507	0.940579	0.835818	0.963170	0.644258	0.940194
0.547736	0.958871	0.933859	0.792349	0.993526	0.571637	0.844732
0.399249	0.895261	0.965635	0.994213	0.785328	0.604414	0.981661
0.560878	0.965364	0.871590	0.995621	0.984611	0.739905	0.458982
0.515626	0.874830	0.976464	0.782850	0.942220	0.468028	0.512061
0.539463	0.984698	0.968956	0.984423	0.917907	0.566798	0.963377
0.690846	0.975056	0.566080	0.992139	0.995519	0.491689	0.551839
0.630043	0.746009	0.910654	0.761245	0.935986	0.582956	0.407071
0.516465	0.876476	0.707628	0.994790	0.801002	0.589220	0.459314
0.459399	0.969652	0.939833	0.985529	0.899799	0.793781	0.478985
0.463170	0.991629	0.989988	0.562941	0.823687	0.911937	0.397881
0.293793	0.992090	0.888255	0.649508	0.949221	0.691551	0.585117
0.585451	0.945473	0.645456	0.655166	0.794405	0.411961	0.929769
0.401149	0.890968	0.973042	0.937608	0.913073	0.732018	0.515054
0.295246	0.899483	0.914209	0.985455	0.974180	0.709734	0.354616
0.530797	0.950638	0.971693	0.984542	0.973792	0.516327	0.468745
0.421036	0.943325	0.999366	0.985027	0.909080	0.781111	0.954225
0.486975	0.979700	0.940739	0.972024	0.987335	0.507694	0.941890
0.579702	0.735028	0.993310	0.776964	0.919638	0.375165	0.970894
0.719955	0.970627	0.974508	0.814895	0.957997	0.545363	0.469071
0.386325	0.915253	0.842648	0.949911	0.901751	0.518801	0.868386
0.557915	0.908510	0.848716	0.956743	0.868685	0.414572	0.557940
0.479667	0.975030	0.998385	0.958157	0.954644	0.624596	0.913504
0.464626	0.879024	0.979511	0.987063	0.751859	0.347622	0.434609
0.712808	0.935864	0.975299	0.977873	0.924155	0.495526	0.584895
0.504768	0.868930	0.990843	0.720366	0.959903	0.462923	0.501024
0.442056	0.917704	0.642151	0.982747	0.774176	0.634618	0.439042
0.532954	0.856896	0.950804	0.987329	0.865951	0.675064	0.510407
0.447528	0.757977	0.995497	0.876383	0.928248	0.457305	0.805693
0.508329	0.965533	0.959057	0.660887	0.968199	0.403084	0.391050
0.374433	0.910994	0.471606	0.804146	0.894719	0.504132	0.970910
0.384421	0.824653	0.322482	0.923679	0.817427	0.731627	0.870163
0.584869	0.995243	0.453696	0.973206	0.916053	0.511591	0.969308
0.474732	0.809497	0.988263	0.759972	0.947433	0.538293	0.918150
0.384290	0.984601	0.991721	0.973380	0.906899	0.504086	0.520411
0.378631	0.990291	0.830431	0.975042	0.989416	0.907022	0.508451
0.481776	0.924012	0.994294	0.988198	0.947834	0.627693	0.542530
0.452430	0.886139	0.950116	0.871401	0.936651	0.608838	0.535488
0.462294	0.806976	0.982903	0.954895	0.956514	0.768918	0.973110
0.803279	0.945266	0.972804	0.958814	0.962978	0.684092	0.453997
0.570804	0.964202	0.986359	0.983578	0.773832	0.410142	0.497527
0.701666	0.862079	0.943824	0.964946	0.938810	0.428360	0.822203
0.695071	0.925809	0.905579	0.860534	0.980699	0.477867	0.978175
0.467510	0.981193	0.957604	0.976215	0.977988	0.725172	0.544738
0.463891	0.863137	0.986533	0.956296	0.965185	0.422620	0.602264
0.653525	0.941183	0.983610	0.988948	0.912532	0.467688	0.733841
0.505464	0.757876	0.973888	0.499729	0.994632	0.617130	0.823550
0.685446	0.870074	0.993235	0.993761	0.869630	0.822183	0.927472
0.624470	0.973119	0.859740	0.834243	0.973869	0.444679	0.591117
0.505216	0.943810	0.802073	0.809826	0.966428	0.494705	0.589742
0.501353	0.794531	0.976671	0.987817	0.953386	0.620817	0.979709
0.537057	0.974442	0.907433	0.997937	0.957024	0.568176	0.410176
0.439087	0.746696	0.974307	0.977723	0.910034	0.669227	0.775795
0.505052	0.887157	0.991303	0.992175	0.896843	0.886639	0.536537
0.434669	0.937184	0.924249	0.954817	0.853244	0.480878	0.954558
0.545559	0.928891	0.932424	0.972076	0.846513	0.815106	0.981458
0.541022	0.922015	0.993386	0.980100	0.976498	0.508818	0.882089
0.455443	0.761904	0.997663	0.968093	0.920390	0.497370	0.969271
0.613561	0.825277	0.972242	0.993474	0.884654	0.686443	0.779885
0.643293	0.900623	0.955250	0.985924	0.967735	0.394938	0.949185
0.686410	0.697068	0.779150	0.987934	0.932824	0.575643	0.932294
0.511044	0.748825	0.989669	0.986031	0.987121	0.682679	0.965212
0.480921	0.983551	0.891723	0.994285	0.986037	0.647536	0.669677
0.478164	0.738031	0.990844	0.994749	0.989051	0.585595	0.973035
0.628194	0.926901	0.970810	0.983065	0.974775	0.599603	0.931505
0.534521	0.874479	0.908825	0.995209	0.992264	0.518826	0.950330
0.653945	0.806539	0.990908	0.950404	0.995690	0.558095	0.740680
0.499181	0.767809	0.951845	0.960202	0.992905	0.574832	0.739986
0.455044	0.906689	0.992407	0.782578	0.999810	0.367522	0.956020
0.486008	0.984925	0.994139	0.952803	0.975286	0.801106	0.891231
0.583055	0.804284	0.886760	0.987888	0.820271	0.671152	0.731696
0.600191	0.993950	0.973720	0.939215	0.979650	0.438137	0.962269
0.519690	0.987040	0.975752	0.976167	0.997167	0.690852	0.922010
0.557641	0.909001	0.973738	0.966040	0.990617	0.505970	0.983552
0.377069	0.854886	0.852989	0.846254	0.747955	0.594898	0.744795
0.633637	0.826104	0.996293	0.985693	0.979469	0.498550	0.975148
0.406176	0.871493	0.985924	0.951624	0.983468	0.569988	0.687431
0.487139	0.777806	0.972824	0.968941	0.707635	0.584205	0.947562
0.635549	0.792718	0.941345	0.842055	0.991398	0.543791	0.903496
0.531520	0.841230	0.996501	0.916303	0.983675	0.563043	0.905725
0.649990	0.978745	0.875599	0.959504	0.985573	0.483925	0.953359
0.443382	0.957684	0.996805	0.979452	0.992297	0.533589	0.731555
0.318202	0.944564	0.856101	0.976057	0.990038	0.676680	0.933568
0.499371	0.846798	0.991706	0.987656	0.987778	0.571861	0.847802
0.537168	0.956477	0.981701	0.979059	0.976003	0.419384	0.963745
0.667799	0.943218	0.989870	0.933193	0.998610	0.594075	0.975538
0.321821	0.946133	0.961849	0.957572	0.980525	0.668863	0.958648
0.550185	0.888230	0.993532	0.975043	0.985191	0.512513	0.805472
0.538093	0.887166	0.971437	0.940401	0.944659	0.642370	0.970199
0.378719	0.956063	0.992297	0.991487	0.990344	0.466402	0.990318
0.491466	0.640367	0.884643	0.900867	0.991952	0.702625	0.987224
0.432423	0.973764	0.847988	0.987341	0.868893	0.795257	0.961177
0.496448	0.973195	0.981214	0.981214	0.874920	0.449512	0.970412
0.568443	0.916777	0.998802	0.975994	0.945205	0.645277	0.872066
0.603186	0.951569	0.978141	0.985190	0.993897	0.562744	0.981371
0.445057	0.904265	0.956161	0.939724	0.976575	0.921746	0.980397
0.434946	0.970098	0.977599	0.994955	0.897165	0.507926	0.980808
0.430435	0.965917	0.928347	0.633401	0.968973	0.834913	0.973345
0.711804	0.620870	0.971150	0.974746	0.976956	0.466723	0.992255
0.489104	0.896065	0.994919	0.744339	0.976647	0.485559	0.965470
0.448674	0.937131	0.955483	0.994190	0.953278	0.502393	0.942539
0.704530	0.884152	0.994790	0.998734	0.886861	0.545536	0.963623
0.687073	0.916011	0.935941	0.816418	0.956457	0.790792	0.980757
0.437109	0.857620	0.978067	0.970315	0.958334	0.737654	0.980279
0.525997	0.749814	0.903886	0.981424	0.993761	0.497203	0.988201
0.585784	0.954763	0.866164	0.983135	0.942251	0.491624	0.985425
0.511298	0.870477	0.972462	0.992231	0.809566	0.553797	0.985309
0.451885	0.752063	0.962343	0.799806	0.966391	0.463966	0.986894
0.588512	0.924290	0.984654	0.752765	0.972039	0.664061	0.946072
0.591320	0.987905	0.973259	0.982185	0.949537	0.481294	0.963975
0.555815	0.734365	0.991706	0.968756	0.997367	0.576795	0.898630
0.450614	0.964597	0.985573	0.988901	0.978691	0.524762	0.723238
0.489081	0.941794	0.998256	0.988103	0.982066	0.645196	0.889942
0.811256	0.994311	0.981926	0.980975	0.990674	0.344277	0.908098
0.454684	0.824253	0.943291	0.958423	0.955932	0.400190	0.978161
0.429252	0.800990	0.983788	0.989870	0.911616	0.722329	0.976324
0.374077	0.975329	0.880058	0.988141	0.918229	0.426320	0.850033
0.437247	0.939215	0.955982	0.977919	0.944420	0.509830	0.789249
0.394957	0.791801	0.927428	0.967360	0.931914	0.550691	0.950642
0.635454	0.918272	0.986359	0.948081	0.981786	0.484247	0.962625
0.451900	0.911557	0.970905	0.983143	0.975519	0.611099	0.935179
0.463630	0.976548	0.993435	0.970515	0.997121	0.601247	0.943141
0.538688	0.891602	0.985034	0.926259	0.939299	0.762307	0.982448
0.569983	0.840978	0.851038	0.911593	0.691787	0.342446	0.981762
0.542731	0.992978	1.001170	0.939194	0.895172	0.523354	0.992049
0.429597	0.875242	0.989669	0.908151	0.979564	0.650249	0.972604
0.496428	0.954117	0.987232	0.990929	0.959729	0.580895	0.975950
0.543095	0.955500	0.991440	0.986250	0.848209	0.541051	0.985709
0.620801	0.974306	0.982475	0.965912	0.881013	0.661528	0.996019
0.485696	0.878647	0.964717	0.838394	0.789308	0.504865	0.833013
0.420165	0.981272	0.999041	0.900128	0.979167	0.507799	0.926547
0.590780	0.811715	0.938898	0.997547	0.921717	0.622002	0.905729
0.539604	0.931497	0.982614	0.720995	0.986873	0.501077	0.984840
0.351936	0.959411	0.977916	0.951677	0.899010	0.332278	0.880314
0.496151	0.991700	0.934523	0.970255	0.977857	0.638334	0.991246
0.583039	0.861340	0.986037	0.975115	0.924488	0.542894	0.966540
0.514745	0.959193	0.979796	0.989630	0.994651	0.407430	0.954977
0.528001	0.962738	0.864268	0.974231	0.854384	0.502179	0.992038
0.432490	0.966027	0.918805	0.809409	0.977554	0.505546	0.777490
0.511288	0.829055	0.979855	0.953054	0.973752	0.459939	0.929731
0.513846	0.993960	0.897960	0.893067	0.987502	0.755569	0.886832
0.524982	0.907404	0.979991	0.992653	0.962214	0.496857	0.951807
0.533155	0.954907	0.966414	0.987305	0.966952	0.480042	0.874872
0.437334	0.993814	0.986805	0.985269	0.888034	0.497949	0.837858
0.615736	0.980413	0.717838	0.990234	0.939168	0.498232	0.986393
0.532954	0.959979	0.885953	0.937189	0.965568	0.450478	0.821768
0.365495	0.927568	0.937388	0.907119	0.839987	0.512453	0.997613
0.689007	0.952299	0.973061	0.996216	0.975248	0.495407	0.994992
0.536184	0.984432	0.849038	0.969037	0.979686	0.439566	0.867947
0.554502	0.976683	0.899363	0.968825	0.988323	0.486127	0.920518
0.484286	0.788050	0.985609	0.985331	0.959156	0.426054	0.790429
0.526894	0.712318	0.947069	0.979456	0.978899	0.462807	0.927172
0.526061	0.869834	0.966141	0.993454	0.988338	0.569298	0.970627
0.608622	0.807256	0.989553	0.834269	0.976150	0.367170	0.939315
0.689638	0.954031	0.968612	0.985573	0.917366	0.597057	0.915336
0.404336	0.862417	0.945002	0.901603	0.979295	0.492545	0.961519
0.503254	0.961951	0.990034	0.934250	0.925241	0.579584	0.988948
0.629985	0.964683	0.977476	0.992063	0.965088	0.456960	0.923397
0.516016	0.801465	0.842861	0.982874	0.973698	0.269784	0.967100
0.456882	0.984684	0.943500	0.986214	0.963515	0.699281	0.957033
0.410539	0.919488	0.953863	0.952916	0.999350	0.403382	0.780212
0.389745	0.877207	0.952088	0.990725	0.954102	0.627659	0.956360
0.542844	0.964014	0.970201	0.992753	0.953856	0.573742	0.896875
0.645542	0.965221	0.891341	0.974498	0.681369	0.553002	0.919448
0.397080	0.953399	0.977416	0.986917	0.986177	0.520061	0.804062
0.686191	0.808409	0.823394	0.963594	0.951587	0.427063	0.935595
0.471255	0.928835	0.876299	0.802234	0.980100	0.742126	0.929248
0.507297	0.971591	0.966788	0.958899	0.996406	0.408889	0.949151
0.349185	0.968050	0.960267	0.988195	0.941381	0.558313	0.860644
0.466115	0.993705	0.991569	0.931505	0.625717	0.455874	0.819838
0.486281	0.859438	0.973735	0.823711	0.986921	0.546876	0.985346
0.621567	0.750238	0.981971	0.971962	0.983851	0.412144	0.953570
0.670562	0.974972	0.824915	0.751031	0.995282	0.715862	0.903639
0.430683	0.963631	0.933986	0.780405	0.979365	0.723025	0.959799
0.576581	0.768240	0.968226	0.923535	0.970526	0.561954	0.962152
0.568683	0.958917	0.949112	0.970794	0.908962	0.611794	0.986576
0.460878	0.968863	0.979174	0.904979	0.693385	0.522166	0.873771
0.514235	0.989352	0.993299	0.790934	0.877543	0.486770	0.944505
0.430644	0.923477	0.951515	0.920441	0.702061	0.489274	0.741466
0.429678	0.736356	0.942181	0.588952	0.920284	0.488624	0.979463
0.571500	0.989461	0.990529	0.764637	0.942732	0.774266	0.985916
0.551823	0.915006	0.992664	0.702695	0.984708	0.523320	0.970989
0.473395	0.972313	0.949573	0.965028	0.717937	0.511488	0.936382
0.865621	0.934385	0.978144	0.994943	0.638423	0.459438	0.975779
0.446385	0.969007	0.965928	0.955171	0.944206	0.433923	0.735045
0.532639	0.854682	0.967311	0.847514	0.903496	0.566888	0.971941
0.531742	0.607762	0.993374	0.992273	0.699414	0.634247	0.976909
0.509961	0.574326	0.929517	0.993379	0.988306	0.618463	0.903426
0.478834	0.919871	0.966719	0.886917	0.947066	0.475041	0.985086
0.508319	0.858613	0.859796	0.989254	0.971754	0.586299	0.959899
0.626572	0.932208	0.996458	0.996714	0.977753	0.582544	0.983502
0.586838	0.729829	0.949815	0.990151	0.972126	0.614031	0.928830
0.629330	0.967903	0.976403	0.870018	0.973366	0.363973	0.968199
0.558313	0.984802	0.978144	0.884165	0.993864	0.565231	0.959398
0.414407	0.809288	0.981779	0.987345	0.938158	0.532494	0.955547
0.403029	0.851290	0.997865	0.732424	0.902740	0.455828	0.937504
0.617488	0.848022	0.991486	0.992051	0.951265	0.390933	0.914231
0.463901	0.992062	0.988354	0.861328	0.958744	0.780461	0.983483
0.695308	0.981306	0.964085	0.991441	0.964658	0.704580	0.889760
0.562248	0.704076	0.953546	0.983310	0.844296	0.607928	0.950927
0.545695	0.840764	0.983980	0.867110	0.811295	0.713959	0.759417
0.490400	0.830114	0.990664	0.922274	0.978915	0.408095	0.886895
0.437747	0.988202	0.970339	0.570370	0.982892	0.486977	0.946898
0.399102	0.847570	0.969210	0.991748	0.987906	0.563251	0.747092
0.361731	0.933234	0.969787	0.921656	0.956967	0.609033	0.874917
0.473791	0.969304	0.957919	0.982003	0.986500	0.518495	0.989756
0.544322	0.755666	0.970842	0.977224	0.535254	0.425654	0.969885
0.495133	0.983636	0.814583	0.978535	0.990184	0.686815	0.979661
0.482940	0.979700	0.837345	0.987406	0.993950	0.585131	0.671321
0.612617	0.934119	0.976345	0.876878	0.638174	0.589614	0.925244
0.494773	0.992437	0.998186	0.980100	0.935557	0.580054	0.959734
0.503390	0.966115	0.890348	0.974493	0.953997	0.462089	0.938183
0.514408	0.638866	0.833543	0.971841	0.562644	0.636134	0.968737
0.631691	0.991721	0.971373	0.989931	0.779168	0.617504	0.950668
0.629721	0.862991	0.965154	0.957571	0.845141	0.499818	0.991859
0.399765	0.889939	0.942601	0.834596	0.976983	0.371682	0.915148
0.466041	0.916557	0.875537	0.888196	0.422249	0.520207	0.953581
0.727138	0.935319	0.983178	0.884575	0.970349	0.519183	0.911833
0.520024	0.735251	0.980046	0.991888	0.661267	0.458510	0.916858
0.482070	0.961340	0.811338	0.911598	0.647628	0.452293	0.974415
0.423267	0.657419	0.989418	0.967713	0.445615	0.508312	0.965181
0.562707	0.962810	0.991205	0.762743	0.965078	0.331588	0.949021
0.789727	0.955531	0.993502	0.932240	0.716925	0.489154	0.874208
0.402968	0.921522	0.998573	0.965970	0.877826	0.698790	0.954485
0.553952	0.729418	0.929656	0.881078	0.958365	0.550180	0.968660
0.481795	0.893456	0.989309	0.988202	0.635509	0.362045	0.983032
0.419877	0.980363	0.905957	0.971076	0.903817	0.465284	0.977768
0.357779	0.981986	0.961032	0.960164	0.922954	0.529391	0.980883
0.485717	0.926402	0.909962	0.991342	0.819264	0.671172	0.878636
0.422147	0.685614	0.974902	0.854915	0.985057	0.717497	0.968699
0.604044	0.921143	0.965219	0.968627	0.939737	0.569883	0.851193
0.335364	0.908726	0.940113	0.950385	0.969886	0.539186	0.992040
0.619204	0.893558	0.995011	0.956371	0.806098	0.627891	0.965299
0.587820	0.991822	0.996593	0.870426	0.995576	0.404972	0.988714
0.349229	0.960869	0.975022	0.935848	0.973967	0.408525	0.645968
0.388818	0.975778	0.968675	0.991986	0.513848	0.333338	0.851327
0.380366	0.985847	0.932103	0.987896	0.969412	0.660456	0.966592
0.551457	0.961777	0.915775	0.992698	0.608745	0.412646	0.921152
0.450672	0.806491	0.907928	0.798092	0.982603	0.446806	0.970858
0.513491	0.978860	0.990973	0.980757	0.985250	0.465783	0.882351
0.538229	0.890112	0.997848	0.970791	0.986615	0.452159	0.903245
0.574011	0.991618	0.803817	0.964815	0.977970	0.553852	0.785237
0.499247	0.751058	0.868459	0.984994	0.958981	0.444440	0.875472
0.498716	0.970964	0.995336	0.632824	0.846733	0.538766	0.978099
0.425636	0.773994	0.783426	0.772393	0.980469	0.427012	0.961543
0.504425	0.987878	0.940807	0.993353	0.824791	0.401349	0.932948
0.396375	0.770519	0.993577	0.656321	0.714876	0.589014	0.929224
0.793623	0.979157	0.986025	0.982972	0.939860	0.633266	0.461856
0.283896	0.731625	0.962989	0.997478	0.921000	0.533292	0.945083
0.519719	0.936290	0.987438	0.975475	0.896055	0.415679	0.894523
0.471025	0.900891	0.969548	0.978750	0.953201	0.428975	0.992774
0.541665	0.851577	0.968838	0.960603	0.990157	0.541238	0.943936
0.596054	0.767707	0.842248	0.970905	0.825462	0.533685	0.711240
0.494505	0.731554	0.976238	0.964071	0.981461	0.470246	0.916536
0.496201	0.947529	0.988638	0.700151	0.901939	0.660961	0.844521
0.567232	0.906655	0.716669	0.821196	0.988570	0.515260	0.776844
0.471459	0.778557	0.972066	0.993960	0.994028	0.411204	0.733478
0.500604	0.990276	0.856572	0.854732	0.903709	0.731015	0.943940
0.605862	0.983329	0.944784	0.992969	0.952220	0.456125	0.931899
0.451492	0.966161	0.797425	0.992809	0.992664	0.468570	0.949515
0.695822	0.979429	0.994930	0.903269	0.748023	0.672240	0.931174
0.374455	0.964495	0.990087	0.976836	0.995370	0.642140	0.702007
0.754984	0.986578	0.939318	0.798302	0.985957	0.381059	0.988080
0.523928	0.980172	0.992378	0.537177	0.975335	0.506372	0.725960
0.575294	0.990112	0.956890	0.873725	0.990675	0.413084	0.576737
0.381584	0.946456	0.994458	0.861300	0.925906	0.404366	0.819834
0.398376	0.987315	0.990640	0.852181	0.874993	0.347421	0.958841
0.483847	0.589806	0.910516	0.992632	0.951174	0.828509	0.846902
0.409607	0.990220	0.930124	0.964880	0.818370	0.558274	0.533242
0.534629	0.979541	0.988536	0.974886	0.996406	0.532536	0.647077
0.602907	0.790719	0.962985	0.951374	0.991148	0.578470	0.728194
0.423997	0.618207	0.933333	0.975033	0.984613	0.377578	0.953524
0.556193	0.995336	0.939078	0.986021	0.945101	0.451680	0.976480
0.554101	0.983036	0.830099	0.952628	0.938646	0.479374	0.976415
0.472417	0.951549	0.893581	0.989725	0.988751	0.541499	0.924101
0.435215	0.989877	0.958987	0.989016	0.985730	0.351743	0.976164
0.276352	0.985426	0.959826	0.950648	0.973122	0.466249	0.969179
0.450871	0.988682	0.978860	0.954632	0.906652	0.462613	0.965124
0.671382	0.979809	0.947915	0.989658	0.978852	0.525390	0.981036
0.488803	0.866248	0.993884	0.993061	0.840236	0.326709	0.425670
0.456933	0.988901	0.891108	0.950874	0.899443	0.571301	0.641539
0.436777	0.785047	0.997980	0.978161	0.938506	0.385003	0.762307
0.561643	0.774796	0.982387	0.858218	0.989928	0.325059	0.542135
0.455882	0.513801	0.992130	0.981301	0.812778	0.616580	0.743803
0.663510	0.992647	0.954982	0.883114	0.965883	0.526000	0.379582
0.648829	0.985027	0.919110	0.721999	0.960922	0.530187	0.385450
0.625703	0.939605	0.914807	0.768706	0.988312	0.464157	0.662456
0.573114	0.921291	0.954353	0.985466	0.986096	0.605621	0.543259
0.502819	0.997403	0.994311	0.966429	0.992647	0.320248	0.484810
0.657304	0.686014	0.992139	0.983249	0.919247	0.530871	0.475082
0.576569	0.774873	0.858551	0.940447	0.928472	0.394920	0.582621
0.426803	0.990444	0.992752	0.963967	0.842496	0.384200	0.907362
0.431983	0.993364	0.971251	0.803138	0.975753	0.479603	0.529874
0.479166	0.983851	0.615058	0.987323	0.950170	0.585117	0.982092
0.393641	0.992243	0.709769	0.993973	0.944653	0.547365	0.487340
0.593555	0.986670	0.982716	0.927800	0.887158	0.456071	0.548086
0.325309	0.984104	0.983737	0.994549	0.967813	0.742810	0.608519
0.553672	0.941160	0.962232	0.993451	0.964015	0.496192	0.449207
0.616724	0.989254	0.989056	0.979479	0.979650	0.530062	0.526779
0.682515	0.986909	0.971901	0.982566	0.984691	0.525840	0.487472
0.355091	0.963239	0.991735	0.955871	0.993188	0.443846	0.419147
0.623125	0.884022	0.761847	0.887682	0.971946	0.555543	0.327976
0.396992	0.960069	0.953492	0.891272	0.989604	0.668586	0.564143
0.539889	0.987619	0.965103	0.886513	0.982416	0.666025	0.688492
0.525514	0.944768	0.963112	0.827046	0.989603	0.406094	0.506889
0.661360	0.963417	0.978328	0.946640	0.979652	0.466567	0.717679
0.666776	0.980166	0.976821	0.962467	0.991303	0.392755	0.571402
0.443230	0.987708	0.989547	0.953054	0.980380	0.512620	0.332592
0.514216	0.898094	0.983528	0.973258	0.789307	0.493761	0.439137
0.386125	0.985206	0.908512	0.954573	0.950421	0.411720	0.446070
0.513219	0.888131	0.949442	0.995654	0.950322	0.637219	0.553106
0.311510	0.986511	0.948587	0.985306	0.965064	0.558469	0.502740
0.401742	0.530941	0.960161	0.987960	0.925850	0.400648	0.537912
0.651150	0.967023	0.971670	0.908411	0.934555	0.370832	0.816639
0.459233	0.986760	0.971184	0.995370	0.994024	0.230624	0.511785
0.581130	0.992378	0.962279	0.985426	0.975819	0.388785	0.304751
0.582426	0.584634	0.929230	0.988372	0.989123	0.461824	0.500899
0.559585	0.998209	0.984829	0.630098	0.984226	0.382316	0.548994
0.539992	0.995428	0.982394	0.936080	0.968519	0.704421	0.357602
0.511591	0.997210	0.944470	0.981779	0.773905	0.518948	0.357859
0.418826	0.840094	0.994550	0.987377	0.975524	0.503186	0.675249
0.549234	0.974984	0.995697	0.995296	0.991992	0.607963	0.561643
0.302386	0.989437	0.911986	0.987627	0.776656	0.675953	0.461215
0.372902	0.969165	0.995428	0.993623	0.991926	0.432099	0.690866
0.348616	0.875400	0.996405	0.992664	0.847608	0.411528	0.858200
0.714896	0.987327	0.997884	0.983869	0.983786	0.430507	0.531861
0.453642	0.734963	0.931507	0.790139	0.693094	0.431566	0.472901
0.452522	0.974753	0.940898	0.799155	1.000730	0.460756	0.483991
0.557491	0.996082	0.937808	0.931012	0.956225	0.390020	0.460972
0.563357	0.994208	0.953997	0.745725	0.979726	0.667010	0.497226
0.560910	0.903088	0.990669	0.804426	0.950933	0.416550	0.399383
0.501433	0.545565	0.993379	0.964022	0.920608	0.621217	0.513992
0.428774	0.977593	0.929908	0.757583	0.843070	0.353982	0.524480
0.511588	0.987256	0.872659	0.965007	0.988079	0.484042	0.580120
0.497083	0.978797	0.906366	0.953162	0.984093	0.427042	0.405572
0.568798	0.535081	0.979361	0.669597	0.978057	0.343434	0.419921
0.560479	0.959665	0.990038	0.946750	0.733113	0.471661	0.413999
0.612873	0.996398	0.889354	0.946719	0.946154	0.611043	0.453701
0.765666	0.915258	0.982972	0.982274	0.973871	0.563873	0.400774
0.351847	0.934401	0.985406	0.987078	0.994494	0.535755	0.461675
0.465048	0.987151	0.937265	0.825919	0.970965	0.536494	0.822075
0.506292	0.986533	0.930747	0.701649	0.711502	0.481761	0.516603
0.416409	0.991838	0.986359	0.985027	0.956538	0.544956	0.518352
0.388471	0.860358	0.845682	0.966898	0.999785	0.520919	0.448223
0.442358	0.961328	0.986176	0.893060	0.509746	0.578062	0.537306
0.501430	0.839695	0.887762	0.969247	0.999809	0.531662	0.581341
0.609302	0.978544	0.740240	0.997285	0.940179	0.410266	0.433319
0.579992	0.457778	0.982492	0.996885	0.993537	0.448779	0.445550
0.400818	0.979725	0.954755	0.995370	0.885387	0.676552	0.519919
0.470922	0.976464	0.988338	0.737224	0.940725	0.586625	0.478347
0.540770	0.980725	0.991703	0.980260	0.986799	0.422120	0.465216
0.421577	0.835406	0.973092	0.985847	0.980642	0.444893	0.584840
0.589475	0.996511	0.845075	0.979965	0.963495	0.447006	0.941033
0.512007	0.996215	0.989366	0.693836	0.970763	0.392779	0.448612
0.528939	0.883875	0.915020	0.992664	0.997123	0.501550	0.691862
0.423161	0.987789	0.987541	0.792595	0.941924	0.518041	0.454547
0.598832	0.991265	0.994094	0.954516	0.962209	0.382793	0.503344
0.484618	0.705602	0.981350	0.993386	0.964401	0.509588	0.427047
0.442202	0.978959	0.840938	0.595734	0.972995	0.483251	0.443523
0.466937	0.986812	0.993395	0.751600	0.932905	0.559241	0.911005
0.431110	0.992642	0.949101	0.679406	0.985406	0.431269	0.421259
0.517937	0.964686	0.987345	0.962773	0.990007	0.602546	0.937521
0.557236	0.837510	0.985194	0.978577	0.974232	0.406862	0.445632
0.516730	0.817565	0.993766	0.992090	0.974613	0.619478	0.928263
0.467995	0.992752	0.951149	0.780110	0.934455	0.578412	0.396369
0.517880	0.814438	0.953530	0.953222	0.934857	0.555740	0.658598
0.470114	0.981661	0.950736	0.725997	0.732436	0.415821	0.474000
0.359453	0.990920	0.964417	0.971150	0.950630	0.423255	0.451081
0.473873	0.722150	0.864912	0.996779	0.992684	0.530732	0.449895
0.409225	0.997468	0.968664	0.913856	0.898585	0.308332	0.518169
0.488554	0.963276	0.919816	0.985446	0.941956	0.498910	0.598340
0.553708	0.629653	0.994203	0.947766	0.917681	0.661086	0.717707
0.533971	0.958158	0.883403	0.998708	0.961182	0.335546	0.496626
0.639761	0.973292	0.860105	0.930252	0.944434	0.635484	0.516582
0.399186	0.977498	0.980855	0.994745	0.955639	0.597061	0.630449
0.520518	0.988536	0.948010	0.910310	0.987855	0.646755	0.463261
0.371111	0.994039	0.886334	0.685052	0.958080	0.571576	0.435505
0.427899	0.785015	0.906299	0.991529	0.963631	0.648737	0.437572
0.405837	0.965981	0.986177	0.935849	0.952701	0.386411	0.378502
0.427307	0.989292	0.988305	0.990908	0.974277	0.655521	0.654696
0.410757	0.972730	0.984228	0.857049	0.707651	0.353441	0.431474
0.666862	0.982249	0.989044	0.930866	0.995686	0.491405	0.532629
0.565717	0.812192	0.975220	0.906777	0.744720	0.603949	0.509795
0.567584	0.985957	0.968859	0.987995	0.990334	0.525275	0.369157
0.284453	0.993339	0.972345	0.987432	0.975630	0.511471	0.428789
0.482736	0.979957	0.916251	0.988772	0.955032	0.631044	0.414308
0.453416	0.911977	0.992963	0.908285	0.976638	0.630343	0.546932
0.494897	0.978343	0.906880	0.986017	0.971963	0.579830	0.338859
0.482773	0.963355	0.988952	0.982771	0.951376	0.482391	0.636583
0.542189	0.997807	0.973847	0.918341	0.990304	0.511610	0.895155
0.566843	0.895264	0.993451	0.865373	0.989651	0.501674	0.599125
0.505771	0.996271	0.980498	0.945869	0.955341	0.570919	0.470265
0.587243	0.985529	0.964891	0.992664	0.986188	0.579499	0.605670
0.601028	0.989438	0.967638	0.988163	0.942379	0.446396	0.386419
0.526252	0.979016	0.947277	0.753575	0.929531	0.569745	0.395021
0.520786	0.983569	0.984523	0.987323	0.955416	0.404508	0.534546
0.523238	0.985571	0.832625	0.959816	0.811202	0.627124	0.442725
0.524425	0.979386	0.989578	0.871165	0.989603	0.671195	0.451428
0.705428	0.937198	0.974263	0.797030	0.905187	0.512142	0.564445
0.534301	0.991529	0.990477	0.963649	0.844759	0.466276	0.356945
0.526311	0.991477	0.964086	0.993346	0.776723	0.637518	0.449887
0.444125	0.984464	0.946184	0.988963	0.942709	0.585784	0.369721
0.453851	0.982373	0.932180	0.989850	0.971187	0.572194	0.507389
0.843221	0.868370	0.874999	0.984507	0.793508	0.647295	0.633389
0.997478	0.991906	0.995739	0.930705	0.990751	0.511038	0.387480
0.939838	0.970824	0.879844	0.982406	0.958284	0.541226	0.935960
0.990529	0.975294	0.959518	0.765324	0.997403	0.403149	0.400760
0.977988	0.820676	0.982470	0.888117	0.997214	0.576561	0.461243
0.962504	0.963112	0.849945	0.728733	0.992642	0.397362	0.414593
0.940350	0.975684	0.887098	0.996113	0.888681	0.556073	0.612025
0.966772	0.534830	0.885328	0.980686	0.959120	0.563453	0.595732
0.985194	0.871575	0.854369	0.991987	0.995863	0.845146	0.536295
0.917900	0.992114	0.994550	0.974468	0.955062	0.542102	0.522211
0.856578	0.991309	0.964917	0.970179	0.975388	0.431002	0.403266
0.979454	0.860199	0.899472	0.990304	0.978786	0.487277	0.375112
0.992924	0.993337	0.918190	0.961953	0.991618	0.565915	0.487578
0.971676	0.653210	0.966436	0.996593	0.970590	0.626327	0.543025
0.802136	0.732944	0.953274	0.976183	0.932712	0.551913	0.408919
0.984532	0.960714	0.992624	0.912380	0.978998	0.633940	0.670297
0.986748	0.694364	0.907182	0.947036	0.938902	0.447058	0.501265
0.971197	0.974841	0.932398	0.991987	0.892335	0.421362	0.408560
0.961593	0.982112	0.989870	0.979725	0.996405	0.454231	0.800201
0.988201	0.882068	0.843497	0.748836	0.958191	0.378055	0.473593
0.932731	0.975690	0.963981	0.987760	0.989028	0.610975	0.402541
0.996511	0.839816	0.969368	0.933062	0.817221	0.596560	0.411201
0.918768	0.990515	0.974992	0.988466	0.835281	0.406948	0.399953
0.978704	0.986873	0.886168	0.948543	0.986359	0.659340	0.483438
0.985609	0.963097	0.961296	0.963039	0.909864	0.438602	0.471792
0.898649	0.819898	0.996779	0.987950	0.992437	0.664109	0.808348
0.981469	0.926985	0.985106	0.985378	0.977947	0.302749	0.466130
0.993577	0.992905	0.979928	0.989764	0.957914	0.546447	0.401891
0.981615	0.990157	0.980712	0.995895	0.995654	0.535722	0.456196
0.977144	0.990844	0.975192	0.893073	0.959396	0.447096	0.466978
0.976509	0.939135	0.943960	0.935576	0.987232	0.528501	0.621361
0.915497	0.980846	0.991388	0.984188	0.991476	0.602745	0.481285
0.973749	0.969723	0.975158	0.996664	0.999319	0.526876	0.487970
0.908755	0.992542	0.972290	0.809114	0.907352	0.506122	0.385407
0.998573	0.633382	0.970078	0.988162	0.974067	0.444851	0.485722
0.905585	0.693182	0.973804	0.995529	0.856135	0.488969	0.476279
0.760949	0.783613	0.988917	0.991164	0.961384	0.517884	0.620085
0.942490	0.804287	0.886952	0.991926	0.943746	0.541363	0.530593
0.951107	0.979989	0.955206	0.988640	0.994749	0.803932	0.909277
0.892683	0.990666	0.859290	0.990972	0.969694	0.385381	0.435441
0.964803	0.985730	0.984019	0.937337	0.891587	0.455609	0.488226
0.965181	0.957175	0.934597	0.994456	0.912622	0.532235	0.787831
0.959671	0.962855	0.992444	0.975906	0.905508	0.398175	0.668524
0.966148	0.628776	0.980866	0.732691	0.945318	0.632074	0.464564
0.994544	0.983284	0.987878	0.900703	0.946133	0.456288	0.343971
0.989108	0.978057	0.994310	0.951245	0.989418	0.509303	0.438915
0.981916	0.992731	0.942781	0.987406	0.976916	0.486922	0.569133
0.990966	0.985174	0.842361	0.983552	0.968364	0.564243	0.470600
0.776896	0.987960	0.807980	0.982598	0.984654	0.465162	0.446990
0.712652	0.819502	0.920387	0.971599	0.976173	0.517411	0.497881
0.986805	0.990478	0.993705	0.950909	0.942894	0.505928	0.590354
0.979386	0.758672	0.997884	0.998806	0.977265	0.725365	0.431322
0.986909	0.978103	0.535165	0.988638	0.968512	0.479565	0.457591
0.973119	0.985938	0.976020	0.928423	0.997625	0.318150	0.438959
0.909804	0.730316	0.992754	0.982373	0.992482	0.368931	0.589805
0.975737	0.974876	0.976559	0.971467	0.988484	0.372290	0.468985
0.981109	0.968693	0.724502	0.988163	0.949101	0.586651	0.384837
0.914157	0.997633	0.989954	0.997618	0.918455	0.429419	0.591187
0.989556	0.984769	0.946043	0.983659	0.776263	0.442652	0.341912
0.991627	0.979763	0.983094	0.977416	0.956213	0.531707	0.400555
0.991081	0.989850	0.978370	0.976084	0.843586	0.491213	0.490010
0.991735	0.769705	0.935869	0.964443	0.989553	0.544611	0.341146
0.994002	0.969410	0.991282	0.970224	0.953290	0.497844	0.452055
[truncated: 43,565 more rows]
