# Supplementary material for: Intracellular potassium levels orchestrate circadian rhythmicity and cell division
Source: Nat Commun. 2026 May 22;17:6738. doi: 10.1038/s41467-026-73351-2 (PMC13385874; doi:10.1038/s41467-026-73351-2)
Supplement: Supplementary file 8 — Source Data [file 41467_2026_73351_MOESM8_ESM.zip › Source data/S3i.txt]

Time in DD (h)	CCA1-LUC ASW	CCA1-LUC ASW	CCA1-LUC ASW	CCA1-LUC ASW	CCA1-LUC ASW	CCA1-LUC ASW	CCA1-LUC ASW	CCA1-LUC ASW	CCA1-LUC ASW	CCA1-LUC ASW	CCA1-LUC 0K	CCA1-LUC 0K	CCA1-LUC 0K	CCA1-LUC 0K	CCA1-LUC 0K	CCA1-LUC 0K	CCA1-LUC 0K	CCA1-LUC 0K	CCA1-LUC 0K	CCA1-LUC 0K	CCA1-LUC 50K	CCA1-LUC 50K	CCA1-LUC 50K	CCA1-LUC 50K	CCA1-LUC 50K	CCA1-LUC 50K	CCA1-LUC 50K	CCA1-LUC 50K	CCA1-LUC 50K	CCA1-LUC 50K
39.50000000	162	143	124	162	181	162	191	172	143		181	172	162	172	143	172	172	134	191		201	181	172	153	220	143	115	162	134
40.40145000	162	153	124	172	134	162	172	191	191		153	162	172	201	191	162	162	105	191		181	172	172	181	153	143	115	153	105
41.30288330	153	172	124	191	162	172	172	162	162		162	191	191	172	172	172	162	153	191		201	162	172	162	191	124	143	143	96
42.20433050	143	115	124	115	115	124	115	143	181		134	181	143	172	181	124	115	96	115		96	162	124	124	162	86	105	134	96
43.10578340	172	124	105	76	86	115	96	134	172		105	191	134	181	162	124	124	96	105		96	143	96	124	181	76	96	86	67
44.00715010	134	153	96	105	96	134	105	124	153		115	191	143	172	172	162	115	96	267		76	134	105	134	143	67	86	86	86
44.90847760	134	115	76	105	86	134	115	134	162		124	191	162	220	201	153	115	96	239		76	143	86	124	172	76	96	76	96
45.80993600	134	105	96	96	96	124	143	124	172		115	172	134	191	181	143	124	86	124		86	124	124	134	153	76	96	115	57
46.71136390	134	124	96	105	76	105	96	124	143		105	181	134	162	172	143	96	105	115		76	134	115	105	153	67	96	105	86
47.61270020	115	105	96	96	76	134	115	115	181		105	172	124	153	181	143	96	105	76		67	153	115	105	115	76	105	115	76
48.51414170	153	86	96	67	76	115	105	105	162		96	181	115	153	172	134	96	105	96		76	162	115	124	124	86	105	105	67
49.41553600	115	124	96	76	76	86	105	124	124		115	162	124	124	172	105	105	96	105		76	143	86	115	143	57	76	76	76
50.31691080	115	96	67	76	86	96	115	124	124		96	162	115	143	153	115	105	86	96		67	124	96	115	115	76	96	96	96
51.21835290	105	115	105	115	86	134	76	115	115		124	181	96	134	153	134	105	86	105		67	115	96	105	124	76	86	67	67
52.11974720	115	115	67	86	76	105	96	96	124		105	134	115	143	143	134	105	67	86		76	124	86	96	105	67	76	105	86
53.02117950	124	96	67	96	67	105	86	96	153		105	134	115	124	134	153	86	67	76		86	134	96	86	115	57	86	86	76
53.92257600	124	96	86	76	76	67	115	115	115		96	181	96	153	143	124	86	96	105		57	124	115	96	96	67	48	86	67
54.82400930	134	105	76	86	76	86	105	105	115		86	162	96	143	181	86	115	115	96		76	143	96	86	124	96	76	96	67
55.72539060	134	76	76	67	76	134	115	115	124		76	162	76	134	143	115	105	96	96		76	124	105	115	105	105	76	86	67
56.62678710	115	96	57	86	105	115	105	115	115		76	172	96	96	172	115	96	86	67		67	162	105	96	105	76	76	76	57
57.52816840	96	76	67	86	76	96	76	105	105		86	134	96	105	143	124	86	115	124		76	86	86	86	105	76	67	86	67
58.42960940	96	86	76	76	86	86	86	115	124		67	134	76	115	124	115	76	115	76		67	105	96	115	115	57	76	96	67
59.33100040	115	67	67	76	86	96	76	96	124		76	162	96	124	162	115	96	86	76		57	134	124	96	105	67	86	76	67
60.23239150	105	67	86	96	86	86	76	115	105		86	134	86	124	115	124	76	105	67		67	105	124	96	115	76	96	76	57
61.13376740	96	86	67	86	86	105	86	105	96		96	134	96	134	143	134	57	67	96		86	105	86	96	115	67	96	86	96
62.03521270	105	96	86	67	67	105	86	115	86		96	134	76	134	124	105	96	76	76		57	124	96	115	105	76	86	86	76
62.93666670	86	96	67	86	67	105	105	105	115		86	124	105	115	153	115	86	96	57		67	134	105	105	124	76	76	96	86
63.83803390	105	67	57	76	67	86	76	96	105		67	143	96	115	124	115	76	76	86		67	124	76	86	105	76	96	96	67
64.73942710	96	86	76	67	48	76	96	134	115		96	115	105	124	115	86	86	76	67		48	115	76	86	105	57	96	67	86
65.64087670	105	76	48	67	86	96	76	96	96		67	115	105	105	124	86	96	57	86		76	105	86	96	96	57	76	96	57
66.54230030	76	96	57	76	76	96	67	96	105		86	134	96	115	115	115	76	124	76		76	115	105	76	96	57	67	76	67
67.44368060	86	76	67	86	67	96	86	115	86		76	124	105	105	124	86	86	67	76		86	105	96	96	76	57	67	76	57
68.34511070	96	76	57	67	96	86	96	86	105		96	143	86	105	143	105	57	86	76		76	134	57	105	76	86	67	76	67
69.24649740	86	76	57	86	67	76	76	96	105		86	105	76	105	105	105	96	67	67		48	86	76	86	86	67	86	67	76
70.14789060	105	67	76	67	67	67	86	96	86		76	105	96	115	96	124	76	96	67		57	105	115	96	86	57	67	76	67
71.04932510	96	57	76	67	86	96	76	86	86		67	96	86	86	105	105	86	115	48		86	105	76	67	76	57	86	67	76
71.95076610	105	76	67	67	76	76	105	76	105		57	96	115	96	124	115	86	96	76		57	105	86	105	96	67	76	86	57
72.85210720	105	76	76	76	57	67	86	86	96		57	115	96	115	115	96	96	96	76		67	86	76	67	96	76	67	76	57
73.75354170	86	67	67	67	57	86	96	67	96		67	124	67	96	96	86	96	86	67		57	105	67	86	76	76	57	57	57
74.65498700	86	57	67	57	38	48	67	67	105		86	115	76	76	115	105	67	76	48		48	96	86	86	96	76	86	86	67
75.55637370	76	48	67	86	48	67	76	86	67		76	96	57	105	96	76	67	86	76		76	105	76	76	76	67	67	86	57
76.45780380	86	67	57	76	67	76	57	86	86		76	115	76	96	86	96	57	86	76		57	105	96	67	124	57	67	67	76
77.35925350	67	48	38	86	48	76	67	105	86		48	96	86	86	105	86	48	76	67		57	115	76	76	86	76	57	86	76
78.26069880	76	57	57	57	57	76	67	76	96		67	96	76	105	86	105	67	96	76		67	105	67	76	67	67	76	67	67
79.16213980	67	76	48	67	48	86	86	96	57		76	105	86	96	86	67	86	76	76		86	86	76	86	86	57	57	96	67
80.06352860	76	76	76	48	57	67	76	115	76		86	86	86	76	96	86	76	76	67		57	96	57	67	76	48	76	67	67
80.96497400	76	48	57	67	67	76	67	48	67		48	96	86	96	105	86	67	86	76		76	115	86	76	86	76	57	48	57
81.86634980	67	76	67	48	67	76	67	76	76		67	86	76	76	105	86	67	67	57		48	76	67	96	86	57	57	67	67
82.76779080	67	67	67	48	67	76	57	67	86		57	96	86	86	134	96	76	86	67		67	105	57	67	86	57	67	67	57
83.66924480	67	76	48	57	86	76	76	67	67		67	105	76	76	86	86	96	86	67		57	96	76	67	57	57	76	67	76
84.57067710	96	67	48	57	76	76	67	76	76		86	86	67	86	96	76	86	67	86		67	96	76	67	86	48	57	57	48
85.47207030	67	67	67	57	57	67	76	96	86		67	96	76	76	86	76	76	86	76		67	96	67	86	86	76	67	76	67
86.37350260	57	57	48	57	86	48	67	67	57		67	86	76	67	96	76	67	76	57		48	76	57	67	86	57	57	67	67
87.27488720	76	67	67	57	67	57	67	76	96		67	76	76	96	76	76	67	86	67		48	86	67	57	76	67	76	57	86
88.17622830	67	57	57	48	86	76	57	76	67		57	76	76	86	96	67	67	67	57		76	76	67	96	76	76	48	67	48
89.07766930	67	48	67	48	48	67	67	76	67		76	86	57	105	67	76	57	57	57		57	86	67	57	67	67	86	57	57
89.97904950	67	48	67	57	76	48	48	57	67		67	96	57	67	86	76	67	76	67		57	76	86	76	57	48	48	57	67
90.88049480	67	57	57	48	38	57	57	67	67		67	76	67	86	96	57	76	67	67		76	67	57	57	76	67	67	57	67
91.78188370	67	67	76	57	96	67	57	67	57		57	86	76	86	76	86	67	57	76		38	57	57	76	67	57	67	57	67
92.68326390	76	48	48	48	67	57	67	76	76		86	76	57	76	67	67	67	67	48		67	67	57	76	57	48	57	67	57
93.58470920	67	67	57	86	67	67	76	86	67		76	86	67	76	105	76	57	76	76		57	86	67	57	67	57	48	67	48
94.48610240	48	48	57	67	48	67	76	67	76		67	76	67	67	86	76	67	48	67		57	76	76	57	76	67	76	48	48
95.38753040	57	67	38	86	57	67	67	48	86		48	86	76	76	86	76	67	67	57		67	76	57	86	48	76	57	67	38
96.28892360	57	67	38	67	38	48	67	67	57		67	86	67	67	76	96	76	48	67		38	76	67	67	76	57	67	67	38
97.19031680	57	48	38	38	57	57	67	57	67		57	86	105	67	76	67	57	67	48		76	86	67	57	38	48	57	48	57
98.09169270	86	48	57	57	76	57	67	67	76		76	67	67	76	76	76	76	57	76		67	57	48	57	86	57	48	67	57
98.99302080	57	48	57	38	57	57	48	86	67		67	96	57	76	67	76	48	76	57		67	67	48	48	67	38	57	57	67
99.89446180	48	48	38	48	48	67	48	67	57		48	76	67	76	96	57	76	57	67		76	76	57	67	57	48	38	67	76
100.79590300	48	67	57	48	48	48	48	67	76		38	76	76	67	67	105	67	67	57		57	76	48	67	67	67	38	57	57
101.69735700	48	38	48	48	67	67	57	67	57		57	86	76	67	115	57	67	57	67		48	67	67	67	76	38	67	48	57
102.59878500	57	48	57	48	57	48	57	57	57		57	86	67	76	67	86	57	76	48		48	86	67	38	86	48	48	57	48
103.50023400	67	67	67	57	57	67	67	76	57		48	76	48	76	67	57	67	48	48		48	57	38	57	57	48	48	48	57
104.40163200	67	38	48	48	67	48	48	67	76		48	86	48	67	76	76	67	57	57		48	67	48	48	76	48	57	48	57
105.30300300	38	38	48	76	57	57	57	76	67		57	76	57	67	67	76	48	57	76		57	67	76	76	67	67	48	57	57
106.20433200	67	57	57	38	57	38	86	57	67		48	76	57	57	86	48	38	67	57		57	76	57	67	38	48	48	57	76
107.10578100	86	57	38	48	57	57	57	57	86		48	86	57	76	86	57	48	67	57		57	86	67	48	57	38	76	57	57
108.00716100	57	48	57	48	48	76	57	76	57		67	86	67	105	76	57	57	57	48		48	48	67	67	67	57	57	76	57
108.90855000	57	57	38	67	48	57	76	57	76		48	86	48	76	96	57	57	38	67		48	76	67	48	67	48	57	76	48
109.80993100	48	29	57	48	57	57	57	67	57		48	76	57	48	57	67	48	67	67		48	48	57	67	57	48	48	48	57
110.71132400	57	57	48	67	38	48	57	67	67		67	67	67	67	76	57	57	29	57		48	67	76	48	48	38	57	48	57
111.61265600	38	48	48	38	57	57	57	57	67		38	57	48	86	76	86	57	67	57		38	67	67	57	57	48	57	38	38
112.51408900	38	57	38	48	38	38	57	67	86		48	76	38	76	67	57	57	57	57		48	86	57	76	67	38	48	48	29
113.41553000	67	48	57	48	57	67	48	57	67		67	67	48	76	57	67	48	67	38		48	57	57	48	48	38	57	38	57
114.31697000	67	48	48	48	57	48	57	48	76		57	67	67	76	86	76	48	48	67		38	57	57	48	67	57	57	38	57
115.21835900	48	67	57	38	48	29	57	57	67		57	67	67	67	86	67	67	57	38		29	86	67	48	76	57	57	57	57
116.11980000	67	57	48	57	48	48	48	48	86		48	76	67	67	96	67	48	48	76		48	67	57	76	67	38	48	48	67
117.02123300	57	57	48	67	48	48	48	57	76		48	67	38	67	67	76	48	57	67		57	67	48	67	48	48	57	48	38
117.92268200	38	57	67	48	48	48	48	67	57		57	57	57	67	67	48	57	57	67		48	67	57	67	57	38	57	38	38
118.82412300	48	48	57	48	48	57	48	48	76		57	57	67	57	67	67	48	57	57		38	76	38	67	48	48	38	67	57
119.72552100	48	48	48	57	57	57	57	67	76		57	57	76	67	86	67	57	67	67		29	48	86	57	57	67	48	57	29
120.62697900	57	48	48	48	38	57	48	57	48		57	76	57	76	67	48	48	76	57		48	57	57	48	57	38	48	48	38
121.52840300	57	57	48	57	57	57	48	48	38		48	57	38	76	57	57	57	57	57		57	67	48	48	48	48	38	48	48
122.42979200	48	48	38	67	48	57	38	57	67		48	67	38	67	67	57	48	57	48		38	57	38	48	57	48	38	38	48
123.33122400	67	38	48	38	57	38	57	48	48		57	57	67	57	76	76	38	38	76		48	57	57	67	76	38	57	38	48
124.23267400	57	57	48	48	57	67	67	57	38		48	86	48	57	67	48	57	57	67		48	67	48	67	57	38	48	48	76
125.13412300	48	48	48	57	48	48	67	67	67		67	96	38	57	67	57	48	57	115		38	67	57	67	48	38	57	48	57
126.03550300	48	57	48	48	57	48	57	57	67		48	76	48	48	76	48	38	67	67		48	67	57	67	57	29	48	48	57
126.93694400	57	57	48	48	57	38	48	48	48		48	67	48	48	76	67	57	67	67		38	38	57	57	48	38	48	57	48
127.83839400	57	38	38	38	38	38	57	57	48		57	76	67	57	57	57	67	57	57		48	48	57	48	57	29	76	48	48
128.73982600	29	38	48	48	57	38	57	48	57		57	67	29	57	67	57	57	48	96		57	57	48	48	67	48	57	57	48
129.64126700	48	48	76	48	38	48	57	48	48		57	67	57	57	86	48	48	48	57		38	57	57	38	67	38	57	48	57
130.54264800	67	38	57	57	57	57	38	57	48		57	67	57	76	67	57	48	67	57		38	48	38	48	48	48	38	29	57
131.44404500	57	57	48	38	48	48	57	48	57		48	48	67	57	67	48	48	48	57		48	57	48	57	38	38	29	29	48
132.34548600	57	57	48	67	57	48	48	57	48		38	38	57	76	57	67	57	67	67		48	57	57	76	57	57	38	57	48
133.24682300	48	48	48	38	48	57	38	48	57		38	86	48	67	57	48	38	57	57		48	48	48	57	48	38	38	38	48
134.14825500	48	48	48	48	38	57	67	48	57		57	67	48	57	48	57	57	57	48		48	48	48	48	48	48	76	48	48
135.04964400	57	57	48	48	38	57	48	48	57		48	67	48	57	57	57	38	57	57		38	67	48	38	38	29	38	38	38
135.95108500	57	48	57	29	38	48	48	57	48		57	67	48	57	57	67	38	48	57		48	57	57	48	38	48	48	48	57
136.85246500	48	38	48	38	29	48	48	48	57		38	48	38	38	48	48	48	57	48		38	38	38	38	48	48	48	48	38
137.75380200	48	38	38	38	29	48	57	48	48		38	48	57	57	67	48	38	29	38		38	38	38	29	38	29	57	57	48
138.65522600	38	48	67	48	29	48	38	76	48		38	57	57	57	67	57	48	38	48		38	76	48	57	48	38	57	48	38
139.55659700	76	38	38	38	38	38	57	38	48		48	57	38	38	67	48	48	48	38		48	48	48	38	29	57	38	38	48
140.45804700	48	48	48	57	48	57	48	38	38		19	57	38	48	38	48	57	48	48		38	38	67	38	48	48	38	57	48
141.35943600	48	48	57	48	48	38	48	48	48		38	57	38	48	57	38	48	29	57		38	67	57	57	48	48	29	48	48
142.26080700	38	38	48	38	38	38	38	57	38		48	57	29	67	57	67	38	48	48		67	48	29	48	38	48	48	38	57
143.16219600	29	29	38	48	48	29	48	48	29		38	38	48	48	48	57	38	38	38		48	57	57	48	57	38	57	57	38
144.06359400	38	57	29	29	48	38	57	38	48		48	57	29	48	57	38	38	48	38		38	48	48	48	48	38	48	29	38
144.96502600	38	38	48	38	38	48	29	38	29		29	38	48	57	67	38	48	57	48		38	57	38	57	19	38	48	38	38
145.86641500	38	48	48	48	38	38	19	38	57		38	57	38	48	48	38	38	48	48		48	38	57	48	29	29	29	19	48
146.76775200	38	57	48	38	48	29	48	38	38		38	67	38	38	86	38	29	48	57		38	48	38	48	57	38	48	38	48
147.66918400	38	38	38	48	38	38	38	48	29		48	38	38	38	38	48	48	57	48		29	48	57	57	48	38	38	48	38
148.57050300	48	38	29	38	48	48	38	38	38		48	57	38	57	38	38	38	48	38		57	48	29	29	48	38	38	48	48
149.47190100	38	57	29	38	48	29	38	48	29		48	57	38	48	48	48	38	48	67		38	48	38	38	57	38	48	29	29
150.37334200	29	29	48	38	29	48	48	38	38		38	57	29	38	57	48	48	38	48		48	48	38	38	48	57	29	38	38
151.27473100	48	48	48	29	48	29	57	48	57		57	48	57	48	38	48	38	57	29		48	29	48	29	29	19	29	29	38
152.17616300	29	19	48	29	38	38	19	29	38		48	57	38	38	48	29	67	67	48		48	38	29	38	38	29	29	29	48
153.07750000	38	29	38	48	29	29	38	38	38		38	48	38	48	38	29	48	29	38		29	29	38	29	38	19	19	48	67
153.97894100	48	19	19	29	38	48	38	29	38		38	29	29	38	67	29	29	48	29		38	57	38	48	29	38	57	29	38
154.88033000	19	48	38	38	48	38	29	48	29		48	38	38	29	48	29	38	29	29		57	38	19	48	29	29	38	19	38
155.78177100	29	38	29	38	38	57	19	48	29		38	29	29	38	19	29	38	48	38		38	48	38	29	38	38	29	29	38
156.68316000	29	48	19	38	38	48	29	29	48		29	38	38	29	38	38	48	48	38		29	29	29	48	38	29	48	48	48
157.58459200	29	29	29	48	38	38	48	38	48		29	19	29	19	86	38	29	48	48		38	48	19	29	29	29	38	48	29
158.48599000	38	29	38	29	48	29	29	38	38		38	48	38	48	57	38	48	38	48		29	48	38	38	29	38	29	38	29
159.38731800	38	38	29	38	29	29	29	29	38		38	29	48	38	57	48	38	38	38		38	29	29	29	29	48	38	48	38
160.28863700	38	19	38	38	29	29	19	29	38		38	38	48	38	29	29	29	48	19		38	29	29	57	48	38	29	19	29
161.19002600	38	38	29	48	38	29	38	38	29		29	38	38	29	19	48	38	29	29		29	48	48	38	29	38	48	29	48
162.09140600	48	38	38	19	29	29	38	38	48		29	57	57	38	48	29	48	38	19		57	29	29	29	38	29	19	38	29
162.99280400	29	29	48	38	48	29	38	29	38		29	38	29	38	38	38	38	19	29		38	38	38	19	19	38	38	48	57
163.89418400	29	38	29	38	38	38	29	29	29		48	38	38	48	38	38	38	29	38		67	48	38	29	38	38	38	38	29
164.79562500	48	29	29	38	48	29	19	29	38		19	38	48	29	48	29	38	29	29		29	19	48	38	38	48	48	29	38
165.69707500	19	48	38	38	29	38	38	29	38		29	29	29	38	38	38	38	38	38		29	29	19	48	19	48	29	38	29
166.59851600	38	19	38	19	38	48	48	38	29		29	48	38	48	38	48	19	38	38		29	48	19	19	29	29	29	38	57
167.49990500	29	29	29	38	38	29	38	29	29		29	29	38	38	38	38	38	38	19		48	48	38	29	38	38	48	29	57
168.40134500	29	29	29	29	19	29	29	38	38		48	48	29	29	38	38	29	38	38		38	38	48	38	29	38	29	29	38
169.30272600	38	19	38	29	38	29	38	29	38		38	38	29	38	29	38	38	48	57		38	29	29	19	48	29	38	38	38
170.20410600	48	29	38	19	29	19	29	48	29		48	57	38	29	38	29	38	29	57		38	38	57	38	29	48	38	57	38
171.10549500	38	38	19	19	19	19	29	38	29		38	38	29	29	57	38	19	29	29		38	29	29	38	48	29	57	19	38
172.00689200	48	29	29	38	57	38	38	38	48		29	29	19	29	29	38	57	29	29		29	29	29	29	29	38	38	29	29
172.90826400	29	38	29	38	38	29	19	38	19		29	48	29	29	38	19	29	29	29		29	29	38	48	29	38	48	29	38
173.80965300	48	29	19	57	38	38	38	48	29		29	48	38	38	19	38	29	57	29		48	29	29	29	19	38	19	38	19
174.71109400	29	38	38	29	48	29	29	29	38		38	29	38	29	29	29	29	38	48		38	38	38	19	38	29	29	29	29
175.61253500	29	48	29	19	29	29	48	48	48		19	29	29	29	29	38	19	38	29		29	48	38	38	29	38	48	29	38
176.51392400	29	38	38	29	19	48	38	29	48		29	48	29	29	29	29	48	38	29		38	29	29	76	29	48	38	38	29
177.41536500	38	19	48	38	38	29	38	29	38		38	38	19	29	29	38	38	38	29		57	48	29	19	29	29	29	29	19
178.31674500	29	48	38	29	10	48	29	38	29		38	38	29	38	19	19	29	48	29		19	19	29	48	38	38	38	29	29
179.21814200	29	19	29	29	29	29	29	38	29		38	29	48	29	29	19	38	38	48		38	38	48	38	19	48	19	29	19
180.11959200	19	29	29	29	38	19	48	29	38		38	29	19	19	29	29	38	29	29		19	29	19	29	19	29	29	29	29
181.02101600	48	38	29	38	38	29	29	38	19		29	38	29	29	48	19	38	29	29		38	29	19	29	38	38	38	29	19
181.92246500	29	19	19	29	38	29	38	48	19		29	29	29	38	29	38	29	29	19		19	29	19	29	38	29	19	29	29
182.82390600	57	19	29	29	29	29	29	38	29		19	38	38	29	38	19	38	29	19		38	29	29	29	29	29	29	38	38
183.72528600	38	29	38	29	29	29	29	29	48		29	38	19	19	29	19	29	19	38		67	19	29	29	29	38	19	38	29
184.62667500	38	38	29	38	29	38	29	38	29		38	10	29	19	38	38	29	29	19		29	29	29	38	38	38	38	19	19
185.52805600	48	29	38	38	29	19	29	48	48		19	38	38	19	29	38	38	29	29		38	38	19	48	38	29	29	29	29
