# Supplementary material for: Intracellular potassium levels orchestrate circadian rhythmicity and cell division
Source: Nat Commun. 2026 May 22;17:6738. doi: 10.1038/s41467-026-73351-2 (PMC13385874; doi:10.1038/s41467-026-73351-2)
Supplement: Supplementary file 8 — Source Data [file 41467_2026_73351_MOESM8_ESM.zip › Source data/S1a.txt]

Time	Mg	Mg	Mg	Mg	Ca	Ca	Ca	Ca	K	K	K	K
48	260.118621	263.213955	249.355422	270.164727	20.1779584	28.9326809	27.4387214	22.3447996	1217.392580	1116.878600	1081.761320	1223.096090
50	266.230557	266.493240	257.431284	265.344336	25.8351084	20.4057458	22.1283062	22.5482595	1194.795900	1195.048490	1174.725870	1200.190920
52	196.221479	202.056468	202.068254	193.289247	18.9660719	20.1586168	20.5796242	18.1722509	876.710757	973.967315	806.039071	752.305505
54	206.510415	210.092114	214.201730	199.431534	27.4691686	15.4152532	47.5664941	18.4899733	941.189394	962.387850	1015.878210	922.037432
56	187.651137	190.338401	191.518312	193.055117	18.8577611	21.7681493	21.8795942	25.0611020	830.834336	900.856180	780.514591	830.372174
58	181.670081	179.444881	191.392268	185.443749	19.3153236	18.7459234	29.3945158	33.3361470	865.669699	826.205678	895.149144	823.588715
60	190.180038	189.931036	188.644010	195.449493	25.2356057	21.4807379	23.8011339	19.7126368	811.516199	852.366706	840.316868	901.142001
62	250.951689	261.237636	259.272252	255.231162	20.3963835	23.9404089	24.0781370	21.8247434	1126.632090	1150.297370	1145.900960	1166.694730
64	259.294365	262.963665	266.415237	259.419267	23.0499199	22.6273214	27.4909630	22.7390348	1188.321340	1198.667980	1241.494990	1174.718050
66	256.611159	259.846218	263.537874	250.605414	21.4049745	24.7633385	27.5540138	22.1441491	1167.429810	1167.526780	1144.648590	1172.713790
68	271.902420	284.501241	269.125173	270.905148	23.4221964	27.5106173	25.3633022	24.9106893	1290.814170	1267.718970	1213.565080	1209.218720
70	290.260827	283.505670	285.367779	279.391680	25.7589081	22.2744587	24.2389860	19.7056071	1275.038490	1291.864390	1286.781780	1203.607480
72	226.300262	231.928070	231.150032	229.038848	24.6880400	24.4730656	20.9579685	18.8516933	999.571950	981.804910	980.043846	981.589078
74	220.725211	219.647894	223.398332	225.530997	24.1061916	20.4041266	26.0665549	24.8326855	1011.952570	923.651871	1013.871600	971.806649
76	206.705350	205.443718	206.898681	208.355782	21.1762533	23.4693442	21.4923806	29.5648312	785.320763	772.142499	975.085966	927.222483
78	196.108120	195.586448	183.440943	186.114016	25.6380729	18.9941465	26.7467787	17.8833727	874.342861	794.321974	754.749255	770.106953
80	187.821115	181.593827	183.937805	194.066920	17.6845698	19.5404537	18.4086831	19.6658017	756.967007	733.166837	736.473524	886.784481
82	181.268134	195.002081	184.920570	185.467417	17.3985491	19.5274965	18.6110770	19.6056646	717.049426	841.840986	734.814120	766.225496
84	198.341168	191.897076	193.293232	200.720187	19.5162226	21.6803103	19.6583031	22.1002877	804.078597	738.014064	784.336616	923.547083
86	223.285726	232.378276	228.401556	226.525791	15.2677341	18.9503573	15.7908843	16.3069447	942.571579	972.397450	968.600058	975.901592
88	224.320882	221.621565	219.734111	215.364339	19.3718456	18.9329193	20.0074626	72.3722512	943.161207	955.250536	951.476604	879.119317
90	244.473309	246.653991	247.473630	240.259154	19.5459645	23.2557324	28.4079357	19.1798920	1054.501980	1063.802300	1045.989120	1056.395200
92	245.984283	256.853187	243.046413	246.103596	23.7212584	23.7426881	20.1308908	19.8715782	1033.457970	1071.377930	1023.286880	1032.363950
94	222.337175	221.139477	229.471971	222.813917	44.7088927	18.7827150	14.9425012	19.4293335	917.867808	900.080827	986.858585	939.379846
96	256.499379	254.499732	251.331012	262.833660	25.8971973	22.9074947	25.6494591	22.4413875	1129.070370	1122.083200	1114.201030	1176.602670
