# Supplementary material for: Intracellular potassium levels orchestrate circadian rhythmicity and cell division
Source: Nat Commun. 2026 May 22;17:6738. doi: 10.1038/s41467-026-73351-2 (PMC13385874; doi:10.1038/s41467-026-73351-2)
Supplement: Supplementary file 8 — Source Data [file 41467_2026_73351_MOESM8_ESM.zip › Source data/S1d Geff.txt]

	DD	DD	DD
28	35121.930000	13676.720000	3
32	24260.670000	5895.012000	5
36	25203.610000	12009.870000	7
40	37812.350000	11996.340000	7
44	43750.000000	8068.715000	7
48	35214.660000	10485.720000	8
