# Supplementary material for: Intracellular potassium levels orchestrate circadian rhythmicity and cell division
Source: Nat Commun. 2026 May 22;17:6738. doi: 10.1038/s41467-026-73351-2 (PMC13385874; doi:10.1038/s41467-026-73351-2)
Supplement: Supplementary file 8 — Source Data [file 41467_2026_73351_MOESM8_ESM.zip › Source data/1g.txt]

	42.5	42.5	42.5	21.3	21.3	21.3	10.7	10.7	10.7	5.4	5.4	5.4	2.75	2.75	2.75	1.425	1.425	1.425	0.7625	0.7625	0.7625	0.43125	0.43125	0.43125	0.266	0.266	0.266	0.1828	0.1828	0.1828	0.1414	0.1414	0.1414	0.1	0.1	0.1
12.0	-4.5760000	-30.4511880	25.4400625	-140.3798100	-87.4021250	-75.8036250	-109.5980600	-101.4199400	-87.0075630	-152.8651900	-102.8361300	-54.3623130	-63.9286880	-15.2611250	-75.6672500	-68.4216250	-75.7469380	-93.7421250	-166.6118800	-167.6639400	-180.3118800	-243.9565000	-311.2875600	-270.1833800	-103.8915000	-113.9710600	-71.0002500	32.5352500	34.4836875	-50.9099380	105.2528130	104.6846880	-121.2061300	155.6629380	224.2606250	126.1871250
13.5	-158.2119400	-161.9852500	-75.7820000	-305.1638100	-238.9575000	-194.1931900	-307.3670600	-271.3675000	-213.3124400	-338.0610000	-289.2970600	-216.5853100	-237.0078800	-176.1620600	-220.2109400	-261.2605600	-273.4488800	-281.1496900	-338.6850000	-355.8393100	-350.7094400	-356.5813800	-439.1476900	-397.3301900	-186.8968100	-216.8343800	-183.3388100	-55.1104380	-104.6165600	-194.4855000	-14.6679370	-56.9435620	-253.5916300	17.8300000	48.6629375	-36.1350620
15.0	-258.5648100	-253.2055600	-184.7209400	-394.2292500	-339.6164400	-270.7353100	-403.6626200	-360.6841900	-278.1370000	-436.9411300	-401.7790000	-299.7793800	-316.4293100	-285.0622500	-285.0621200	-362.0805000	-380.7386900	-373.4016900	-424.6886300	-428.3711900	-410.7667500	-419.6760000	-480.4380000	-442.0344400	-235.3704400	-280.1571900	-255.2521900	-143.0620600	-211.5707500	-283.1478800	-110.9700600	-209.3181300	-340.8028100	-80.1301880	-99.2256870	-147.2770000
16.5	-304.3664400	-298.1037500	-246.5583800	-395.7223700	-363.0120000	-300.5159400	-414.0900000	-395.7644400	-283.8616300	-456.0704400	-430.9745000	-339.2408800	-349.1419400	-324.1055600	-328.4758800	-401.2930000	-409.7231900	-403.4388100	-448.4750000	-424.3625600	-400.6256200	-423.5701900	-468.5058800	-435.3738100	-266.2376900	-337.9846900	-311.2091300	-215.5936300	-278.4152500	-332.2829400	-187.5115000	-291.1811900	-378.7282500	-157.9040600	-192.5386900	-252.4930000
18.0	-300.1439400	-287.0520600	-254.4580600	-356.8805600	-349.2824400	-291.4193100	-356.8326300	-375.6571900	-268.3628100	-422.5044400	-401.1228100	-335.5298800	-336.0056300	-316.8301300	-307.9520600	-374.6525000	-377.0835000	-387.5911900	-402.9207500	-371.8943800	-365.3936900	-382.6036900	-415.4688100	-401.3714400	-264.8686900	-335.2803100	-323.2735000	-261.3930600	-322.8106300	-346.2451200	-227.6315000	-336.3474400	-359.6130600	-215.0454400	-243.5476900	-282.5088100
19.5	-271.1902500	-256.3811900	-239.0788800	-304.2773800	-296.0881300	-251.0288100	-302.9975000	-300.4287500	-249.0419400	-348.2456300	-360.5595600	-293.8500600	-283.0991900	-270.6897500	-265.7206900	-325.2087500	-331.8985600	-337.1829400	-342.7293100	-287.5511900	-303.3632500	-324.8016900	-336.3954400	-322.4654400	-245.5424400	-297.6033800	-318.4858800	-264.2170600	-335.2880600	-328.8768100	-247.7710600	-346.4382500	-343.5284400	-238.7486900	-277.4956900	-293.9104400
21.0	-218.9348800	-217.9233800	-206.1968100	-238.1566900	-215.0346900	-195.2841300	-256.9251900	-234.0172500	-201.3444400	-266.0470600	-296.1561300	-245.9352500	-222.1898100	-201.2660600	-211.4894400	-260.5216900	-263.2167500	-253.7708800	-273.8512500	-178.7558100	-225.5452500	-242.0155000	-245.7932500	-227.6538800	-199.4604400	-238.5872500	-279.7136300	-258.3314400	-308.5348800	-294.2756300	-251.4740000	-333.6023100	-297.2945000	-234.6440600	-293.4451900	-288.6460600
22.5	-161.7700600	-171.4307500	-154.8816900	-148.1378800	-157.5566300	-151.4597500	-182.3978800	-175.3185600	-135.0822500	-192.7833100	-198.6179400	-176.0437500	-168.0020600	-124.5870000	-153.2003100	-199.4480000	-190.6095000	-179.2315600	-179.8352500	-78.2528750	-142.7882500	-153.0818800	-127.6218700	-143.0931900	-133.9623100	-159.9430600	-193.5474400	-221.5907500	-256.1296300	-239.8100000	-234.2703800	-284.7423800	-217.2380000	-218.3114400	-285.6945000	-248.1018100
24.0	-93.8903750	-105.8570600	-99.7061250	-66.8428120	-81.9996870	-67.4682500	-90.9416870	-88.1088750	-66.8060620	-85.6608750	-88.9853750	-96.2836880	-92.3915630	-42.4657500	-87.4291250	-110.4295600	-116.7615600	-83.1613120	-87.0033120	9.0366250	-44.8461250	-43.4800630	-5.8336250	-17.9622500	-84.2748750	-91.8359380	-117.6576300	-176.3523100	-213.4674400	-171.1218800	-210.9340600	-249.5731300	-138.1327500	-180.1795600	-239.4722500	-210.9685000
25.5	-10.9070620	-16.2778130	-29.1422500	33.6718125	17.9796875	19.9737500	21.5330625	21.5994375	18.2261250	26.0333125	4.8513125	-15.3308750	-5.8200000	36.9444375	-7.0058125	-15.0862500	-9.0680625	22.1669375	43.4621250	108.2268750	59.9430625	92.8616875	122.2445630	108.0311880	-13.5308750	-22.0006250	-42.3340000	-145.5020600	-150.4083100	-82.8981880	-159.4526300	-191.1088100	-37.6240630	-147.9018800	-189.7299400	-166.5944400
27.0	79.0465000	75.5891875	47.8207500	139.1143130	109.0103750	86.9903125	124.2655000	114.5953750	98.5618750	141.5367500	125.5508130	78.9470625	73.5553750	95.6450625	88.7815000	81.3022500	95.1489375	92.6378750	172.8376880	164.2226250	157.0680630	199.1198750	233.2290630	194.3943130	66.7436250	75.9628125	40.7608750	-74.1653130	-63.1784380	18.5127500	-96.8256250	-101.9579400	58.2995625	-109.1336900	-145.6576300	-115.1512500
28.5	136.0295000	153.3281880	100.8875000	185.8732500	191.4044380	145.1353130	199.4030630	180.7910000	154.1143130	219.5986880	207.0825000	160.0082500	149.3853130	148.7840000	152.7873130	175.1308130	177.9591880	169.8076250	230.1263750	170.8039380	220.7116880	244.5931880	265.4266880	261.9806880	129.1763130	140.4342500	131.7320000	11.5922500	32.1651875	106.2344380	-59.6455000	-18.2122500	133.0961250	-76.6541250	-102.3254400	-60.0978750
30.0	171.4535000	179.3129380	139.5581250	205.7116880	198.0250630	180.5063130	224.2603130	224.2442500	178.8895630	227.6856250	237.9937500	190.0139380	176.5618130	136.6675000	172.0308750	218.3821880	213.6101250	212.7765000	238.6520000	115.5263750	221.0910630	234.5723750	232.4886250	258.5308130	147.5855630	176.0931250	178.8483750	65.5290000	107.6910000	162.6620000	-1.5135000	62.7401250	166.6047500	-52.1486880	-52.4013750	-10.7553750
31.5	150.6923750	173.6019380	149.7599380	191.1178130	170.8213130	155.5822500	209.8580000	201.7785630	144.9025630	216.7930630	209.9565000	195.9685630	168.3397500	87.3248750	158.9478130	207.8797500	206.9035630	206.6067500	208.9663130	40.1361250	181.1361250	180.8871250	184.1779380	195.5473750	147.4408130	170.8573750	190.0785630	110.2013130	163.2273750	179.6499380	31.5020000	130.5776250	167.6673750	-10.8217500	-10.0781250	13.8603750
33.0	144.2883130	149.4337500	141.1328750	134.0077500	141.5243750	123.1338130	155.5670000	148.0958750	110.6332500	163.2547500	173.7274380	154.1887500	133.7104380	17.1961250	135.9918130	164.2413750	161.3421250	176.5652500	163.3404380	0.8317500	127.0193750	116.5802500	112.8864380	116.2849380	120.2425630	139.8916880	163.0987500	136.2705630	185.0630000	171.6026250	78.1221875	162.0567500	152.8416880	15.0463750	36.8741250	35.0305000
34.5	95.3628750	90.7741250	109.7981880	72.2883750	78.8423125	76.5390625	95.5273125	87.4591875	83.8224375	96.7693125	106.9395630	90.3909375	89.7046875	-16.5920000	101.6586880	98.7676875	110.0665000	92.7845000	76.7062500	-39.4496880	44.1359375	39.8769375	16.7858750	39.7131250	61.4195625	87.1032500	105.5609380	140.5625000	163.9093750	117.8744380	86.6308125	163.7936880	95.1982500	30.3728750	50.2631250	66.5300000
36.0	37.9487500	36.5423750	48.7086250	15.2814375	21.8220625	10.6691875	14.0775000	19.9495625	32.2401250	23.0368750	34.8776250	40.9965625	35.9916250	-40.5251250	27.9676875	35.3360000	24.5371875	26.7798750	-9.3981250	-36.2366880	-21.0781250	-30.2151250	-51.4600000	-40.0151250	22.0544375	29.1165625	33.0456250	113.2431880	120.3179380	74.3539375	84.0185000	146.0308130	35.0985000	54.9723750	73.2240000	70.4365000
37.5	-10.5166870	-19.6303750	9.7455000	-51.6823750	-31.2816250	-24.4571880	-40.4886880	-26.9434370	-26.0583130	-38.2338120	-36.2110630	-12.4635000	-21.7601880	-39.6696880	-28.9785630	-28.7526250	-24.6088750	-36.9876870	-64.7231880	-32.7536880	-72.3680000	-87.5565630	-97.0726250	-101.4919400	-24.2010620	-27.6688130	-11.9280630	82.1652500	63.6934375	19.7541875	78.3809375	101.7013750	-18.6144370	64.9362500	78.2141250	69.6881875
39.0	-43.0095000	-52.2096250	-31.2750620	-84.6914380	-68.9430620	-50.2293130	-82.5396880	-80.8883750	-58.0805630	-87.6010620	-82.1141870	-59.6238750	-49.2180000	-28.7673130	-53.1875000	-65.6891870	-52.4725000	-83.5306870	-98.3209380	-34.7568750	-91.8100630	-111.2696300	-123.4776900	-130.9775600	-64.0623750	-67.2182500	-61.7331250	47.7652500	15.2048125	-34.8113750	56.7954375	53.9518750	-56.1323750	59.5343750	63.3363750	67.8830625
40.5	-69.0133750	-66.2064370	-55.4196250	-81.0173120	-85.6100000	-64.2360000	-112.1283100	-96.1285620	-82.2673130	-106.6004400	-106.9695000	-87.7893130	-65.8338130	-28.4619380	-76.6496250	-95.5222500	-83.1497500	-99.5483750	-118.5459400	-45.6041880	-101.2259400	-116.3331900	-129.7212500	-135.8205000	-62.8498120	-86.7729370	-95.4300000	0.2951875	-28.7030000	-68.4536870	31.3468750	-14.5083130	-71.7821880	38.2054375	53.9270625	43.3299375
42.0	-69.3143750	-75.2415000	-61.4452500	-90.0575000	-91.1586250	-77.9070630	-102.3907500	-99.3081250	-85.8075000	-95.9053750	-113.3816900	-89.7483120	-78.8651880	-23.7492500	-88.2171250	-93.1666250	-89.4595000	-96.4307500	-117.1062500	-32.3333750	-96.0598130	-114.6608100	-105.6963800	-118.2585600	-60.8330620	-89.0421880	-97.1589370	-42.6551880	-62.0280000	-79.6576880	-1.1038750	-54.8406250	-83.4968120	19.4046250	24.4135000	17.9269375
43.5	-68.8762500	-76.6238120	-71.1266870	-87.0908130	-85.3696250	-71.4435000	-99.0954370	-88.5955000	-72.6038130	-94.0368750	-101.3535000	-79.0286250	-71.5574380	-32.8985000	-71.3040000	-96.6777500	-88.4963750	-88.0096250	-100.1059400	-27.8209380	-87.7078750	-102.9813100	-100.5096300	-89.4638750	-65.2470000	-98.9952500	-85.7510000	-68.6831870	-87.9535000	-85.7896250	-11.4430630	-68.0111250	-81.3720000	15.2910625	2.0077500	-6.0406250
45.0	-73.4725630	-59.8718750	-59.2485620	-79.1736880	-78.3045630	-64.8971250	-74.2754380	-76.9538120	-62.9299380	-80.4680630	-85.6106870	-69.5650000	-68.6153750	-23.5600000	-57.8058750	-81.9061870	-94.4742500	-79.0316250	-82.6420000	-30.7366880	-63.1523750	-76.7850620	-79.1733120	-73.9467500	-49.3378750	-80.4082500	-76.7396250	-78.0414380	-78.5079380	-87.0651250	-38.6784370	-81.4639370	-70.0665620	-2.5942500	-8.2273750	-34.7843750
46.5	-60.4657500	-54.8528750	-43.3868120	-52.5067500	-64.4993130	-45.4733750	-54.3531870	-64.5987500	-57.4123750	-70.5869380	-72.4672500	-66.3406880	-59.4520000	-13.0417500	-55.7758120	-68.6935620	-70.3813130	-72.1280630	-61.3351870	-19.1003750	-42.9862500	-43.2897500	-31.0958750	-41.4153750	-40.1941870	-52.7088750	-54.8310630	-74.7402500	-78.4733750	-84.3045000	-44.9975630	-76.8763130	-52.6878750	-14.0978130	-35.4074380	-58.9727500
48.0	-28.8798750	-45.7278120	-40.6976250	-12.8276250	-27.6265000	-27.4618750	-25.7115620	-17.0442500	-26.6815000	-37.4924380	-32.9706250	-43.7558130	-36.1490000	-11.1128130	-25.5111880	-41.3050000	-43.7341250	-42.6223130	-18.8641250	-6.6071875	-14.8754380	2.7710625	-4.4329375	12.3098750	-26.4166250	-14.0673130	-34.7525000	-65.9290630	-76.3475620	-53.5553750	-46.3070630	-75.6096250	-27.6962500	-30.6925000	-44.7506880	-54.7549370
49.5	-10.8394380	-8.4998125	-23.4516250	11.0173750	9.8589375	-9.7163125	10.9988125	14.8688125	6.3765000	9.0073750	11.5023125	13.8064375	-14.0188750	-4.5291250	3.0188125	-5.8496875	-16.3019380	2.6347500	14.8936875	10.7381250	26.8168125	45.6504375	50.7761250	63.8950000	-10.6968750	9.4605000	-4.8431250	-49.0445000	-48.1012500	-17.8156250	-46.8996250	-55.5990000	-10.3226250	-25.7045630	-38.1982500	-43.4365000
51.0	4.6018750	13.1883125	-1.1333125	30.1693750	33.6544375	17.1038750	35.3173750	28.1397500	23.7967500	22.8975625	39.1770625	32.0798125	9.8651875	5.4502500	15.2365000	27.9002500	11.9896875	33.8667500	51.9095625	17.3439375	56.8371875	89.3430000	98.0911250	74.9680000	15.0048750	38.7548125	32.3207500	-24.7473750	-17.7761250	14.2827500	-24.8975630	-23.4333750	12.6840625	-33.0300630	-38.3855000	-33.6497500
52.5	33.1425000	32.3876250	18.4560000	59.0625625	54.0095625	30.8166250	54.9955000	51.6156875	46.6926250	56.7609375	50.1353750	23.6899375	34.7805000	12.1810000	25.3513125	53.7390000	42.6833125	63.3897500	82.8540000	17.9215000	82.9861250	97.9506250	112.7746880	88.7580625	40.7181875	71.9946875	49.9012500	10.6511875	12.5540625	43.7761250	-9.5840625	2.9287500	43.9608125	-23.6993750	-30.9146250	-12.6791880
54.0	41.4343750	38.6482500	34.0317500	72.3245625	82.7976250	53.5877500	65.6968125	83.0290000	58.5505625	77.0606875	65.9163125	52.0161250	52.8969375	21.3503750	48.1643125	70.1801875	63.0725625	79.6446875	94.1011875	22.6494375	74.8150000	94.1744375	110.8158750	89.9251250	63.4392500	73.8586875	68.5199375	34.2584375	30.7894375	54.9898125	0.4239375	18.0085000	69.0081875	-11.4810630	-14.3893750	4.8273125
55.5	49.1130625	51.3100000	31.3315625	73.0781875	72.9273750	59.2473125	73.5955625	77.1301875	65.3765000	68.0360000	70.9746875	68.9873750	64.0120625	16.6766875	53.5173125	76.0878125	76.0786250	66.2376250	79.7888125	21.5331875	73.2031875	80.3155000	80.3998125	80.5883750	60.4219375	65.9236250	58.6656250	40.7345625	45.7124375	72.8288750	13.2658750	43.0553750	67.4944375	-3.7073125	7.3416250	15.3194375
57.0	57.8571250	55.8253750	39.4492500	59.7559375	41.5501250	49.0964375	63.3429375	54.5426875	51.3059375	69.5003750	71.9706875	56.0283750	55.3552500	17.2458750	50.3446250	66.4165000	74.9915625	64.0999375	54.1363125	23.4806875	70.2888125	46.9316875	44.0198125	54.5702500	48.5413125	37.4847500	45.0385000	36.4103125	58.3133750	51.2516250	20.0107500	50.5056250	50.6624375	9.9850000	18.7880625	24.0830625
58.5	45.1961250	48.3280000	51.3133750	25.6473125	26.9100625	36.3243750	52.4037500	38.0586250	30.3893125	59.0206250	57.2584375	46.3700000	54.1285000	19.5996250	50.2225625	52.4443750	67.7817500	53.4970625	34.0685625	14.7394375	27.6286875	18.4063125	4.6392500	18.9200000	39.5914375	15.0826250	38.1591250	51.4336875	58.4297500	36.4568750	30.0828125	55.6289375	38.9989375	21.3301875	30.2379375	32.3535000
60.0	35.9751250	31.7038750	42.8560625	19.5016250	16.1635625	32.8793125	22.5718750	17.7223125	18.6145000	24.0633750	28.4015000	29.4988125	37.6029375	15.7178125	39.7773750	35.5961875	38.5086875	23.1761250	24.8521250	5.6813125	0.0728125	-13.9120000	-31.0438750	-12.3823130	20.5879375	5.7552500	25.0741875	40.2975625	58.3126250	30.4380625	44.3248750	45.4727500	21.8320625	24.2071250	34.6298125	35.3248750
61.5	18.5573750	13.1815625	21.6913750	-2.0163750	-2.8098125	12.1118125	-7.2110000	-0.5171875	8.1430625	0.0317500	2.0572500	5.9723125	8.5894375	5.7795625	12.9610625	5.7894375	0.3061250	4.0123125	-2.5926875	5.2164375	-32.5353750	-39.0383750	-49.2953120	-35.1690000	9.0298125	-9.1996250	2.8143125	29.6037500	26.4196250	11.4213125	25.6928125	23.2420625	-9.3911875	19.8723125	31.6873750	25.8913125
63.0	0.0389375	-2.0881250	7.2481250	-23.5248130	-18.2768120	-12.1520620	-15.2826880	-19.8140620	-10.3369380	-29.2871250	-21.2765000	1.0176250	-16.7270000	-1.4960000	-5.7918125	-18.1030620	-13.6101250	-10.8130620	-30.6226250	6.5329375	-48.3888750	-59.9306880	-57.3266250	-41.0323130	-8.9910625	-23.7118750	-8.4321875	4.2225000	-3.5669375	-12.0124380	16.3098125	21.2792500	-27.0241870	27.7028125	27.1211250	16.6136875
64.5	-3.9670625	-12.8951250	-8.6256250	-28.6968130	-22.4268750	-24.7279370	-32.6963750	-27.5735630	-26.5380000	-32.2608750	-24.1998130	-15.9226250	-24.0903130	-5.2734375	-14.8936250	-32.6257500	-30.2007500	-27.1370630	-32.6165000	1.6351250	-41.9101870	-54.2481880	-59.3978750	-60.9068750	-8.6788125	-34.9021870	-33.6645000	-16.9240000	-15.7749370	-32.9033750	5.9482500	6.6974375	-27.7796870	11.2550000	8.1709375	9.7848125
66.0	-17.5831250	-18.1138750	-10.8234370	-33.5025630	-23.7268120	-16.5984370	-38.1573750	-29.3018750	-23.2112500	-26.6450630	-34.5241250	-29.5261870	-29.5890000	-6.1816250	-26.7853750	-30.4193750	-33.6693130	-45.1221250	-41.0122500	-13.9786250	-44.3933750	-39.1929380	-50.9917500	-53.9658750	2.9806875	-32.5146870	-38.0106870	-14.7241250	-22.0273120	-32.1088130	3.9356875	-20.9192500	-23.7601870	3.8055000	-2.1398125	0.5825625
67.5	-31.2860000	-20.3048750	-23.7633750	-36.5129380	-22.8338750	-35.6933130	-38.8514380	-30.8587500	-24.0611250	-43.7659380	-38.0757500	-41.5941870	-36.0710000	-12.7700000	-31.5528130	-33.9985000	-40.4229380	-49.2434380	-53.9050620	-24.6113750	-40.8578750	-41.9137500	-38.0570000	-42.8605000	-44.7736880	-34.1047500	-33.6535000	-19.7714370	-42.5343750	-40.4573130	-11.5852500	-35.3178750	-35.5821250	-4.5605000	-5.0531875	-8.6454375
69.0	-32.9531870	-33.2454380	-31.2668750	-37.3046250	-31.3191870	-29.9699380	-24.5985630	-30.6518750	-24.7808750	-41.9460630	-31.2900620	-40.5696880	-22.1554370	-2.2714375	-28.4544380	-34.8233750	-39.6160630	-37.0361880	-44.2131250	-14.6328750	-28.0333750	-34.4571250	-22.4971880	-32.7520000	-66.4312500	-26.3853750	-35.7378130	-32.6669370	-53.3925000	-47.0988750	-23.2862500	-44.2096880	-38.9393130	-10.8646870	-15.8914370	-18.1591880
70.5	-32.3985620	-36.6476870	-22.2378130	-22.1734380	-24.2001880	-10.9835000	-31.8063750	-34.8720000	-30.2044380	-32.6246250	-33.0563120	-30.7938130	-17.6822500	1.1155000	-21.3418130	-34.6994370	-33.7984380	-23.5416870	-30.0023120	-2.4985000	-16.4453130	-14.3565000	-12.3830630	-11.6526880	-37.5600630	-20.7772500	-28.3654380	-18.0493750	-33.3216250	-32.9508750	-21.6728750	-41.2213130	-22.7915000	-9.4249375	-20.3985000	-30.9563120
72.0	-31.9054370	-25.8650630	-20.7453750	-12.8839380	-21.4166250	-19.0839370	-33.2434370	-29.4688130	-19.1927500	-23.0705000	-22.1663130	-20.9886250	-28.7099380	-0.7946875	-20.5746250	-29.1391250	-24.3261250	-20.9225000	-14.9835000	-7.8443750	10.9268750	13.7057500	18.5772500	11.5631250	-24.6634370	-4.6436250	-15.5447500	-25.0609380	-22.1346250	-8.4381875	-30.7136250	-30.6936250	-1.4515625	-18.8661250	-19.0861250	-19.7516870
73.5	-16.8909370	-23.5095000	-22.8905630	-7.4023125	-9.1302500	-14.6801880	-12.7389380	-8.1558750	-11.1271250	-5.0083750	-16.6826250	1.0514375	-17.5400630	-5.3171250	-15.8897500	-15.3752500	-12.4714370	-7.5751875	-1.0467500	-7.5067500	12.2131875	35.2713750	42.7750625	37.4731250	-14.0115630	10.8031250	-5.3496250	-18.2009380	-12.1773120	1.0178125	-23.8252500	-17.5421880	1.6252500	-18.5681870	-19.8151250	-10.9370000
75.0	-0.4231250	0.8017500	-17.2270620	9.8661875	11.8415625	2.2241875	13.1963750	5.5265000	-2.7198750	9.1255625	-9.5097500	-2.6940000	-5.9846875	3.3426250	-9.4790625	2.8731250	13.2357500	6.6876875	9.2671875	7.5897500	30.9075000	36.9088750	42.9625625	42.5130625	11.3981875	23.7710000	18.8310000	6.4781250	-2.6939375	12.7899375	-12.3894380	1.3900625	15.0798750	-12.1218750	-21.1400000	-7.3010625
76.5	6.8613125	10.0618125	2.5338125	23.9247500	11.3252500	12.5232500	23.2315625	18.4045625	17.3901875	22.0171875	11.6901875	5.5855625	8.8018750	8.3900625	2.9669375	19.0069375	19.3201250	17.0066875	31.8274375	16.2883125	32.6778125	45.4068125	45.0843750	41.8516875	33.5170000	30.2477500	27.9323125	9.0456875	18.9980000	33.7778125	-0.2073750	19.8033750	33.2319375	-6.6106250	0.2800625	-6.1879375
78.0	13.4804375	18.0910000	9.5700625	28.9496250	15.2179375	22.6858125	28.9596875	31.2147500	22.8605000	35.4551875	21.7503125	12.5973750	24.1167500	8.1208125	15.2198125	33.0311875	29.4892500	26.2262500	46.0380000	21.0883125	31.8856250	48.8870625	51.4594375	37.1961875	29.8434375	33.2036250	29.6485625	21.7445625	37.1764375	42.6559375	6.9558125	29.0176250	29.3396875	5.4574375	11.2305000	10.8601250
79.5	27.4967500	17.3051875	15.3201250	34.7435000	36.5049375	24.6073125	30.0784375	26.5465000	21.2550000	37.1624375	27.0553750	22.1658750	28.1128750	5.9778750	18.2660625	33.8743125	40.3079375	36.6422500	45.7795000	14.2745625	38.7845625	34.5498125	28.1706250	30.0008125	19.9471875	33.5417500	41.0023750	28.4714375	35.8738125	44.5798750	13.6572500	23.5730625	26.2372500	12.6274375	4.6963125	17.2297500
81.0	34.9286875	26.9588125	29.5137500	35.2728750	38.4060625	28.2580625	35.7625000	32.3013750	34.7441875	37.1665000	38.1675625	26.1743125	33.2633125	15.7445625	36.7111875	31.5793125	36.5731250	40.4790000	42.9302500	16.5407500	18.8893750	17.9598750	7.6058125	23.9750000	23.4519375	19.0418125	29.2078125	27.6630625	31.4433750	34.2916875	20.4981875	34.3098750	12.4518750	13.6422500	3.0283750	14.2876875
82.5	25.1278125	30.3590000	32.1863125	29.2541875	32.6357500	24.5214375	40.8041250	22.9128750	24.1973750	28.1913750	39.4343125	27.8370625	26.3850625	16.5955625	33.8173750	28.4253750	24.8703750	28.1286875	25.3983750	11.3165625	10.0620000	7.6220625	11.6086250	9.6628750	14.4084375	13.9205000	21.7691250	18.4681875	26.2211250	10.8453750	22.7496250	34.5337500	11.3901875	12.6013125	10.1429375	16.5748750
84.0	18.7407500	24.1491250	22.7186875	13.9456250	20.8001250	21.2150000	21.9742500	13.3061250	22.0623750	17.7471875	31.2211875	25.7491875	31.7019375	6.1867500	18.8179375	25.2653125	23.6447500	20.0126875	9.2895000	4.6711250	21.0109375	-1.1969375	5.3344375	-3.8504375	0.8675000	6.1105000	12.5888750	22.1590000	24.3488125	7.3720000	25.1395625	27.2271875	0.8086875	8.8820625	15.8488750	11.0183750
85.5	3.2606250	14.5839375	13.2165625	3.7155625	-0.8678125	13.3220625	6.4251250	5.6401875	13.2555625	12.3928125	16.8708125	23.6303750	22.0915625	-1.7165625	14.8412500	11.6522500	16.4078750	8.2601250	-7.7218750	2.5464375	-0.9325625	-23.0391250	-18.5006250	-17.3516250	-9.2661250	-7.9675625	0.4953125	17.2971875	4.4593750	-7.0760000	23.6496875	8.2450625	-10.9278750	13.4071250	11.3308125	13.4628125
87.0	1.9400000	7.5500625	15.0295625	-16.2590630	-11.4218130	-0.7625000	-5.7403125	-1.9047500	-2.6502500	1.8558750	3.1081250	8.5577500	6.2515000	-0.6564375	12.9486875	-6.3823750	4.8895625	-3.6472500	-23.2591250	-2.3983125	-19.0809370	-28.1850000	-33.8781250	-32.8151250	-16.8433750	-15.0686250	-15.3168750	3.3014375	9.8062500	-24.4431880	16.9611875	-5.8265000	-13.0760630	17.7290625	12.2590625	11.5104375
88.5	5.7198750	6.8837500	9.1671250	-15.7432500	-16.9021870	-6.2140000	-19.8215000	-12.7950000	-3.6000625	-16.5588750	-10.2834370	7.2776250	-11.8550000	4.2460000	-1.1491875	-15.3862500	-12.1301870	-10.4351250	-18.1238750	-7.3143750	-22.7547500	-22.2500000	-38.3455620	-30.8982500	-10.7652500	-24.9601870	-20.6491870	-15.2763130	-13.1236250	-19.5081880	7.1825625	-19.9351870	-10.4077500	6.2328125	18.8606875	14.0835625
90.0	5.4622500	-3.9273750	-1.1227500	-13.0412500	-11.8962500	-11.2154380	-19.5437500	-3.2515625	-6.8974375	-26.0146250	-20.1463120	1.0373750	-16.7917500	-9.6762500	-2.8453125	-10.7508120	-24.8140000	-6.8935000	-12.3793750	-4.2657500	-22.9686880	-17.7285000	-30.9053750	-16.6886250	14.2291250	-19.2958120	-27.4968120	-6.1153125	-27.2459370	-15.7155620	2.2998125	-17.5298120	-8.6211250	-4.6581875	15.6087500	19.3380625
91.5	-4.8473750	-9.7909375	-10.4789370	-18.1563130	-20.4513120	-14.2771880	-16.7886250	-3.3756875	-12.5297500	-6.8900625	-18.1663130	-9.0638750	-13.3833130	-5.6845000	-18.1300000	-15.6423750	-20.4163130	-18.7426250	-18.3503750	-5.5410000	-25.4968130	-17.1108750	-17.0326880	-3.7526875	-14.5565620	-21.3833750	-28.6583130	-10.4486880	-25.3175630	-18.3163750	-18.6741880	-25.2992500	-13.8387500	-4.5176875	14.6852500	-8.8404375
93.0	-16.1972500	-18.5142500	-8.2098750	-21.0376870	-20.5314380	-16.1990630	-21.2270000	-23.0289380	-18.3429370	-23.0900000	-22.5865620	-21.4094370	-16.4108130	-7.7620625	-21.1816880	-29.4550000	-26.8280630	-28.3315000	-26.0840000	-15.2145000	-21.3204380	-20.5870000	-7.3164375	-17.7970000	-33.5895000	-26.8096250	-21.1796880	-31.4661870	-23.3114380	-18.3555000	-23.1494380	-29.7691250	-9.0792500	-15.3103750	-13.7808750	-16.7820000
94.5	-18.7736880	-24.4323750	-10.7918750	-23.4309380	-13.4012500	-21.0830000	-16.8545000	-22.9688750	-18.6661880	-22.8298120	-24.6254370	-24.3880630	-30.5166250	-10.6970620	-23.1240000	-21.8626880	-21.7470630	-22.6949370	-23.0306870	-9.2848125	-15.2826870	-11.1388750	3.9414375	-9.6310000	-19.8701250	-12.3052500	-8.3895000	-30.0726880	-15.0441250	-3.9311875	-18.9563750	-15.2563750	2.3203750	-10.3275000	-25.0093120	-18.1991880
96.0	-22.2750620	-22.0507500	-11.3737500	-7.1182500	-6.2575000	-8.5301875	-2.7439375	-12.9307500	-20.0376870	-17.0767500	-13.8599370	-19.4915630	-17.5491250	-0.1508750	-21.2553120	-9.9772500	-23.2901880	-12.0823750	-8.8253750	-0.5206250	6.7110625	2.5403125	18.3567500	7.0451250	6.7220000	20.7025000	-3.2559375	-12.1838120	-4.2297500	-0.7733750	-15.4870000	-5.8389375	6.0775625	-3.0060000	-12.7683750	-24.9400000
97.5	-7.6685625	0.6735000	-11.9041870	8.0839375	4.2281250	-4.0470625	3.1306875	-2.3985000	-7.3723750	-2.0145000	1.5533125	-11.4121250	-6.1319375	5.4223750	-11.3855630	-3.8906875	-10.6713750	-12.8922500	9.2958125	10.4922500	14.8751875	16.2939375	21.0255625	21.4088750	13.7095000	18.3148125	12.2280000	-3.0024375	7.8046250	11.4775625	-6.2036875	0.9781875	13.3160000	-7.8241875	-8.0250000	-5.4661875
99.0	-4.2106250	-0.9196875	-14.9050000	12.7799375	6.5371250	-5.0030000	6.5585000	1.2131250	6.1831875	1.7884375	12.0739375	-7.3334375	3.5811875	2.1521875	-13.6788120	0.7638750	5.5343125	3.5670000	18.5974375	9.8840000	17.9180625	29.5748750	28.2875000	30.8518125	12.9151250	14.6450625	13.0705000	14.9414375	17.6078125	22.1691250	-1.7911875	11.0586250	18.7894375	2.0509375	-14.1753750	2.8788125
100.5	-3.9333750	-7.3319375	-9.8025000	5.7366250	10.4402500	5.5020000	8.9231875	7.6209375	4.2573750	9.6552500	2.5705625	-4.0919375	6.2438750	11.9270000	3.0915625	3.2783750	14.4850625	8.6421875	20.4783750	3.5058125	19.7545625	22.3542500	29.6286875	27.4606250	-5.1773125	33.8845625	18.5189375	18.5580625	14.3385625	17.8528125	0.8736250	17.0803750	16.7019375	5.7786875	-11.7861250	9.9010625
102.0	-7.7233125	-0.4098125	-5.7205000	7.2693125	12.1168125	11.0355625	9.1009375	12.4087500	7.9915000	14.0225000	2.6645625	-1.8892500	7.8199375	12.2278125	10.3612500	11.2362500	19.5623125	6.5900625	21.3321875	4.7605625	19.1544375	21.2325000	17.3511875	15.5755000	4.6745625	22.9767500	14.0822500	7.6963750	5.6061875	14.4352500	6.4130625	19.4938750	9.9397500	6.2723750	2.0131875	8.6765625
103.5	3.9325625	3.5141875	-1.0795000	12.2686875	5.4695000	11.3234375	13.5079375	16.3934375	16.0658125	7.7150625	7.6018750	5.4685000	15.6249375	6.1926250	17.7401250	21.7448125	25.0265000	20.0891250	21.1087500	5.9885625	19.6373125	23.3784375	13.3255000	12.4192500	19.7872500	8.1266875	15.5040625	13.9468750	11.0374375	14.7199375	18.3161875	20.3995000	7.7789375	0.8589375	16.7343750	8.0326250
105.0	25.9705000	23.4855000	21.2793750	21.9873750	18.8048750	15.6488125	17.6616875	21.0661250	17.2366250	11.8515625	6.1582500	10.3826250	17.8375625	9.8815625	27.4593125	22.4919375	19.2056250	24.1460000	13.4933125	5.9116875	16.1765625	11.9480625	5.3861250	11.8152500	12.5963125	15.7161875	28.5100625	16.6349375	17.5496250	12.9227500	14.5833750	16.5400625	-0.8567500	7.2123750	22.7556875	3.4079375
106.5	28.8930625	26.8413125	22.4641875	12.2236875	13.7841250	15.2351875	14.7091875	21.4170000	16.7448125	15.3721250	18.5367500	11.0805000	26.0056875	1.8091875	30.6316875	15.3490625	13.8279375	17.3186875	13.1093750	11.0026250	2.2307500	5.9251250	-1.5370000	7.0440625	-1.7339375	4.7555000	17.3796250	5.8733125	10.7650625	6.0576875	19.4828125	15.3105625	0.1366250	16.4104375	23.5173750	11.7686875
108.0	16.6838125	7.6542500	6.4815000	8.9920000	12.1033750	7.7863750	14.8393750	14.3735625	12.1678125	21.9211250	21.9738750	19.7274375	21.5516250	8.1516250	19.1179375	16.6807500	14.1215000	22.1451250	6.8606250	7.0531250	-5.1686250	1.9957500	-0.0707500	-9.1387500	17.2415625	-6.9508750	8.7782500	16.3645000	-3.1253750	-2.6040625	11.4336875	9.6712500	2.7819375	17.0290625	25.4509375	18.8667500
109.5	15.3537500	5.2722500	11.0998750	10.3271875	8.9612500	4.6921875	16.7883750	13.9070625	5.1624375	15.3692500	14.6376250	17.5782500	4.3461250	-0.2137500	8.4941250	13.9151875	9.4801875	11.3723750	-6.7086250	3.7451250	1.1689375	-10.3756880	-14.9836250	-10.5629380	10.4580000	-15.2070630	-6.2795625	9.4155625	-4.9060625	-15.4216880	1.9487500	-1.0194375	-13.7556880	3.9282500	13.3927500	9.8434375
111.0	9.3853750	15.9371875	4.3147500	38.0129375	2.0213750	4.3970625	11.6209375	4.4889375	1.0151875	7.3214375	19.0151875	18.0176250	-4.6583125	-5.7157500	1.3339375	7.2041875	2.6073750	-0.3291250	-13.3465000	-1.9420000	-8.8253750	-14.2071250	-17.7678750	-15.7544380	5.4046250	-12.9321880	-10.1209380	1.6256250	0.4573125	-19.4602500	6.5410625	-7.3449375	-14.4756250	7.6369375	11.0702500	1.3783750
112.5	6.8499375	12.0421250	6.0846875	-4.0530625	-0.4758125	-2.9005625	-1.3843750	-6.0986250	2.0566250	5.7343125	0.7838750	11.7070625	-5.0874375	-2.4007500	-1.6961875	-3.4112500	-5.0055625	-1.9463750	-13.8614370	-4.1153125	-6.2920625	-14.9591250	-16.1280620	-16.6359380	7.8721250	-15.0949380	-12.1070630	-5.5660000	-4.2181875	-5.4255000	1.9446875	-10.9773750	-1.6198125	4.3546250	12.4379375	-5.3211250
114.0	-0.7930625	-4.5574375	3.8026875	-13.1237500	-8.6989375	-5.1406875	-9.2373125	-9.0213125	8.9295000	-4.7136250	-0.3608750	7.7328750	0.1760625	-4.9443750	-5.2523125	-5.9881875	-7.7298125	5.5823750	-2.7750000	-2.3795000	-11.2505630	-18.3048130	-14.9926250	-15.5527500	-3.9076250	-13.3241250	-14.5563130	-8.3766875	-11.7771880	-2.7474375	5.4816250	-15.6865000	-2.9811875	-3.7070625	-2.1678125	-9.6271875
115.5	-8.5180000	5.5600000	4.0825625	-16.3871880	-9.3419375	6.0340000	-13.6310630	-9.6631250	2.1567500	-9.4326250	-0.4409375	9.6902500	-4.0270625	-1.2201250	-3.8220625	-5.3825625	-13.7050620	2.1388750	-5.0139375	-8.4048750	-12.9106250	-12.0495630	-13.2510000	-1.5108125	-12.1266870	-1.6782500	-11.8841880	-8.1211250	-8.2946250	-6.4345000	-5.6698750	-8.3870625	-12.9604370	1.0336250	-13.8592500	-5.9048125
117.0	-7.2728125	-4.1878125	0.0871250	-10.4528130	-5.9228125	5.8566250	-18.8578750	-14.3440000	-3.3801875	-13.4621870	-11.1908750	-1.0176875	-9.2126250	-5.5381250	-4.3968750	-2.5043750	-7.8285000	-17.0473750	-14.4079370	-4.4470625	-10.5239370	-9.4474375	-5.6398125	3.9111250	-14.1692500	-1.5423125	-3.9635000	-8.8259375	-2.1856250	0.2400625	-7.9754375	-5.6040625	-8.4832500	-5.8993125	-14.7626250	-1.2020000
118.5	-11.0954380	-7.2915000	3.7185625	-17.2243750	-14.0764370	-8.7206250	-21.4450000	-17.8685000	-7.9107500	-12.9066250	-8.2528125	-12.1590620	-10.2735000	1.6659375	-9.5404375	-16.2803120	-14.6435620	-28.4445630	-11.3686250	-1.3439375	-8.7314375	-5.2312500	0.4233750	0.0018125	-10.8006870	-0.5011250	-0.0320000	-11.6306250	-3.2326250	1.3840000	-9.8063125	-12.6525000	-3.5199375	-9.1658125	-15.6776250	-11.3790620
120.0	-2.7166875	-6.2877500	-1.0460625	-15.2205630	-13.4308750	-9.6225000	-18.6876250	-5.4423125	-14.1490000	-7.5679375	-13.0935000	-6.5352500	-10.9051880	3.2813750	-17.5981870	-18.4208130	-14.7481880	-21.9985000	-7.3748750	-5.2458750	0.8669375	4.1870625	11.7652500	2.7528750	-3.5998750	15.1750625	6.8208750	-4.9378125	2.7905000	10.9898125	-14.2089380	-1.1937500	-4.4688125	-5.9306250	-17.9512500	0.5980000
121.5	-5.8041250	-8.8951875	-2.7603750	-4.2942500	-4.1104375	-6.1575000	-4.4811875	-6.1529375	-16.7490620	-1.0531250	-7.1355000	-6.8990000	-6.9305000	1.9943125	-5.9645625	-16.4208120	-2.0863750	-4.0415625	-11.4516870	-2.8737500	-3.8232500	7.1189375	16.5644375	17.3117500	0.2753125	15.2835625	3.5320000	-2.9613125	2.1169375	3.4693125	-7.5717500	8.5587500	0.3648750	4.3188750	-7.6196250	4.9920000
123.0	-5.1231250	-10.3548750	-3.9201875	-1.1768750	1.5762500	-3.2959375	2.4142500	0.6515000	-11.5236250	-8.2780625	-9.6661250	-10.6326250	0.0793750	2.1767500	-1.0220000	-9.4093125	-1.3869375	0.6381250	-1.8568750	-0.7426250	-4.8613750	20.9911875	15.3566875	6.0374375	-2.9946875	8.7859375	1.4519375	3.3901250	1.1713125	5.3161250	-2.4841250	15.8509375	2.1804375	-3.3635000	-11.5064370	3.8536875
124.5	1.6848125	-2.9365625	-5.1576250	4.2199375	3.2176250	5.7305000	3.9773125	5.1699375	-4.1771875	-9.2813125	-4.7384375	-13.7480000	-5.1584375	4.8938750	3.1211875	1.6726250	3.2619375	-1.2209375	10.0712500	-0.1041875	8.5530000	27.9717500	16.9531875	11.1754375	-2.7114375	6.7975000	15.7656250	12.0095000	11.6539375	11.9763125	3.4599375	4.6726250	-0.7595000	-4.4523125	0.5207500	2.6972500
126.0	3.0688125	-0.2323125	-2.1131250	5.1283750	3.1344375	5.5370000	0.0601250	2.4244375	6.3356250	8.2403125	0.9533125	-7.0941250	0.4209375	6.5385625	13.9627500	7.5815625	10.5601250	9.0148125	5.0531250	-7.0498750	8.0506875	19.7545000	15.0337500	7.1912500	10.0553750	5.0235000	11.3860000	-1.4121875	12.3164375	3.1977500	6.1106875	2.2782500	-9.3443125	1.7011875	5.7178125	6.7553750
127.5	3.4686250	-1.6261250	-5.1782500	10.2509375	5.4752500	4.9873125	19.9841875	19.5058750	12.2812500	11.9568750	7.0883750	4.3461875	4.1121250	-1.9586250	0.0274375	0.1140625	10.2615000	12.1261250	42.5085000	28.4300625	40.6383125	10.3802500	10.7830000	9.5796875	14.4113125	4.3543750	6.7609375	2.7920000	7.3430625	5.3961875	22.8940625	22.9514375	100.4670000	4.7933125	13.9056875	8.0095000
129.0	12.3596250	0.0838750	-1.2494375	13.5153750	14.3035625	8.3800625	30.8971875	22.4041250	17.1816250	14.5930625	13.2801875	5.7176250	7.4743125	-1.9128750	-2.3408125	7.6034375	9.6508125	13.3256250	46.0995000	34.7595000	32.9614375	3.0978125	4.7203750	13.2228125	10.5677500	1.3407500	5.8061250	6.2851875	2.1605625	-1.7948125	25.5645625	24.4171250	18.0189375	11.5233125	16.2437500	10.8126250
130.5	3.2659375	5.8382500	5.5574375	26.3772500	36.1511250	16.3561875	9.8353125	10.4767500	11.1387500	8.2751250	7.7808750	6.2240000	15.6350625	-0.7906875	3.5968750	33.4610625	14.8142500	27.2710625	9.0695000	2.5447500	8.1592500	-1.8981250	-0.5580625	2.5665625	5.2535000	-3.5428125	2.8038125	27.0976875	18.1394375	6.9205000	0.9921250	4.4689375	-7.1726250	0.3277500	22.6768125	13.5116875
132.0	0.2610625	13.9454375	8.1287500	15.3514375	24.0229375	6.7503125	12.8713750	5.9893125	10.5447500	16.4398125	6.4850625	10.7805625	13.5528125	-0.9546875	7.2225000	24.1554375	20.1400625	23.7460000	-4.8325000	-0.3911875	11.6512500	-9.0007500	-13.0425000	0.3633750	-0.6333125	-7.7623125	-4.0056250	10.6557500	8.8391875	14.8501250	1.4843125	-4.1166250	-8.8515000	0.6898750	13.4257500	1.8508125
133.5	12.7668125	9.0166875	6.4585625	1.7781250	0.8426875	-2.2924375	8.3834375	3.3485000	5.8716875	17.8169375	13.1889375	11.9943125	12.4395625	4.5103750	9.2642500	5.1367500	-0.5568125	-2.6533750	-12.0941250	-2.3608125	-3.2210625	-8.2132500	-19.7317500	-16.2190000	-7.3983750	-2.1185625	-10.5215000	-4.6745000	-8.7822500	-8.2310625	1.4361250	-9.5100625	-3.5745625	1.7088125	9.7781250	1.2043750
135.0	5.8865000	11.8718750	6.7006875	-0.8898750	-3.3706875	-0.9060625	1.4357500	-1.5542500	0.2693125	12.9378125	13.7895000	8.1296875	5.7945625	-0.3121250	3.2535625	6.7903750	4.6151250	-3.2053125	-5.4682500	-4.0837500	-9.9745000	-16.6466880	-17.7435620	-12.4374380	-3.0282500	3.5618125	-7.2531875	-0.6451875	-6.2235000	-15.9515000	-4.0521875	-16.8395630	-15.2030630	7.5563750	-2.2255000	-4.5635000
136.5	2.4414375	1.3193125	6.2563125	-11.9561250	-5.4217500	-1.3884375	-8.2096250	-7.0600000	-4.2831250	2.1681250	1.0295625	1.6445000	-1.4605000	-6.5378125	-0.0459375	1.6600000	-2.2066875	3.8628750	-5.5479375	-13.8950630	-13.3858130	-12.3600630	-11.0560000	-13.3823750	5.9699375	-2.8515625	-0.0710625	-3.4095625	-6.7520000	-10.2516880	-3.3550000	-1.1215000	-16.1375000	0.9318125	-7.7956250	-10.6338130
138.0	1.3576250	1.5935000	7.2983750	-2.8884375	-10.1131880	-2.5793750	-9.2903125	-1.8635625	1.7543750	-5.8005625	6.8759375	0.2376250	2.3226250	-5.1122500	6.5149375	-5.4785625	-4.7246875	0.4528125	0.0110000	-8.5738750	-13.8156250	-11.4417500	2.3373125	-11.1970000	4.2253125	-2.0823750	-1.1734375	1.0308750	-3.3766250	8.6243125	-0.9458750	9.2413125	-6.5921250	-1.4286250	-8.1424375	-5.1775000
139.5	0.7149375	5.1083750	6.0261875	-9.2330625	-9.2564375	-0.1759375	-10.4293130	-0.7454375	4.1590000	-6.6505000	0.1891875	11.2763125	-3.1987500	3.7390625	9.3527500	-6.2548750	-0.7820000	-5.3635625	-7.2932500	-4.5753125	-11.1598750	-3.4826250	9.2655625	0.4110000	3.0925000	-5.6531875	-5.4341875	-11.9441250	-4.5708750	12.4399375	-8.0121250	4.9798750	0.5561250	1.2325625	0.0431250	-1.0037500
141.0	-4.6642500	1.5443125	1.4876250	-7.7047500	-6.5423125	-3.3667500	-11.9360000	0.1676250	-0.1121875	-7.9923125	-2.8250625	7.0776250	-9.0237500	3.1560000	6.4387500	-9.4342500	-7.9354375	-8.9595625	-7.4143125	-2.5281250	-8.2532500	5.7782500	5.8333750	2.9289375	-7.9312500	-7.3902500	-5.9210000	-6.5454375	1.4828125	-3.1408750	-2.5650000	-11.8201880	5.4268750	0.5100000	-13.6940630	-3.7310000
142.5
144.0
145.5
147.0
148.5
150.0
151.5
153.0
