# Supplementary material for: Intracellular potassium levels orchestrate circadian rhythmicity and cell division
Source: Nat Commun. 2026 May 22;17:6738. doi: 10.1038/s41467-026-73351-2 (PMC13385874; doi:10.1038/s41467-026-73351-2)
Supplement: Supplementary file 8 — Source Data [file 41467_2026_73351_MOESM8_ESM.zip › Source data/2d 4-AP.txt]

Time in LL (h)	1mM	1mM	1mM	1mM	1mM	1mM	1mM	1mM	1,5mM	1,5mM	1,5mM	1,5mM	1,5mM	1,5mM	1,5mM	1,5mM	2mM	2mM	2mM	2mM	2mM	2mM	2mM	2mM	1,5mM	1,5mM	1,5mM	1,5mM	1,5mM	1,5mM	1,5mM	1,5mM	2mM	2mM	2mM	2mM	2mM	2mM	2mM	2mM
24	0.03375	0.07375	0.04375	0.03375	0.07375	0.07375	0.02375	0.07375	0.05375	0.04375	0.05375	0.03375	0.04375	0.02375	-2.01625	0.01375	-0.03625	-0.00625	-0.02625	0.01375	-0.00625	0.03375	0.03375	0.02375
26	-0.05250	-0.06250	-0.00250	-0.05250	-0.01250	-0.04250	-0.01250	-0.06250	-0.06250	-0.06250	-0.06250	-0.06250	-0.04250	-0.06250	-0.03250	-0.06250	-2.46250	-0.06250	-2.66250	-6.06250	-2.06250	-0.06250	-0.06250	-0.06250
28	0.00375	-0.05625	-0.01625	-0.04625	0.01375	-0.02625	0.00375	-0.01625	-0.02625	-0.02625	0.01375	0.02375	0.02375	0.01375	-0.00625	-0.01625	-9.27625	-8.39625	-8.30625	-6.12625	-6.09625	-6.10625	-6.05625	-6.03625
30	-0.07500	-0.05500	-0.01500	-0.00500	-0.02500	-0.04500	0.00000	-0.03500	-4.03500	-0.03500	-0.03500	-0.03500	-0.03500	-0.01500	-0.03500	-0.03500	-12.00500	-12.01500	-12.04500	-8.95500	-10.77500	-9.07500	-9.08500	-7.60500
32	-2.11000	-0.29000	-2.05000	-0.25000	-2.13000	-0.29000	-2.17000	-2.35000	-6.22000	-3.51000	-3.66000	-3.35000	-3.57000	-3.52000	-3.41000	-4.42000	-12.26000	-12.19000	-12.32000	-9.44000	-11.13000	-8.75000	-10.46000	-8.67000
34	-3.88750	-2.19750	-1.46750	-1.88750	-1.56750	-1.89750	-1.81750	-2.00750	-4.17750	-9.87750	-6.53750	-5.17750	-4.07750	-6.55750	-4.10750	-4.03750	-10.09750	-10.05750	-10.05750	-10.07750	-10.79750	-10.06750		-10.03750
36	-1.98250	-2.01250	-1.96250	-2.02250	-2.02250	-2.02250	-1.98250	-2.04250	-4.93250	-4.34250	-7.96250	-4.14250	-4.53250	-3.41250	-3.53250	-2.05250																	11.19750	12.98750	10.03750	9.99750	10.02750	14.04750	15.87750	10.03750
40	-3.09625	-3.05625	1.03375	0.70375	1.55375	1.20375	0.62375	-3.07625	-6.75625	-7.05625	-6.38625	-6.00625	-6.22625	-6.20625	-7.52625	-9.06625																	8.34375	8.53375	2.97375	8.54375	8.38375	8.37375	3.02375	2.88375
42	0.04625	0.12625	0.12625	2.38625	2.88625	0.10625	0.05625	0.13625																	5.96625	5.98625	6.00625	6.09625	6.02625	5.57625	3.98625		1.08625	1.08625	1.08625	1.08625	1.08625	1.08625	1.08625	1.08625
44	-2.09250	-2.08250	-2.05250	-1.98250	-1.98250	-2.01250	-2.03250	0.05750																	-2.19250	-2.06250	-2.00250	-2.05250	-2.00250	-0.13250	-0.69250	1.27750	-2.08250	-2.06250	-2.07250	-1.96250	-1.99250	1.02750	0.20750	1.36750
46	-0.35625	-0.38625	-0.31625	-0.33625	-0.29625	-0.30625	-0.29625	-0.30625																	-2.55625	-3.81625	-0.38625	-0.35625	-0.31625	-0.35625	-0.30625	1.26375	-0.28625	2.41375	-0.24625	-0.23625	-0.33625	-0.22625	2.86375	-0.26625
