# Supplementary material for: Intracellular potassium levels orchestrate circadian rhythmicity and cell division
Source: Nat Commun. 2026 May 22;17:6738. doi: 10.1038/s41467-026-73351-2 (PMC13385874; doi:10.1038/s41467-026-73351-2)
Supplement: Supplementary file 8 — Source Data [file 41467_2026_73351_MOESM8_ESM.zip › Source data/S2a 4-AP.txt]

Time in LL (h)	0mM	0mM	0mM	0mM	0mM	0mM	0mM	0mM	1mM	1mM	1mM	1mM	1mM	1mM	1mM	1mM	1,5mM	1,5mM	1,5mM	1,5mM	1,5mM	1,5mM	1,5mM	1,5mM	2mM	2mM	2mM	2mM	2mM	2mM	2mM	2mM
24	24.12	24.30	24.14	24.28	24.28	24.34	24.34	24.32	24.28	24.36	24.30	24.32	24.36	24.46	24.46	24.52	24.40	24.38	24.32	24.34	24.40	24.46	24.24	24.56	24.44	24.28	24.38	24.36	24.64	24.54	24.74	24.58
26	24.56	24.56	24.60	24.58	24.70	24.60	24.72	24.68	24.46	24.36	24.60	24.42	24.64	24.50	24.74	24.46	24.44	24.30	24.44	24.24	24.50	23.32	24.68	24.32	24.28	24.42	24.30	22.50	24.36	24.46	24.98	24.72
28	24.76	24.76	24.76	24.76	24.80	24.80	24.76	24.72	24.64	24.58	24.74	24.80	24.80	24.80	24.66	24.72	24.54	24.32	24.80	24.62	24.80	24.72	24.66	24.62	23.02	22.80	23.14	23.74	23.92	23.80	24.06	23.78
30	24.58	24.62	24.52	24.68	24.54	24.60	24.62	24.66	24.48	24.48	24.56	24.54	24.62	24.50	24.60	24.62	23.44	24.40	24.40	24.46	24.58	24.52	24.68	24.64	23.12	22.72	22.98	23.54	23.52	24.46	23.90	23.94
32	24.32	24.48	24.40	24.54	24.50	24.58	24.58	23.84	24.04	24.62	24.10	24.66	24.10	24.74	24.14	24.04	23.54	23.80	23.96	23.92	24.04	23.98	24.00	23.72	22.60	22.80	23.54	23.82	25.46	24.02	25.34	24.02
34	24.78	24.12	24.14	24.26	24.20	24.36	24.26	24.24	23.08	23.76	23.94	23.98	24.04	24.10	24.12	24.04	23.46	21.70	23.06	23.42	24.00	23.38	24.10	24.02	23.00	23.18	23.26	23.54	25.94	24.02	26.38	24.08
36	24.22	23.38	24.26	24.14	24.30	24.20	24.42	24.24	23.30	23.44	23.42	23.56	23.70	23.80	23.86	23.80	22.54	23.12	22.16	23.34	23.62	23.84	23.96	24.32	22.24	22.62	22.24	22.40	22.66	23.68	23.96	22.66
38	23.78	24.26	24.34	24.02	23.82	23.96	23.92	24.10	23.80	23.56	24.16	23.74	24.12	24.16	24.02	24.06	22.98	22.92	24.04	23.10	24.18	24.10	23.52	23.50	24.18	22.96	23.62	24.10	23.70	26.50	23.74	25.00
40	22.74	23.94	24.08	24.12	24.20	23.98	23.64	23.86	23.00	23.06	24.16	24.16	24.26	24.14	24.12	23.28	23.86	23.38	23.98	23.12	24.14	23.70	22.98	23.18	24.22	24.10	22.76	24.20	24.42	24.30	22.62	22.60
42	24.30	24.98	25.04	25.12	24.26	24.18	23.98	23.50	23.46	23.36	23.34	24.18	24.02	23.56	23.68	23.98	24.02	23.48	23.80	24.14	24.10	24.40	23.70	25.74	23.00	22.94	23.06	22.90	23.26	23.12	23.52	23.24
44	25.88	25.70	23.84	25.12	24.08	23.88	23.88	24.02	23.22	23.30	23.34	23.46	23.50	23.58	23.56	24.24	22.92	23.14	23.22	23.10	23.40	23.94	23.74	24.48	22.98	23.06	22.98	23.08	23.14	24.16	24.02	24.44
46	23.82	23.84	23.80	23.88	23.88	24.74	23.94	24.04	23.80	23.76	23.80	23.78	23.82	23.84	23.90	23.90	23.06	22.62	23.62	23.62	23.68	23.70	23.86	24.24	23.34	24.70	23.60	23.96	23.40	24.10	24.94	24.16
