# Supplementary material for: Intracellular potassium levels orchestrate circadian rhythmicity and cell division
Source: Nat Commun. 2026 May 22;17:6738. doi: 10.1038/s41467-026-73351-2 (PMC13385874; doi:10.1038/s41467-026-73351-2)
Supplement: Supplementary file 8 — Source Data [file 41467_2026_73351_MOESM8_ESM.zip › Source data/2d low K.txt]

Time in LL (h)	0mM (relative to 10mM)	0mM (relative to 10mM)	0mM (relative to 10mM)	0mM (relative to 10mM)	0mM (relative to 10mM)	0mM (relative to 10mM)	0mM (relative to 10mM)	0mM (relative to 10mM)	0mM (relative to 10mM)	0mM (relative to 10mM)	0mM (relative to 10mM)	0mM (relative to 10mM)	0mM (relative to 10mM)	0mM (relative to 10mM)	0mM (relative to 10mM)	0mM (relative to 10mM)	0mM (relative to 10mM)	0mM (relative to 10mM)	0mM (relative to 10mM)	0mM (relative to 10mM)	0mM (relative to 10mM)	0mM (relative to 10mM)	0mM (relative to 10mM)	0mM (relative to 10mM)	10mM (relative to Untreated)	10mM (relative to Untreated)	10mM (relative to Untreated)	10mM (relative to Untreated)	10mM (relative to Untreated)	10mM (relative to Untreated)	10mM (relative to Untreated)	10mM (relative to Untreated)	10mM (relative to Untreated)	10mM (relative to Untreated)	10mM (relative to Untreated)	10mM (relative to Untreated)	10mM (relative to Untreated)	10mM (relative to Untreated)	10mM (relative to Untreated)	10mM (relative to Untreated)	10mM (relative to Untreated)	10mM (relative to Untreated)	10mM (relative to Untreated)	10mM (relative to Untreated)	10mM (relative to Untreated)	10mM (relative to Untreated)	10mM (relative to Untreated)	10mM (relative to Untreated)	0mM (relative to Untreated)
24	1.381667	1.041667	0.451667	-0.748333	-0.418333	-0.738333	-0.288333	-0.738333	-0.738333	0.141667	-0.068333	-0.768333													-0.082000	0.348000	-1.332000	-1.212000	0.108000	-0.062000	-0.152000	-0.472000	-0.672000	-0.382000	-1.002000	-1.012000													0.888000
26	0.782500	0.212500	-0.167500	-1.137500	-1.437500	-1.437500	-1.817500	-1.557500	-1.447500	-0.137500	-1.847500	-1.927500													-1.722000	-0.982000	-0.052000	-0.922000	-1.332000	-1.152000	-1.262000	-0.662000	-0.382000	0.858000	0.048000	-2.332000													-0.042000
28	-0.421667	-1.761667	-0.971667	-1.661667	-1.061667	-1.671667	-1.381667	-1.841667	-0.031667	-2.591667	-1.871667	-1.611667													-1.302000	-0.752000	-2.432000	-2.572000	-1.952000	-2.432000	-1.462000	-1.272000	-1.382000	-1.572000	-0.912000	-1.642000													-2.062000
30	-2.098333	-4.598333	-2.858333	-2.898333	-3.178333	-3.448333	-3.068333	-2.468333	-1.708333	-1.858333	-1.558333	-1.748333													-2.732000	-3.122000	-3.292000	-3.842000	-4.702000		-3.612000	-2.802000	-2.522000	-2.192000	-2.492000	-1.552000													-3.142000
32	1.189167	-3.530833	-2.110833	-1.860833	-2.380833	-1.620833	-1.170833	-1.010833	-2.030833	-0.660833	-0.330833	0.409167													-2.542000	-4.262000	-4.582000	-4.522000	-4.322000	-5.152000	-4.372000	-3.402000	-3.222000	-2.602000	-3.052000	-2.382000													-2.512000
34	-1.220000	-1.930000	-3.440000	-3.410000	-3.050000	-2.980000	-2.780000	-1.830000	-4.060000	-1.100000	-4.080000	-0.520000													-2.832000	-5.192000	-5.742000	-5.352000	-4.832000	-4.982000	-2.632000	-3.292000	-2.302000	-2.602000	-1.912000	-2.032000													-4.862000
36	-2.209167	-2.869167	-3.399167		-3.319167			-2.009167	-3.189167	-2.529167	-4.479167	-3.329167													-3.582000	-5.512000	-6.602000	-5.652000	-5.492000	-5.082000	-5.202000	-2.482000	-3.392000	-2.472000	-3.752000	-3.252000													-6.582000
38	-5.397500	-5.737500	-8.327500	-4.897500	-6.687500	-5.437500	-6.727500	-7.517500																	-3.542000	-3.782000	-4.992000	-5.452000	-5.932000	-4.042000	-4.532000	-2.862000																	-7.732000
40	-12.932220	-11.452220	-15.472220	-18.562220	-12.862220	-16.832220	-8.452222	-12.382220	-19.492220																-4.392000	-4.992000		-2.902000	-4.682000	-1.732000	-4.602000	-2.902000	-3.672000																-17.812000
42	4.360000	4.920000	5.290000	5.350000	6.130000	6.370000	6.480000	7.100000	7.900000	7.890000															-3.402000	-4.512000	-3.122000	-3.512000	-1.752000	-0.072000	-1.372000	0.828000	-1.822000																2.278000
44	1.988750	1.828750	5.518750	2.428750	2.808750	3.418750	4.128750	4.558750	3.478750	4.368750															-3.702000	-3.702000	-3.312000	-2.962000	-1.702000	-0.672000	0.538000	0.388000																	0.098000
46	-1.159091	0.560909	-3.409091	0.980909	1.800909	1.010909	1.310909	2.120909	1.390909	2.380909	0.810909														-2.272000	-4.092000		-3.812000	-4.352000	-2.252000	-1.042000		-0.822000	-0.782000	-0.572000														-2.752000
48	0.295000	0.255000	0.745000	1.095000	1.375000	1.165000	1.255000	1.435000	1.035000	0.425000															-4.312000	-3.382000	-3.192000	-3.102000	-2.672000	-2.522000	-2.412000	-2.032000	-1.462000	-1.682000															-2.382000
[truncated: 71 more columns]
