# Supplementary material for: Intracellular potassium levels orchestrate circadian rhythmicity and cell division
Source: Nat Commun. 2026 May 22;17:6738. doi: 10.1038/s41467-026-73351-2 (PMC13385874; doi:10.1038/s41467-026-73351-2)
Supplement: Supplementary file 8 — Source Data [file 41467_2026_73351_MOESM8_ESM.zip › Source data/S4m.txt]

0	0.5	1	2	3	6	12
10.5	4.3	0.0	47.10	13.3	33.3	23.1
0.0	4.7	4.5	58.30	7.4	36.3	61.9
4.5	0.0	21.2	56.50	0.0	26.1	34.6
			74.10
			54.50
			93.75
			32.00
