# Supplementary material for: Intracellular potassium levels orchestrate circadian rhythmicity and cell division
Source: Nat Commun. 2026 May 22;17:6738. doi: 10.1038/s41467-026-73351-2 (PMC13385874; doi:10.1038/s41467-026-73351-2)
Supplement: Supplementary file 8 — Source Data [file 41467_2026_73351_MOESM8_ESM.zip › Source data/S1f left.txt]

Time in LL (hours)	0mM Cs	0mM Cs	0mM Cs	0mM Cs	0mM Cs	0mM Cs	0mM Cs	0mM Cs	2mM Cs	2mM Cs	2mM Cs	2mM Cs	2mM Cs	2mM Cs	2mM Cs	2mM Cs	4mM Cs	4mM Cs	4mM Cs	4mM Cs	4mM Cs	4mM Cs	4mM Cs	4mM Cs	6mM Cs	6mM Cs	6mM Cs	6mM Cs	6mM Cs	6mM Cs	6mM Cs	6mM Cs	8mM Cs	8mM Cs	8mM Cs	8mM Cs	8mM Cs	8mM Cs	8mM Cs	8mM Cs	12mM Cs	12mM Cs	12mM Cs	12mM Cs	12mM Cs	12mM Cs	12mM Cs	12mM Cs	16mM Cs
6.73	2111	2130	2053	2149	2149	1967	2111	2073	2273	2292	2292	2378	2264	2158	2264	2235	2407	2416	2321	2302	2349	2254	2235	2139	2283	2311	2292	2158	2311	2225	2407	2225	2378	2302	2292	2445	2311	2388	2302	2264	2416	2569	2502	2531	2359	2521	2493	2512	2999
7.69	1318	1347	1270	1337	1318	1251	1289	1270	1308	1394	1337	1375	1433	1404	1347	1385	1385	1528	1442	1519	1499	1509	1461	1404	1356	1375	1356	1308	1404	1423	1528	1423	1490	1394	1471	1519	1490	1519	1538	1471	1385	1328	1394	1480	1404	1461	1452	1423	1710
8.65	755	783	735	821	821	840	793	821	898	888	812	783	888	793	840	812	926	898	907	888	917	974	898	898	793	860	802	812	821	802	783	812	831	860	755	840	946	898	869	840	840	774	774	840	783	831	774	774	993
9.61	420	487	430	449	468	430	449	458	430	458	487	411	458	411	449	468	458	497	478	468	478	478	468	449	468	382	411	430	430	430	439	401	487	401	449	420	420	468	458	439	382	382	382	420	411	363	392	372	506
10.57	229	220	210	248	277	248	248	210	239	201	248	229	229	267	229	220	267	229	277	248	248	277	220	239	248	229	248	191	229	220	258	181	210	220	229	201	229	201	201	239	201	220	220	201	210	201	201	229	239
11.53	124	143	162	143	143	162	181	162	191	162	153	153	162	162	172	172	181	172	181	162	162	153	181	210	162	162	143	143	172	143	181	153	143	115	153	143	153	143	134	153	96	115	124	96	115	143	115	115	105
12.49	210	201	191	181	191	201	181	201	181	210	191	210	201	210	191	191	239	229	172	239	201	201	210	181	172	191	162	162	201	143	181	201	143	134	162	162	153	172	162	143	76	96	76	96	86	96	86	115	86
13.45	296	296	258	258	267	287	258	267	287	334	315	315	325	334	372	325	315	296	353	315	334	353	334	287	287	277	277	258	258	267	267	306	181	172	201	220	220	191	172	201	76	96	105	105	96	115	76	67	96
14.41	430	449	420	420	468	468	458	420	525	573	516	487	525	525	535	506	506	554	525	583	516	516	563	563	458	401	382	430	420	439	401	411	277	287	296	258	258	287	287	258	115	115	76	115	105	134	115	105	67
15.36	640	649	611	669	669	649	678	707	764	774	755	783	793	802	764	755	735	812	821	726	812	707	812	793	611	563	602	611	592	621	602	563	325	353	372	372	363	372	353	382	124	124	115	115	134	134	134	143	96
16.32	898	898	869	860	926	907	984	879	1003	1070	1070	1012	1060	993	1041	955	974	1051	1089	1146	1060	1031	1041	1051	812	726	716	688	793	726	774	831	430	439	449	458	449	449	449	430	162	143	162	181	162	134	143	162	105
17.28	1108	1079	1079	1194	1165	1184	1060	1156	1184	1213	1222	1222	1289	1222	1270	1261	1117	1213	1251	1270	1270	1242	1184	1242	831	879	850	821	926	821	888	965	478	535	449	516	516	487	563	516	162	143	191	172	172	181	181	220	105
18.24	1213	1251	1328	1423	1375	1337	1366	1375	1394	1461	1490	1557	1576	1585	1423	1509	1299	1461	1509	1442	1509	1433	1318	1356	1003	936	946	946	984	1003	984	965	544	563	592	630	554	611	573	602	210	172	220	162	210	210	210	248	115
19.20	1414	1547	1576	1509	1519	1490	1585	1557	1414	1710	1710	1652	1700	1786	1834	1786	1471	1624	1624	1681	1614	1547	1557	1576	993	1051	1051	1022	1031	1041	1165	1070	630	669	621	640	592	621	640	669	229	239	229	248	258	220	258	277	124
20.16	1519	1700	1738	1853	1738	1815	1834	1796	1690	1967	1939	1967	1948	2025	1948	1987	1595	1719	1719	1824	1710	1843	1700	1748	1003	1137	1079	1060	1041	1127	1089	1098	602	669	678	688	688	649	707	697	220	287	267	258	210	267	248	287	172
21.12	1862	1862	1967	1920	1987	1939	2025	2034	2034	2063	2149	2072	2206	2206	2244	2063	1786	1853	1881	1881	1948	2006	1958	1910	1146	1184	1175	1079	1222	1165	1242	1242	669	678	688	774	688	707	755	697	277	277	277	306	306	306	287	325	143
22.08	1891	2082	2149	2101	2178	2082	2225	2149	1967	2197	2340	2369	2273	2388	2359	2283	1824	2073	2025	2006	2168	1996	2034	1901	1203	1289	1213	1117	1280	1194	1308	1289	697	707	755	745	697	755	850	821	296	277	296	315	363	306	315	296	134
23.04	2015	2073	2044	2101	2225	1958	2197	2197	1987	2321	2111	2187	2330	2235	2388	2292	1853	2082	2092	2187	1996	2092	2063	2139	1165	1242	1251	1203	1385	1299	1299	1356	678	821	735	812	812	812	812	793	306	334	325	334	353	353	325	401	162
24.00	1796	1987	2063	1843	1987	1958	1958	1996	1948	2053	2025	2092	2063	2225	2158	2025	1815	2044	2006	2015	2044	2073	2044	2053	1232	1299	1289	1251	1270	1280	1366	1328	716	764	783	860	860	860	869	840	334	315	353	353	382	344	401	401	153
24.96	1700	1776	1786	1843	1729	1710	1776	1834	1614	1853	1834	1891	1891	1872	1881	1786	1738	1967	2034	1948	2006	1958	1996	1967	1165	1251	1280	1146	1366	1347	1413	1433	745	821	840	860	850	879	907	898	363	334	344	372	411	449	353	392	153
25.92	1433	1499	1547	1528	1585	1528	1624	1605	1347	1547	1519	1480	1557	1471	1538	1557	1566	1776	1757	1738	1710	1872	1729	1748	1213	1213	1184	1280	1213	1366	1414	1356	716	821	860	898	860	840	907	926	353	353	372	392	420	411	401	411	201
26.88	1222	1299	1442	1347	1375	1280	1414	1347	1184	1337	1232	1347	1299	1289	1356	1318	1394	1547	1480	1528	1557	1633	1528	1547	1079	1261	1242	1203	1213	1308	1289	1299	745	802	821	869	860	898	898	926	382	411	411	382	468	382	468	420	201
27.84	1051	1117	1165	1098	1127	1079	1156	1184	1022	1041	1079	1012	1079	1203	1117	1117	1175	1289	1299	1289	1270	1308	1385	1270	1079	1289	1222	1022	1146	1222	1213	1242	793	840	917	936	888	898	898	907	372	411	449	439	478	420	439	439	210
28.80	831	831	888	946	888	879	984	926	802	850	860	869	860	879	850	917	965	1117	1117	1089	1060	1117	1117	1127	974	1098	1089	993	1127	1156	1232	1184	764	821	926	955	888	888	926	965	392	439	458	430	468	430	458	458	191
29.76	669	697	688	716	764	659	707	764	544	592	659	669	649	716	649	649	783	907	812	879	869	850	860	840	898	946	965	888	965	955	1031	1003	726	764	821	840	840	879	926	879	401	411	468	458	439	449	468	478	210
30.72	516	544	535	563	525	525	573	554	439	506	439	497	487	487	516	516	573	630	659	688	659	678	678	669	783	783	783	831	869	821	946	850	755	755	812	821	783	879	840	860	392	430	411	478	439	487	487	478	229
31.68	363	401	363	420	392	411	382	382	315	344	334	325	353	363	382	363	382	487	506	506	525	563	525	516	630	735	707	649	802	745	879	783	726	745	850	812	783	860	840	860	420	430	439	478	497	497	535	506	172
32.63	296	315	287	306	296	287	296	306	239	229	258	258	239	267	191	248	306	344	363	363	372	439	353	334	525	563	621	544	611	630	669	659	678	802	764	821	764	802	812	783	401	420	449	468	478	468	497	516	191
33.59	220	220	220	220	239	248	239	220	220	191	181	191	201	220	191	191	267	267	277	277	267	277	239	220	458	506	506	535	516	506	563	525	621	745	649	726	707	802	774	812	420	430	449	487	468	468	516	516	210
34.55	191	172	162	201	172	210	210	191	191	172	201	162	181	201	181	172	210	201	239	229	210	239	220	220	420	468	478	372	458	468	535	506	621	649	688	659	669	678	726	640	420	458	487	468	430	430	506	535	239
35.51	172	181	153	191	191	201	181	143	181	181	153	181	172	181	172	162	191	201	172	220	181	191	210	172	363	401	449	353	411	411	411	411	563	621	583	640	621	611	688	611	401	506	439	458	487	458	497	487	220
36.47	210	191	201	201	201	162	181	181	220	210	258	248	239	191	201	229	220	210	210	210	201	210	210	191	401	382	353	325	363	353	353	420	535	554	592	592	573	583	611	611	363	439	468	458	449	497	449	525	181
37.43	267	239	258	239	210	258	239	229	267	325	277	277	287	315	296	296	210	258	258	277	277	220	239	267	363	382	382	267	363	392	334	363	478	563	592	592	535	525	563	516	430	439	478	468	392	458	516	430	181
38.39	315	315	325	306	344	325	306	296	382	363	353	372	382	382	430	392	258	315	315	325	325	296	248	287	344	363	382	334	334	334	334	382	497	497	497	544	544	497	525	525	411	420	439	468	478	439	487	487	220
39.35	420	430	411	420	401	439	392	372	449	458	449	478	439	487	506	478	411	401	411	439	439	344	372	411	382	392	392	306	363	382	353	363	506	516	516	468	497	516	468	497	401	401	430	458	411	449	411	487	239
40.31	516	535	516	554	573	525	544	535	611	678	649	611	630	583	707	592	468	525	535	497	506	516	420	487	449	401	420	363	411	430	420	372	506	506	525	525	535	516	487	468	372	458	392	449	420	439	458	468	220
41.27	592	640	621	697	669	630	640	669	630	716	726	745	735	745	745	821	563	630	611	621	563	592	602	535	468	430	497	372	458	420	439	430	478	535	468	497	487	497	506	487	334	401	430	392	439	420	449	458	181
42.22	774	840	764	812	812	821	840	793	783	955	879	917	936	936	907	984	716	755	688	688	764	726	716	688	525	506	525	420	535	506	497	516	487	544	506	554	535	506	487	516	382	401	420	401	420	420	420	420	191
43.18	879	984	993	1022	993	1051	984	1012	917	1070	1031	1108	1070	1079	1127	1146	755	879	869	831	907	793	783	783	602	611	583	506	640	573	563	573	487	468	554	516	516	554	544	525	363	420	382	439	382	430	420	468	210
44.14	1117	1242	1098	1117	1137	1194	1280	1242	1108	1251	1261	1280	1318	1356	1404	1366	926	1060	984	1041	1022	955	946	1022	630	697	697	535	649	640	640	669	544	563	535	611	516	592	563	544	392	392	420	401	401	411	411	439	201
45.10	1232	1328	1328	1347	1356	1366	1328	1375	1261	1423	1375	1404	1442	1509	1519	1461	1098	1194	1127	1184	1127	1156	1127	1146	745	726	726	592	716	793	764	726	535	592	611	621	592	544	563	554	392	401	392	411	392	382	392	430	210
46.06	1299	1528	1404	1490	1509	1442	1557	1595	1414	1643	1605	1509	1633	1719	1681	1652	1137	1356	1213	1251	1270	1251	1251	1280	831	764	850	735	850	821	869	879	602	592	669	592	602	592	611	649	363	392	430	411	411	420	468	439	191
47.02	1375	1585	1490	1452	1557	1585	1671	1614	1404	1710	1652	1700	1690	1767	1834	1824	1251	1433	1375	1366	1375	1471	1413	1413	898	888	946	783	936	974	984	1051	649	688	630	649	688	659	669	735	382	411	411	449	420	411	458	439	210
47.98	1423	1499	1499	1557	1605	1624	1652	1614	1452	1738	1624	1729	1729	1700	1757	1710	1318	1547	1547	1605	1519	1566	1499	1585	1031	1012	1012	888	1031	1079	1070	1003	678	745	716	726	697	735	726	735	382	449	401	411	420	430	430	439	210
48.94	1356	1480	1557	1624	1585	1538	1509	1557	1289	1566	1576	1595	1605	1690	1767	1748	1366	1614	1576	1595	1624	1652	1557	1690	1098	1041	1060	888	1117	1051	1175	1146	726	716	764	764	755	726	850	764	372	401	449	458	401	420	439	468	191
49.90	1213	1519	1423	1519	1404	1519	1461	1509	1242	1499	1461	1471	1480	1585	1662	1643	1461	1738	1576	1729	1662	1748	1671	1690	1051	1031	1165	907	1060	1146	1184	1175	774	774	802	831	802	802	821	840	420	439	449	392	449	430	420	468	191
50.86	1289	1394	1280	1356	1289	1385	1356	1347	1165	1423	1366	1375	1442	1490	1461	1528	1480	1643	1643	1710	1738	1767	1719	1652	1194	1127	1232	993	1222	1308	1242	1328	793	821	907	860	840	888	888	907	411	392	468	430	449	458	439	458	191
51.82	1117	1251	1203	1165	1308	1184	1299	1308	1108	1117	1222	1194	1175	1232	1375	1280	1480	1652	1624	1633	1633	1719	1824	1757	1213	1213	1232	1031	1280	1337	1413	1461	802	869	907	926	869	898	917	965	401	411	439	439	449	478	506	478	229
52.78	965	1079	955	1079	1031	1079	1079	1098	898	1041	1051	1003	1117	1098	1156	1108	1356	1519	1624	1671	1662	1681	1595	1719	1165	1270	1308	1098	1280	1356	1404	1423	879	974	965	984	898	955	917	1012	420	468	525	487	468	506	497	516	210
53.74	755	860	831	917	879	850	936	936	783	907	869	879	898	974	936	955	1222	1404	1595	1538	1480	1519	1566	1538	1184	1289	1289	1156	1299	1366	1404	1394	850	965	898	1022	993	974	1031	1003	439	458	497	516	468	487	535	525	229
54.70	659	726	697	745	764	735	755	802	563	678	755	688	726	764	793	840	1127	1261	1347	1375	1337	1318	1414	1347	1165	1194	1280	1108	1289	1308	1433	1442	888	955	1012	1012	993	1031	1117	1089	439	478	516	487	497	487	516	554	239
55.66	525	611	535	554	554	573	535	621	468	563	506	535	630	554	602	678	1003	1137	1175	1127	1146	1222	1194	1213	1041	1108	1146	1012	1222	1184	1347	1385	860	1089	1051	1012	984	1079	1098	1051	430	554	458	487	525	506	583	563	267
56.62	392	458	468	468	506	458	478	468	449	449	411	439	487	468	525	535	802	955	974	1051	1079	1089	1041	993	965	1060	1089	946	1184	1213	1308	1289	869	1041	993	1012	1022	1098	1060	1098	430	506	525	516	535	525	573	602	267
57.58	382	344	344	344	382	382	392	372	353	392	344	382	439	449	449	458	745	831	831	907	850	879	926	860	936	1041	1022	984	1098	1175	1280	1194	860	1012	1041	1117	1003	965	1127	1175	497	506	563	535	535	563	583	573	229
58.54	306	306	277	296	277	296	334	325	315	334	296	334	353	344	363	344	621	669	697	688	735	802	755	726	869	965	1012	879	1003	1051	1089	1137	850	1003	1022	1022	974	1003	1079	1070	458	525	544	544	525	563	544	649	258
59.50	229	267	258	239	210	248	277	258	277	296	277	296	315	287	306	306	506	573	611	544	602	602	669	573	821	879	926	735	917	936	984	993	888	1022	1051	984	974	1012	1089	1079	458	497	554	554	535	573	611	611	258
60.46	220	267	258	239	220	229	239	239	267	315	315	287	267	267	296	315	420	468	497	497	449	535	506	487	716	774	812	707	831	860	974	907	831	974	965	1003	946	1003	1079	1012	449	554	592	573	535	535	602	621	277
61.41	229	306	239	220	267	239	239	239	306	296	315	267	277	287	306	267	382	401	411	420	420	411	430	401	630	707	726	621	697	783	783	802	783	879	869	1003	898	965	1070	1041	497	525	573	506	544	535	573	640	239
62.37	296	296	248	267	248	267	258	258	325	363	353	344	334	325	315	334	353	363	363	382	325	363	363	372	554	611	640	563	649	669	783	755	793	898	898	907	879	965	984	974	497	602	573	554	563	602	611	630	287
63.33	306	334	287	315	325	287	287	277	382	363	382	372	392	382	392	372	344	344	353	353	353	353	353	334	544	525	554	487	563	611	630	649	735	860	850	831	831	898	955	936	458	583	573	583	573	563	573	630	220
64.29	325	392	344	372	372	363	372	353	411	525	468	468	458	430	430	478	372	344	382	372	334	334	334	372	497	487	506	468	506	583	525	506	669	783	850	812	869	831	840	831	449	544	583	544	525	563	611	649	210
65.25	449	449	411	458	468	420	449	525	468	583	621	563	573	563	554	554	353	363	363	372	353	382	353	334	449	478	468	411	487	487	525	525	649	745	774	745	755	783	888	831	458	554	592	535	535	544	544	621	248
66.21	563	583	525	516	573	544	573	506	640	659	678	659	707	688	678	621	430	449	420	430	420	401	344	430	401	382	468	372	430	449	516	420	630	716	707	783	745	735	783	764	506	478	563	592	563	583	573	621	239
67.17	640	707	640	697	659	602	659	659	716	812	774	774	783	793	774	802	439	468	468	458	468	430	468	487	430	411	449	363	458	487	468	478	630	649	707	678	688	697	745	726	430	544	525	535	563	583	611	621	248
68.13	716	860	774	793	745	802	821	812	793	907	907	898	993	917	936	946	592	583	525	525	506	554	525	573	487	411	411	344	458	478	458	458	611	688	649	640	649	697	764	716	439	468	563	516	525	535	592	602	220
69.09	821	965	831	1003	898	907	965	936	888	993	1022	1003	1041	1031	1079	1079	611	707	611	630	621	649	563	640	420	430	449	401	439	420	449	458	544	525	640	630	649	602	678	649	430	544	535	535	525	544	573	563	229
70.05	888	1003	984	946	946	917	1089	993	974	1127	1108	1031	1137	1146	1156	1127	707	716	688	793	793	735	678	735	516	430	487	353	449	487	411	411	544	583	592	573	602	611	659	649	420	506	563	516	516	544	583	563	248
71.01	1022	1070	1060	1079	1127	1051	1003	1165	1051	1213	1156	1184	1184	1203	1308	1289	793	821	840	869	831	869	774	850	506	468	497	392	478	506	506	487	506	602	611	592	583	583	583	573	430	478	478	516	487	487	535	554	239
71.96	1022	1175	1098	1232	1251	1146	1175	1213	1098	1289	1251	1299	1328	1356	1404	1270	907	993	898	984	926	965	879	955	525	573	592	449	535	506	525	525	554	640	573	621	573	554	602	640	430	487	497	602	478	506	554	525	287
72.92	1146	1194	1146	1146	1213	1222	1242	1289	1175	1356	1280	1289	1394	1461	1414	1404	946	1079	1022	1089	1031	1079	993	1156	630	506	563	430	583	544	583	563	525	573	592	583	573	573	563	592	439	497	497	497	468	458	497	573	287
73.88	1070	1318	1127	1251	1289	1232	1289	1337	1156	1366	1280	1318	1347	1394	1433	1471	1060	1108	1165	1194	1222	1194	1117	1194	621	583	640	497	602	669	678	678	563	602	583	602	592	554	602	611	382	430	468	506	468	468	535	535	277
74.84	1137	1232	1108	1222	1251	1213	1270	1175	1031	1328	1232	1289	1385	1442	1490	1404	1184	1280	1213	1299	1251	1261	1194	1232	735	716	726	554	678	640	764	678	563	583	563	621	563	592	573	573	411	468	468	430	449	506	516	525	239
75.80	1051	1165	1127	1165	1175	1203	1156	1261	1022	1261	1242	1232	1280	1318	1328	1366	1175	1356	1270	1299	1261	1366	1251	1328	755	688	745	583	840	783	821	764	563	544	592	602	592	563	592	554	430	401	458	497	449	487	516	468	210
76.76	1012	1060	1003	1146	1089	1146	1156	1184	955	1184	1194	1242	1175	1270	1270	1366	1251	1452	1404	1423	1337	1394	1280	1490	802	755	755	669	812	812	869	860	563	630	611	621	592	583	649	602	411	449	468	430	411	449	458	487	277
77.72	821	946	907	965	993	984	984	984	860	1041	984	984	1070	1098	1184	1203	1117	1375	1356	1509	1480	1519	1366	1480	821	821	793	697	869	926	907	879	573	640	640	583	659	630	630	640	430	439	458	458	401	458	401	516	210
78.68	707	869	764	860	888	812	898	955	707	993	917	946	993	1003	1098	1070	1242	1366	1328	1480	1366	1499	1414	1461	917	831	869	755	907	907	917	917	573	659	630	678	678	621	678	649	353	430	439	468	449	449	439	458	220
79.64	707	755	764	774	735	755	802	821	688	783	793	879	831	860	974	926	1127	1308	1366	1442	1375	1366	1404	1413	898	907	907	745	907	974	1012	993	630	611	659	659	640	688	707	678	392	411	372	439	439	439	487	487	220
80.60	563	659	621	640	630	678	678	707	640	726	678	783	783	812	860	831	1060	1280	1366	1375	1280	1366	1308	1347	946	860	984	812	955	1003	1051	1051	640	669	755	688	669	726	735	707	420	430	411	458	458	458	468	420	210
81.56	487	573	506	554	554	525	573	611	525	592	611	688	630	716	755	783	1031	1213	1184	1318	1251	1385	1261	1280	926	926	1031	764	1070	1117	1146	1070	669	764	764	726	716	783	745	840	382	439	439	439	430	468	497	497	220
82.52	420	506	458	478	449	506	468	506	487	497	544	535	554	611	602	649	1022	1156	1261	1261	1194	1242	1203	1251	936	936	984	745	1003	1098	1156	1117	621	755	774	735	745	774	793	755	372	420	420	439	420	458	458	439	248
83.48	334	430	392	458	411	401	401	449	420	458	478	497	487	506	573	573	926	1060	1031	1079	1127	1184	1127	1070	907	965	1031	755	926	1098	1184	1137	735	764	802	764	774	755	812	774	401	382	430	430	439	458	458	497	248
84.44	296	344	353	363	372	334	392	382	353	372	411	411	430	449	468	478	755	955	946	955	869	1041	1012	1022	888	888	965	812	965	984	1060	1079	697	812	774	783	821	783	774	735	344	430	420	458	401	497	497	458	239
85.40	287	334	306	325	277	315	315	296	353	382	401	382	401	411	420	401	659	840	869	946	860	917	936	926	831	926	917	783	850	1003	1012	1060	716	793	821	764	774	764	850	793	439	449	439	458	468	468	439	458	210
86.36	267	315	248	306	248	239	287	296	315	363	372	344	411	411	411	401	602	678	783	774	659	783	755	755	793	840	850	669	840	936	993	888	678	764	793	764	774	812	821	793	372	439	420	392	392	420	497	487	248
87.32	296	287	248	277	296	239	267	306	353	382	411	401	401	363	382	430	516	669	602	678	611	716	669	659	735	783	831	678	850	888	946	936	669	764	764	812	774	755	821	812	392	420	449	430	458	430	449	449	267
88.28	267	306	248	287	287	277	306	267	382	382	411	372	401	392	411	372	449	535	554	573	592	659	602	583	688	755	735	640	783	860	907	898	688	726	764	745	793	745	860	821	401	468	468	420	449	468	497	439	210
89.24	306	334	306	315	325	296	315	315	392	458	449	430	497	458	487	468	411	516	506	516	525	516	516	525	602	716	745	544	764	821	888	764	678	716	726	783	755	783	840	850	392	411	468	430	439	430	506	458	239
90.19	344	363	325	401	344	392	344	325	497	516	554	506	563	554	554	554	392	439	468	468	468	468	506	497	640	602	640	544	716	707	802	697	621	774	745	716	783	735	793	840	382	430	468	411	392	458	506	516	201
91.15	411	420	372	401	468	420	401	411	497	544	563	563	669	573	592	573	411	439	439	449	478	449	449	430	535	592	583	478	669	697	735	678	630	735	678	764	669	735	755	840	344	468	468	420	430	468	468	478	248
92.11	468	506	458	506	487	458	449	430	563	611	640	592	669	688	640	669	411	439	468	439	420	401	430	449	535	544	544	449	544	621	640	640	583	688	745	735	688	726	774	745	420	420	439	468	458	458	487	544	229
93.07	544	535	525	544	563	554	611	516	697	755	764	697	783	802	755	688	439	439	363	458	458	468	449	420	487	535	525	411	544	554	573	592	583	659	640	735	697	716	793	697	372	439	458	430	497	449	468	497	239
94.03	563	649	525	649	688	621	630	611	735	840	774	774	774	812	840	879	458	478	439	458	487	478	401	516	430	439	497	401	487	497	535	563	583	611	649	678	630	697	659	707	382	420	439	401	430	430	525	516	210
94.99	640	669	621	697	630	573	755	688	783	898	898	860	850	888	955	831	430	458	516	497	497	497	449	506	439	430	487	334	449	420	506	478	573	583	592	640	592	649	678	669	382	420	458	420	411	449	478	468	239
95.95	678	764	735	840	745	726	802	755	840	974	888	946	926	1022	993	984	506	573	506	583	544	554	506	535	420	382	458	325	420	458	458	497	525	573	649	592	649	563	669	669	392	401	439	478	401	468	497	544	277
96.91	783	831	755	888	774	793	821	831	869	1041	946	984	1022	1089	1070	1117	583	602	573	583	640	602	563	602	401	430	449	344	458	449	497	487	535	573	563	640	563	602	678	640	363	392	439	468	420	449	468	506	229
97.87	821	946	831	946	869	926	888	888	840	1079	993	1022	1041	1098	1146	1070	659	707	630	726	735	707	649	669	420	439	449	325	411	468	478	468	497	544	573	535	592	602	611	611	372	382	420	411	411	420	449	439	201
98.83	812	936	821	898	888	907	898	936	917	1108	1031	1070	1127	1137	1156	1127	697	793	697	802	821	745	688	707	449	506	430	353	449	449	468	468	487	506	535	554	573	621	554	592	344	401	439	420	430	449	449	468	229
99.79	783	946	879	917	965	917	974	1031	898	1060	1098	1060	1098	1165	1222	1156	745	879	774	821	831	860	745	745	401	449	449	392	420	449	497	487	478	535	544	573	554	535	602	516	372	420	392	430	430	420	449	468	220
100.75	869	955	879	984	936	907	888	993	860	1051	1022	1041	1098	1137	1203	1175	783	936	898	898	946	850	840	907	439	478	487	392	478	478	506	468	516	525	487	554	487	506	583	563	344	411	420	420	382	411	458	487	258
101.70	774	936	869	974	926	1022	888	993	840	1070	1031	1022	1089	1089	1108	1175	802	1022	898	1012	936	1022	850	1098	525	478	535	478	487	544	525	544	497	506	487	535	535	516	487	516	363	392	382	401	420	420	478	430	220
102.66	755	907	821	860	879	879	898	879	774	1012	898	993	1031	1108	1098	1146	840	1031	984	1070	1060	1051	1003	1060	535	497	554	411	487	544	583	525	506	468	554	525	516	506	544	525	325	372	401	372	411	363	478	478	239
103.62	678	840	774	831	860	802	840	850	745	888	860	936	946	1041	1089	1031	860	1060	1012	1175	1070	1022	955	1146	554	516	554	430	554	592	563	563	487	516	525	497	516	544	544	525	344	401	353	392	382	411	430	449	201
104.58	649	783	745	821	755	802	755	850	678	917	812	831	936	955	1003	907	946	1031	1031	1146	1156	1203	1031	1165	583	544	659	497	563	602	678	602	458	516	525	544	535	535	497	535	363	420	382	344	382	392	449	439	239
105.54	649	678	630	774	688	716	726	716	669	821	774	793	840	888	965	917	1003	1137	1127	1165	1137	1165	1203	1117	583	602	592	544	630	649	697	640	487	497	525	535	497	535	525	506	344	344	382	420	372	392	401	420	191
106.50	554	611	563	621	688	611	697	659	621	716	735	745	831	793	831	850	965	1175	1127	1213	1175	1184	1051	1127	621	583	649	573	640	697	716	707	497	563	525	516	544	506	535	554	325	363	372	382	392	353	382	401	201
107.46	487	563	497	525	592	544	592	611	573	611	697	726	707	669	745	764	946	1127	1108	1156	1070	1146	1070	1165	649	649	716	535	688	726	793	726	497	544	573	554	516	516	535	573	325	334	363	392	353	411	401	411	220
108.42	439	525	458	449	506	487	535	516	516	611	649	563	649	621	697	659	955	1089	1117	1156	1108	1137	1079	1194	688	659	774	535	716	783	783	735	497	506	544	554	544	573	554	573	315	420	382	363	372	372	411	392	229
109.38	382	420	401	439	439	458	439	497	478	525	573	544	583	602	688	640	869	974	1089	1156	993	1070	1060	1098	659	726	716	602	745	802	812	726	497	563	583	573	573	544	535	544	325	363	372	372	382	392	363	420	201
110.34	306	344	363	382	401	382	411	430	411	516	506	458	535	583	592	544	831	898	1012	1012	1012	1031	965	1022	678	726	774	525	688	783	850	831	535	611	544	583	544	554	602	630	296	353	325	372	363	344	372	392	210
111.30	296	334	306	363	372	372	392	372	401	468	487	468	468	516	535	516	735	984	984	984	888	993	936	1012	659	707	726	583	774	774	840	821	516	592	583	573	573	573	583	621	363	325	334	325	401	372	382	382	201
112.26	287	315	287	306	334	353	344	315	392	439	487	439	439	449	497	535	649	802	917	860	926	860	888	898	697	697	688	525	764	793	850	831	497	602	563	592	563	602	611	583	306	334	334	353	353	334	353	372	210
113.22	277	315	248	334	315	296	325	325	430	506	487	487	487	535	544	487	640	783	802	793	802	764	793	802	630	669	707	583	735	812	879	840	525	640	602	544	611	592	583	602	325	353	353	344	334	325	420	363	210
114.18	267	306	267	315	296	334	315	306	449	506	487	506	449	516	525	544	563	726	764	735	716	840	735	802	640	735	697	506	716	821	840	783	535	592	611	669	602	573	621	640	277	344	372	363	334	353	382	392	229
115.14	287	296	287	325	306	325	334	315	430	506	478	478	535	497	525	544	535	640	611	621	678	774	669	745	602	649	716	544	745	774	802	783	525	621	611	621	573	611	630	688	296	344	353	353	363	325	372	392	201
116.10	325	334	334	353	325	315	344	315	478	497	535	487	554	506	535	573	563	592	621	640	583	640	649	611	630	621	697	497	659	735	802	802	516	630	611	678	649	640	630	630	306	363	325	372	334	353	382	363	210
117.06	344	353	344	363	363	344	363	382	544	602	554	544	573	554	573	592	478	506	573	535	573	611	554	535	583	563	659	458	659	688	707	716	487	611	621	649	621	611	649	611	306	344	344	344	334	353	411	420	181
118.01	392	458	382	392	420	382	420	430	478	630	611	649	630	602	630	621	449	506	487	535	525	563	487	487	535	602	544	458	611	630	707	669	535	640	630	602	573	602	659	611	277	334	306	296	325	382	382	401	181
118.97	401	468	401	420	439	430	449	449	554	630	659	630	669	697	697	669	458	458	478	497	468	525	478	487	478	535	563	449	554	583	697	630	506	592	583	592	583	602	640	630	287	325	372	363	353	353	392	353	220
119.93	458	516	487	449	449	487	506	458	592	745	755	783	716	697	764	716	468	497	449	516	449	506	478	487	468	506	525	392	611	573	602	592	506	563	592	649	535	573	602	621	277	334	344	372	325	353	382	392	191
120.89	487	506	487	525	516	497	535	573	640	755	764	755	745	793	831	755	411	497	468	525	497	497	497	468	430	449	516	392	525	544	611	573	478	563	563	563	583	583	611	640	306	344	372	334	315	353	392	372	220
121.85	478	592	525	573	602	573	649	573	659	802	783	831	860	716	802	774	420	506	497	487	506	554	468	497	372	458	487	325	458	535	544	516	497	563	544	583	544	621	592	544	287	334	287	363	334	363	334	401	172
122.81	535	602	544	621	669	592	611	649	688	869	793	774	840	888	821	917	478	497	525	497	468	544	449	554	353	468	468	344	497	478	554	497	458	554	535	554	497	573	592	535	287	325	325	315	315	334	382	392	172
123.77	602	649	630	602	611	669	688	678	697	831	860	783	860	860	1022	946	516	544	525	544	544	497	506	516	344	382	458	325	468	487	497	458	468	544	535	544	563	573	602	602	296	344	353	411	315	353	372	401	181
124.73	544	716	602	640	669	697	688	716	669	850	812	831	888	888	965	907	468	630	535	611	592	563	458	573	372	363	449	353	411	439	468	420	430	516	516	525	497	554	592	516	296	353	296	315	315	344	363	382	191
125.69	640	716	630	649	688	640	735	697	716	907	869	860	869	926	965	955	592	583	602	649	583	592	554	602	372	411	458	344	353	439	487	439	430	506	478	516	554	506	544	544	239	344	334	306	325	353	372	334	181
126.65	621	707	611	659	745	678	783	726	726	850	869	898	840	955	888	926	563	669	602	697	621	630	535	621	372	411	392	296	392	430	449	401	420	497	497	525	497	525	554	535	267	315	325	315	334	372	363	372	201
127.61	583	716	611	669	688	707	716	707	735	850	860	831	936	898	993	993	602	688	707	707	688	726	649	745	344	382	401	277	401	439	430	382	411	478	439	516	487	497	506	506	296	306	334	306	334	334	344	353	210
128.57	573	707	630	735	659	716	726	726	640	860	793	821	879	879	936	926	640	726	716	755	745	802	649	735	363	392	449	315	430	411	439	449	411	439	430	506	478	506	468	468	277	344	325	325	315	325	353	392	162
129.52	573	649	640	697	678	688	707	726	611	821	793	793	802	860	898	907	688	831	793	869	745	812	755	764	401	430	468	325	439	458	497	449	382	420	458	506	468	468	535	468	296	334	334	315	401	353	353	372	201
130.48	583	678	563	688	640	678	630	649	602	783	707	812	793	850	821	860	745	812	802	840	812	793	840	831	382	449	458	344	487	430	487	420	449	458	458	487	478	516	487	535	267	296	334	325	325	325	372	411	162
131.44	544	649	544	649	649	649	611	697	563	745	755	688	783	783	840	831	764	926	812	850	869	888	802	888	458	439	439	353	449	516	535	535	420	458	458	468	439	525	458	506	258	344	334	306	334	325	353	363	210
132.40	535	621	525	583	621	602	592	592	573	707	697	707	726	755	745	840	735	926	917	898	936	898	869	907	449	468	478	353	487	525	554	487	430	430	468	439	468	487	525	478	258	344	363	325	334	353	392	334	201
133.36	420	516	497	544	544	516	563	525	516	640	640	659	621	707	802	726	726	898	802	955	860	955	869	907	449	449	506	382	468	516	554	506	392	439	420	458	487	458	468	458	267	306	344	306	334	325	382	363	210
134.32	382	439	411	516	506	468	544	516	516	640	621	544	621	659	649	726	793	907	869	955	907	869	879	898	468	487	554	420	602	563	573	506	411	439	458	449	458	478	468	497	306	325	344	325	325	315	401	353	191
135.28	392	468	420	468	430	449	449	497	468	611	583	535	630	640	640	649	755	917	869	907	879	1003	907	879	497	525	487	439	525	497	573	554	411	430	411	439	439	497	487	487	248	325	325	306	296	363	372	325	191
136.24	334	430	344	430	401	411	420	487	458	554	554	563	573	602	611	602	707	869	869	936	860	974	888	879	525	554	583	439	573	611	669	611	382	478	487	487	449	458	497	468	277	315	306	296	296	296	344	334	201
137.20	334	372	325	382	392	392	420	439	411	535	516	535	544	554	592	592	726	898	898	926	869	898	821	936	535	583	602	449	554	630	659	611	420	439	458	468	401	430	468	487	277	267	258	315	325	363	334	401	172
138.16	325	334	306	382	411	353	392	344	478	525	554	497	544	544	554	563	688	812	840	888	821	907	840	936	535	602	659	420	516	726	707	640	430	487	478	430	468	497	478	478	306	306	277	315	296	258	372	315	172
139.12	267	344	334	353	372	392	353	382	430	487	516	525	544	563	592	611	697	812	869	860	812	793	764	850	563	554	563	420	602	630	688	621	439	487	525	458	411	478	535	516	229	277	287	334	287	287	306	344	172
140.08	315	344	315	353	315	334	344	334	468	487	497	497	544	516	602	544	659	735	764	869	812	879	783	793	573	592	602	458	602	669	649	649	430	478	439	478	468	525	535	525	248	277	277	296	277	325	287	325	162
141.04	315	334	315	315	325	363	344	325	458	516	554	525	525	535	516	630	602	697	802	755	726	774	716	774	573	554	583	439	611	697	735	688	382	487	506	487	449	458	487	525	258	267	287	325	277	325	315	334	153
142.00	277	315	306	344	353	363	306	344	478	563	573	573	506	516	544	535	554	630	659	735	688	774	707	745	506	525	563	420	573	630	659	659	449	506	487	506	497	516	458	468	220	277	296	258	277	296	325	296	162
142.96	277	344	315	287	344	353	334	325	468	592	544	525	554	583	563	573	506	640	659	707	659	707	678	707	478	563	611	439	563	611	716	592	411	478	535	525	458	458	487	497	239	267	287	287	258	287	315	306	181
143.91	296	382	344	353	353	372	353	363	554	554	535	535	554	621	611	554	458	611	592	630	602	621	554	659	478	535	592	392	516	602	669	649	372	487	487	497	516	478	487	478	267	248	267	296	306	296	287	277	162
144.87	372	353	306	382	401	315	392	430	516	649	640	630	621	602	697	592	449	525	592	649	554	602	563	563	468	506	583	363	525	602	669	649	478	535	478	535	506	487	506	535	258	296	277	287	267	296	277	325	153
145.83	353	420	306	439	430	372	306	392	506	621	630	630	659	669	688	726	506	516	544	592	583	630	535	544	506	506	544	392	592	602	678	563	411	497	506	497	535	487	544	544	220	267	306	306	267	296	296	296	162
146.79	401	458	353	449	458	439	458	439	554	669	688	621	688	640	678	659	430	563	525	535	535	583	535	535	430	468	525	401	535	544	640	573	430	497	497	478	478	449	525	478	191	296	258	296	267	287	287	287	172
147.75	334	468	392	439	468	449	420	439	573	745	697	659	716	716	716	697	439	516	478	525	525	573	497	487	449	478	497	353	535	573	535	554	401	430	458	487	516	468	535	516	229	258	315	267	287	248	296	306	143
148.71	372	497	430	430	458	487	506	468	592	716	688	688	697	716	755	783	420	506	497	506	554	525	478	563	420	468	516	334	468	497	583	525	449	497	468	458	487	497	497	468	267	277	277	287	306	267	306	306	172
149.67	449	516	439	487	516	468	506	506	611	678	774	688	640	726	783	697	411	478	516	506	506	506	525	497	363	458	487	315	449	535	516	516	382	458	506	468	468	478	535	516	239	325	248	267	287	325	306	306	172
150.63	439	506	449	468	525	525	525	506	640	697	669	764	707	783	745	735	401	506	420	516	458	478	439	525	363	430	487	306	430	478	516	487	382	458	516	478	449	487	535	506	220	287	287	277	267	306	267	315	162
151.59	382	535	468	525	497	516	487	516	592	716	697	707	735	678	793	716	420	506	497	516	506	458	430	497	353	372	420	287	401	430	487	449	420	449	439	487	430	430	525	430	220	267	248	248	287	287	315	306	162
152.55	478	573	478	525	544	525	535	535	563	764	735	735	764	783	840	764	468	516	535	563	544	544	497	535	372	411	458	267	439	439	487	478	392	439	449	458	430	458	497	478	239	277	277	296	306	239	258	334	162
153.51	439	573	506	573	573	554	525	573	525	707	735	707	764	802	783	774	487	544	516	554	611	554	516	544	353	382	372	277	382	430	420	392	382	401	478	411	430	497	506	468	239	258	287	296	277	296	296	325	172
154.47	487	544	458	535	592	563	525	611	573	735	678	697	707	821	802	802	535	583	563	621	583	630	525	592	334	334	382	277	372	449	487	372	334	401	439	468	439	439	439	468	248	258	258	267	287	287	296	325	172
155.42	468	535	468	506	535	516	554	583	506	659	735	688	716	688	726	802	535	621	563	611	621	573	544	583	334	363	353	277	353	401	449	392	353	458	430	420	411	420	468	420	239	248	277	239	287	277	306	277	153
156.38	449	554	487	497	573	544	544	535	554	726	669	669	659	726	688	707	535	649	640	621	602	649	563	611	363	382	344	287	363	411	392	392	372	372	392	430	430	411	449	458	248	287	258	258	267	267	315	277	153
157.34	420	525	420	497	497	506	478	583	544	659	726	621	640	640	764	678	573	678	583	726	640	659	592	659	353	334	392	287	439	382	401	401	363	401	411	420	420	392	449	439	239	248	267	306	239	306	296	277	143
158.30	411	506	430	497	458	497	516	516	458	602	669	602	640	640	726	649	611	726	630	649	659	697	602	669	344	353	353	296	382	392	411	392	344	382	392	449	439	420	449	458	220	248	239	277	239	248	287	287	172
159.26	439	487	420	487	497	420	544	525	478	630	630	592	640	640	707	726	583	678	735	697	707	697	659	726	363	420	401	287	392	363	439	439	344	458	468	449	439	401	430	449	229	248	258	296	258	248	277	296	162
160.22	401	478	401	439	439	468	439	468	458	621	573	583	583	611	640	640	592	621	649	774	707	802	716	745	382	334	430	277	420	411	430	411	334	382	382	411	430	420	411	420	220	277	258	267	267	315	306	267	153
161.18	344	458	372	439	449	420	430	468	468	525	630	525	630	583	640	611	602	726	707	840	726	716	649	678	392	382	420	325	430	430	439	449	315	363	392	382	372	392	449	392	201	267	287	267	248	267	267	267	134
162.14	315	420	287	420	392	420	420	449	411	525	583	525	563	573	583	630	602	745	745	755	764	735	659	774	363	363	439	287	411	458	449	449	344	372	372	411	353	401	411	392	239	248	248	258	248	277	267	287	153
163.10	315	372	334	392	420	411	382	411	458	535	544	516	535	554	602	573	592	774	659	659	716	726	678	812	420	411	411	277	430	401	458	478	315	344	344	382	363	344	439	334	191	267	248	267	258	229	287	296	143
164.06	363	325	287	363	353	411	382	372	401	544	535	468	554	535	563	525	554	755	716	707	764	716	669	726	363	411	401	277	439	449	478	420	315	392	411	411	363	392	372	430	210	229	258	248	229	258	287	287	162
165.02	277	372	325	334	382	325	372	353	439	497	506	458	497	478	563	525	563	669	697	755	707	716	649	802	392	382	430	315	439	449	497	420	325	401	363	411	363	411	430	372	229	220	229	267	239	267	277	277	153
165.98	296	353	267	334	325	344	334	315	439	487	506	497	516	535	525	506	516	669	649	716	678	783	678	735	401	430	439	306	439	468	487	478	306	353	344	363	372	334	401	392	210	239	239	267	210	229	248	277	153
166.93	267	344	296	315	315	325	315	325	401	516	497	487	497	497	506	544	535	678	707	659	678	726	669	678	420	420	439	334	430	478	468	478	306	392	430	353	382	372	411	430	201	220	210	277	248	258	296	229	172
167.89	258	334	277	277	325	306	344	325	420	525	487	458	497	487	563	487	525	659	592	707	688	678	659	697	382	411	478	315	439	458	497	487	334	411	411	372	392	344	392	420	201	229	220	210	258	239	239	239	162
168.85	267	325	267	344	315	315	325	325	401	497	544	458	544	506	602	516	449	621	602	678	640	659	592	659	411	468	449	306	382	449	497	458	296	344	430	372	363	344	420	392	201	229	220	248	210	220	258	267	191
169.81	277	334	277	334	315	296	372	315	430	487	573	516	516	554	516	516	497	583	563	669	697	602	554	630	372	430	468	306	497	487	525	468	277	363	420	363	392	363	401	372	191	210	220	229	210	239	267	267	143
170.77	287	306	248	277	315	334	315	334	478	516	554	573	516	573	554	544	430	602	554	611	573	611	535	640	325	363	468	287	439	506	506	525	277	334	392	315	344	353	411	420	191	229	239	220	210	229	258	229	172
171.73	296	344	287	344	296	353	315	334	439	535	554	544	583	563	535	554	430	525	563	544	497	602	487	583	372	411	468	277	430	430	458	468	325	420	372	344	430	382	401	363	191	210	220	210	210	229	229	277	153
172.69	277	325	325	344	325	315	315	372	449	573	611	544	563	563	583	573	420	487	516	554	554	592	497	554	401	372	430	315	458	468	487	487	353	401	401	334	363	353	392	363	191	229	201	220	210	181	239	229	124
173.65	315	344	306	306	344	334	344	363	458	544	535	525	583	506	573	563	411	506	516	497	525	573	458	583	363	372	401	258	382	497	478	487	296	334	372	439	363	363	392	344	172	229	229	220	229	201	248	248	134
174.61	277	363	334	344	344	315	363	372	468	535	563	525	554	544	583	611	392	506	458	516	439	487	439	544	306	363	382	287	420	449	497	401	296	401	363	334	372	353	372	363	162	210	220	191	191	210	267	229	124
175.57	325	363	344	344	353	382	363	382	478	602	592	525	583	525	611	563	411	478	430	468	468	478	439	487	315	353	392	248	458	439	478	420	306	344	353	363	363	344	363	325	191	191	220	210	210	220	210	239	134
176.53	353	420	325	372	363	353	363	363	487	602	554	583	602	592	649	583	344	468	420	497	525	468	411	458	334	382	372	258	382	430	439	411	325	392	353	401	363	372	372	353	181	210	191	220	220	191	210	220	162
177.48	296	382	353	372	392	344	392	382	449	583	573	535	583	621	630	592	363	430	439	506	468	478	458	449	306	334	439	287	372	411	478	372	306	363	344	420	353	382	363	392	201	201	201	191	210	181	220	229	143
178.44	315	411	334	401	430	372	420	372	458	611	535	583	573	602	621	621	372	449	449	478	458	544	411	468	306	353	353	277	363	392	411	392	353	363	372	382	334	344	411	363	153	181	229	229	191	210	201	201	124
179.40	353	392	392	382	382	372	392	382	468	535	573	563	573	573	592	621	392	449	458	468	478	478	411	449	287	315	334	220	372	392	430	392	296	363	344	353	363	353	382	334	181	181	229	201	201	229	201	210	153
180.36	363	420	344	411	392	420	382	411	487	554	563	525	554	563	602	602	392	478	458	458	430	468	411	487	287	287	315	258	344	372	382	325	258	372	353	363	325	363	353	401	172	229	201	201	181	191	239	220	153
181.32	353	382	325	382	363	372	401	401	468	554	544	535	583	516	621	583	372	478	430	497	468	487	439	449	296	277	306	258	334	344	372	363	277	315	325	344	372	372	353	363	191	181	201	172	220	191	229	201	134
182.28	363	439	363	353	382	401	401	411	439	516	535	506	544	583	592	592	411	458	439	458	478	439	430	439	287	306	315	248	296	372	334	392	277	334	353	334	353	401	353	353	172	172	210	191	181	229	201	201	134
183.24	344	401	353	392	411	430	401	411	439	506	563	497	535	573	573	544	392	516	487	516	478	420	458	468	306	306	325	239	315	344	382	372	306	353	382	353	315	306	353	325	181	201	220	191	210	191	191	239	191
184.20	325	372	315	392	372	363	420	382	439	535	554	497	544	544	602	573	430	506	468	487	506	478	468	506	267	315	315	229	306	315	382	325	258	296	325	334	344	344	353	325	162	229	220	181	191	210	210	229	134
185.16	334	392	334	334	392	363	382	363	392	535	516	487	535	478	573	554	449	506	468	525	535	468	458	497	267	315	315	258	334	363	334	287	267	325	296	344	315	287	353	353	181	191	191	201	201	220	239	229	134
186.12	296	392	344	353	353	344	344	449	430	535	487	487	544	506	583	535	420	497	487	602	544	506	430	497	267	277	296	220	287	353	372	334	258	334	344	334	315	372	334	306	162	191	181	191	191	201	172	191	115
187.08	296	353	353	401	344	344	353	353	372	478	516	487	478	506	554	573	420	544	525	554	525	506	458	573	296	277	306	229	287	306	344	306	248	306	315	325	315	344	334	296	162	181	210	181	181	181	229	229	143
188.03	306	325	267	344	353	344	372	372	430	525	478	439	478	506	506	544	392	544	497	516	506	583	468	506	277	296	334	239	306	306	353	315	258	296	287	306	334	296	344	315	153	172	210	191	172	191	181	210	134
188.99	277	334	287	325	315	334	363	353	344	487	468	478	420	468	544	478	430	544	487	592	554	516	535	592	287	267	325	220	315	296	287	296	258	287	325	353	325	287	353	306	153	201	201	191	181	229	210	191	134
189.95	277	315	296	315	325	344	306	344	420	487	478	420	497	506	439	506	411	573	487	573	554	535	535	506	267	277	306	210	287	344	344	325	267	296	296	296	344	306	344	306	162	181	191	201	210	191	181	229	105
190.91	277	325	277	315	296	315	277	306	334	468	487	478	468	449	506	478	468	535	525	544	535	573	525	487	306	296	287	201	277	344	353	344	229	248	296	315	315	258	325	277	181	191	181	172	162	201	201	220	134
191.87	258	287	277	315	287	277	325	306	401	430	468	420	487	468	478	535	411	592	525	525	497	592	506	516	277	267	296	201	306	315	401	344	239	315	296	296	248	296	334	315	143	201	191	191	162	191	210	229	124
192.83	267	325	277	258	277	296	287	315	392	478	497	478	478	506	525	468	411	525	478	563	544	563	487	563	306	306	325	258	315	334	325	325	248	287	277	334	287	306	306	315	153	172	172	162	191	210	172	191	124
193.79	267	296	267	277	267	296	287	325	372	439	458	411	439	458	449	497	430	506	506	563	535	506	497	525	258	325	306	210	296	334	382	315	248	277	296	287	306	296	306	306	153	134	201	191	191	181	210	191	115
194.75	239	306	210	277	296	296	287	315	334	525	478	458	468	468	506	478	392	573	497	544	487	535	468	554	267	287	306	210	334	363	344	296	315	287	258	287	344	287	306	306	134	191	191	191	181	162	210	201	115
195.71	220	296	248	258	296	258	267	267	344	449	439	411	439	487	458	420	401	468	487	563	487	544	478	516	334	277	363	229	325	325	353	325	277	277	287	267	277	277	287	267	162	153	153	201	162	143	191	191	134
196.67	267	277	220	258	258	296	277	287	401	439	468	439	468	430	449	478	363	506	487	525	497	516	497	535	287	296	334	201	296	325	382	344	229	267	277	287	296	287	287	325	143	181	172	201	181	191	181	201	134
197.62	267	248	248	248	287	229	306	258	372	439	487	411	506	497	497	478	353	516	497	516	439	525	430	487	239	277	325	201	306	353	401	372	210	277	277	315	277	296	239	306	143	181	153	181	191	181	191	181	105
[truncated: 15 more columns]
