# Supplementary material for: Intracellular potassium levels orchestrate circadian rhythmicity and cell division
Source: Nat Commun. 2026 May 22;17:6738. doi: 10.1038/s41467-026-73351-2 (PMC13385874; doi:10.1038/s41467-026-73351-2)
Supplement: Supplementary file 8 — Source Data [file 41467_2026_73351_MOESM8_ESM.zip › Source data/S4b.txt]

0.00	0.1725	-0.0775	-0.1075	0.0125
31.25	0.2725	0.0525	-0.0775	-0.1875
62.50	0.2925	0.2025	-0.0475	0.1625
125.00	0.3525	0.3925	0.2425	0.1825
250.00	0.5525	0.6025	0.5225	0.3925
500.00	1.3825	1.0025	0.9625	0.6725
1000.00	1.4225	1.4525	2.3925	2.0025
2000.00	3.6225	4.6825	5.3925	2.8925
4000.00	2.7725	3.0925	4.5025	4.4825
