# Supplementary material for: Intracellular potassium levels orchestrate circadian rhythmicity and cell division
Source: Nat Commun. 2026 May 22;17:6738. doi: 10.1038/s41467-026-73351-2 (PMC13385874; doi:10.1038/s41467-026-73351-2)
Supplement: Supplementary file 8 — Source Data [file 41467_2026_73351_MOESM8_ESM.zip › Source data/1c and S1f middle.txt]

Time in LL (hours)	0mM Cs	0mM Cs	0mM Cs	0mM Cs	0mM Cs	0mM Cs	0mM Cs	0mM Cs	2mM Cs	2mM Cs	2mM Cs	2mM Cs	2mM Cs	2mM Cs	2mM Cs	2mM Cs	4mM Cs	4mM Cs	4mM Cs	4mM Cs	4mM Cs	4mM Cs	4mM Cs	4mM Cs	6mM Cs	6mM Cs	6mM Cs	6mM Cs	6mM Cs	6mM Cs	6mM Cs	6mM Cs	8mM Cs	8mM Cs	8mM Cs	8mM Cs	8mM Cs	8mM Cs	8mM Cs	8mM Cs	12mM Cs	12mM Cs	12mM Cs	12mM Cs	12mM Cs	12mM Cs	12mM Cs	12mM Cs	16mM Cs
6.73	2493	2540	2521	2531	2512	2397	2550	2455	2378	2302	2388	2330	2283	2311	2302	2321	2598	2521	2493	2550	2626	2617	2311	2540	2302	2378	2369	2235	2273	2149	2264	2225	2216	2416	2264	2359	2273	2311	2273	2168	2340	2407	2416	2359	2349	2311	2254	2216	2426
7.69	1519	1509	1490	1490	1423	1433	1337	1375	1137	1222	1127	1165	1156	1108	1156	1184	1184	1156	1222	1165	1165	1261	1127	1194	1089	1194	1079	1117	1175	1127	1098	1108	1137	1137	1108	1127	1175	1079	1156	1098	1251	1251	1213	1117	1194	1175	1137	1194	1175
8.65	946	936	812	831	821	755	745	764	630	649	678	630	659	649	649	583	611	649	621	659	592	621	592	640	563	573	630	630	554	583	563	554	602	659	611	602	659	649	592	592	611	678	649	678	649	640	621	669	649
9.61	449	420	401	411	420	401	439	411	334	344	315	334	344	315	344	325	344	344	315	334	325	306	258	344	315	325	315	325	353	334	287	306	401	325	315	325	306	315	306	306	306	315	306	363	344	344	306	334	325
10.57	201	229	210	191	210	239	191	181	162	181	181	191	162	172	201	201	172	191	191	191	191	172	191	201	191	172	191	153	153	162	191	153	334	172	162	143	181	181	191	172	210	181	181	172	162	172	181	201	201
11.53	172	124	134	124	143	134	115	134	115	124	115	124	124	134	115	124	105	115	124	115	124	124	115	105	134	115	115	134	115	105	143	115	258	124	134	124	96	124	143	124	153	143	124	124	124	124	124	143	124
12.49	105	134	134	124	134	115	143	134	124	124	124	115	134	134	124	134	124	134	153	143	124	162	134	143	134	124	153	134	134	115	153	124	325	124	162	134	143	153	143	124	143	143	134	124	124	124	162	134	134
13.45	258	229	239	220	201	220	220	201	201	210	201	229	239	210	220	191	248	239	229	229	220	248	220	248	210	229	210	229	220	229	239	210	325	201	239	229	220	229	220	220	239	201	239	201	201	220	210	201	172
14.41	401	478	449	411	411	430	439	392	420	392	372	372	420	382	401	392	449	430	487	411	458	439	411	420	430	430	392	420	392	392	382	392	487	401	401	392	392	439	411	392	334	325	363	334	372	344	353	334	239
15.36	688	726	659	678	697	669	697	630	707	678	678	669	697	707	697	649	793	707	735	735	812	726	697	716	659	726	697	649	669	630	716	716	697	678	678	649	621	640	707	678	535	516	583	563	554	573	544	525	277
16.32	1022	946	926	965	974	946	1003	1003	993	926	1031	946	1031	946	955	946	1041	1031	1108	1089	1079	1089	1022	1156	1070	955	1003	1022	1022	1012	1031	984	936	917	993	1003	1003	1003	1022	965	735	735	669	726	697	774	716	697	344
17.28	1251	1337	1222	1308	1242	1213	1251	1213	1328	1299	1232	1347	1251	1251	1184	1194	1414	1480	1394	1356	1385	1490	1394	1471	1308	1299	1328	1289	1347	1289	1347	1203	1194	1394	1213	1270	1308	1242	1318	1261	850	936	879	850	898	879	831	879	439
18.24	1595	1605	1643	1595	1624	1480	1509	1528	1585	1538	1547	1547	1557	1566	1605	1633	1834	1796	1796	1738	1786	1815	1738	1834	1710	1671	1729	1605	1643	1566	1614	1547	1433	1595	1490	1519	1595	1585	1595	1614	1031	1022	1051	1098	1031	1051	993	984	468
19.20	1824	1939	1796	1824	1853	1748	1738	1796	1929	1872	1901	1853	1853	1824	1805	1987	2168	2149	2120	2168	2168	2187	1967	2206	2034	1910	1920	1948	1920	1910	1862	1910	1738	1881	1872	1796	1910	1843	1910	1710	1165	1089	1137	1165	1098	1137	1127	1194	573
20.16	2082	2130	2197	2139	2101	2044	2158	2187	2216	2292	2244	2139	2130	2168	2139	2092	2435	2560	2550	2407	2388	2550	2330	2512	2235	2187	2273	2178	2349	2206	2149	2149	1853	2130	2111	2101	2139	2101	2073	2120	1261	1251	1194	1270	1222	1280	1213	1194	611
21.12	2560	2493	2474	2483	2512	2397	2464	2455	2474	2598	2598	2540	2607	2550	2435	2512	2770	2865	2817	2884	2732	2923	2712	2875	2607	2560	2636	2560	2674	2693	2598	2531	2044	2407	2330	2378	2388	2388	2455	2416	1404	1337	1308	1385	1308	1414	1318	1347	649
22.08	2636	2684	2779	2827	2808	2693	2837	2808	2865	2798	2865	2760	2789	2722	2693	2817	3094	3028	3133	3123	3190	3123	2932	3133	2808	2932	2837	2817	2779	2875	2779	2798	2283	2626	2531	2474	2426	2703	2684	2550	1490	1461	1452	1519	1404	1442	1461	1538	716
23.04	2961	2903	2856	2808	2827	2732	2837	2646	2894	2827	2837	2999	2837	2817	2808	2827	3180	3352	3314	3200	3247	3343	2989	3362	2989	3047	2999	2970	3008	3094	3008	2932	2416	2789	2674	2751	2712	2722	2741	2626	1585	1585	1528	1566	1509	1519	1519	1547	755
24.00	2751	2732	2751	2732	2722	2579	2789	2703	2732	2521	2674	2684	2626	2607	2607	2712	3104	3180	2970	3028	3094	3180	2970	3209	2999	3085	2942	2942	2961	2961	2856	2875	2550	2856	2751	2875	2789	2808	2684	2770	1643	1738	1719	1605	1652	1652	1633	1710	783
24.96	2550	2311	2369	2416	2330	2235	2369	2283	2349	2197	2369	2311	2311	2149	2321	2321	2770	2732	2751	2760	2760	2789	2626	2789	2865	2741	2808	2751	2760	2722	2760	2760	2464	2875	2626	2655	2693	2770	2808	2798	1786	1767	1719	1729	1786	1757	1671	1690	821
25.92	2139	2034	2006	2053	2015	1891	2053	2015	1853	1872	1862	1901	1862	1977	1872	1948	2349	2235	2264	2254	2330	2388	2101	2445	2340	2445	2455	2187	2349	2359	2321	2378	2349	2550	2560	2588	2588	2550	2617	2464	1738	1767	1681	1796	1748	1805	1824	1652	926
26.88	1719	1757	1624	1786	1738	1738	1662	1652	1614	1652	1557	1624	1614	1595	1643	1595	1967	1939	1929	1901	1920	1987	1796	2006	1967	1987	2082	1948	1996	2082	2006	2025	2206	2273	2254	2264	2235	2273	2235	2283	1796	1767	1834	1824	1729	1738	1786	1662	898
27.84	1519	1509	1442	1366	1461	1261	1480	1433	1347	1308	1356	1385	1366	1366	1423	1328	1605	1633	1738	1690	1643	1710	1509	1748	1662	1738	1681	1652	1700	1614	1719	1671	2130	1967	1939	1977	1910	1891	1920	1948	1776	1796	1824	1776	1796	1901	1796	1805	965
28.80	1242	1280	1146	1203	1089	1156	1165	1137	1070	1003	1089	1098	1070	1108	1108	1098	1337	1356	1328	1318	1366	1404	1213	1347	1414	1414	1452	1385	1423	1385	1385	1385	1881	1652	1614	1729	1643	1633	1690	1614	1729	1757	1662	1805	1776	1700	1719	1719	1012
29.76	907	926	936	965	955	879	898	860	850	812	917	888	840	821	850	840	1051	965	1041	1051	1022	1041	965	1108	1108	1060	1194	1137	1041	1194	1117	1108	1748	1318	1356	1347	1404	1452	1337	1280	1690	1614	1662	1719	1595	1710	1633	1547	1098
30.72	688	697	649	649	688	659	669	669	716	602	611	630	592	563	611	640	764	840	821	840	860	774	735	802	879	879	907	793	869	860	888	946	1490	1137	1070	1146	1060	1089	1127	1137	1490	1480	1480	1557	1433	1528	1499	1404	984
31.68	554	468	487	478	525	478	506	458	430	420	478	468	430	439	458	449	621	621	592	649	563	592	563	592	669	688	649	669	621	640	669	649	1375	888	812	850	802	860	888	850	1337	1318	1356	1385	1289	1366	1261	1328	993
32.63	344	392	334	325	363	306	353	372	287	306	382	334	296	334	325	325	430	382	382	382	382	392	334	382	506	439	525	458	439	449	478	449	1175	716	621	640	621	621	630	630	1242	1194	1156	1299	1194	1175	1175	1213	1022
33.59	258	258	248	248	248	220	229	267	239	210	229	201	220	210	258	191	287	287	296	315	306	277	277	267	315	353	353	363	325	296	315	353	1098	420	468	478	487	439	478	458	1051	993	1012	974	1051	974	974	965	984
34.55	162	210	210	172	181	162	162	153	153	172	162	181	162	162	191	172	201	191	220	210	239	220	153	229	220	201	239	229	248	210	191	220	907	372	306	344	344	334	334	334	898	860	850	812	802	917	879	879	936
35.51	172	143	172	134	172	143	172	134	153	143	134	134	143	115	143	105	162	172	162	172	162	172	181	172	181	162	181	172	162	191	181	201	812	258	248	258	258	229	210	248	735	688	659	745	678	735	688	707	840
36.47	143	191	191	162	172	172	201	162	181	181	162	162	191	172	172	153	172	162	153	162	172	172	172	181	172	162	181	162	162	172	143	143	688	210	210	248	210	210	201	191	630	621	583	573	583	583	573	592	869
37.43	229	248	229	287	201	229	239	229	267	220	181	220	239	229	229	201	229	210	210	201	220	229	181	201	172	201	162	162	201	191	191	210	535	201	201	191	191	191	210	210	554	487	478	478	497	458	506	497	774
38.39	334	372	363	353	334	344	344	325	306	334	392	334	344	344	325	287	277	248	315	334	325	296	296	277	239	248	210	267	248	210	210	229	525	248	220	220	220	229	229	239	458	487	430	430	382	458	439	392	707
39.35	525	525	458	478	468	401	458	411	468	439	439	478	449	449	420	449	420	449	392	401	392	420	420	439	344	315	344	353	353	353	306	334	544	248	248	277	277	306	296	287	372	372	382	411	382	420	411	372	707
40.31	669	697	640	688	678	630	640	621	630	640	640	649	621	621	621	659	669	602	573	621	583	669	592	611	535	487	497	468	497	478	506	478	554	372	401	372	372	363	392	401	392	401	392	344	353	392	325	372	688
41.27	802	793	850	831	821	840	840	774	860	821	831	764	850	755	755	783	802	831	850	840	860	821	802	735	659	602	640	630	640	640	640	621	583	468	497	487	525	563	487	506	430	420	420	382	372	392	420	363	611
42.22	1203	1117	1022	1117	1051	936	1041	936	1098	1089	1127	1079	984	1003	1070	1041	1070	1051	1051	1022	1041	1041	1031	1012	840	860	850	764	840	850	879	840	678	707	602	659	649	716	697	649	439	420	516	468	411	468	430	430	659
43.18	1394	1385	1242	1337	1337	1242	1261	1289	1394	1280	1337	1308	1318	1318	1261	1433	1328	1328	1299	1337	1289	1337	1222	1366	1079	1051	1079	1079	1089	1060	1060	1041	774	860	831	831	860	926	850	879	554	497	506	554	535	554	487	544	583
44.14	1700	1662	1576	1557	1538	1547	1624	1490	1690	1624	1624	1681	1595	1681	1662	1614	1652	1719	1614	1662	1738	1690	1614	1595	1366	1280	1423	1356	1308	1356	1347	1328	888	1041	1137	1117	1098	1117	1041	1098	669	621	611	640	678	640	602	630	659
45.10	1910	1958	1843	1815	1796	1815	1815	1815	1939	1910	2015	1996	1939	1853	1967	2015	2111	2053	1987	2025	2044	2015	1910	2006	1643	1662	1614	1557	1643	1710	1538	1576	1051	1308	1280	1308	1394	1328	1375	1337	783	707	755	831	793	745	697	716	592
46.06	2369	2216	2063	2082	2187	2082	2178	2015	2264	2244	2235	2168	2168	2168	2225	2244	2426	2445	2378	2321	2330	2273	2244	2321	1939	1939	2101	1920	1958	1939	1920	1987	1270	1547	1595	1614	1566	1652	1595	1557	860	898	936	926	926	917	869	850	640
47.02	2378	2426	2311	2311	2445	2225	2254	2302	2560	2426	2445	2416	2340	2378	2512	2407	2751	2626	2646	2732	2636	2665	2569	2741	2264	2254	2273	2225	2254	2244	2235	2292	1471	1901	1872	1910	1872	1967	1872	1843	1060	1022	1051	1070	1070	1117	1031	1060	697
47.98	2464	2455	2521	2359	2512	2369	2340	2435	2502	2540	2617	2588	2521	2483	2626	2646	2970	2846	2923	2846	2846	2884	2579	2903	2531	2483	2617	2493	2626	2502	2512	2560	1681	2158	2111	2139	2082	2101	2187	2130	1175	1213	1137	1203	1222	1146	1232	1222	764
48.94	2455	2435	2311	2292	2378	2254	2378	2321	2531	2302	2474	2426	2378	2359	2426	2474	2942	3075	2961	3037	3056	2980	2703	2999	2779	2798	2626	2703	2655	2722	2703	2655	1805	2321	2283	2292	2416	2435	2311	2359	1366	1423	1442	1433	1433	1480	1414	1328	840
49.90	2321	2302	2235	2120	2158	2101	2254	2139	2216	2264	2311	2311	2311	2187	2330	2264	2932	2865	2827	2770	2942	2923	2722	2989	2684	2674	2903	2646	2808	2741	2798	2684	2015	2655	2493	2550	2521	2464	2521	2483	1605	1557	1633	1633	1538	1576	1519	1452	850
50.86	2073	2111	1967	2034	1920	1920	2063	1958	1987	1967	1958	2139	2025	2149	2197	2111	2684	2779	2655	2808	2779	2751	2474	2846	2779	2751	2846	2665	2732	2770	2674	2712	2082	2741	2550	2674	2703	2703	2770	2588	1786	1700	1776	1834	1757	1805	1719	1690	1003
51.82	1881	1853	1776	1767	1862	1690	1834	1796	1853	1700	1834	1815	1796	1796	1786	1815	2493	2455	2426	2455	2416	2474	2264	2550	2607	2607	2588	2474	2617	2579	2655	2579	2044	2703	2588	2693	2693	2722	2703	2579	1872	1853	1920	1939	1901	2006	1834	1891	993
52.78	1614	1595	1566	1528	1585	1433	1538	1509	1528	1576	1624	1585	1576	1605	1585	1605	2130	2187	2139	2130	2130	2187	1987	2178	2388	2283	2397	2302	2321	2349	2378	2244	2092	2703	2598	2684	2636	2569	2626	2540	2053	1987	2120	2034	1977	1939	1996	1987	1079
53.74	1394	1318	1242	1289	1347	1184	1366	1270	1289	1242	1318	1242	1337	1280	1347	1347	1719	1853	1719	1853	1824	1853	1786	1843	2139	2063	2101	1891	2149	2053	2158	2063	2034	2560	2349	2426	2369	2483	2407	2359	2216	2149	2063	2149	2149	2130	2034	2139	1213
54.70	1060	1031	1041	1079	1079	1051	1070	1012	1041	1031	1012	1070	1041	1051	1117	1041	1461	1519	1423	1490	1585	1547	1404	1547	1815	1757	1805	1815	1815	1786	1834	1796	1901	2330	2197	2216	2082	2216	2216	2111	2216	2187	2130	2244	2216	2264	2063	2139	1184
55.66	917	793	774	840	840	812	888	821	793	774	831	793	840	831	850	898	1165	1318	1165	1251	1270	1184	1098	1242	1461	1442	1576	1356	1499	1519	1471	1452	1834	2082	1891	1910	1939	1881	1948	1939	2187	1977	2073	2168	2063	2130	2082	2082	1299
56.62	678	621	649	630	630	611	640	716	602	583	602	630	602	602	678	621	984	993	965	974	907	917	860	946	1222	1184	1222	1156	1194	1222	1299	1165	1748	1614	1643	1671	1633	1652	1719	1652	2111	1996	1987	2044	1996	2053	1977	2063	1347
57.58	487	516	497	458	497	487	525	516	554	478	478	497	487	525	497	497	735	812	755	745	745	812	678	831	1022	1012	1012	965	984	993	1060	965	1557	1433	1385	1414	1433	1433	1385	1356	2092	1977	1967	1948	1948	2063	1881	1920	1385
58.54	392	382	401	363	401	392	392	363	382	411	392	372	401	392	382	353	573	592	611	611	583	583	554	544	783	793	821	831	802	764	802	764	1490	1146	1098	1184	1127	1117	1222	1146	1843	1805	1767	1843	1805	1920	1786	1824	1452
59.50	296	306	363	277	306	306	287	267	315	277	325	306	287	267	306	315	458	439	449	420	468	430	392	430	611	611	611	611	649	611	678	621	1442	965	898	946	955	936	936	936	1690	1605	1710	1605	1690	1738	1729	1719	1385
60.46	287	267	296	306	248	258	258	267	277	258	267	248	267	258	296	239	392	363	315	344	353	382	296	344	478	468	458	458	468	468	468	439	1318	764	745	812	755	783	821	755	1605	1509	1499	1519	1509	1519	1519	1509	1385
61.41	258	277	287	258	239	306	287	258	267	258	258	258	267	258	267	239	306	306	325	325	306	334	296	296	420	344	363	363	392	401	363	411	1165	649	535	611	554	621	583	583	1337	1394	1356	1328	1318	1366	1385	1318	1299
62.37	344	325	344	382	306	287	296	296	296	287	315	296	325	334	296	306	287	315	296	315	363	287	287	296	296	325	344	344	325	353	334	325	1156	497	439	525	449	468	458	468	1175	1137	1213	1242	1070	1165	1165	1127	1194
63.33	382	401	344	401	392	392	344	325	382	363	372	392	382	344	382	353	411	344	334	334	325	382	287	277	325	277	277	315	315	287	267	325	1108	420	382	401	363	392	401	392	1041	974	955	1022	1003	984	1012	993	1232
64.29	497	458	525	487	458	458	439	420	468	468	506	497	458	458	420	449	439	401	401	439	392	382	353	392	353	287	325	287	315	372	287	325	1003	392	334	363	372	363	315	334	936	879	831	888	898	888	926	907	1261
65.25	592	649	669	630	611	516	630	563	621	611	602	640	621	573	611	611	544	583	525	506	535	535	497	525	382	363	392	382	392	353	363	363	955	334	334	334	334	372	325	325	802	707	745	716	707	726	716	802	1108
66.21	793	831	774	812	755	764	755	707	764	764	774	831	783	755	697	783	640	659	688	688	707	688	573	659	458	430	468	506	468	401	449	506	984	363	353	392	325	344	363	344	678	630	621	716	697	630	659	745	1137
67.17	1031	1041	984	936	993	888	955	850	1003	993	955	1022	936	926	926	984	850	821	793	888	907	802	831	812	573	516	563	640	602	544	554	621	965	420	439	420	411	420	439	392	621	563	602	621	621	602	621	611	955
68.13	1261	1203	1146	1194	1165	1137	1156	1089	1175	1146	1203	1232	1194	1089	1261	1146	1079	993	1060	1070	1079	1079	965	1022	716	745	697	688	735	688	745	716	869	544	487	468	554	516	516	458	525	525	544	554	563	563	544	535	926
69.09	1423	1519	1356	1414	1404	1347	1347	1366	1509	1433	1538	1519	1490	1452	1414	1528	1280	1242	1308	1270	1366	1270	1232	1270	879	936	917	869	879	860	860	888	965	640	640	573	573	602	611	611	516	525	497	535	487	506	544	497	821
70.05	1652	1671	1595	1624	1528	1471	1624	1528	1700	1681	1710	1681	1566	1557	1710	1681	1605	1528	1566	1528	1566	1528	1538	1547	1108	1070	1098	1089	1137	1031	1127	1146	974	831	774	716	735	735	802	716	487	487	516	516	525	458	497	478	802
71.01	1939	1881	1805	1891	1901	1729	1824	1776	1948	1834	1948	1987	1939	1824	1872	1958	1853	1767	1910	1853	1920	1796	1729	1805	1356	1318	1289	1232	1308	1299	1289	1251	1137	869	869	888	974	946	936	946	573	592	611	544	554	563	554	525	821
71.96	2197	2101	2044	2015	2101	2006	2034	1920	2053	2025	2053	2168	2082	1996	2178	2111	2101	2149	2101	2120	2130	2082	2063	2139	1576	1547	1605	1461	1538	1605	1509	1557	1137	1137	1127	1156	1108	1146	1089	1098	554	563	602	583	592	602	563	659	707
72.92	2235	2292	2302	2111	2187	1977	2111	2025	2369	2311	2254	2283	2292	2292	2455	2225	2531	2416	2302	2359	2369	2292	2311	2292	1767	1767	1910	1796	1862	1824	1843	1786	1270	1318	1356	1404	1299	1404	1318	1337	707	611	688	649	688	640	678	611	755
73.88	2378	2244	2158	2197	2273	2044	2216	2120	2474	2244	2349	2407	2378	2302	2388	2330	2636	2598	2560	2617	2550	2607	2502	2579	2053	2092	2072	2053	2139	2006	2139	2073	1442	1595	1585	1528	1576	1538	1528	1566	688	764	755	793	726	735	669	793	716
74.84	2435	2254	2302	2139	2206	1996	2178	2073	2330	2254	2321	2388	2216	2283	2426	2378	2722	2684	2607	2703	2732	2579	2512	2674	2206	2340	2321	2197	2330	2254	2197	2225	1547	1891	1805	1796	1796	1805	1757	1796	860	907	917	917	898	926	793	831	659
75.80	2111	2206	2025	2063	2092	1967	2034	1996	2206	2197	2197	2311	2149	2283	2235	2235	2760	2665	2789	2827	2827	2550	2579	2779	2378	2407	2512	2369	2445	2435	2521	2359	1624	1967	2025	1967	1958	1948	1996	1987	955	974	1012	993	984	965	955	984	621
76.76	2092	2015	1891	1920	2034	1920	1881	1862	2053	2006	2139	2015	1939	2111	2082	2101	2598	2665	2674	2779	2550	2741	2531	2607	2521	2474	2550	2483	2626	2598	2474	2435	1767	2197	2139	2216	2092	2130	2149	2187	1175	1146	1117	1156	1156	1165	1070	1222	697
77.72	1738	1824	1748	1729	1719	1710	1624	1614	1805	1786	1815	1824	1815	1834	1843	1891	2521	2493	2435	2388	2531	2483	2321	2464	2569	2378	2502	2397	2464	2464	2464	2435	1748	2330	2311	2283	2321	2397	2254	2388	1203	1261	1213	1280	1213	1261	1156	1299	716
78.68	1643	1461	1471	1528	1566	1433	1538	1490	1566	1490	1624	1614	1595	1605	1605	1633	2254	2292	2302	2349	2254	2264	2235	2359	2416	2464	2464	2502	2445	2407	2369	2416	1881	2407	2321	2340	2340	2302	2369	2388	1433	1299	1461	1394	1423	1423	1347	1328	707
79.64	1366	1318	1356	1308	1404	1232	1308	1289	1394	1261	1356	1423	1356	1347	1480	1423	2063	2025	2101	2092	2006	1987	1891	1996	2292	2321	2264	2292	2311	2283	2197	2292	1901	2521	2311	2416	2283	2388	2340	2388	1499	1375	1528	1547	1538	1557	1442	1480	764
80.60	1079	1156	1089	1098	1146	1022	1060	1022	1146	1127	1184	1213	1175	1156	1213	1222	1805	1853	1776	1729	1872	1910	1748	1843	2015	2158	2130	2015	2130	2053	2063	2034	1796	2378	2330	2225	2311	2426	2369	2340	1652	1499	1595	1662	1624	1605	1605	1499	793
81.56	917	955	1012	955	955	869	974	936	974	984	993	1051	917	993	955	946	1566	1585	1547	1576	1566	1576	1509	1519	1891	1748	2015	1872	1881	1939	1958	1948	1700	2244	2130	2292	2340	2330	2321	2340	1767	1748	1729	1738	1748	1700	1652	1681	793
82.52	812	783	716	821	774	688	735	755	755	774	755	831	812	802	840	802	1347	1261	1328	1270	1308	1423	1222	1289	1652	1815	1757	1643	1738	1786	1786	1748	1690	2149	2149	2206	2053	2101	2111	2063	1853	1776	1748	1834	1786	1796	1710	1719	984
83.48	659	611	649	621	640	563	611	640	621	640	621	649	649	688	659	707	1041	1098	1117	1079	1051	1060	1051	1060	1480	1461	1452	1433	1414	1509	1490	1461	1624	2025	1929	1977	1901	2044	2006	1929	1805	1815	1853	1862	1843	1690	1690	1776	984
84.44	535	544	497	487	506	497	525	506	535	554	544	535	535	563	583	544	936	888	888	917	917	860	812	888	1318	1242	1270	1213	1375	1280	1318	1318	1547	1767	1700	1796	1690	1748	1767	1700	1853	1824	1815	1824	1967	1843	1767	1853	993
85.40	458	439	439	478	468	372	401	439	401	458	449	439	439	439	497	449	745	688	755	802	735	726	707	755	1041	1041	1060	1051	1098	1031	1089	1060	1452	1547	1519	1519	1576	1509	1519	1490	1853	1786	1843	1862	1834	1824	1786	1776	1003
86.36	439	411	401	411	430	344	344	411	363	392	363	363	411	372	392	401	573	602	506	544	659	592	573	630	869	850	926	821	879	869	860	840	1356	1328	1318	1385	1385	1270	1347	1251	1834	1738	1757	1815	1757	1776	1710	1757	1041
87.32	420	392	401	372	392	353	353	363	401	372	420	392	344	382	392	325	458	497	516	497	516	478	487	458	726	697	735	649	755	669	755	697	1318	1137	1070	1156	1060	1184	1117	1127	1805	1710	1729	1652	1681	1710	1662	1605	1070
88.28	468	420	439	401	439	372	382	401	411	401	392	430	449	411	392	392	439	420	506	487	439	439	411	430	563	630	611	583	611	602	621	611	1213	965	888	974	888	1012	898	974	1700	1585	1576	1566	1671	1643	1547	1614	1051
89.24	506	458	449	487	497	449	458	430	487	439	497	468	468	420	458	478	430	458	487	449	468	449	458	449	525	525	535	525	563	487	525	535	1165	821	755	840	783	793	802	764	1595	1414	1547	1528	1519	1480	1423	1528	1051
90.19	573	602	592	554	583	554	525	611	573	535	544	544	554	535	525	544	506	458	497	458	468	449	458	449	420	468	468	449	478	458	449	449	1165	649	649	659	678	630	649	640	1509	1356	1356	1347	1366	1442	1347	1404	1098
91.15	764	707	697	745	716	659	649	611	649	659	688	697	688	678	649	630	563	487	554	516	573	506	516	563	430	401	458	516	458	478	439	468	1146	563	554	592	573	554	583	544	1375	1232	1280	1289	1232	1289	1366	1270	1137
92.11	831	860	831	840	821	764	764	774	840	812	821	840	802	755	802	755	640	621	649	640	640	630	621	583	439	497	468	449	487	468	468	478	1137	487	535	506	544	506	592	535	1203	1098	1156	1146	1146	1175	1108	1117	1108
93.07	993	1108	1031	1003	1031	946	993	926	1051	1012	993	974	984	926	1022	993	821	726	831	716	707	755	735	755	573	478	487	506	516	478	468	516	1108	516	458	478	420	497	506	458	1051	984	965	1070	1079	955	993	974	1031
94.03	1222	1289	1194	1175	1089	1137	1127	1041	1222	1184	1184	1146	1175	1156	1232	1165	984	898	936	860	946	860	888	869	611	573	563	535	611	592	573	573	1194	478	487	449	525	478	487	506	946	860	926	946	860	917	926	850	993
94.99	1404	1394	1270	1280	1347	1251	1251	1337	1385	1347	1289	1366	1337	1270	1251	1270	1117	1079	974	1098	1022	1051	974	993	621	640	669	659	716	659	630	697	1156	497	439	487	449	535	497	544	812	774	802	755	812	793	793	764	1003
95.95	1671	1595	1452	1519	1671	1452	1547	1404	1585	1624	1633	1547	1547	1566	1585	1519	1356	1261	1356	1337	1299	1289	1194	1280	840	802	860	783	917	812	735	831	1194	525	573	573	506	621	563	506	764	688	764	774	774	812	755	716	917
96.91	1862	1757	1662	1757	1872	1652	1700	1681	1853	1786	1767	1786	1786	1700	1843	1786	1595	1471	1538	1490	1538	1442	1490	1471	1022	936	898	1031	955	993	926	1003	1213	583	630	630	621	621	640	649	697	640	678	678	659	678	707	688	888
97.87	1948	1920	1843	1815	1881	1710	1881	1834	2006	1920	1920	2025	1910	1920	1987	1891	1824	1738	1643	1738	1700	1738	1652	1595	1137	1127	1175	1117	1156	1137	1117	1127	1299	774	716	755	764	745	764	726	678	649	688	573	630	649	659	611	860
98.83	2044	1948	1948	1881	1958	1843	1881	1929	2111	2025	2044	2082	2053	2053	2015	2053	2015	1910	1939	1872	1948	1891	1853	2015	1366	1328	1356	1299	1308	1375	1289	1356	1347	888	840	840	850	936	917	917	678	630	611	688	602	621	611	611	869
99.79	2168	2034	2015	1987	2149	1967	2015	2025	2178	2206	2073	2139	2082	1996	2149	2149	2254	2168	2025	2235	2139	2111	2053	1996	1585	1566	1461	1423	1528	1490	1433	1414	1480	984	1031	946	984	1012	984	993	659	583	592	659	649	659	525	649	802
100.75	2130	2072	2082	1977	2082	1786	2073	2092	2216	2158	2158	2111	2158	2082	2178	2120	2321	2340	2244	2273	2235	2244	2244	2178	1738	1719	1690	1652	1614	1681	1614	1681	1404	1232	1137	1108	1156	1184	1184	1117	630	611	659	640	621	563	592	611	707
101.70	2073	2015	1977	1881	2006	1901	1920	1901	2063	2101	2044	2149	2053	1996	2235	2111	2321	2369	2397	2311	2273	2330	2225	2349	1901	1796	1843	1757	1862	1901	1872	1872	1519	1328	1375	1251	1347	1328	1375	1299	697	621	735	735	697	630	611	649	707
102.66	1920	2025	1891	1872	1891	1834	1824	1767	1948	1901	1996	1929	1891	2006	2034	1929	2416	2426	2321	2311	2407	2359	2178	2340	1939	1901	1948	1881	2053	2034	1967	1853	1566	1595	1490	1461	1490	1433	1547	1557	707	669	745	755	735	735	726	669	688
103.62	1767	1681	1700	1738	1710	1643	1662	1633	1853	1767	1805	1920	1881	1748	1834	1786	2502	2359	2388	2349	2283	2264	2178	2340	2187	2015	2034	2025	2053	2053	1939	2082	1633	1700	1605	1652	1585	1499	1624	1595	764	774	745	840	850	783	774	793	659
104.58	1662	1643	1624	1643	1633	1471	1614	1547	1767	1681	1776	1719	1643	1748	1748	1729	2254	2388	2349	2292	2349	2197	2158	2283	2216	2130	2197	2073	2120	2130	2197	2073	1681	1786	1796	1671	1738	1824	1690	1719	850	812	888	860	898	860	802	898	659
105.54	1442	1433	1509	1318	1480	1270	1347	1394	1509	1519	1576	1595	1585	1538	1595	1499	2225	2130	2139	2216	2235	2178	2025	2158	2206	2178	2216	2187	2197	2178	2264	2130	1690	1996	1920	1910	1815	1862	1872	1929	1003	1003	955	1031	1012	936	907	955	649
106.50	1318	1213	1203	1222	1318	1156	1203	1213	1261	1299	1366	1347	1318	1328	1385	1356	2082	2073	1948	2072	2101	1977	1939	1958	2168	2092	2302	2149	2111	2197	2187	2149	1671	1891	1920	1977	1958	1891	1996	1987	1031	984	1022	1089	1108	1012	993	1031	640
107.46	1022	1031	1041	1041	1098	1003	1060	1079	1146	1117	1194	1156	1127	1146	1213	1184	1786	1843	1776	1815	1805	1853	1786	1862	2082	1987	2053	2063	2073	2073	2053	2063	1738	2025	2063	1996	1958	2053	2120	2073	1203	1108	1175	1222	1242	1213	1108	1137	659
108.42	879	955	888	926	898	850	965	926	946	936	955	965	926	1003	1060	1003	1643	1662	1624	1595	1643	1681	1509	1566	1939	1901	2073	1939	1977	1958	1948	1891	1643	2101	1987	1977	1996	2063	2044	2015	1222	1213	1270	1261	1356	1222	1184	1213	707
109.38	764	793	755	793	793	726	783	726	860	793	821	821	802	774	917	879	1433	1480	1519	1480	1347	1404	1385	1461	1824	1710	1958	1796	1767	1776	1834	1891	1585	2092	1958	2006	1910	2082	2063	2082	1280	1347	1375	1347	1385	1337	1318	1232	678
110.34	640	669	649	611	697	621	649	602	707	707	697	716	707	659	659	678	1222	1289	1203	1146	1251	1289	1117	1222	1681	1605	1690	1643	1729	1614	1681	1605	1538	1967	1939	1958	1881	1901	1939	1862	1452	1375	1356	1461	1394	1375	1318	1366	755
111.30	583	573	592	611	592	544	621	563	592	573	592	669	611	621	573	630	1022	1137	1051	1060	1079	1012	955	1031	1461	1519	1519	1423	1595	1404	1499	1404	1499	1853	1786	1872	1729	1805	1929	1901	1404	1423	1509	1519	1528	1413	1423	1480	735
112.26	544	525	497	554	525	487	497	497	554	525	525	516	544	554	525	563	917	955	926	926	840	860	812	926	1375	1184	1318	1222	1356	1356	1356	1289	1442	1805	1652	1767	1729	1700	1633	1700	1595	1519	1442	1557	1499	1509	1414	1519	764
113.22	487	544	487	516	544	458	554	535	535	478	497	544	458	497	487	497	774	745	783	802	735	802	707	745	1117	1146	1117	1098	1165	1232	1203	1175	1280	1595	1585	1690	1566	1595	1566	1585	1528	1557	1538	1595	1538	1519	1499	1490	802
114.18	544	592	544	525	497	497	583	468	525	544	535	535	525	487	506	525	669	688	669	630	697	649	649	640	955	917	1022	1060	1060	993	1070	1022	1280	1499	1375	1375	1366	1461	1480	1442	1624	1566	1547	1528	1633	1519	1528	1547	764
115.14	583	611	583	506	583	525	544	554	506	563	592	535	525	516	554	535	659	544	678	592	621	621	583	563	936	888	869	821	907	869	917	831	1137	1328	1280	1337	1251	1232	1289	1299	1433	1519	1442	1519	1595	1528	1557	1547	850
116.10	669	592	640	659	611	573	640	573	649	630	554	621	573	563	611	554	649	621	621	611	583	611	583	630	783	716	726	774	735	707	764	726	1070	1203	1146	1184	1070	1156	1127	1146	1605	1509	1585	1585	1538	1519	1528	1461	850
117.06	745	764	697	688	745	659	707	611	659	697	678	649	659	630	630	659	583	583	659	583	573	573	592	630	707	688	697	640	669	621	726	659	974	1089	1003	1012	936	993	1041	1031	1442	1394	1480	1605	1471	1499	1414	1394	917
118.01	888	888	793	850	860	745	840	755	745	726	764	735	735	688	755	726	678	583	678	649	659	659	621	602	602	649	611	544	630	659	649	583	965	898	812	860	879	869	821	869	1509	1375	1414	1385	1413	1423	1375	1404	888
118.97	993	984	984	936	993	888	955	879	926	888	936	984	907	821	946	946	688	716	764	678	697	611	621	640	583	563	592	583	573	583	554	621	860	755	707	802	726	812	812	764	1347	1299	1347	1328	1261	1385	1356	1308	907
119.93	1194	1175	1070	1117	1127	1041	1070	1060	1031	1003	1060	1060	1041	1022	1089	1070	879	802	802	793	840	812	774	755	592	573	602	563	611	621	573	592	898	697	688	707	697	669	735	688	1394	1242	1232	1299	1261	1347	1242	1242	898
120.89	1337	1270	1318	1232	1289	1213	1261	1117	1222	1299	1261	1261	1261	1156	1213	1165	946	917	974	869	888	869	821	946	659	611	649	602	649	630	611	640	907	649	640	621	669	640	649	611	1232	1060	1194	1194	1261	1203	1175	1213	869
121.85	1490	1499	1366	1394	1433	1289	1308	1337	1318	1347	1394	1452	1299	1414	1414	1328	1137	1051	1137	1127	1031	1022	1051	1022	707	688	649	659	707	659	659	649	965	611	602	573	592	563	640	525	1213	1070	1060	1137	1146	1098	1051	1041	869
122.81	1585	1595	1585	1528	1605	1461	1566	1519	1538	1605	1595	1557	1528	1538	1528	1490	1261	1117	1184	1213	1137	1146	1203	1203	774	726	707	716	745	764	688	735	898	621	621	563	573	611	621	592	1041	974	1031	1022	1022	984	965	984	850
123.77	1671	1700	1710	1710	1605	1585	1538	1652	1700	1719	1729	1690	1643	1662	1662	1671	1385	1452	1356	1375	1328	1347	1347	1337	821	850	898	879	821	888	840	831	946	630	649	611	544	630	649	630	1031	926	926	946	974	955	993	946	850
124.73	1815	1719	1757	1605	1719	1652	1662	1643	1786	1805	1815	1738	1729	1729	1824	1719	1614	1480	1519	1509	1499	1452	1480	1452	955	917	926	965	965	926	965	926	1022	697	697	649	583	640	630	630	850	831	850	907	831	831	812	802	850
125.69	1853	1796	1767	1738	1805	1595	1729	1671	1843	1901	1843	1901	1834	1881	1834	1853	1700	1729	1652	1643	1700	1576	1566	1605	1108	1117	1003	1070	1012	1022	1003	1060	1098	735	678	697	716	678	716	755	860	793	755	860	755	802	745	774	774
126.65	1929	1815	1843	1767	1929	1662	1748	1719	1757	1824	1834	1891	1901	1843	1967	1843	1757	1796	1824	1710	1834	1815	1700	1690	1213	1203	1156	1242	1127	1165	1098	1175	1117	850	821	802	755	821	774	688	793	802	745	774	726	697	745	764	821
127.61	1853	1815	1843	1824	1805	1595	1748	1700	1872	1862	1939	1901	1853	1824	1958	1843	1977	1958	1948	1872	1939	1805	1776	1901	1356	1347	1232	1203	1356	1366	1242	1299	1137	860	869	888	812	860	860	850	688	659	707	659	688	678	659	735	745
128.57	1757	1719	1652	1643	1757	1662	1767	1595	1824	1776	1910	1891	1796	1757	1948	1815	2082	1948	2006	1939	2006	1891	1929	1891	1347	1528	1404	1385	1414	1385	1433	1347	1299	993	974	1012	936	946	1012	965	745	688	688	745	649	707	649	697	735
129.52	1671	1662	1614	1633	1710	1605	1614	1576	1853	1748	1824	1910	1738	1681	1786	1824	2120	2006	2073	2044	1996	2006	1996	2044	1557	1585	1614	1566	1662	1614	1605	1566	1375	1089	1041	1098	1022	1089	1137	1070	669	649	688	659	707	707	707	745	735
130.48	1671	1566	1471	1576	1557	1519	1557	1490	1690	1643	1710	1738	1681	1614	1757	1700	2034	2034	1987	2034	2034	2015	1977	2015	1719	1652	1643	1662	1757	1671	1633	1681	1442	1165	1251	1213	1089	1184	1146	1194	707	611	678	688	688	716	697	707	659
131.44	1499	1452	1375	1385	1480	1261	1385	1318	1566	1528	1566	1595	1509	1509	1614	1585	2073	2025	2044	2034	2053	2044	1948	2025	1796	1815	1748	1738	1776	1786	1786	1738	1385	1328	1347	1251	1308	1299	1280	1308	688	630	678	726	735	726	735	659	716
132.40	1299	1251	1270	1299	1328	1165	1242	1251	1433	1318	1461	1499	1366	1375	1471	1433	1948	2053	1977	1824	1939	1929	1996	1843	1872	1796	1805	1710	1824	1929	1815	1786	1471	1442	1452	1375	1289	1413	1480	1366	716	735	735	735	783	783	669	764	659
133.36	1184	1156	1108	1079	1108	1031	1203	1098	1165	1213	1232	1184	1175	1184	1308	1299	1862	1881	1834	1834	1843	1834	1671	1824	1776	1776	1700	1748	1796	1729	1834	1786	1442	1576	1480	1461	1490	1423	1499	1480	821	764	764	802	745	793	783	688	640
134.32	1041	1031	984	1003	1003	984	1051	946	1041	1098	1089	1098	1098	1041	1108	1127	1719	1690	1738	1767	1700	1585	1643	1767	1862	1671	1776	1738	1815	1824	1824	1786	1547	1729	1605	1547	1499	1633	1690	1624	840	812	888	783	821	812	812	831	592
135.28	860	926	860	869	898	831	888	812	898	926	955	946	946	926	946	984	1671	1614	1605	1528	1557	1528	1519	1509	1815	1624	1729	1796	1843	1710	1690	1757	1452	1652	1557	1585	1595	1566	1700	1624	869	888	955	879	821	888	879	879	592
136.24	821	774	793	802	793	764	831	774	840	840	869	831	840	869	879	869	1519	1471	1442	1413	1499	1423	1394	1433	1767	1710	1719	1624	1681	1690	1700	1710	1538	1624	1700	1643	1547	1700	1585	1719	974	926	955	974	936	907	1022	993	640
137.20	707	707	735	745	659	669	735	707	774	735	735	774	802	707	755	745	1347	1261	1308	1308	1347	1308	1184	1270	1757	1681	1748	1662	1671	1643	1719	1643	1519	1690	1662	1643	1585	1700	1662	1643	1060	974	1041	1022	1041	1070	974	1089	630
138.16	621	611	640	649	707	611	688	621	697	707	716	697	678	678	678	649	1222	1184	1184	1108	1146	1079	1070	1012	1595	1442	1490	1547	1557	1547	1557	1499	1423	1710	1700	1700	1576	1538	1700	1719	1146	1079	1137	1070	1089	1108	1098	1070	640
139.12	640	630	630	630	659	573	563	602	602	611	640	640	611	630	669	611	1022	955	1051	1031	1070	965	1051	1012	1480	1442	1423	1394	1461	1452	1490	1433	1385	1671	1643	1710	1624	1585	1624	1557	1203	1098	1156	1127	1175	1127	1146	1165	640
140.08	611	621	583	630	640	621	611	592	611	563	640	649	602	583	592	563	965	926	879	926	936	955	907	946	1337	1289	1366	1308	1251	1385	1423	1318	1270	1652	1576	1519	1538	1557	1624	1547	1270	1222	1242	1213	1232	1222	1156	1156	630
141.04	640	678	649	640	716	611	649	573	640	611	640	611	621	602	621	669	831	869	879	802	850	793	783	821	1242	1089	1184	1117	1261	1232	1203	1184	1251	1538	1538	1499	1461	1509	1557	1585	1261	1270	1308	1261	1184	1194	1232	1184	630
142.00	735	697	649	688	716	621	630	640	621	669	630	611	611	611	611	592	774	774	812	716	783	774	783	783	1012	993	1051	1022	1137	1079	1098	1031	1137	1366	1423	1442	1404	1394	1385	1394	1337	1203	1337	1270	1308	1270	1261	1280	659
142.96	850	726	716	735	802	669	735	669	745	688	735	649	697	669	678	630	745	726	774	726	726	745	688	726	965	965	965	917	993	936	1051	1003	1060	1328	1261	1280	1222	1299	1423	1289	1308	1318	1280	1337	1347	1328	1328	1337	707
143.91	879	869	812	831	850	764	802	735	774	726	755	831	783	697	745	764	707	735	745	697	735	678	659	688	812	898	860	879	907	879	907	869	974	1308	1175	1175	1156	1203	1213	1203	1356	1328	1280	1347	1299	1270	1318	1328	688
144.87	965	1041	879	936	974	860	907	860	907	869	888	860	840	840	888	812	783	735	726	755	726	755	707	707	745	802	821	783	831	860	840	812	926	1156	1117	1165	1031	1031	1089	1117	1337	1289	1375	1270	1375	1318	1328	1366	735
145.83	1108	1089	955	1089	1031	946	1031	965	1012	955	1003	936	993	926	965	898	783	755	764	745	735	764	755	745	755	755	793	707	764	755	755	774	879	1070	993	1003	955	1012	1060	1003	1280	1261	1328	1318	1385	1261	1270	1261	774
146.79	1203	1079	1117	1127	1222	1060	1117	1022	1070	1089	1089	1108	1108	1051	1060	1022	860	774	879	840	831	831	812	850	697	697	697	716	745	735	735	745	812	946	946	955	831	879	965	936	1414	1308	1347	1270	1318	1270	1165	1261	735
147.75	1299	1251	1299	1289	1270	1146	1232	1194	1213	1213	1280	1165	1222	1156	1289	1203	898	840	926	860	888	831	831	888	678	649	659	678	735	774	716	688	707	869	840	812	879	821	879	888	1318	1146	1184	1289	1270	1222	1165	1242	755
148.71	1404	1423	1404	1375	1385	1337	1328	1347	1337	1289	1385	1308	1308	1280	1366	1328	1041	965	1012	917	1022	926	926	936	707	649	669	697	678	745	669	726	697	783	764	783	678	745	755	783	1366	1213	1203	1156	1213	1137	1213	1175	764
149.67	1509	1585	1356	1385	1490	1356	1414	1385	1528	1423	1442	1414	1490	1385	1414	1413	1175	1041	1108	1051	1060	1079	1051	1079	716	735	669	697	688	735	716	735	716	735	793	716	669	755	745	745	1280	1137	1137	1156	1184	1089	1108	1108	783
150.63	1547	1499	1461	1452	1576	1337	1480	1385	1566	1423	1557	1471	1423	1433	1557	1480	1165	1156	1146	1137	1137	1098	1117	1108	793	745	726	774	726	735	774	755	688	688	630	745	640	697	688	611	1137	1089	1108	1070	1127	1051	1041	1031	783
151.59	1557	1538	1471	1471	1528	1375	1509	1404	1595	1423	1538	1566	1490	1471	1585	1385	1280	1299	1251	1175	1222	1203	1194	1184	755	812	774	764	726	755	793	802	649	669	630	640	621	697	678	611	1022	898	1031	926	984	936	946	955	793
152.55	1614	1633	1557	1585	1681	1480	1566	1538	1710	1605	1690	1652	1605	1652	1671	1624	1423	1375	1337	1337	1356	1261	1394	1404	898	869	860	840	926	840	860	888	669	669	611	669	602	697	697	592	1003	946	984	1012	936	917	907	917	812
153.51	1652	1633	1566	1538	1576	1480	1471	1547	1729	1690	1652	1710	1614	1566	1662	1605	1499	1547	1509	1490	1452	1404	1413	1442	946	917	917	955	946	974	965	1022	707	678	707	669	678	716	745	697	946	840	840	869	917	831	888	898	793
154.47	1557	1614	1490	1499	1595	1404	1528	1433	1681	1614	1652	1652	1576	1499	1624	1605	1614	1490	1509	1471	1499	1519	1490	1557	1031	1022	1031	965	1051	955	1012	1041	726	755	707	659	649	678	745	726	898	764	821	821	831	907	821	802	793
155.42	1538	1490	1452	1452	1509	1452	1499	1394	1566	1605	1614	1547	1633	1471	1585	1576	1633	1528	1633	1499	1652	1662	1490	1566	1146	1137	1060	1051	1079	1022	1079	1127	774	793	774	774	716	716	707	726	926	745	735	802	783	783	812	745	726
156.38	1471	1423	1375	1404	1480	1328	1356	1337	1528	1519	1576	1576	1490	1452	1624	1499	1652	1595	1729	1576	1700	1624	1566	1585	1175	1137	1137	1184	1108	1165	1117	1098	831	783	764	745	764	735	726	793	840	726	755	764	716	707	764	716	697
157.34	1394	1270	1337	1289	1280	1194	1308	1222	1433	1394	1433	1471	1394	1442	1404	1433	1662	1624	1690	1576	1700	1652	1538	1652	1222	1175	1203	1222	1175	1156	1156	1165	860	850	840	860	774	840	860	783	764	659	649	726	726	745	726	669	716
158.30	1213	1261	1213	1242	1251	1156	1222	1156	1328	1299	1328	1328	1318	1385	1471	1347	1595	1566	1681	1624	1700	1710	1566	1585	1242	1299	1232	1308	1251	1175	1289	1232	869	917	907	860	879	917	955	926	726	688	659	697	745	735	678	659	678
159.26	1146	1156	1108	1108	1137	1041	1175	1108	1194	1251	1289	1337	1232	1213	1194	1251	1671	1652	1624	1538	1595	1566	1566	1605	1299	1261	1318	1261	1347	1375	1347	1289	926	984	907	955	965	974	965	907	707	630	688	688	649	659	697	745	669
160.22	1079	1060	1022	1012	1079	965	1079	926	1194	1156	1117	1137	1098	1098	1137	1137	1585	1528	1566	1528	1633	1547	1576	1480	1366	1337	1433	1394	1366	1347	1299	1318	907	1070	1079	1022	1003	1022	917	993	764	735	649	707	659	659	611	669	611
161.18	1003	907	907	898	955	831	926	831	1079	1051	1031	1012	1012	1022	1108	1079	1471	1461	1461	1385	1461	1452	1452	1528	1442	1308	1347	1423	1423	1347	1452	1394	1003	1079	1079	1089	1051	1127	1079	1070	774	659	688	716	678	678	678	669	649
162.14	879	840	869	869	840	755	936	812	965	926	946	984	898	926	907	917	1480	1442	1442	1328	1308	1356	1385	1452	1375	1328	1356	1375	1452	1385	1328	1356	1022	1156	1108	1079	1089	1165	1127	1098	716	649	688	707	755	688	630	678	640
163.10	793	774	783	764	764	697	764	755	860	812	850	812	831	831	850	888	1356	1299	1299	1318	1394	1328	1308	1356	1356	1385	1375	1328	1414	1366	1347	1347	1022	1184	1165	1146	1117	1146	1184	1194	697	621	735	716	745	755	649	755	563
164.06	783	726	688	707	697	678	726	659	755	707	764	774	812	707	764	745	1318	1289	1232	1165	1213	1194	1222	1146	1261	1308	1366	1318	1385	1337	1280	1299	1012	1184	1261	1127	1051	1137	1108	1146	812	688	745	774	774	697	755	707	583
165.02	688	649	707	649	716	669	697	649	669	669	783	659	707	688	745	697	1137	1127	1089	1117	1184	1079	1156	1079	1328	1289	1270	1270	1366	1184	1337	1194	955	1328	1242	1251	1165	1194	1184	1165	755	764	793	831	793	793	735	716	563
165.98	697	688	630	659	688	669	688	630	735	707	630	630	583	630	735	630	1117	984	993	1060	984	1003	1079	1079	1318	1251	1194	1184	1280	1184	1261	1156	1031	1270	1222	1270	1165	1242	1222	1261	793	783	802	774	821	840	735	840	487
166.93	678	716	678	659	716	544	602	688	678	669	630	630	688	621	678	630	965	965	907	907	984	907	907	926	1146	1117	1146	1194	1194	1175	1251	1194	1070	1203	1251	1280	1184	1203	1175	1184	821	821	898	783	812	774	821	869	544
167.89	726	735	611	669	735	611	697	669	630	621	678	611	640	583	649	640	917	898	879	850	831	888	888	802	1041	1079	1060	1127	1156	1060	1146	1117	926	1194	1232	1280	1175	1203	1203	1137	869	831	898	850	888	869	840	888	554
168.85	716	735	735	707	755	669	697	755	630	669	716	678	745	669	726	659	793	850	850	802	840	831	821	774	1031	1051	1060	1108	1098	1079	1089	1098	974	1242	1156	1194	1108	1137	1203	1165	888	917	888	869	840	898	926	898	563
169.81	860	802	802	831	812	745	802	802	707	726	745	726	688	678	726	735	879	774	850	802	793	764	745	688	1022	946	974	926	1060	984	1060	1003	946	1175	1098	1137	1060	1117	1146	1127	965	926	907	888	888	898	955	869	592
170.77	926	917	888	821	898	821	840	755	783	793	755	774	774	707	745	745	783	745	755	755	697	716	697	755	955	898	955	888	936	946	965	965	888	1117	1079	1108	1051	1127	1070	1079	1003	974	1003	965	965	993	907	917	535
171.73	917	926	926	898	993	831	888	840	821	745	840	850	812	831	869	793	802	745	745	745	735	669	745	707	879	831	850	879	860	879	917	869	821	1117	1098	1031	1003	993	1051	1012	1022	917	965	936	974	965	955	965	563
172.69	1051	965	965	879	936	907	946	898	946	955	879	860	888	840	917	812	726	774	735	764	716	707	669	688	774	850	783	783	831	783	793	840	764	1089	965	936	898	955	1012	974	1003	907	1108	1012	1031	1022	888	1012	535
173.65	1117	1051	993	974	1051	946	1012	984	1012	1012	984	936	955	898	984	974	755	764	707	726	697	735	697	688	755	764	735	726	774	755	812	735	745	955	926	936	879	888	888	888	1060	1051	946	1051	974	936	993	1012	544
174.61	1137	1156	1137	1051	1098	1070	1070	974	1041	1022	1060	1098	1003	965	1051	1031	812	764	745	802	774	755	735	812	735	716	764	688	745	697	735	707	688	850	831	860	774	821	898	860	974	984	993	1003	1003	1012	974	946	554
175.57	1222	1165	1098	1156	1184	1070	1117	1079	1156	1127	1089	1108	1089	1060	1127	1117	812	774	850	774	850	755	764	774	726	678	678	688	640	688	726	669	669	802	783	793	764	831	812	821	1051	974	1031	936	1012	974	936	936	602
176.53	1299	1213	1222	1261	1270	1184	1165	1117	1184	1251	1203	1203	1232	1184	1222	1175	860	860	879	821	869	783	821	860	726	697	678	726	688	678	611	669	573	802	745	745	707	755	716	783	955	917	974	907	946	1003	926	946	592
177.48	1289	1280	1280	1232	1261	1308	1203	1165	1270	1280	1280	1242	1165	1203	1261	1261	955	907	936	917	917	888	917	898	640	669	716	602	697	688	669	688	621	726	697	716	602	735	716	707	1031	907	955	965	1012	946	917	907	602
178.44	1347	1328	1280	1203	1280	1156	1213	1261	1423	1280	1280	1375	1299	1289	1299	1280	1003	917	965	907	993	946	965	965	669	678	697	630	688	678	649	745	583	707	602	688	602	697	697	640	965	869	869	946	955	869	936	888	535
179.40	1337	1289	1261	1251	1232	1213	1242	1232	1347	1280	1318	1337	1251	1308	1375	1270	1127	1012	1051	1022	974	1041	1012	1012	697	659	707	745	669	688	669	630	563	726	640	621	563	697	697	640	936	840	812	860	821	850	888	907	554
180.36	1318	1318	1280	1280	1308	1203	1280	1146	1347	1299	1328	1347	1270	1213	1356	1308	1070	1051	1098	1051	1079	1031	1041	1079	707	707	697	697	669	688	697	688	554	678	649	630	563	630	630	630	840	831	869	840	860	831	812	879	592
181.32	1308	1232	1175	1175	1280	1194	1251	1165	1308	1299	1299	1270	1242	1242	1318	1299	1203	1089	1175	1117	1117	1079	1060	1070	783	697	755	745	735	716	726	745	573	630	649	630	573	611	611	621	926	783	745	840	783	840	774	774	592
182.28	1280	1213	1156	1175	1156	1070	1175	1137	1194	1251	1308	1251	1251	1261	1232	1222	1213	1184	1222	1175	1194	1117	1127	1089	755	716	764	793	860	697	707	783	487	592	621	621	544	640	640	659	860	735	783	783	793	764	793	755	573
183.24	1165	1108	1184	1108	1108	1022	1127	1175	1261	1194	1184	1232	1146	1261	1232	1222	1308	1232	1137	1165	1137	1117	1175	1175	821	812	745	802	802	793	812	793	602	659	630	678	583	678	583	630	802	735	764	774	802	707	716	755	583
184.20	1184	1079	1060	1070	1060	1051	1051	1003	1194	1146	1242	1156	1117	1089	1213	1146	1251	1146	1213	1213	1242	1175	1203	1242	860	831	869	926	888	831	860	879	554	688	649	602	602	659	659	659	755	707	774	745	697	697	640	678	573
185.16	1031	1041	1003	984	1060	936	1022	1022	1156	1089	1165	1108	1156	1060	1222	1117	1270	1222	1289	1242	1261	1213	1213	1261	850	946	802	869	888	860	907	917	583	649	726	602	640	688	649	659	745	697	669	649	678	649	630	697	602
186.12	974	1022	907	907	936	888	974	917	1003	1041	993	1070	1012	1060	1012	1012	1280	1308	1261	1261	1242	1175	1184	1242	907	907	926	888	926	917	936	907	611	707	697	669	649	649	716	669	707	688	649	573	659	611	640	621	544
187.08	831	955	879	898	812	888	860	850	1022	955	984	1031	974	974	1031	955	1203	1184	1222	1156	1156	1165	1194	1194	993	898	1031	907	946	965	984	917	630	783	745	697	688	659	764	735	669	602	611	640	640	602	621	621	516
188.03	735	840	840	764	774	783	783	793	831	898	926	946	898	821	860	926	1213	1194	1108	1156	1156	1070	1165	1156	1012	946	917	955	936	965	936	974	659	735	688	707	716	707	774	745	669	630	602	592	611	630	535	583	554
188.99	783	755	726	735	726	707	745	716	821	831	840	840	735	774	821	850	1184	1098	1232	1108	1127	1117	1175	1089	1079	917	926	974	1012	965	946	984	697	793	774	783	774	793	783	755	640	544	611	611	630	592	563	563	544
189.95	697	745	688	774	649	678	716	697	764	755	764	755	774	764	783	755	1137	1137	1051	1098	1051	1089	1070	1012	1070	965	955	946	965	946	965	1022	707	840	802	821	764	793	755	774	630	583	621	611	554	583	573	602	478
190.91	678	669	649	716	716	630	630	669	659	745	764	735	745	688	745	716	1108	1003	1051	1051	1079	1070	1022	1041	1003	993	993	974	1003	974	993	1060	697	879	764	802	840	831	860	821	621	602	583	621	630	602	554	544	516
191.87	621	630	669	678	678	688	707	669	707	688	707	669	726	659	726	630	1041	993	1003	984	1031	1003	936	946	1051	1060	1012	926	1012	974	1022	1022	707	879	840	812	850	888	850	840	640	535	592	592	573	583	611	592	458
192.83	573	602	602	678	621	621	640	611	716	678	688	630	688	621	678	659	965	1003	984	917	1012	907	907	946	955	946	993	926	993	946	965	1012	716	936	879	860	860	917	879	860	669	583	602	630	592	611	544	563	468
193.79	611	649	621	669	669	602	669	602	621	640	688	621	678	649	688	678	869	907	831	869	898	869	840	831	993	955	955	1031	965	898	965	965	745	850	879	926	850	879	860	974	630	573	583	602	583	621	583	583	458
194.75	640	640	659	697	688	621	678	583	640	640	678	659	649	640	678	640	869	831	821	821	850	783	812	821	926	907	917	888	936	898	965	879	764	917	926	869	783	936	869	879	602	649	621	630	669	640	630	621	449
195.71	630	678	707	640	640	640	688	669	678	659	659	583	669	630	707	659	821	821	783	745	812	735	793	755	850	860	907	869	907	860	888	821	707	926	888	869	850	879	840	898	649	640	630	735	688	659	630	621	439
196.67	697	726	716	726	735	659	697	726	697	716	678	621	649	602	649	659	697	726	774	726	764	726	716	659	793	869	869	860	879	812	879	888	697	898	831	860	793	860	869	879	659	678	669	669	649	678	621	630	439
197.62	726	764	735	707	764	707	755	745	678	688	726	745	707	640	688	630	755	755	688	697	745	726	688	697	812	860	793	821	783	831	812	793	659	840	869	831	860	869	860	850	688	630	726	669	649	669	659	688	439
[truncated: 15 more columns]
