# Supplementary material for: Intracellular potassium levels orchestrate circadian rhythmicity and cell division
Source: Nat Commun. 2026 May 22;17:6738. doi: 10.1038/s41467-026-73351-2 (PMC13385874; doi:10.1038/s41467-026-73351-2)
Supplement: Supplementary file 8 — Source Data [file 41467_2026_73351_MOESM8_ESM.zip › Source data/S4c.txt]

	0	0	0	0	0.375	0.375	0.375	0.375	0.75	0.75	0.75	0.75	1.5	1.5	1.5	1.5	3	3	3	3	6	6	6	6	12	12	12	12	24	24	24	24
12.33333330	-3.25204110	-3.21354790	-4.72309590	-3.78726030	-5.18764380	-7.02016440	-7.11650680	-2.27856160	0.51089041	-6.08176710	-2.79541100	-5.46498630	-1.51053420	-0.88482190	-3.39076710	-4.05367120	11.07380820	7.38735616	-1.04694520	-0.57480820	6.06204110	12.52498630	11.12632880	5.61709589	12.40206850	14.42805480	14.17586300	13.32217810	9.40150685	7.38687671	9.10365753	4.88209589
12.66666670	-8.04190410	-8.58245210	-7.95757530	-8.43508220	-9.59841100	-11.71826000	-11.72212300	-5.39594520	-1.78921920	-8.44853420	-6.88423290	-8.49812330	-3.87709590	-5.88408220	-8.21589040	-7.75580820	8.77150685	5.28580822	-4.03036990	-4.79236990	3.74728767	10.70471230	7.83532877	2.67072603	10.92042470	13.73760270	13.30005480	12.44061640	9.61187671	6.59035616	9.35890411	4.77898630
13.00000000	-13.19554800	-13.12283600	-12.61580800	-11.98757500	-14.00426000	-17.05469900	-16.41446600	-9.18206850	-4.41165750	-11.36645200	-10.28939700	-11.71974000	-7.68226030	-10.14852100	-12.28978100	-11.70905500	5.57904110	2.64608219	-7.88610960	-8.77243840	1.47549315	6.51046575	3.62076712	-0.51373970	8.94776712	12.35776710	10.62163010	10.35789040	9.63600000	5.44382192	7.72895890	4.33031507
13.33333330	-16.51987700	-16.02223300	-14.45461600	-14.15746600	-17.95682200	-19.81400000	-18.63823300	-12.56295900	-6.29309590	-14.04206800	-11.41890400	-14.46471200	-10.23386300	-12.44028800	-14.65020500	-15.41674000	4.36600000	0.55158904	-9.53808220	-10.63106800	-0.52383560	5.80309589	2.00628767	-2.09649320	8.36389041	10.68072600	10.20649320	8.88195890	10.31143840	5.99832877	6.67861644	3.93594521
13.66666670	-20.53491800	-20.51828800	-18.09439700	-17.10608200	-21.67538400	-23.41301400	-21.36872600	-14.77802700	-7.80171230	-16.41160300	-13.19604100	-17.77297300	-12.79554800	-13.95269900	-18.14908200	-18.70361600	3.46694521	-2.08768490	-12.25015100	-12.26283600	-2.39710960	4.64753425	-0.63502740	-5.16028770	8.04006849	9.62720548	9.30505479	7.93376712	10.72026030	5.96915068	6.62038356	2.98397260
14.00000000	-25.80009600	-24.99823300	-22.66775300	-20.66635600	-26.68290400	-28.18391800	-26.38901400	-19.76453400	-10.59067100	-20.85916400	-16.95239700	-21.88369900	-16.58761600	-17.74857500	-23.81264400	-23.25575300	1.03015068	-5.60409590	-16.32498600	-17.08672600	-4.81824660	1.34079452	-6.01919180	-8.54357530	6.13927397	7.51919178	6.42594521	4.07680822	9.03720548	4.58065753	4.76764384	0.68087671
14.33333330	-30.65198600	-28.42289000	-25.87332900	-23.07383600	-29.80715100	-30.92068500	-29.35305500	-22.81790400	-12.18024700	-23.00324700	-19.26367100	-25.25045200	-19.41301400	-21.13000000	-27.54527400	-25.60838400	-0.50586300	-8.59084930	-19.45417800	-19.38590400	-7.07350680	-1.10001370	-8.29726030	-11.26189000	4.41483562	6.51015068	4.96452055	2.38194521	8.45282192	3.43541096	4.20395890	0.04120548
14.66666670	-33.96187700	-31.64687700	-29.09960300	-26.19109600	-32.81024700	-34.39382200	-32.38023300	-24.49811000	-13.68201400	-24.94282200	-21.57278100	-27.18374000	-22.30469900	-24.31413700	-30.46927400	-29.14342500	-3.26984930	-11.65028800	-21.81639700	-22.91634200	-8.68098630	-3.88338360	-11.00487700	-13.49717800	3.45535616	4.97898630	4.43773973	1.53857534	7.79363014	2.76619178	2.74916438	-0.63723290
15.00000000	-38.19442500	-36.19658900	-32.31031500	-28.87942500	-37.50331500	-37.88993200	-35.03820500	-28.38249300	-16.00031500	-28.81072600	-23.95917800	-29.81632900	-25.54219200	-25.98576700	-33.64498600	-32.77100000	-5.56642470	-14.79521900	-24.88513700	-26.94395900	-10.71109600	-7.16809590	-14.99404100	-15.45669900	0.88347945	2.52032877	1.61124658	-0.01613700	6.67984932	0.68682192	1.12206849	-2.01923290
15.33333330	-41.50415100	-38.64491800	-35.35327400	-31.06328800	-42.01846600	-40.68308200	-37.90942500	-30.75946600	-18.28060300	-31.47389000	-26.78313700	-32.09478100	-27.56980800	-29.56619200	-38.36545200	-37.08987700	-7.12090410	-17.32037000	-28.09178100	-29.72339700	-12.01009600	-10.14164400	-18.59435600	-18.33645200	-1.12909590	0.95668493	-1.21008220	-2.54280820	5.91967123	0.16769863	0.23145205	-2.93197260
15.66666670	-45.04653400	-41.55661600	-37.89611000	-33.73163000	-45.21020500	-44.35989000	-40.87509600	-33.97164400	-20.36491800	-34.02045200	-29.15667100	-35.08649300	-29.22258900	-32.53835600	-41.64338400	-40.19987700	-9.43371230	-20.76306800	-30.84257500	-33.01698600	-15.36768500	-13.00143800	-21.01402700	-21.90087700	-3.26020550	-1.12331510	-3.49049320	-5.24741100	4.46160274	-1.40563010	-2.34339730	-4.93075340
16.00000000	-46.47589000	-44.77169900	-40.61654800	-34.82545200	-47.69480800	-47.15597300	-42.34956200	-35.48831500	-22.25294500	-36.36476700	-31.00857500	-37.52350700	-32.15290400	-34.78942500	-44.11982200	-41.68130100	-11.79121900	-24.13042500	-31.95554800	-35.17813700	-17.85131500	-15.57561600	-23.88547900	-24.33793200	-4.24156160	-2.79175340	-5.72657530	-7.34575340	3.18524658	-2.85530140	-4.25721920	-7.06001370
16.33333330	-49.22624700	-47.03165800	-42.63821900	-36.28667100	-50.00023300	-48.80605500	-43.60808200	-36.99032900	-23.74038400	-38.14767100	-33.16928800	-39.60095900	-33.80263000	-37.42886300	-46.08609600	-44.55775300	-13.95774000	-26.77983600	-34.14882200	-37.40011000	-19.85869900	-18.11146600	-27.16863000	-26.87421900	-5.81863010	-4.80261640	-7.49687670	-9.31315070	1.73752055	-4.64550680	-5.19543840	-7.89573970
16.66666670	-51.74690400	-49.19965800	-43.10011000	-36.97897300	-51.40920500	-50.30674000	-45.46806800	-38.86352100	-26.23302700	-39.28652100	-34.32891800	-41.20983600	-36.42537000	-39.66505500	-48.20652100	-46.62586300	-15.26106800	-27.91853400	-36.85711000	-39.43146600	-21.47538400	-20.70882200	-30.13147900	-29.15895900	-7.17915070	-6.70010960	-8.94927400	-10.96543800	0.85383562	-5.71090410	-6.76441100	-8.50010960
17.00000000	-52.60861600	-50.49194500	-44.03683600	-38.34317800	-53.27489000	-51.69063000	-46.89902700	-39.51474000	-28.30565800	-40.58563000	-36.12846600	-42.17606800	-37.73443800	-40.95186300	-49.62937000	-47.44876700	-18.10537000	-30.25600000	-39.82563000	-41.93691800	-23.11826000	-23.39339700	-32.22008200	-31.87915100	-9.55776710	-8.20467120	-10.51586300	-12.96654800	-0.76706850	-6.74154790	-8.91364380	-9.94212330
17.33333330	-54.31235600	-50.52853400	-45.98939700	-39.01715100	-53.88957500	-52.05013700	-47.72912300	-39.98934200	-30.10795900	-42.98630100	-36.50857500	-43.99569900	-40.09694500	-41.82383600	-51.26286300	-49.08812300	-20.25700000	-33.66798600	-41.80949300	-43.83923300	-25.42457500	-26.47261600	-35.21486300	-34.36069900	-11.19469900	-10.69297300	-11.98234200	-14.46613700	-2.15546580	-8.55438360	-10.84697300	-11.64161600
17.66666670	-53.78302700	-51.18494500	-46.72800000	-39.67016400	-54.38619200	-53.06882200	-47.19419200	-40.14778100	-30.43253400	-43.50369900	-36.82075300	-44.09460300	-41.22497300	-42.97002700	-52.41732900	-49.28101400	-22.13542500	-36.19946600	-42.50267100	-45.01643800	-26.55172600	-28.96932900	-36.83706800	-35.87779500	-12.26042500	-12.72786300	-13.63338400	-17.20412300	-3.25758900	-9.48095890	-11.65680800	-11.94117800
18.00000000	-52.77826000	-50.94278100	-44.83674000	-38.56701400	-54.45163000	-52.14309600	-47.13311000	-39.87480800	-30.61483600	-42.36015100	-37.35105500	-43.34616400	-39.78280800	-43.96413700	-52.35791800	-48.93538400	-23.71760300	-37.95391800	-41.97447900	-45.27476700	-26.52112300	-29.98035600	-37.69319200	-36.18090400	-13.00556200	-13.46028800	-14.94126000	-18.20943800	-3.79304110	-9.64453420	-12.53513700	-13.06613700
18.33333330	-52.14442500	-49.38211000	-43.81539700	-36.90886300	-53.32058900	-50.14938400	-45.01127400	-38.42624700	-31.11743800	-41.01630100	-36.73598600	-42.45380800	-39.86382200	-44.19293200	-50.41920500	-49.34317800	-24.21993200	-38.33279500	-42.27487700	-44.76415100	-27.00767100	-30.77868500	-38.33230100	-36.39689000	-14.24035600	-13.61130100	-15.75174000	-17.82523300	-3.69760270	-9.39857530	-12.38098600	-13.96961600
18.66666670	-51.51246600	-48.29393200	-43.31221900	-35.75471200	-53.35080800	-49.70832900	-43.51463000	-37.78843800	-31.24805500	-41.03672600	-37.15704100	-42.45119200	-41.46491800	-43.96387700	-49.26949300	-49.07611000	-26.03447900	-39.27684900	-42.63850700	-45.00212300	-28.44538400	-31.20994500	-39.08432900	-37.67843800	-15.13580800	-15.55963000	-17.53587700	-20.65109600	-4.79093150	-10.48172600	-13.20328800	-14.63234200
19.00000000	-49.69153400	-47.40071200	-42.85486300	-35.60823300	-51.35191800	-48.69095900	-41.65317800	-37.18735600	-31.22372600	-40.82474000	-36.90578100	-42.57408200	-40.97713700	-44.16689000	-49.31478100	-47.90175300	-27.50235600	-39.88041100	-41.70784900	-45.16391800	-28.99593200	-33.05668500	-40.58871200	-38.31517800	-15.23086300	-17.02650700	-18.14252100	-22.23858900	-6.05709590	-11.99764400	-15.27113700	-15.94708200
19.33333330	-46.90283600	-45.36520500	-39.89819200	-33.24620500	-49.21632900	-45.19728800	-39.36612300	-35.07128800	-31.48343800	-40.68163000	-35.83979500	-41.72071200	-38.86820500	-42.70698600	-47.78056200	-45.78349300	-27.77037000	-40.82983600	-40.82083600	-43.70986300	-29.26883600	-33.56523300	-41.35509600	-37.21009600	-16.11568500	-17.33765800	-18.31153400	-23.02364400	-6.62408220	-12.28152100	-16.01845200	-16.21306800
19.66666670	-43.87967100	-42.08147900	-36.45739700	-30.05158900	-45.85898600	-41.62630100	-36.56201400	-32.55963000	-30.64013700	-38.29232900	-33.48716400	-38.70790400	-37.10495900	-40.84247900	-45.78557500	-42.74760300	-27.80501400	-39.43768500	-39.64727400	-41.56606800	-28.91380800	-32.59160300	-40.27127400	-37.01269900	-16.21363000	-17.08768500	-18.39984900	-22.46279500	-6.73480820	-11.78734200	-15.43865800	-15.69123300
20.00000000	-40.93379500	-38.38015100	-33.08738400	-27.27783600	-42.69053400	-38.20393200	-32.90589000	-29.81874000	-29.69411000	-34.71134200	-31.36375300	-35.74171200	-35.91513700	-38.72431500	-42.86361600	-40.77278100	-28.25294500	-39.78235600	-39.18675300	-39.65608200	-28.74947900	-32.49660300	-39.51519200	-36.96104100	-16.18754800	-18.05758900	-18.24995900	-21.90387700	-7.28721920	-11.55698600	-13.93526000	-15.84028800
20.33333330	-37.78693200	-35.28360300	-29.84382200	-23.01395900	-39.95943800	-34.35698600	-28.86874000	-27.27645200	-28.67078100	-33.33616400	-29.29832900	-32.95675300	-33.48052100	-35.99605500	-38.91231500	-37.54637000	-27.20645200	-39.21708200	-37.03594500	-37.98302700	-27.87845200	-32.39461600	-37.82924700	-35.45217800	-15.46735600	-17.54319200	-17.29115100	-21.82615100	-7.08042470	-11.41697300	-14.78035600	-15.51816400
20.66666670	-32.71771200	-30.57171200	-25.82972600	-19.96453400	-36.07191800	-30.28746600	-25.49611000	-24.03126000	-27.18621900	-30.29542500	-26.62160300	-29.76335600	-30.40006800	-33.70402700	-33.73093200	-34.01169900	-26.78757500	-37.68131500	-33.58511000	-34.79993200	-25.32367100	-32.08478100	-35.80278100	-33.32368500	-15.42132900	-17.09716400	-17.30595900	-21.30335600	-6.76883560	-10.80969900	-14.67149300	-15.20593200
21.00000000	-27.71290400	-25.64391800	-22.11839700	-15.85741100	-31.66830100	-25.50665800	-20.90874000	-19.62324700	-25.50913700	-27.32745200	-24.28624700	-26.04267100	-27.34504100	-30.64372600	-29.76127400	-27.91697300	-26.49652100	-36.20084900	-31.43478100	-32.25263000	-24.96868500	-30.89983600	-35.26428800	-32.21112300	-15.81482200	-16.75341100	-17.12531500	-22.11869900	-7.43354790	-11.08419200	-14.18431500	-14.80906800
21.33333330	-22.18357500	-20.71780800	-17.32124700	-12.66053400	-27.54376700	-20.08358900	-16.17891800	-15.68597300	-23.04865800	-23.85730100	-21.19841100	-22.66735600	-24.52345200	-26.66019200	-24.64449300	-24.37602700	-24.88308200	-32.96206800	-28.40571200	-28.58849300	-23.12675300	-29.74731500	-32.64032900	-28.97639700	-15.85745200	-16.76480800	-15.53954800	-21.16530100	-7.57705480	-10.68250700	-13.72037000	-13.90486300
21.66666670	-16.64134200	-15.25394500	-12.85608200	-9.28931510	-22.77775300	-14.96432900	-11.02369900	-11.88252100	-21.44420500	-20.46497300	-17.77357500	-20.10335600	-21.25238400	-23.29257500	-20.64447900	-20.81112300	-23.52730100	-30.96708200	-25.18932900	-24.42571200	-21.42845200	-29.28052100	-30.05537000	-26.50489000	-14.83667100	-15.94831500	-15.99228800	-19.45971200	-7.62068490	-10.06150700	-13.86557500	-13.47779500
22.00000000	-11.51600000	-11.09227400	-7.47005480	-4.40893150	-17.19831500	-8.82445210	-5.96715070	-7.97321920	-19.26600000	-16.13258900	-13.04871200	-14.72615100	-16.72316400	-19.49395900	-15.31475300	-14.58315100	-22.59454800	-28.39026000	-21.12723300	-20.34235600	-19.45965800	-27.43082200	-27.57979500	-24.99972600	-13.33984900	-14.13542500	-14.64620500	-18.40211000	-7.31768490	-10.52258900	-12.73419200	-12.28195900
22.33333330	-5.11083560	-5.18064380	-1.65412330	0.17283562	-10.46057500	-3.14502740	-0.80764380	-2.73187670	-16.29186300	-11.23257500	-9.86019180	-10.28857500	-12.81461600	-14.86405500	-8.88350680	-9.06513700	-21.32567100	-25.95391800	-16.74843800	-17.09098600	-16.90121900	-24.65274000	-24.71308200	-20.55504100	-12.72830100	-13.25541100	-13.55517800	-17.26716400	-7.39653420	-9.62365750	-11.68249300	-11.16135600
22.66666670	1.84584932	1.95390411	4.17713699	4.48776712	-5.88019180	3.07267123	4.73252055	2.19017808	-12.50386300	-5.53095890	-4.85890410	-4.63482190	-9.33119180	-9.28530140	-1.06664380	-3.89487670	-18.26575300	-22.44647900	-11.44520500	-12.26737000	-14.08232900	-21.12357500	-20.82358900	-16.55757500	-11.13501400	-12.05324700	-11.43024700	-14.95280800	-7.24305480	-8.20952050	-10.46205500	-10.66308200
23.00000000	7.36435616	8.05912329	8.34200000	9.35943836	0.37632877	9.47020548	10.32239730	6.34809589	-9.73110960	-0.91423290	-0.93505480	0.21812329	-5.25743840	-4.34054790	4.00395890	1.82739726	-15.97727400	-18.79171200	-7.42852050	-6.40658900	-11.24502700	-18.79458900	-17.52783600	-13.35934200	-8.90364380	-10.29958900	-9.83504110	-13.32237000	-6.38578080	-7.14134250	-8.94578080	-9.42220550
23.33333330	12.96201370	14.85243840	13.75932880	12.73801370	7.07319178	15.05508220	16.64131510	11.28890410	-6.09183560	4.18187671	2.79147945	4.28601370	-0.20580820	0.21869863	10.68353420	8.37643836	-14.36046600	-14.46920500	-3.04439730	-1.07991780	-8.66269860	-16.02989000	-12.76978100	-10.06071200	-7.42765750	-8.52487670	-8.75604110	-11.39602700	-6.01309590	-5.37658900	-8.03701370	-8.21850680
23.66666670	19.83973970	20.40176710	19.20873970	17.79931510	13.02863010	21.30717810	21.70367120	15.74454790	-1.71794520	8.58198630	6.59328767	9.43491781	4.58736986	4.69958904	16.51086300	14.20316440	-11.14593200	-9.36649320	1.75743836	3.54409589	-6.31669860	-13.05042500	-7.84961640	-5.94521920	-6.13657530	-6.57798630	-7.25334250	-9.37158900	-6.09228770	-4.37206850	-6.68567120	-6.49773970
24.00000000	24.73145210	24.48495890	23.72061640	21.93224660	17.48494520	25.56393150	25.38212330	18.54123290	1.97809589	12.74763010	10.54073970	14.19375340	8.33812329	8.86590411	21.56783560	18.80294520	-8.73839730	-6.25549320	5.97700000	7.57749315	-3.54717810	-10.05387700	-5.17553420	-2.33394520	-5.64620550	-4.85421920	-5.51197260	-6.94294520	-6.37135620	-4.44336990	-4.84957530	-6.51246580
24.33333330	29.45583560	30.09743840	28.70183560	24.77627400	22.79395890	30.35813700	30.04660270	22.93326030	5.53987671	16.60197260	14.70069860	18.36905480	12.14828770	13.73489040	27.38339730	25.28257530	-5.44332880	-2.74752050	11.18710960	12.84653420	-0.60454790	-6.65421920	0.93212329	1.38109589	-2.99260270	-3.89268490	-3.44230140	-4.39991780	-5.44753420	-3.67323290	-3.30261640	-4.09300000
24.66666670	35.85267120	35.15030140	32.77045210	27.35038360	28.79927400	36.15264380	35.11609590	27.09394520	8.80154795	22.02763010	19.54054790	22.18543840	16.22152050	18.57600000	32.11382190	29.45930140	-2.84875340	2.50620548	15.07816440	16.89884930	2.29279452	-3.73821920	4.78247945	5.53573973	-1.64805480	-3.11013700	-1.59227400	-3.02073970	-4.79204110	-2.28505480	-1.43724660	-2.73312330
25.00000000	39.86568490	40.44508220	37.40491780	29.66763010	33.84536990	40.27494520	39.26254790	31.37265750	11.11363010	26.20868490	23.05386300	26.49493150	20.86643840	23.99579450	37.28564380	33.63400000	0.21905479	6.30258904	19.07491780	20.76017810	4.19921918	-1.13616440	7.72112329	9.80064384	-0.84863010	-1.38415070	0.80531507	-0.80136990	-4.81105480	-1.24446580	-0.02304110	-2.72028770
25.33333330	43.58331510	44.48500000	41.77708220	33.14749320	39.33857530	44.12815070	42.62950680	34.49043840	14.29306850	30.71350680	26.83084930	31.35017810	24.65626030	28.76573970	43.53478080	38.68090410	3.17601370	11.53310960	23.95924660	26.65420550	8.12619178	2.86430137	12.69100000	14.17509590	1.28343836	0.96871233	2.11280822	1.02115068	-3.71343840	-0.51265750	0.99806849	-0.94498630
25.66666670	49.30015070	49.77198630	45.04787670	36.85856160	45.08679450	48.99089040	46.37404110	37.14739730	18.42042470	36.03742470	30.56404110	35.84401370	28.62317810	33.23738360	49.06275340	43.08513700	5.96064384	15.57173970	28.64435620	31.53604110	12.07141100	8.48563014	15.59957530	17.90106850	2.80767123	3.32009589	3.57239726	3.03478082	-3.00428770	0.17476712	2.15991781	1.64605479
26.00000000	53.59650680	52.12879450	48.58890410	38.14971230	49.55026030	51.90261640	48.54757530	39.52717810	21.68108220	38.97052050	33.94126030	38.67476710	33.97709590	37.11302740	53.03860270	46.55393150	9.59086301	19.96693150	32.71335620	35.14852050	14.91800000	11.61428770	20.89442470	21.90904110	4.47752055	5.18978082	6.15249315	6.07752055	-2.87291780	1.57589041	3.56606849	2.93728767
26.33333330	57.13864380	56.12383560	50.99228770	39.19867120	52.84069860	55.23064380	51.56427400	41.94768490	23.70820550	42.88764380	37.09332880	42.29638360	37.38820550	41.90839730	56.39969860	51.53864380	12.44497260	24.36012330	37.29830140	38.13868490	17.31695890	14.63532880	26.04135620	25.83257530	6.94245205	6.46578082	8.53853425	8.41475342	-1.72365750	2.43657534	5.30012329	3.50717808
26.66666670	58.18360270	60.39168490	53.97827400	41.41968490	55.36512330	57.85705480	53.87753420	43.32346580	26.69772600	46.77800000	39.65106850	44.65071230	41.21847950	45.11902740	59.76138360	54.36523290	15.40542470	27.31167120	40.13942470	42.04947950	19.63112330	18.38920550	28.74343840	27.85913700	9.08302740	8.75501370	9.83438356	10.77447950	-1.66128770	3.17104110	6.90739726	5.62972603
27.00000000	60.50921920	62.30973970	55.25973970	41.48378080	57.89952050	59.80286300	55.65404110	44.56650680	29.69102740	48.89632880	42.11639730	46.73254790	43.84860270	49.21020550	61.81290410	55.87716440	17.44595890	31.79864380	41.97916440	45.29264380	22.47428770	21.86246580	32.94709590	31.66491780	10.15990410	11.09128770	11.05294520	13.90798630	-1.34823290	4.23072603	7.62458904	7.11304110
27.33333330	63.54405480	63.83517810	56.54067120	41.71264380	62.35084930	62.09120550	57.44279450	45.91249320	31.90052050	51.48195890	45.18953420	50.55219180	45.97416440	53.57571230	66.00508220	58.17258900	19.78564380	36.67232880	46.48408220	49.45539730	26.15019180	25.51204110	37.12949320	35.21197260	10.96110960	12.43847950	13.02294520	15.46983560	-0.20991780	6.15002740	9.41780822	8.72350685
27.66666670	64.83154790	65.00394520	55.95439730	43.31458900	64.46445210	63.09557530	57.55000000	46.76561640	34.51234250	52.63819180	45.95302740	53.25823290	48.34426030	54.72143840	66.36471230	60.74553420	21.92373970	38.54197260	49.45021920	52.31156160	27.90649320	27.69989040	40.48635620	37.83821920	12.77267120	13.89345210	14.96513700	15.59602740	0.00138356	6.91289041	11.42695890	10.05476710
28.00000000	64.47146580	64.72071230	55.87102740	43.82213700	64.05239730	63.40173970	57.46127400	45.80754790	36.16058900	54.57750680	46.35749320	53.49467120	50.01635620	55.30254790	67.62975340	62.40642470	23.58373970	41.88612330	50.19117810	52.73736990	28.87605480	29.62865750	42.56115070	38.29334250	14.21479450	14.72072600	15.95779450	17.35335620	-0.18932880	7.28757534	11.77949320	10.79157530
28.33333330	63.32728770	63.75226030	55.95078080	42.34521920	65.39742470	64.60094520	56.34217810	45.07554790	37.16278080	55.63954790	47.93075340	54.08994520	51.66152050	56.34449320	69.11754790	63.70168490	25.16027400	43.74858900	50.96991780	54.69956160	31.16268490	31.27804110	45.14967120	39.18489040	15.02763010	15.16760270	16.80009590	19.78224660	0.25301370	7.98064384	13.10489040	11.77678080
28.66666670	62.87719180	61.86472600	56.10965750	41.91457530	65.78243840	63.75238360	56.55661640	44.94250680	37.90245210	56.45495890	48.81873970	55.04867120	52.96530140	58.00102740	69.46323290	63.29528770	26.01105480	43.99341100	51.99826030	55.33519180	32.10289040	32.93747950	46.64890410	42.00383560	15.37365750	15.92064380	18.28976710	20.48582190	1.25800000	9.28965753	13.10980820	12.65800000
29.00000000	63.13750680	62.06820550	55.65972600	42.23990410	64.75495890	63.30787670	56.45332880	45.51782190	40.41995890	57.52158900	49.43547950	55.14157530	53.11212330	59.27891780	69.40895890	62.44358900	28.45047950	46.69505480	52.84479450	56.89709590	33.09573970	35.50613700	47.98280820	45.37191780	16.50223290	17.50071230	19.48613700	21.66708220	1.87193151	10.03797260	14.70236990	15.03578080
29.33333330	62.18732880	61.06786300	53.80120550	40.88664380	66.32056160	62.32380820	55.56769860	43.41065750	41.77717810	58.17360270	50.31835620	56.74276710	54.79617810	59.88480820	69.14579450	63.95402740	30.72479450	49.80165750	54.54500000	59.16617810	34.10432880	37.33260270	50.82213700	46.58291780	17.98897260	18.53053420	19.80512330	24.06943840	2.64490411	10.48952050	16.07443840	15.95197260
29.66666670	60.74523290	59.67263010	50.82500000	38.42432880	66.10258900	60.07353420	53.58863010	40.64569860	42.19068490	56.21052050	49.00454790	55.59912330	54.66080820	58.59901370	68.55698630	63.01516440	32.51245210	50.65095890	54.64552050	57.83063010	35.43361640	38.69908220	50.91687670	45.45731510	17.70726030	18.34123290	19.87446580	23.88680820	2.56486301	10.81602740	16.36409590	15.42047950
30.00000000	58.21102740	57.22612330	48.33031510	36.72890410	64.11690410	56.72728770	50.55895890	39.12301370	41.53893150	54.93920550	46.81186300	53.88224660	53.31171230	58.00347950	65.75784930	60.37894520	32.26504110	51.92605480	53.37590410	56.11449320	35.36341100	39.83613700	51.37747950	46.00742470	16.96979450	18.10464380	20.10508220	22.93567120	2.08546575	10.31746580	17.23958900	15.65031510
30.33333330	53.59826030	53.13369860	46.41441100	34.14468490	62.11500000	55.01583560	48.08346580	37.03605480	40.70227400	54.79769860	45.47206850	52.54168490	52.54689040	58.36738360	61.97209590	57.53830140	31.61406850	51.90108220	52.68595890	55.78009590	34.78980820	38.42289040	51.01673970	45.80957530	18.20608220	18.59027400	19.95716440	23.26119180	2.44167123	10.16135620	16.63783560	16.21516440
30.66666670	49.69073970	50.44426030	43.86478080	32.32876710	60.23175340	53.04836990	46.81058900	34.71827400	40.53305480	53.02260270	44.49893150	50.63284930	51.32650680	57.94745210	60.58805480	57.54371230	32.71698630	52.43457530	51.82143840	55.18345210	35.47554790	39.70093150	51.26842470	45.37175340	18.66473970	19.46187670	20.83586300	23.72213700	3.19649315	11.75017810	16.86384930	17.43268490
31.00000000	46.00887670	48.35180820	40.59875340	29.93657530	57.06013700	50.52212330	43.91593150	32.20672600	39.57150680	50.83776710	42.09100000	49.33949320	49.87193150	54.63768490	58.17164380	54.97947950	33.02210960	52.07254790	51.38721920	53.86821920	35.28565750	41.41595890	52.09113700	44.90841100	18.46536990	19.71091780	21.48204110	24.80779450	3.32487671	12.11615070	17.13264380	17.33295890
31.33333330	42.43204110	43.32679450	35.80490410	26.57953420	52.42587670	45.65790410	38.81432880	28.90431510	38.20908220	47.31249320	40.19601370	46.46323290	45.68350680	51.46383560	52.80743840	50.50963010	31.73404110	49.31706850	49.58271230	51.45293150	34.72753420	39.80495890	49.98934250	44.11409590	17.82057530	18.41934250	20.43638360	24.01341100	2.85089041	12.56475340	16.64823290	16.47841100
31.66666670	38.35334250	38.77809590	32.05271230	23.37341100	49.99298630	42.08908220	35.80630140	25.97779450	37.77398630	44.41628770	38.29975340	41.12390410	42.54863010	48.89264380	47.73616440	47.15026030	31.96801370	47.94467120	47.11447950	48.96983560	32.99227400	40.43460270	48.29149320	44.96706850	17.00249320	17.83315070	18.98080820	23.23090410	2.25468493	11.25519180	16.59330140	16.42673970
32.00000000	34.37954790	34.30327400	28.79902740	20.04320550	45.84763010	38.24095890	31.62734250	23.54061640	36.12264380	40.40719180	35.03878080	38.51409590	41.42268490	46.92758900	44.31694520	43.81619180	31.56415070	48.16278080	45.70471230	47.44261640	32.59860270	38.81682190	46.43897260	42.88061640	16.82023290	17.53705480	18.39973970	22.58572600	2.14487671	11.33363010	16.15994520	16.93027400
32.33333330	29.91738360	29.22268490	25.84073970	16.64326030	42.33386300	34.45387670	28.31524660	19.95376710	34.99106850	37.76868490	32.59504110	36.82269860	39.59921920	43.90949320	40.36382190	39.07884930	30.47873970	47.22109590	43.76278080	44.42389040	32.98994520	38.54002740	44.57031510	40.02461640	16.52886300	17.16478080	18.94941100	22.55108220	2.19816438	11.73775340	15.10900000	16.41158900
32.66666670	24.32690410	23.83234250	21.23758900	13.79749320	38.37110960	30.09791780	24.80530140	17.38273970	32.76132880	34.92342470	30.84547950	33.86271230	37.18983560	40.53347950	36.33039730	36.00656160	30.47175340	44.59472600	40.60302740	42.17495890	30.18846580	38.27512330	43.83371230	38.22834250	16.12645210	17.07594520	18.85657530	21.34047950	1.97260274	11.49379450	15.77732880	14.88121920
33.00000000	20.06452050	20.21389040	17.24439730	11.30554790	35.24789040	25.75641100	20.06445210	14.30612330	30.44121920	30.53882190	28.77747950	30.42098630	34.88745210	38.40705480	33.15986300	31.65547950	30.03738360	42.47252050	37.59117810	39.13567120	28.56995890	36.83198630	42.62594520	37.21904110	15.24817810	16.19297260	17.41115070	20.11701370	2.04654795	10.82379450	16.00016440	14.68152050
33.33333330	14.68391780	15.99820550	13.46278080	8.00464384	31.02450680	22.63093150	17.12257530	11.86873970	28.94694520	26.58805480	24.84864380	26.73497260	31.29742470	34.13880820	28.39123290	28.58708220	28.30839730	40.77368490	35.29275340	35.59657530	27.04876710	34.70241100	40.08264380	35.52971230	13.79112330	15.74867120	16.65476710	19.66539730	2.57715068	10.74795890	15.52784930	14.98786300
33.66666670	11.95036990	12.65028770	9.77323288	6.39860274	26.83601370	19.21428770	13.53113700	8.73772603	26.80672600	23.19157530	22.05658900	24.18972600	27.66486300	31.19761640	25.12446580	25.53569860	27.41571230	38.19284930	33.08639730	32.54623290	25.50039730	33.73763010	38.68809590	33.00080820	14.06767120	15.66279450	16.17176710	19.77794520	2.95178082	10.43530140	15.19350680	14.79149320
34.00000000	7.51401370	7.81743836	5.37709589	3.03490411	20.10475340	13.33839730	9.25228767	5.33427397	23.03538360	19.31279450	19.40206850	19.59304110	23.12406850	27.12523290	18.64275340	20.07775340	25.17945210	36.80263010	29.62554790	29.11424660	23.78447950	32.42706850	34.21583560	29.63353420	13.94543840	14.75835620	14.98138360	18.27202740	2.12673973	10.86235620	14.57875340	13.91126030
34.33333330	2.66983562	2.46882192	1.75594521	-1.12520550	16.17257530	8.70326027	4.49610959	1.78806849	20.51709590	14.23963010	15.72456160	15.48639730	18.70723290	22.26261640	12.82369860	15.28020550	23.81667120	33.34964380	25.57684930	25.90260270	21.73046580	30.09554790	30.46801370	26.09700000	12.13316440	12.89808220	14.20761640	16.85805480	1.78508219	10.64586300	13.34468490	13.23564380
34.66666670	-0.87494520	-0.70291780	-0.32498630	-2.43464380	13.90894520	5.66568493	1.01157534	-0.62982190	19.47393150	11.82887670	12.32768490	12.67331510	16.03391780	19.11524660	11.07541100	10.95098630	23.58664380	30.56986300	23.41357530	22.63780820	20.87312330	28.02687670	28.48458900	24.95071230	11.01276710	12.49898630	14.33157530	16.30550680	2.54371233	10.39906850	13.18869860	13.00912330
35.00000000	-6.03509590	-5.59805480	-4.88984930	-4.86320550	8.22153425	1.53104110	-2.31287670	-3.71624660	16.14306850	8.83105479	9.09526027	9.44350685	12.83630140	14.97575340	7.08330137	7.84508219	22.78658900	27.93193150	20.40212330	18.38730140	18.45328770	25.17231510	26.71263010	22.71819180	9.85720548	12.08869860	12.38949320	14.22872600	2.16124658	9.31142466	11.72536990	12.11738360
35.33333330	-10.20560300	-10.37416400	-9.14189040	-7.96412330	3.40009589	-3.53645210	-6.96630140	-7.04590410	12.74439730	4.42538356	5.02713699	6.21486301	8.60671233	10.51395890	1.54093151	2.62076712	18.31187670	23.06464380	14.46986300	13.52364380	15.60495890	23.37835620	22.64113700	18.35583560	8.57098630	9.97163014	10.32316440	12.33191780	1.11738356	7.29839726	10.43873970	10.27419180
35.66666670	-13.22916400	-13.38886300	-12.34757500	-10.49224700	-1.29184930	-6.89784930	-9.94898630	-8.87960270	10.51230140	0.76973973	2.66941096	2.29852055	5.17106849	6.94384932	-2.63653420	-1.11445210	16.32524660	19.26172600	10.84328770	9.78350685	12.84553420	21.99261640	18.98993150	15.34379450	8.03031507	9.23771233	9.10412329	11.34605480	1.21027397	6.75663014	9.35541096	9.18254795
36.00000000	-16.92693200	-16.87943800	-14.68135600	-12.43334200	-6.07254790	-10.06701400	-13.08776700	-11.27894500	7.06736986	-2.93349320	0.56234247	-0.75704110	2.14730137	2.52484932	-5.89608220	-5.38280820	14.95663010	17.02339730	8.83295890	7.32179452	10.14802740	19.53720550	16.51719180	10.65836990	7.56041096	8.07875342	8.17252055	10.60176710	1.54738356	6.60701370	9.29252055	9.09858904
36.33333330	-20.52201400	-20.65080800	-17.14582200	-15.08879500	-9.28168490	-13.50232900	-15.86006800	-14.00713700	4.01197260	-6.32365750	-3.41842470	-4.06868490	-1.26963010	-0.19730140	-10.88542500	-8.67856160	12.70468490	14.75627400	6.53515068	3.51826027	8.75906849	17.39078080	13.58050680	7.82339726	5.83173973	6.36550685	7.32953425	10.08020550	0.99397260	6.39489041	8.52226027	7.92183562
36.66666670	-22.15589000	-23.16545200	-19.35737000	-16.08568500	-12.05872600	-16.33745200	-17.70412300	-15.89483600	2.17665753	-9.43352050	-6.21554790	-6.87141100	-4.16031510	-2.98519180	-14.14647900	-11.39643800	10.78253420	10.93905480	2.10445205	-1.09695890	6.85120548	14.16453420	10.86026030	6.70254795	5.00478082	5.75854795	6.24980822	7.65280822	0.60456164	4.94995890	7.33879452	6.73601370
37.00000000	-25.00687700	-25.53628800	-21.32628800	-17.87739700	-14.77841100	-18.53553400	-20.12743800	-17.44430100	-0.91558900	-13.76734200	-8.35827400	-9.15998630	-7.23884930	-6.28683560	-17.10132900	-16.20457500	9.90520548	7.71558904	-1.54198630	-4.14278080	4.56602740	10.94954790	7.29867123	4.48876712	3.99467123	4.80930137	4.44793151	6.21200000	0.66780822	4.24741096	6.41031507	5.43315068
37.33333330	-27.88130100	-27.69902700	-22.94626000	-20.00490400	-18.38411000	-22.60249300	-22.00380800	-19.26217800	-3.06902740	-15.84353400	-10.89695900	-12.40916400	-10.04509600	-9.22220550	-19.68468500	-19.20305500	7.61282192	5.51906849	-4.39980820	-7.06249320	2.50491781	7.32731507	3.60597260	1.25984932	2.31789041	3.47987671	3.05757534	5.34172603	0.60119178	4.12032877	4.39152055	4.84375342
37.66666670	-28.60600000	-29.95560300	-24.60620500	-20.48409600	-20.93693200	-24.31542500	-23.18897300	-20.29564400	-5.18434250	-17.78149300	-11.98834200	-14.36541100	-11.34461600	-11.71682200	-22.40416400	-20.80461600	5.65298630	2.31921918	-6.45809590	-10.20405500	0.39350685	5.33791781	1.28217808	-0.90486300	1.40261644	3.18475342	3.00119178	4.70621918	0.67672603	3.65360274	3.46187671	4.37764384
38.00000000	-30.38964400	-31.00627400	-27.07534200	-21.85664400	-22.85553400	-27.30819200	-25.50986300	-21.89026000	-8.10904110	-20.05537000	-14.78998600	-17.00498600	-14.43411000	-15.63316400	-25.59450700	-23.64254800	3.81736986	-0.96490410	-8.61320550	-12.31238400	-2.35023290	2.84241096	-1.61812330	-4.28800000	0.34256164	2.17235616	0.76232877	3.17035616	0.15006849	3.20130137	2.11031507	3.59541096
38.33333330	-32.92564400	-33.22321900	-29.36678100	-23.11478100	-27.10578100	-29.16523300	-27.89956200	-23.90109600	-10.43187700	-22.72168500	-17.19089000	-19.83924700	-17.30324700	-19.33717800	-27.15512300	-25.58200000	1.29031507	-5.26608220	-12.37413700	-14.97211000	-4.92652050	0.16073973	-6.71278080	-7.93136990	-1.21453420	1.02854795	-0.65289040	0.99152055	-1.04095890	2.04872603	1.17310959	1.40482192
38.66666670	-33.48490400	-34.09152100	-29.80368500	-23.43528800	-28.84376700	-28.78709600	-28.66571200	-24.54049300	-11.86406800	-24.26028800	-18.63039700	-21.89434200	-19.39967100	-20.49297300	-29.60554800	-28.16663000	-0.47013700	-7.65386300	-13.77838400	-17.44612300	-7.51690410	-2.58716440	-9.31221920	-9.99147950	-1.49498630	-0.82775340	-1.22731510	-0.03782190	-0.81980820	1.03082192	0.42797260	0.99224658
39.00000000	-33.67023300	-34.42389000	-29.17713700	-23.18865800	-28.59446600	-28.57338400	-28.70782200	-25.03583600	-13.03815100	-25.29013700	-18.98786300	-22.61956200	-20.22830100	-22.11237000	-31.05434200	-30.24554800	-1.90343840	-7.75502740	-15.01665800	-19.49812300	-9.04293150	-4.07483560	-9.88578080	-10.56145200	-0.76269860	-1.65058900	-1.90049320	-0.86390410	0.57894521	1.57941096	0.60309589	0.79720548
39.33333330	-34.04104100	-34.59775300	-29.65576700	-23.65490400	-28.84787700	-30.31715100	-29.77316400	-24.78389000	-13.92406800	-25.72278100	-20.29957500	-23.32711000	-21.27808200	-24.17658900	-31.65245200	-30.84294500	-3.20883560	-10.72341100	-16.75878100	-20.54627400	-10.27321900	-5.56249320	-11.14439700	-12.52447900	-1.55786300	-2.66419180	-2.62819180	-2.49975340	0.33080822	2.06642466	-0.13815070	-0.05478080
39.66666670	-35.58017800	-35.79884900	-30.27142500	-24.32138400	-31.60412300	-32.86568500	-30.88149300	-24.86252100	-15.31297300	-27.16339700	-21.70846600	-24.58427400	-23.75578100	-26.49182200	-33.15309600	-31.40953400	-5.49567120	-12.72034200	-19.13126000	-22.95545200	-11.65467100	-8.29872600	-14.33338400	-14.83900000	-3.39780820	-3.62327400	-3.78309590	-3.30530140	-0.33752050	0.45826027	-1.37817810	-1.39535620
40.00000000	-36.23753400	-36.04428800	-30.59442500	-24.54620500	-33.20850700	-34.00027400	-31.78602700	-25.37237000	-17.73478100	-29.30269900	-23.47104100	-25.96001400	-25.11001400	-27.51202700	-34.23056200	-32.55095900	-7.53387670	-16.16990400	-20.49249300	-26.25811000	-12.69324700	-11.77676700	-17.20878100	-17.79605500	-4.41400000	-4.75287670	-4.71069860	-3.79967120	-1.15586300	-1.41890410	-2.55669860	-1.61083560
40.33333330	-34.52308200	-34.43150700	-30.35657500	-23.64649300	-32.54209600	-32.99124700	-31.50856200	-25.15357500	-18.42447900	-29.01186300	-23.82164400	-26.53826000	-24.64663000	-27.03305500	-35.04767100	-32.81732900	-7.86994520	-19.16086300	-20.65458900	-25.99250700	-13.38420500	-12.77671200	-18.34317800	-18.87520500	-4.40421920	-4.14420550	-5.42512330	-4.90776710	-0.72176710	-1.14761640	-1.68824660	-1.83542470
40.66666670	-33.80293200	-33.99130100	-30.12542500	-23.24765800	-31.85830100	-31.73200000	-30.87506800	-24.77400000	-18.58212300	-29.01598600	-23.36343800	-26.22046600	-25.32728800	-27.30138400	-35.28474000	-32.64621900	-8.97365750	-20.08121900	-20.93293200	-25.69056200	-14.53342500	-13.74280800	-19.91946600	-20.05942500	-4.64679450	-4.51124660	-6.44026030	-5.90356160	-0.94061640	-2.00305480	-3.14052050	-2.62808220
41.00000000	-34.98772600	-33.95361600	-29.69275300	-23.50582200	-32.47343800	-32.41878100	-30.93763000	-25.14201400	-20.34760300	-29.54465800	-24.03312300	-26.81409600	-26.72800000	-27.93598600	-35.29179500	-33.21693200	-10.85593200	-21.94430100	-22.12483600	-27.40900000	-16.62111000	-16.06519200	-21.36994500	-22.09195900	-5.95034250	-5.93641100	-6.78063010	-7.33638360	-1.63089040	-3.02602740	-4.98689040	-4.38887670
41.33333330	-33.64724700	-33.04200000	-28.94613700	-21.96257500	-31.40784900	-31.78271200	-30.12832900	-23.38594500	-20.82321900	-28.72767100	-24.56756200	-26.13142500	-27.00223300	-28.29327400	-34.28312300	-32.18821900	-11.91316400	-22.85549300	-23.31093200	-28.76528800	-17.19502700	-16.59113700	-22.15211000	-22.72690400	-6.39990410	-6.72209590	-6.56965750	-7.53121920	-1.62969860	-3.13419180	-4.70305480	-4.07957530
41.66666670	-31.80556200	-31.96198600	-27.53763000	-20.79057500	-28.17179500	-27.94931500	-26.20847900	-20.65017800	-20.22821900	-28.51526000	-24.34801400	-25.60383600	-26.25782200	-28.54742500	-33.37621900	-30.83616400	-12.68567100	-23.36612300	-23.65064400	-27.63147900	-18.41484900	-17.41972600	-22.98015100	-22.97627400	-6.92067120	-6.74724660	-6.99154790	-8.40836990	-1.60312330	-3.07461640	-4.46928770	-4.43046580
42.00000000	-30.72828800	-30.84550700	-26.79952100	-20.13583600	-28.35465800	-27.95523300	-25.52956200	-21.00189000	-20.24517800	-28.59761600	-24.24984900	-25.70643800	-26.04172600	-28.54920500	-33.80998600	-30.71926000	-14.05889000	-24.31064400	-24.05845200	-28.46942500	-17.90846600	-18.61380800	-24.21665800	-24.89434200	-7.78028770	-7.38736990	-8.65482190	-8.85446580	-1.94921920	-3.98536990	-5.21538360	-5.81256160
42.33333330	-29.49919200	-29.65008200	-26.13476700	-19.06584900	-29.68145200	-28.98061600	-25.94386300	-21.85194500	-20.24893200	-26.86245200	-23.54331500	-25.12311000	-25.80735600	-26.91471200	-32.33626000	-29.87119200	-14.47653400	-24.32853400	-23.63360300	-27.60631500	-18.00528800	-19.44461600	-25.28616400	-25.26545200	-7.53223290	-7.10568490	-8.50198630	-8.74938360	-1.84754790	-4.14702740	-5.96431510	-5.98028770
42.66666670	-27.38478100	-27.40050700	-24.41378100	-18.71046600	-28.33938400	-27.24804100	-24.77649300	-20.67917800	-19.67543800	-24.76932900	-21.62560300	-23.53008200	-25.57579500	-25.94427400	-31.10449300	-28.94826000	-14.97300000	-24.62330100	-22.94223300	-26.93968500	-19.27012300	-20.15945200	-24.52593200	-25.25211000	-7.80984930	-7.03654790	-8.11719180	-9.37360270	-2.14509590	-4.10612330	-6.43679450	-5.38990410
43.00000000	-24.90095900	-25.98326000	-22.30247900	-16.99420500	-26.55242500	-24.88795900	-23.08111000	-19.06920500	-19.40632900	-23.28204100	-20.52726000	-22.50442500	-24.81619200	-26.14337000	-29.60705500	-27.38758900	-15.40934200	-25.32320500	-22.02416400	-25.60774000	-18.70669900	-20.60917800	-24.36661600	-23.95231500	-7.36475340	-7.34819180	-7.89615070	-9.74909590	-1.51239730	-4.00863010	-6.59338360	-5.04809590
43.33333330	-22.85856200	-24.00950700	-20.62528800	-15.08458900	-25.08057500	-23.28253400	-21.18075300	-17.44511000	-19.20154800	-23.33932900	-20.58445200	-21.33413700	-22.70658900	-25.45894500	-28.34090400	-24.72874000	-15.35475300	-25.66953400	-21.47730100	-25.30612300	-18.55952100	-19.98254800	-24.88345200	-23.10063000	-7.60835620	-7.80732880	-8.31382190	-10.00687700	-1.36400000	-4.32826030	-6.43178080	-6.05972600
43.66666670	-21.58116400	-22.41874000	-19.61960300	-13.76627400	-23.58927400	-21.73191800	-19.55787700	-16.13261600	-18.59019200	-22.42882200	-19.25908200	-19.76795900	-21.66460300	-23.39175300	-25.68957500	-23.09145200	-15.54583600	-25.46958900	-21.57658900	-25.30905500	-17.87683600	-20.03927400	-25.08419200	-23.38911000	-7.61812330	-7.99684930	-8.44035620	-9.74645210	-1.52516440	-4.25380820	-6.22428770	-5.83186300
44.00000000	-18.66134200	-20.17650700	-18.12719200	-11.89953400	-20.79269900	-20.34298600	-17.75047900	-15.47221900	-18.21865800	-20.51395900	-17.52786300	-19.04523300	-21.01372600	-21.30149300	-22.84471200	-21.76476700	-15.51357500	-24.20958900	-21.01082200	-22.60461600	-17.16623300	-20.25389000	-22.98072600	-22.54430100	-7.39930140	-8.65505480	-8.65831510	-9.02279450	-1.61467120	-4.55531510	-6.46476710	-5.51500000
44.33333330	-16.54606800	-17.72767100	-16.06931500	-10.77749300	-19.51493200	-19.06716400	-16.11915100	-12.83178100	-16.91331500	-19.28878100	-16.55745200	-17.74178100	-19.59872600	-21.10374000	-21.36215100	-20.20513700	-15.72471200	-23.64308200	-19.15664400	-21.08984900	-16.75505500	-19.96075300	-22.54147900	-22.67523300	-7.74064380	-8.78660270	-8.69460270	-9.15871230	-1.99663010	-4.53330140	-6.95710960	-6.48046580
44.66666670	-15.16297300	-15.86334200	-14.10960300	-8.74356160	-18.18552100	-15.99894500	-14.57772600	-11.23880800	-15.40316400	-16.71438400	-15.32143800	-17.08478100	-17.66921900	-18.41554800	-19.94715100	-18.02432900	-15.72797300	-23.51228800	-17.72164400	-20.77620500	-16.14078100	-20.33374000	-22.35352100	-22.18380800	-7.63919180	-7.95875340	-8.41530140	-9.39100000	-1.99928770	-5.34697260	-7.27538360	-6.36313700
45.00000000	-12.51038400	-13.12698600	-12.18487700	-6.69334250	-15.36463000	-14.56297300	-11.63734200	-9.43965750	-14.55354800	-14.58824700	-14.09037000	-14.29549300	-15.56264400	-16.83982200	-17.30668500	-14.80411000	-15.14564400	-21.64017800	-15.52639700	-18.08571200	-15.40984900	-19.04563000	-21.64958900	-19.94238400	-7.01584930	-7.84747950	-8.38982190	-9.51023290	-1.35083560	-4.89868490	-6.93504110	-5.66852050
45.33333330	-9.88101370	-10.95856200	-10.23945200	-6.13175340	-12.59806800	-12.55758900	-9.60084930	-7.03032880	-12.98867100	-13.00215100	-11.96172600	-11.14619200	-13.98035600	-15.13197300	-14.76564400	-12.50297300	-14.76020500	-21.11450700	-13.69438400	-15.69356200	-13.50797300	-18.58027400	-20.38228800	-18.87537000	-6.66123290	-7.16391780	-7.77700000	-9.53858900	-0.76613700	-4.29786300	-6.47772600	-5.15995890
45.66666670	-7.30713700	-9.31536990	-7.93087670	-4.11801370	-12.09905500	-9.78795890	-8.02158900	-4.92098630	-11.69309600	-12.11623300	-9.95668490	-9.64965750	-12.35517800	-12.80195900	-11.92458900	-10.72013700	-14.27213700	-19.30600000	-11.78352100	-13.81747900	-12.75450700	-17.72561600	-18.71982200	-17.20683600	-6.27275340	-6.98453420	-7.72173970	-9.30638360	-1.21926030	-4.12794520	-6.30230140	-4.87352050
46.00000000	-5.20153420	-7.09765750	-6.14676710	-2.32894520	-9.65426030	-8.08905480	-6.59745210	-4.18750680	-10.41290400	-10.09345200	-9.25628770	-8.68519180	-10.72889000	-10.11937000	-10.40876700	-9.35789040	-13.48793200	-16.94576700	-10.03398600	-11.84347900	-11.90979500	-16.73263000	-17.15452100	-15.70960300	-6.41232880	-7.21615070	-7.92405480	-9.15273970	-1.66701370	-4.61235620	-5.85508220	-5.63949320
46.33333330	-3.50876710	-4.91060270	-4.65717810	-1.30424660	-7.85035620	-6.67410960	-4.27072600	-3.17498630	-9.38202740	-7.56650680	-9.09138360	-6.50353420	-9.34384930	-8.97898630	-9.05676710	-7.19945210	-13.10291800	-16.00465800	-9.17043840	-9.93608220	-10.27263000	-15.60920500	-16.01601400	-14.08230100	-6.34058900	-7.34463010	-7.60109590	-8.58176710	-1.66498630	-4.82613700	-5.62386300	-6.36538360
46.66666670	-1.46875340	-2.72809590	-2.08421920	-0.31475340	-5.73300000	-4.70201370	-2.02035620	-0.75391780	-9.05872600	-6.08115070	-6.79856160	-5.24183560	-8.65316440	-7.30416440	-6.23671230	-5.56749320	-11.75623300	-14.32556200	-7.72617810	-8.36341100	-8.43441100	-14.47432900	-13.56320500	-11.95321900	-5.74110960	-7.38316440	-7.05627400	-8.14716440	-1.40143840	-4.43927400	-5.02610960	-5.40395890
47.00000000	1.04220548	-1.26834250	-0.47067120	1.57310959	-2.98849320	-2.48530140	-1.88264380	1.51793151	-7.44364380	-3.94372600	-4.94995890	-3.59609590	-6.71031510	-4.86991780	-3.33730140	-4.01479450	-10.52943800	-12.02019200	-5.04023290	-7.44517810	-7.48479450	-12.95258900	-12.24249300	-10.02321900	-5.58254790	-7.38967120	-5.88909590	-7.59946580	-1.59589040	-3.95126030	-4.98676710	-5.18282190
47.33333330	2.67653425	1.72528767	0.57676712	2.90384932	-0.77931510	0.40331507	0.30276712	2.51473973	-5.06789040	-2.45897260	-3.49841100	-1.91883560	-4.32026030	-2.93431510	-1.10379450	-0.56852050	-10.33031500	-11.27445200	-3.87284930	-5.17782190	-6.62626030	-11.02498600	-12.03571200	-9.36480820	-5.22235620	-6.29317810	-5.28419180	-7.59016440	-1.73983560	-4.37521920	-5.18280820	-4.94605480
47.66666670	4.88889041	2.86878082	2.38067123	4.50473973	1.44212329	1.41402740	2.38819178	3.34150685	-3.38790410	-0.37368490	-1.38480820	-0.36664380	-2.28297260	-1.49069860	0.85113699	0.99269863	-8.85317810	-9.52941100	-2.27847950	-2.85973970	-4.94557530	-10.12272600	-9.20119180	-7.17435620	-4.64445210	-4.94690410	-5.36826030	-6.37558900	-1.38324660	-3.99945210	-4.53304110	-4.73094520
48.00000000	7.84680822	4.85132877	4.03989041	6.47610959	3.28636986	3.45330137	4.90082192	5.25360274	-2.15465750	1.50246575	-0.12879450	1.43628767	-0.28479450	0.32342466	2.57446575	2.33149315	-7.25843840	-6.95773970	0.42241096	-1.15786300	-2.68176710	-8.59234250	-6.21408220	-3.95482190	-3.20404110	-4.32571230	-4.05105480	-5.79295890	-0.98638360	-2.55256160	-4.28097260	-4.38952050
48.33333330	8.84473973	6.41113699	5.49502740	7.15941096	4.89683562	5.87668493	6.53332877	7.23764384	-1.18663010	2.46686301	2.30076712	3.15738356	1.36624658	2.55710959	5.13483562	4.00519178	-5.35957530	-4.22834250	2.57983562	1.26812329	-0.66076710	-5.43406850	-4.35987670	-1.83117810	-2.59193150	-3.63580820	-2.80906850	-5.24623290	-0.51041100	-2.77487670	-3.46900000	-3.31580820
48.66666670	9.93326027	7.90636986	6.90806849	7.82119178	7.43535616	7.14710959	7.34209589	8.34557534	-0.01630140	3.98589041	3.07394521	4.50812329	2.84000000	3.88773973	6.43054795	6.31494521	-4.15763010	-3.36363010	2.80464384	2.65186301	0.89921918	-4.39021920	-2.30364380	-0.78260270	-2.58265750	-4.15198630	-3.12649320	-4.84828770	-0.62426030	-3.45356160	-2.88760270	-3.38894520
49.00000000	11.01589040	9.16678082	7.52945205	8.16664384	8.61254795	7.54091781	8.47857534	7.95854795	0.75652055	5.79123288	4.46665753	4.98336986	3.79989041	4.60195890	7.44749315	7.80620548	-4.87449320	-2.20553420	4.00323288	3.49627397	1.53427397	-4.49357530	-1.26450680	0.85826027	-3.11626030	-4.09460270	-3.22093150	-3.35778080	-0.62215070	-3.98608220	-3.13109590	-3.66319180
49.33333330	11.57995890	10.47405480	8.78450685	8.82142466	8.73784932	8.77642466	9.51857534	8.88241096	2.57853425	6.62931507	4.31898630	6.54143836	5.08952055	6.06783562	8.83287671	8.74275342	-3.51663010	0.04091781	6.08238356	4.98815068	2.43347945	-2.82047950	0.46191781	2.66123288	-2.92878080	-3.20365750	-2.94042470	-3.39369860	-0.59565750	-3.20472600	-3.10558900	-3.16573970
49.66666670	12.17419180	11.13895890	8.95808219	8.77739726	9.62931507	10.03713700	9.82901370	10.31530140	3.45760274	7.48709589	5.40605479	7.30758904	6.24600000	7.45716438	10.41365750	9.37705479	-1.88302740	1.23865753	7.05778082	5.86335616	4.64457534	-0.44558900	2.42409589	4.95046575	-2.17521920	-3.11476710	-2.47298630	-3.47875340	-0.76208220	-2.19600000	-2.73567120	-2.49367120
50.00000000	13.20578080	11.70031510	10.04154790	9.96072603	11.07975340	11.09116440	10.68708220	11.10986300	4.54783562	7.95500000	6.88749315	7.98367123	7.26041096	7.86347945	11.83143840	11.19661640	-0.51041100	3.23152055	8.32567123	8.42595890	6.55609589	0.07589041	4.65067123	6.68408219	-1.95668490	-2.53175340	-1.59897260	-2.63495890	-0.91857530	-2.78430140	-1.93069860	-1.78138360
50.33333330	14.18409590	12.54223290	10.69868490	10.02090410	11.76541100	11.39547950	10.55998630	11.51857530	5.92569863	9.37050685	7.77867123	9.59324658	9.19424658	9.22030137	11.85510960	12.31056160	0.53334247	5.06852055	8.84717808	10.06354790	7.62716438	2.42980822	5.18487671	8.05413699	-1.02667120	-1.78964380	-0.69226030	-1.77510960	-0.49160270	-2.47586300	-1.74484930	-1.04600000
50.66666670	13.69906850	12.71841100	10.54864380	9.88487671	11.48520550	11.76119180	11.21128770	11.24347950	6.26130137	10.19226030	8.35345205	9.98209589	9.83015068	10.61994520	12.09801370	12.69805480	0.61486301	6.49936986	8.90973973	10.96517810	7.89534247	4.06668493	6.69073973	9.23886301	-1.48372600	-0.99431510	-1.60243840	-1.80541100	-0.47491780	-1.91157530	-1.72119180	-1.01156160
51.00000000	14.56816440	13.33365750	10.87957530	9.40756164	12.11756160	11.96565750	11.60757530	11.46949320	7.04602740	11.35260270	9.33846575	10.66508220	10.45043840	10.24789040	13.10094520	13.61753420	2.69145205	7.59221918	9.94964384	11.66778080	9.01253425	5.02000000	8.69261644	10.31195890	-0.66415070	-0.26730140	-0.72875340	-1.60465750	-0.11604110	-1.41563010	-0.19846580	-0.50543840
51.33333330	15.63952050	14.52201370	11.82926030	10.29567120	12.82675340	13.67731510	12.06598630	13.04100000	8.00971233	12.34326030	10.38363010	11.19865750	11.45643840	10.87824660	14.48884930	14.62704110	4.14368493	10.15839730	10.86475340	12.53389040	10.08728770	7.00627397	10.07900000	11.27471230	0.43923288	0.28682192	-0.12146580	0.14558904	0.64653425	-0.41860270	0.34436986	-0.09976710
51.66666670	15.44504110	14.87215070	12.02445210	10.85813700	12.41068490	13.79682190	12.76754790	12.68693150	9.20602740	11.99242470	10.38502740	12.51989040	11.48586300	11.71984930	14.86427400	14.18542470	4.07516438	11.54786300	10.49687670	12.54853420	11.09806850	8.26335616	11.46645210	11.82875340	0.06075342	-0.24495890	-0.01953420	0.28090411	0.53093151	-0.73049320	-0.33573970	0.11987671
52.00000000	14.01994520	13.71623290	11.22019180	9.92765753	11.86320550	12.63791780	12.04082190	11.72819180	9.08361644	11.73580820	9.38219178	11.51284930	11.27669860	11.38639730	13.86739730	13.18231510	4.41076712	11.64658900	10.16349320	12.03143840	10.36661640	8.60038356	11.09226030	11.71884930	-0.05300000	-0.46631510	0.79361644	1.02598630	-0.17004110	-0.79952050	0.16127397	0.33673973
52.33333330	14.48428770	12.69775340	11.22930140	9.87138356	12.96621920	12.22254790	12.00543840	11.36487670	9.45586301	11.97169860	9.95039726	11.47146580	11.59954790	11.59831510	13.63200000	13.62895890	6.08504110	12.83060270	11.42717810	12.28097260	10.40027400	9.33323288	11.79998630	13.43167120	1.10136986	-0.23565750	1.81306849	1.41389041	0.43636986	-0.46136990	0.62556164	0.78393151
52.66666670	14.69545210	11.80630140	11.27743840	9.60089041	13.19932880	11.92120550	12.80720550	11.34424660	9.02338356	11.76052050	9.62517808	10.82253420	11.79900000	11.99398630	13.50424660	13.25671230	6.49141096	13.90875340	12.35208220	12.51435620	10.85394520	10.29715070	12.39297260	14.31193150	1.42624658	0.86424658	1.78619178	1.27575342	0.19565753	0.43443836	1.12176712	1.63615068
53.00000000	13.31757530	12.53942470	10.65446580	9.50412329	12.48965750	12.29152050	12.81217810	10.77305480	9.33126027	11.83154790	10.26583560	11.36973970	12.78227400	12.10357530	13.87182190	13.15716440	7.03750685	14.61141100	11.99952050	13.58482190	11.62743840	10.53571230	12.91512330	15.44716440	1.11335616	1.20217808	1.76815068	2.78030137	-0.01163010	0.68095890	1.59824658	2.29593151
53.33333330	12.87378080	12.23539730	10.45887670	9.07752055	11.86769860	11.84658900	11.81026030	10.68591780	9.63280822	11.57050680	10.35563010	11.02343840	12.51054790	11.23452050	13.31034250	12.18584930	7.83105479	15.10843840	11.83049320	13.56721920	11.72756160	11.57882190	14.65747950	16.13157530	1.18690411	1.48509589	2.13052055	2.30198630	0.69956164	0.82597260	1.98808219	2.69528767
53.66666670	11.64090410	10.45357530	8.97297260	7.83031507	11.13102740	10.34131510	10.46889040	10.14436990	8.83724658	9.72486301	9.80575342	9.47532877	10.73249320	10.87961640	11.73119180	10.56387670	7.93834247	14.90413700	10.88349320	11.41564380	12.16624660	11.87956160	13.78504110	15.50542470	1.48042466	1.10708219	2.78906849	2.03091781	0.27757534	0.45324658	1.31972603	1.59538356
54.00000000	11.43549320	10.20112330	8.79800000	6.86601370	10.77732880	9.26332877	9.22679452	8.91800000	9.18086301	9.85164384	9.45410959	8.89026027	11.35908220	11.11346580	11.68434250	9.56973973	7.50258904	14.20847950	10.95921920	11.55917810	12.46405480	11.17769860	13.31083560	15.90410960	2.14769863	1.16619178	3.29368493	2.55238356	0.18683562	0.85923288	1.75057534	1.16486301
54.33333330	10.32095890	10.52405480	8.27778082	5.88956164	9.18123288	8.73084932	7.93539726	8.15527397	8.19934247	8.91547945	8.62872603	8.11095890	10.99289040	10.17036990	11.82753420	9.27949315	8.26826027	14.53315070	9.83873973	11.06304110	11.91069860	11.61691780	13.40500000	16.05065750	1.34319178	1.61497260	2.85478082	2.37583562	0.40034247	0.75198630	2.07687671	1.62419178
54.66666670	9.02645205	9.16989041	7.29687671	5.30941096	7.63936986	6.78543836	6.77687671	6.96821918	7.86760274	7.89132877	7.56261644	7.83252055	8.81797260	8.89661644	10.91861640	8.54676712	8.21178082	14.37768490	9.11810959	10.86958900	11.31293150	10.59663010	12.20901370	14.79772600	1.74076712	1.57152055	2.27727397	2.19213699	0.14905479	0.86571233	0.95679452	1.63526027
55.00000000	7.90182192	7.40841096	6.53243836	4.96868493	7.61360274	5.74104110	6.65256164	5.50020548	7.56567123	7.90230137	6.74716438	7.54332877	7.66850685	7.85409589	8.87146575	8.00478082	7.96093151	13.20995890	8.09773973	9.35167123	11.16460270	11.48604110	12.16615070	14.28895890	1.38938356	1.46797260	1.67927397	2.81730137	0.17717808	0.58736986	0.96567123	1.69452055
55.33333330	7.21382192	6.12813699	5.29173973	3.49020548	6.93112329	6.10915068	5.53779452	4.77893151	7.15145205	6.71305479	6.38112329	5.78327397	7.42826027	7.40935616	7.18638356	7.38389041	7.99798630	13.95641100	7.75376712	8.59421918	11.04773970	11.85836990	13.09716440	14.23247950	1.79075342	1.94871233	2.15678082	2.23779452	0.00373973	0.89086301	1.99620548	1.59091781
55.66666670	6.36180822	5.16573973	4.80643836	3.44861644	5.41643836	6.16987671	4.55965753	4.34215068	6.89971233	6.35672603	5.51867123	5.61142466	6.61961644	6.30950685	6.27491781	6.28901370	7.44013699	13.52110960	7.07301370	8.37976712	10.71080820	11.38272600	13.37360270	13.18272600	2.55417808	2.40517808	2.89187671	3.01019178	0.58149315	1.48101370	2.23127397	2.09680822
56.00000000	3.98915068	4.25102740	3.61873973	2.75630137	4.31417808	3.95587671	3.66895890	3.34612329	5.83519178	5.68910959	5.12291781	4.86419178	6.63849315	5.76621918	4.81332877	4.87776712	7.28057534	12.04589040	6.08457534	7.07284932	10.10856160	10.24860270	11.88382190	13.54371230	1.91671233	1.59343836	2.21402740	3.13342466	0.95547945	1.55401370	2.38010959	2.34849315
56.33333330	1.99849315	2.70761644	2.52675342	1.34641096	1.40061644	1.70506849	1.68556164	1.52364384	4.48521918	3.87228767	4.02808219	2.81883562	4.42661644	4.16483562	3.37030137	3.44915068	6.80282192	11.44221920	4.59872603	6.19960274	8.73683562	8.44215068	9.90104110	11.89909590	0.86479452	0.27154795	1.64317808	2.12609589	0.51406849	1.06154795	1.08945205	1.78165753
56.66666670	1.34930137	0.60294521	0.71800000	0.21757534	0.17452055	0.56752055	0.49315068	0.84789041	3.99097260	2.40478082	2.64475342	2.07960274	3.70486301	3.66704110	2.65200000	1.85021918	6.75473973	10.81786300	3.61789041	5.04484932	7.34504110	8.57119178	9.89409589	11.09795890	1.20664384	0.55731507	1.22293151	1.59897260	-0.11643840	0.59813699	0.95058904	1.66190411
57.00000000	0.70347945	-0.28949320	-0.30368490	-0.49712330	-0.46463010	-0.53691780	0.13458904	-0.41387670	3.85808219	0.68494521	1.72882192	0.43831507	3.18779452	2.33295890	1.25289041	1.25941096	7.02943836	10.18931510	3.22553425	3.62708219	7.07541096	8.78076712	9.68672603	9.72024658	1.10435616	1.69109589	1.18079452	1.93942466	-0.29584930	0.56778082	1.22453425	1.85752055
57.33333330	-1.30019180	-1.33927400	-1.82680820	-1.02041100	-1.69957530	-1.38047950	-0.81400000	-1.32758900	3.24832877	0.22545205	0.91036986	-0.00282190	1.88712329	0.32764384	-0.15298630	-0.37406850	6.53252055	9.00716438	1.87615068	2.94167123	7.05191781	7.86638356	9.06272603	8.41865753	0.64210959	1.94482192	1.80286301	1.79984932	-0.17332880	1.52336986	1.38034247	1.80642466
57.66666670	-2.83252050	-2.99506850	-2.69086300	-2.46784930	-2.53497260	-2.88215070	-2.24867120	-2.55902740	2.02521918	-0.34379450	0.26802740	-1.29791780	0.69447945	-1.10179450	-1.64200000	-1.94805480	6.42854795	8.61069863	0.09723288	1.34983562	6.29305479	7.39775342	8.11587671	8.01383562	0.94345205	0.91249315	1.20006849	1.05934247	-0.21275340	1.28639726	1.34138356	1.38624658
58.00000000	-3.52672600	-3.39719180	-3.16158900	-3.56027400	-3.75508220	-3.99846580	-3.96690410	-3.05908220	1.65463014	-1.17145210	-0.80589040	-2.73350680	-1.17538360	-1.72013700	-3.12449320	-3.54626030	6.27808219	8.24290411	-1.40417810	1.06401370	4.61128767	6.53913699	6.60589041	7.01545205	1.21571233	0.57995890	0.98157534	0.87136986	0.00978082	1.41576712	1.51094521	1.04605479
58.33333330	-4.10884930	-3.21505480	-2.70868490	-3.23887670	-3.94864380	-3.91132880	-4.23693150	-3.14750680	1.51930137	-1.66706850	-1.68041100	-3.16863010	-1.28300000	-2.50031510	-3.55060270	-3.95605480	5.21369863	6.12180822	-1.17313700	0.44117808	4.24254795	6.47084932	4.94021918	6.57091781	1.39836986	1.12806849	0.84375342	1.36001370	0.44952055	1.74705479	1.81497260	1.69021918
58.66666670	-5.02502740	-4.47098630	-3.65654790	-4.08379450	-4.66508220	-5.01891780	-4.59620550	-4.78943840	0.21057534	-3.71115070	-2.26143840	-3.89590410	-1.70552050	-3.10587670	-4.94565750	-4.31591780	4.34426027	5.22860274	-1.97354790	-1.11573970	3.54119178	5.70927397	4.59801370	4.56127397	1.27502740	0.54726027	0.31241096	0.64782192	0.43908219	1.85867123	1.94072603	1.73457534
59.00000000	-6.14327400	-6.50604110	-5.15120550	-5.89997260	-6.91453420	-6.24275340	-6.70152050	-6.07739730	-0.75505480	-5.18672600	-3.59831510	-4.48679450	-2.91517810	-4.19658900	-6.15986300	-5.26332880	3.69606849	3.19420548	-4.18034250	-1.86256160	1.65373973	4.84152055	3.76112329	3.88094521	0.71436986	0.21852055	0.40712329	0.29628767	0.19119178	1.45209589	1.65869863	1.02895890
59.33333330	-7.14475340	-7.91217810	-6.00863010	-6.48924660	-7.78178080	-7.70613700	-7.76743840	-6.18395890	-1.27334250	-5.80605480	-4.18480820	-5.69336990	-4.62156160	-7.29300000	-7.64258900	-7.02821920	4.31182192	2.78406849	-4.64913700	-2.56973970	1.63334247	3.35386301	2.38609589	2.31253425	0.11371233	-0.02804110	-0.08820550	0.38145205	0.13854795	0.84486301	0.39698630	0.74116438
59.66666670	-8.28087670	-7.69404110	-6.13567120	-6.65373970	-8.40687670	-8.26964380	-7.39076710	-6.30013700	-1.91339730	-6.15667120	-5.08543840	-6.05060270	-5.28830140	-7.04360270	-8.49305480	-8.20002740	3.56019178	2.24897260	-5.45826030	-3.86858900	1.48361644	3.36072603	1.18375342	1.77090411	0.14039726	0.10891781	0.34664384	0.40993151	0.35728767	1.56082192	0.34842466	1.02773973
60.00000000	-10.03526000	-8.66367120	-7.43928770	-7.09075340	-9.46593150	-8.99504110	-8.77090410	-8.00031510	-3.10934250	-7.14905480	-6.59376710	-8.23058900	-6.13416440	-7.26179450	-9.51920550	-9.34575340	1.82460274	0.87250685	-6.48521920	-5.42121920	0.23595890	2.01890411	-0.63332880	0.43304110	0.54561644	0.33449315	-0.40268490	-0.03441100	-0.37573970	1.14994521	-0.04810960	0.14184932
60.33333330	-11.44035600	-10.39011000	-8.77900000	-7.80812330	-10.58250700	-9.85665750	-10.31693200	-8.58313700	-3.50139730	-8.77953420	-7.84771230	-9.71826030	-7.06434250	-9.33828770	-11.15087700	-11.13301400	1.28297260	-1.34845210	-7.84398630	-7.03526030	-1.12034250	0.01315068	-2.58728770	-1.86017810	-0.09112330	-0.31082190	-1.34672600	-1.15839730	-0.47531510	0.43721918	-0.08945210	-0.56515070
60.66666670	-11.96179500	-10.18717800	-9.18632880	-8.31473970	-11.70223300	-10.34812300	-10.46552100	-8.98180820	-4.18516440	-9.39241100	-7.86809590	-9.74358900	-8.28802740	-10.37386300	-11.86937000	-12.30654800	0.79468493	-2.48639730	-8.30060270	-8.17365750	-1.31071230	-0.20397260	-3.14567120	-3.10984930	-0.48998630	-0.38976710	-0.95460270	-1.23178080	-0.42969860	0.75264384	-0.16382190	-0.37032880
61.00000000	-12.13513700	-11.89983600	-10.06156200	-8.88432880	-11.15157500	-11.28043800	-10.58820500	-9.47671230	-5.54404110	-10.40475300	-8.31094520	-10.04374000	-9.79753420	-10.79887700	-13.19895900	-12.34546600	0.28810959	-3.28347950	-9.14395890	-8.44965750	-1.90905480	-0.48110960	-4.13934250	-4.04891780	-0.83954790	-0.91945210	-1.55127400	-1.53757530	-0.72710960	0.26593151	-0.65295890	-0.51464380
61.33333330	-11.72109600	-12.24884900	-9.46042470	-8.57279450	-11.46563000	-11.47476700	-11.11364400	-9.85450680	-6.00538360	-10.40420500	-8.96442470	-10.14500000	-9.27197260	-11.46706800	-13.73689000	-12.31979500	-0.01510960	-3.79595890	-9.68045210	-8.10391780	-2.35986300	-1.23647950	-4.77319180	-3.78964380	-0.98504110	-0.71927400	-1.31354790	-1.58815070	-0.54435620	0.57909589	-0.63758900	-0.36817810
61.66666670	-13.04250700	-12.12089000	-9.99901370	-9.04494520	-13.07126000	-11.57883600	-12.59963000	-10.12056200	-6.33861640	-10.97101400	-10.32782200	-11.41282200	-9.48467120	-11.84184900	-14.32583600	-12.77056200	-1.26572600	-4.99236990	-11.19131500	-10.52446600	-4.13154790	-2.37294520	-5.97187670	-5.11227400	-1.01160270	-1.96741100	-1.64639730	-1.58161640	-0.39075340	0.47932877	-0.75360270	-1.10816440
62.00000000	-13.66887700	-12.77686300	-10.81920500	-9.69464380	-14.56913700	-12.59841100	-12.44441100	-10.97080800	-6.83993150	-10.91835600	-10.56347900	-12.11043800	-11.31747900	-12.47487700	-15.03047900	-13.99568500	-1.57652050	-6.61142470	-12.18004100	-12.09674000	-4.78676710	-3.42916440	-7.36254790	-6.80946580	-1.17227400	-2.60268490	-2.10486300	-1.74901370	-0.90478080	0.28858904	-1.46202740	-1.21027400
62.33333330	-12.74524700	-12.73589000	-11.72456200	-9.17893150	-14.05682200	-13.19828800	-11.88311000	-11.28264400	-7.73975340	-11.76491800	-10.30556200	-12.59223300	-11.61286300	-12.25672600	-15.02601400	-14.32153400	-1.07416440	-7.70469860	-11.74989000	-12.21227400	-5.45620550	-3.98832880	-8.20054790	-8.15523290	-0.88823290	-2.45943840	-2.29746580	-1.91923290	-0.46991780	0.45445205	-1.41967120	-1.21200000
62.66666670	-12.67931500	-12.82947900	-11.63056200	-9.65593150	-14.48263000	-13.65509600	-12.20061600	-11.38861600	-8.14802740	-13.21963000	-10.78358900	-13.27820500	-11.93127400	-12.99860300	-15.98026000	-15.19060300	-1.93169860	-8.75100000	-13.17498600	-13.01490400	-6.91149320	-5.07767120	-9.14964380	-8.74176710	-1.80102740	-2.48395890	-2.81731510	-3.05197260	-0.77891780	0.10917808	-1.93234250	-1.60790410
63.00000000	-12.33528800	-12.64376700	-10.23906800	-9.13215070	-13.52971200	-13.06741100	-12.43241100	-11.17597300	-8.31532880	-12.31947900	-10.98137000	-12.35563000	-11.56772600	-13.26238400	-15.31863000	-15.14208200	-2.03790410	-9.04917810	-13.38460300	-13.09928800	-6.96190410	-4.62026030	-8.73273970	-8.29461640	-1.84226030	-1.80197260	-2.83843840	-2.66269860	0.34621918	0.85658904	-0.78902740	-0.65801370
63.33333330	-12.13726000	-12.03952100	-10.43149300	-9.37997260	-13.65060300	-12.87221900	-12.84474000	-10.50826000	-8.33573970	-12.68374000	-11.29113700	-12.36271200	-12.29824700	-14.02431500	-15.95469900	-14.69365800	-2.45626030	-10.14184900	-12.22509600	-12.72258900	-7.32571230	-5.32730140	-9.99145210	-8.66724660	-2.07272600	-1.96939730	-3.16934250	-2.80932880	0.58131507	0.21619178	-0.69257530	-0.45775340
63.66666670	-12.93482200	-12.71582200	-10.91058900	-9.80634250	-14.74271200	-12.85668500	-13.00128800	-10.75278100	-8.81420550	-13.44232900	-11.65032900	-12.92152100	-13.19058900	-14.70468500	-16.37753400	-14.59643800	-2.81056160	-11.42597300	-12.69776700	-13.45774000	-8.19669860	-6.93760270	-11.17449300	-10.11367100	-3.19739730	-2.87927400	-3.87869860	-3.39423290	-0.82582190	-1.14395890	-2.18239730	-1.92053420
64.00000000	-12.26876700	-12.17993200	-10.52490400	-9.53517810	-14.41306800	-13.01823300	-12.23497300	-10.39857500	-8.99772600	-12.84174000	-11.54791800	-13.48889000	-12.94146600	-14.74686300	-16.32916400	-14.88606800	-4.13083560	-12.33082200	-13.23669900	-14.67964400	-8.46557530	-7.17263010	-12.26339700	-11.38180800	-2.70895890	-3.55208220	-3.16754790	-3.78408220	-0.84054790	-1.27594520	-2.19476710	-1.81313700
64.33333330	-11.20947900	-10.32134200	-9.32890410	-9.09345210	-14.37521900	-12.89263000	-11.55783600	-10.14460300	-8.84082190	-12.11719200	-11.20775300	-12.27300000	-12.16571200	-14.51650700	-15.82465800	-14.37643800	-4.47446580	-12.77154800	-12.88711000	-13.97505500	-8.91294520	-7.45476710	-12.27839700	-11.64286300	-2.32968490	-3.37728770	-3.04510960	-3.19306850	-0.56486300	-0.98834250	-1.88356160	-1.77972600
64.66666670	-11.07111000	-9.73535620	-8.41563010	-7.93927400	-12.88853400	-12.07390400	-11.29863000	-9.54950680	-9.65701370	-11.87863000	-11.18102700	-10.99598600	-11.97798600	-13.99505500	-15.10600000	-13.62795900	-4.60947950	-12.19294500	-12.88712300	-14.12146600	-8.74819180	-7.79101370	-12.22408200	-11.89447900	-2.53286300	-3.07590410	-3.22545210	-3.22302740	-0.43375340	-0.56321920	-1.91105480	-2.17702740
65.00000000	-11.03957500	-10.07268500	-9.16704110	-7.77597260	-13.24912300	-12.32558900	-11.08398600	-9.35553420	-10.27737000	-12.05706800	-11.06958900	-11.69750700	-12.11923300	-14.40969900	-15.35145200	-13.47283600	-6.24276710	-12.75206800	-13.69869900	-14.74156200	-8.91856160	-8.38472600	-13.54201400	-13.32658900	-3.28187670	-3.42421920	-3.97006850	-4.27452050	-1.08284930	-0.75891780	-2.48600000	-2.52897260
65.33333330	-10.74868500	-9.53038360	-9.32730140	-7.56957530	-13.29387700	-12.10209600	-10.23113700	-8.72054790	-9.97915070	-11.57178100	-10.93684900	-11.51468500	-11.60732900	-14.32550700	-15.25913700	-13.73667100	-6.53721920	-13.81487700	-13.79353400	-14.37841100	-9.58568490	-9.04842470	-14.11391800	-13.38602700	-3.65730140	-3.67697260	-4.10873970	-3.80831510	-0.90938360	-0.82942470	-2.72868490	-2.10460270
65.66666670	-9.24621920	-8.65173970	-8.02234250	-6.03180820	-11.78227400	-10.18342500	-9.51713700	-7.89831510	-9.55598630	-11.04826000	-10.03830100	-10.20402700	-11.65282200	-13.13441100	-13.62749300	-13.31172600	-5.41346580	-13.85169900	-12.85539700	-13.33287700	-9.70816440	-9.41257530	-13.58134200	-12.33845200	-3.38950680	-3.18165750	-3.40534250	-3.25153420	-0.64224660	-0.55893150	-2.86267120	-2.28447950
66.00000000	-8.46647950	-7.14204110	-6.51308220	-5.62697260	-10.67497300	-9.29160270	-9.05745210	-6.84682190	-9.16752050	-10.25291800	-9.66484930	-9.47135620	-11.05950700	-12.94545200	-12.66041100	-11.57038400	-5.81979450	-13.35327400	-12.51294500	-13.12816400	-10.68101400	-9.00836990	-12.90128800	-11.86757500	-2.91131510	-3.64241100	-3.61586300	-3.74197260	-0.32324660	-1.34521920	-2.54430140	-2.49260270
66.33333330	-8.90346580	-6.60460270	-5.99487670	-4.99364380	-10.56686300	-8.84460270	-8.74375340	-6.95224660	-9.59728770	-9.70519180	-8.84142470	-9.74015070	-11.17684900	-12.52891800	-12.14813700	-11.32497300	-6.91669860	-14.28058900	-11.98664400	-13.75198600	-11.12205500	-9.08960270	-13.27241100	-12.84831500	-3.09273970	-3.52702740	-3.80135620	-4.49916440	-0.53110960	-1.65716440	-2.51067120	-2.69813700
66.66666670	-8.08646580	-6.70845210	-6.14802740	-4.78893150	-10.88795900	-8.71038360	-8.35272600	-6.32060270	-9.45538360	-9.83764380	-9.30419180	-10.29653400	-11.20426000	-12.56782200	-12.07898600	-11.24220500	-7.67315070	-14.49952100	-12.42709600	-14.10416400	-10.64905500	-10.47645200	-14.49280800	-13.68368500	-3.93309590	-4.10157530	-4.81746580	-4.99847950	-1.00779450	-1.75009590	-3.16335620	-3.21294520
67.00000000	-6.32919180	-5.55876710	-5.24087670	-3.67512330	-9.19001370	-7.95069860	-6.31041100	-6.01945210	-8.67386300	-9.48997260	-8.66380820	-9.41657530	-9.76893150	-11.69850700	-11.47552100	-10.49561600	-6.38223290	-13.98721900	-11.85363000	-13.25342500	-10.40015100	-10.69621900	-14.59604100	-13.43117800	-3.69528770	-3.82498630	-4.82791780	-4.71273970	-0.95742470	-1.55686300	-3.51820550	-2.57895890
67.33333330	-5.25576710	-3.00972600	-3.65153420	-2.18898630	-7.93357530	-6.67208220	-5.57863010	-4.53317810	-7.47867120	-7.15375340	-7.45586300	-7.91264380	-8.32645210	-10.46642500	-9.57130140	-9.45341100	-5.97231510	-13.68478100	-10.80664400	-12.36001400	-9.50817810	-9.43632880	-13.34560300	-12.21128800	-3.10779450	-3.39726030	-4.31443840	-4.28787670	-0.21008220	-1.33867120	-3.04164380	-2.29435620
67.66666670	-4.39539730	-3.24197260	-2.81875340	-1.65931510	-6.79310960	-6.40045210	-4.93427400	-3.94619180	-7.88047950	-6.52676710	-7.11604110	-7.47872600	-8.48141100	-10.02404100	-8.47691780	-8.68339730	-7.00528770	-13.47663000	-10.45837000	-11.84330100	-9.60639730	-10.28895900	-12.97223300	-11.91956200	-2.94127400	-4.02991780	-4.09693150	-4.06428770	-0.30460270	-1.46616440	-2.81195890	-2.31404110
68.00000000	-4.42772600	-2.76409590	-2.75576710	-1.69058900	-6.23871230	-6.08886300	-4.35739730	-3.71908220	-7.92835620	-6.62628770	-7.07727400	-6.13009590	-8.86656160	-9.78286300	-7.92964380	-8.28831510	-7.28016440	-13.29319200	-10.62500000	-11.29137000	-9.53679450	-11.20758900	-12.80100000	-12.14952100	-3.25015070	-4.00946580	-4.39380820	-4.60835620	-0.68365750	-1.79453420	-3.49627400	-2.99315070
68.33333330	-3.22561640	-1.69264380	-1.44546580	-1.35487670	-5.56343840	-4.39104110	-3.62558900	-1.98928770	-7.53526030	-5.69923290	-6.19215070	-5.74384930	-8.19745210	-9.59795890	-7.20363010	-6.95294520	-7.46335620	-13.43643800	-9.48595890	-10.89660300	-9.13720550	-11.17512300	-12.85484900	-12.18615100	-3.45027400	-3.96973970	-4.27857530	-4.71887670	-1.07121920	-2.31038360	-3.74075340	-3.34156160
68.66666670	-1.39894520	-0.40936990	-0.30372600	-0.11589040	-4.21486300	-2.81198630	-2.08112330	-0.92732880	-6.52928770	-4.32179450	-5.43795890	-4.81438360	-6.50698630	-7.35975340	-5.73100000	-4.86700000	-6.96006850	-12.10182200	-8.14480820	-8.99286300	-7.86942470	-9.49390410	-12.05602700	-10.95060300	-3.23690410	-3.94387670	-3.52735620	-4.39341100	-0.91236990	-1.98084930	-3.27408220	-2.41813700
69.00000000	0.34243836	1.08438356	0.90120548	1.10106849	-2.83335620	-1.58389040	-0.30572600	-0.30530140	-5.43863010	-3.22361640	-4.48491780	-2.97854790	-5.21931510	-6.26731510	-4.30676710	-3.25761640	-6.76456160	-10.75016400	-6.91575340	-7.59004110	-7.92934250	-8.56721920	-11.48287700	-10.02424700	-2.72754790	-3.19927400	-3.40604110	-3.77686300	-0.11142470	-1.77987670	-2.63093150	-2.03547950
69.33333330	1.17667123	1.67053425	1.56883562	1.61182192	-2.20369860	-0.70379450	0.06587671	0.08547945	-5.25756160	-2.90613700	-3.47002740	-2.61231510	-4.44187670	-5.48193150	-3.68543840	-2.49358900	-7.12995890	-10.61895900	-6.55134250	-7.42556160	-8.21073970	-8.43961640	-10.97237000	-9.54897260	-2.80871230	-3.35394520	-3.99517810	-3.35334250	-0.03476710	-1.98653420	-2.66282190	-2.43363010
69.66666670	2.06021918	1.19026027	2.04036986	1.65089041	-1.04598630	0.05238356	0.60854795	0.43868493	-4.96817810	-2.63219180	-2.97690410	-2.50082190	-3.86919180	-5.17826030	-1.95419180	-2.20216440	-6.87956160	-10.32715100	-5.79001370	-7.33105480	-8.07309590	-9.06342470	-10.62293200	-8.72824660	-2.97646580	-3.36241100	-3.95179450	-3.78623290	-0.61136990	-1.82912330	-3.62936990	-2.70798630
70.00000000	2.81154795	2.63852055	2.66830137	2.26691781	-0.04787670	1.04749315	1.39542466	1.15152055	-4.53210960	-1.43819180	-2.02220550	-1.42958900	-4.09521920	-4.83934250	-1.03939730	-0.98852050	-6.48460270	-9.84378080	-5.41884930	-6.53913700	-7.16617810	-9.67602740	-9.12753420	-8.89636990	-3.11906850	-3.74960270	-4.41868490	-4.60319180	-0.91309590	-1.89660270	-3.29624660	-2.65569860
70.33333330	3.42371233	4.16182192	3.96389041	2.66935616	0.85438356	2.16450685	2.35505479	1.31178082	-4.22642470	-0.72234250	-1.40673970	-0.16265750	-3.11847950	-3.90978080	0.24801370	0.06138356	-5.98278080	-9.38742470	-5.00242470	-5.48117810	-6.48756160	-9.02457530	-8.74472600	-8.02709590	-3.61497260	-3.45121920	-4.08543840	-4.28186300	-0.78790410	-2.14378080	-3.05508220	-2.38527400
70.66666670	4.85935616	5.47473973	4.94447945	3.60932877	1.96954795	2.95142466	3.21334247	2.54461644	-4.15028770	0.50591781	-0.14323290	0.52209589	-1.87294520	-2.98900000	2.21665753	0.55452055	-5.88187670	-9.03586300	-3.68590410	-4.24793150	-5.48026030	-8.56583560	-8.50780820	-6.62694520	-3.00191780	-4.01247950	-3.64689040	-3.78190410	-0.74720550	-2.00553420	-2.81956160	-2.04291780
71.00000000	5.67109589	6.11247945	4.86154795	4.26547945	2.64268493	4.14867123	4.04780822	2.96863014	-2.76495890	1.44609589	0.53547945	0.36709589	-1.10104110	-1.56576710	3.60830137	2.00319178	-6.24601370	-8.28331510	-2.78326030	-3.06767120	-4.75042470	-8.17841100	-7.78593150	-7.18223290	-2.98482190	-3.81782190	-3.98442470	-3.67879450	-0.85716440	-2.03127400	-2.38858900	-2.25784930
71.33333330	6.84790411	6.54319178	5.93487671	4.70579452	3.98598630	5.13234247	5.44480822	4.02601370	-2.30765750	2.62920548	1.13363014	1.93797260	-0.34182190	-0.57234250	4.96101370	3.11504110	-5.41026030	-7.17978080	-1.94687670	-1.96843840	-5.03564380	-7.28595890	-6.25882190	-5.58545210	-2.70238360	-2.43191780	-3.10913700	-3.25090410	-0.32312330	-1.42631510	-2.23449320	-2.19693150
71.66666670	7.30146575	7.21193151	6.40683562	5.34949315	4.41776712	5.98524658	6.26802740	5.08841096	-1.72394520	2.93421918	1.77687671	2.96600000	0.83194521	0.80509589	5.53969863	4.11136986	-5.57149320	-5.85821920	-1.28010960	-0.63872600	-4.55243840	-6.83447950	-4.48389040	-3.95609590	-2.53847950	-0.28052050	-3.61336990	-3.45734250	-0.33693150	-1.50809590	-2.18832880	-2.09534250
72.00000000	8.41671233	8.01623288	6.75376712	5.74365753	5.72117808	6.32079452	6.58713699	5.25768493	-1.21068490	3.63305479	2.21002740	3.40817808	0.87671233	1.93895890	6.05102740	5.60675342	-6.28190410	-5.51086300	-0.30887670	-0.17036990	-4.12730140	-7.01000000	-4.85330140	-3.31950680	-2.74321920	-2.82238360	-3.14398630	-3.59904110	-0.55361640	-2.20842470	-2.74201370	-1.93063010
72.33333330	9.15691781	8.82183562	8.12145205	6.23560274	7.10372603	7.24815068	7.51856164	5.46232877	-0.75832880	4.55753425	3.09254795	4.09424658	2.02483562	2.15550685	7.60426027	6.15878082	-5.06572600	-3.50720550	0.62253425	1.13813699	-2.33790410	-5.75464380	-4.03816440	-2.58387670	-1.95656160	-3.11249320	-2.84323290	-2.92823290	-0.46715070	-1.91012330	-2.09728770	-2.04267120
72.66666670	9.10664384	9.87980822	8.02663014	6.99042466	7.39493151	7.84173973	8.29209589	5.93004110	-0.26676710	5.34749315	3.81649315	5.57731507	3.37513699	2.71608219	7.76584932	6.60328767	-4.44509590	-3.10439730	2.02395890	1.40708219	-2.00290410	-4.62268490	-2.79889040	-2.92919180	-2.14154790	-2.33390410	-2.91464380	-2.97975340	-0.50647950	-1.84291780	-2.26412330	-2.02447950
73.00000000	8.72041096	10.21341100	7.36380822	7.01884932	7.06704110	8.71149315	8.76649315	6.60808219	0.63226027	5.85727397	4.99723288	6.46449315	3.93345205	3.43331507	8.35501370	7.34939726	-3.67127400	-2.30282190	3.02845205	2.12839726	-1.47279450	-4.00728770	-2.08339730	-2.09315070	-1.99689040	-1.85253420	-2.11986300	-2.38239730	-0.67608220	-1.69493150	-2.09793150	-1.53023290
73.33333330	8.69775342	10.14873970	7.88030137	6.64713699	7.56998630	8.96278082	8.85331507	7.24257534	1.14091781	7.08921918	5.16316438	6.76234247	4.57316438	3.77215068	9.50780822	7.69868493	-4.19654790	-1.29443840	2.51287671	3.36827397	-0.94642470	-3.82927400	-0.48706850	-0.94884930	-1.50415070	-2.01390410	-1.63330140	-2.25845210	-0.16235620	-2.19852050	-1.97972600	-1.29524660
73.66666670	8.93675342	9.71778082	8.00250685	6.61698630	8.66106849	9.20256164	9.52047945	7.63671233	1.88463014	6.79165753	5.81190411	6.47075342	4.31657534	5.00431507	9.36880822	7.94590411	-3.25124660	-0.58573970	2.20154795	3.93653425	-0.47553420	-3.69012330	-0.16827400	-0.46008220	-1.65536990	-1.75273970	-2.19754790	-2.02828770	-0.39935620	-2.11934250	-2.09826030	-1.35028770
74.00000000	9.63539726	9.77382192	8.37371233	7.13795890	8.97517808	10.02347950	9.83258904	7.31509589	2.45187671	7.56890411	6.41075342	6.72498630	4.82827397	5.96372603	10.16735620	8.88469863	-2.56880820	0.35516438	4.62072603	3.96142466	0.89197260	-2.57691780	0.04686301	0.78815068	-1.22123290	-1.88484930	-1.90789040	-2.18946580	-0.42424660	-1.59791780	-1.41127400	-0.97694520
74.33333330	10.04769860	9.68898630	8.31476712	6.97971233	8.93515068	9.83250685	10.28673970	8.05126027	3.56841096	8.17758904	6.25456164	7.58309589	5.77941096	6.94889041	10.55379450	9.56639726	-2.01446580	1.02361644	5.52375342	4.90278082	1.28023288	-1.78387670	0.53986301	0.78817808	-1.01980820	-1.37189040	-1.04924660	-1.28854790	-0.20508220	-1.26386300	-1.48802740	-0.97460270
74.66666670	9.85731507	9.44915068	8.76516438	6.62561644	9.22420548	8.84273973	9.74368493	8.25586301	3.52779452	8.22423288	6.84286301	7.95400000	6.05142466	7.43331507	10.76557530	9.69204110	-2.40393150	1.54242466	4.92372603	6.40126027	1.61653425	-1.23586300	1.38271233	1.75753425	-0.99726030	-0.87893150	-1.07584930	-0.89976710	-0.20623290	-1.13886300	-1.74373970	-1.04324660
75.00000000	9.15312329	9.91441096	8.23127397	6.13734247	9.50084932	10.10327400	9.69576712	7.47810959	3.32252055	9.01853425	7.07127397	7.45382192	7.04424658	7.91957534	10.80939730	9.93754795	-1.85354790	1.89730137	4.91843836	6.94839726	1.68972603	-0.73124660	2.73020548	2.70049315	-0.71036990	-1.13395890	-1.44097260	-0.98856160	-0.02095890	-1.17527400	-0.84232880	-0.98736990
75.33333330	9.33269863	9.58736986	8.20189041	6.01934247	10.13894520	10.35000000	8.69830137	7.99076712	4.03076712	9.12786301	7.38384932	7.46345205	8.21372603	9.08687671	10.77160270	9.57535616	-1.22898630	3.44327397	4.98524658	7.12915068	1.85612329	-0.78247950	2.83595890	2.87389041	-0.53960270	-0.98039730	-1.29206850	-0.60521920	-0.18406850	-1.28091780	-0.89345210	-0.98984930
75.66666670	9.77301370	10.01246580	8.69642466	6.08906849	10.14782190	10.59564380	9.41769863	8.42879452	4.41490411	9.80498630	8.37039726	8.73536986	8.42973973	9.24001370	10.91416440	10.01919180	-0.45200000	3.71871233	5.87734247	8.53957534	2.54346575	0.62450685	4.47365753	4.46590411	-0.32331510	-0.12091780	-0.27269860	0.26224658	0.12571233	-0.91995890	-0.29289040	-0.69364380
76.00000000	9.81621918	9.77686301	8.78630137	6.70819178	10.63327400	10.98993150	9.37742466	7.90198630	5.40835616	9.83779452	8.25839726	8.75002740	9.04369863	10.53401370	11.30580820	11.27401370	0.42926027	5.32715068	7.70184932	9.16669863	4.44046575	2.45887671	5.90646575	5.39341096	2.53606849	2.75421918	2.79579452	3.07750685	0.72412329	-0.51445210	0.09750685	0.10963014
76.33333330	8.77843836	8.71436986	8.01491781	6.00193151	10.58210960	9.33694521	9.20597260	6.71554795	5.44675342	9.37786301	7.53068493	7.92715068	7.77923288	9.94621918	11.60771230	10.29316440	0.05650685	5.16800000	7.56238356	8.52080822	4.07101370	2.33801370	4.95871233	4.65264384	1.70642466	2.40097260	1.96064384	2.00412329	0.31219178	-0.75690410	-0.51961640	-0.00321920
76.66666670	8.37479452	8.52684932	7.45239726	5.54831507	9.98761644	9.33272603	9.24034247	6.85016438	5.61567123	9.67764384	7.63390411	7.77297260	7.27973973	8.86816438	11.03912330	10.18221920	0.52791781	4.50394521	7.37020548	8.38331507	4.28649315	2.52041096	5.11257534	5.31838356	-0.07052050	0.33273973	0.40601370	-0.36394520	-0.09154790	-0.70421920	-0.69132880	-0.34180820
77.00000000	8.14497260	7.87183562	6.60273973	5.08276712	10.04054790	9.15228767	8.43083562	6.93583562	5.26479452	9.33986301	7.58849315	8.27934247	7.91267123	9.09861644	10.57671230	9.82279452	0.39208219	5.84530137	7.28772603	9.01606849	4.22979452	3.33093151	6.09220548	5.59090411	0.56286301	-0.10312330	0.91679452	0.09539726	0.09084932	-0.12971230	-0.13115070	-0.21894520
77.33333330	6.82675342	6.72275342	6.02171233	5.01636986	8.98723288	8.49223288	6.76542466	6.15889041	4.26264384	7.70089041	6.86509589	7.34884932	7.28915068	9.71264384	9.30726027	9.13310959	0.64300000	5.63432877	6.83227397	8.65786301	4.25135616	3.01394521	6.01689041	5.36550685	-0.44002740	0.20858904	0.38846575	0.04878082	-0.13209590	-0.42239730	-0.29806850	-0.21686300
77.66666670	6.38863014	5.98275342	5.64600000	4.83876712	8.21349315	7.26564384	6.61558904	5.14787671	5.08705479	7.62298630	6.31072603	7.11757534	7.46738356	9.51582192	9.49508219	8.92084932	1.57283562	5.60564384	5.75391781	8.03720548	4.02298630	3.18238356	6.25530137	5.63720548	-0.28664380	0.65584932	0.31639726	0.10180822	-0.08380820	-0.93205480	-0.70567120	-0.10750680
78.00000000	5.95591781	6.15575342	4.68319178	3.24028767	7.12769863	5.84908219	6.41390411	4.27875342	5.55704110	7.62226027	6.69102740	6.30000000	7.61080822	9.53402740	9.51976712	7.95553425	1.66706849	6.48934247	5.67941096	8.06028767	3.92486301	3.35732877	6.77343836	5.86071233	0.02683562	0.56736986	0.20017808	-0.06220550	-0.51067120	-0.93965750	-0.46864380	-0.32864380
78.33333330	5.75446575	6.16506849	5.08413699	2.84015068	6.64436986	6.73684932	6.41102740	4.77476712	5.46861644	7.60552055	7.20216438	7.08838356	7.43126027	10.04026030	9.72473973	8.71209589	1.83250685	7.19654795	6.24528767	8.68390411	5.41395890	4.15223288	7.40794521	6.31424658	0.59117808	0.82073973	1.54660274	0.75220548	0.03384932	-0.20706850	0.44315068	0.49746575
78.66666670	4.64484932	5.96673973	4.67471233	3.10589041	7.42120548	7.09239726	5.32071233	4.80300000	5.37373973	7.69724658	6.62613699	7.47886301	6.73465753	9.31810959	8.50071233	7.83787671	2.38209589	7.14315068	6.50204110	9.02732877	5.57595890	4.80720548	7.67804110	7.54017808	0.88524658	1.12024658	1.44028767	1.18090411	0.22526027	-0.17736990	0.43367123	0.31790411
79.00000000	3.42084932	4.83606849	3.68675342	2.54593151	5.55460274	5.82250685	3.66700000	3.67620548	5.14810959	6.28705479	5.55280822	6.03238356	6.07054795	8.05536986	6.92832877	6.85093151	2.18508219	6.70039726	5.71200000	7.31036986	4.90442466	4.80309589	6.46812329	7.67532877	0.16761644	1.34975342	1.14857534	0.78121918	-0.04986300	-0.88330140	-0.09508220	0.03979452
79.33333330	3.34754795	3.74119178	3.44324658	2.23452055	6.23524658	5.20619178	3.66039726	3.25028767	5.11172603	6.38490411	5.43926027	5.26734247	6.00798630	7.51745205	6.23798630	6.73756164	2.73553425	6.80458904	5.24590411	6.56593151	3.89013699	4.62341096	6.87950685	7.06489041	0.49921918	1.31339726	1.32597260	0.83858904	0.18395890	-0.72404110	0.16690411	0.48552055
79.66666670	3.06908219	3.90968493	3.16824658	2.33257534	5.94854795	4.56123288	3.76263014	2.96727397	5.55983562	6.27291781	5.77778082	5.18669863	6.05817808	7.73957534	6.64736986	6.55345205	2.99982192	7.34656164	6.73495890	7.64547945	4.84020548	5.36827397	7.33794521	6.82449315	1.05797260	1.70721918	2.00232877	1.93146575	0.50789041	0.06565753	0.46995890	1.06368493
80.00000000	1.65098630	3.17189041	2.64397260	1.40083562	5.01209589	4.04756164	3.12709589	2.12693151	5.43216438	5.50961644	5.04906849	4.09335616	5.64946575	7.72061644	5.39330137	5.59060274	2.35002740	7.54330137	6.01032877	7.24573973	5.13126027	4.90420548	7.02094521	6.93924658	0.85260274	1.52080822	1.44110959	1.71817808	0.08835616	0.06245205	0.20568493	0.66510959
80.33333330	0.74308219	1.85643836	1.48273973	-0.26204110	4.28063014	2.19031507	1.82113699	1.33834247	4.69660274	4.56580822	4.16501370	3.77852055	5.15238356	6.71619178	4.38764384	4.73882192	2.19052055	7.20961644	4.57004110	6.39161644	4.69467123	4.11550685	6.48016438	6.70876712	0.90726027	1.22968493	1.62439726	0.82686301	-0.03534250	-0.42589040	0.28878082	0.49398630
80.66666670	0.57504110	0.93195890	0.43504110	-0.77184930	3.01043836	1.35800000	0.76427397	0.68779452	4.00041096	3.80787671	3.49165753	3.00701370	4.26076712	5.77091781	4.07089041	3.88205479	2.68254795	6.82938356	3.87891781	6.01860274	4.42232877	3.71052055	6.46534247	4.91790411	0.79479452	1.48252055	1.28742466	1.18469863	0.26854795	-0.23784930	0.15258904	0.29084932
81.00000000	-0.21526030	0.21298630	-0.07334250	-1.03742470	2.30949315	0.14850685	0.35117808	-0.13675340	3.45815068	2.97335616	2.76747945	2.08561644	3.94295890	5.18689041	2.24871233	2.83971233	2.39643836	6.65813699	4.08369863	5.10187671	4.14861644	3.91732877	6.33901370	4.02439726	0.80000000	1.55384932	1.62832877	1.07797260	0.05095890	-0.38384930	-0.00630140	-0.33432880
81.33333330	-0.83239730	-1.23875340	-0.32954790	-1.45475340	1.69627397	0.29027397	-0.60741100	-0.43072600	2.72402740	1.48295890	2.24113699	1.98252055	3.08217808	4.52391781	1.77857534	2.29808219	2.52569863	6.54393151	3.77315068	4.28920548	3.58716438	4.49668493	5.96290411	4.38160274	0.85061644	1.09632877	1.88001370	1.14115068	-0.03165750	-0.72691780	0.38417808	-0.70327400
81.66666670	-1.30428770	-1.85519180	-1.75427400	-1.79112330	0.19494521	0.18527397	-1.21102740	-0.94926030	2.10621918	0.94061644	1.30065753	1.52993151	2.13631507	3.39995890	0.80642466	1.53210959	2.62532877	5.27063014	3.17826027	3.06082192	3.13891781	4.62412329	5.35276712	4.54460274	0.10884932	1.11163014	1.03839726	0.76879452	-0.11247950	-0.66054790	0.04169863	-0.58242470
82.00000000	-2.59068490	-2.01175340	-1.46846580	-2.08079450	-0.93472600	-1.07320550	-1.65310960	-1.67001370	2.73112329	0.68082192	1.81250685	0.74442466	1.58660274	3.07295890	0.45254795	1.03420548	2.48178082	4.64560274	2.60065753	2.04504110	3.51608219	4.25028767	4.70271233	4.97836986	0.58293151	1.29857534	0.99583562	1.00241096	-0.16867120	-0.03891780	0.03161644	-0.17523290
82.33333330	-3.42184930	-2.82189040	-1.54697260	-2.20054790	-1.00001370	-2.09084930	-2.62635620	-2.23606850	2.61146575	0.57158904	1.08375342	0.35489041	1.32975342	2.28038356	-0.06232880	-0.12701370	2.27617808	4.67587671	1.66963014	2.07508219	3.09936986	3.76915068	4.28613699	4.62298630	1.06420548	0.91858904	1.22972603	1.16813699	-0.25780820	-0.30698630	0.29136986	-0.09053420
82.66666670	-4.05373970	-3.36947950	-2.67208220	-1.65017810	-1.62069860	-2.17438360	-2.79471230	-2.76435620	2.23030137	0.17135616	0.11156164	-0.17702740	0.72617808	1.64878082	-1.14524660	-0.87824660	2.38804110	4.81010959	1.31604110	2.04254795	3.13089041	4.06797260	4.23847945	3.26020548	1.65265753	1.16501370	1.33967123	1.56854795	-0.16221920	-0.38257530	0.16039726	0.06221918
83.00000000	-4.23582190	-3.82252050	-3.26006850	-2.30964380	-1.95408220	-1.94543840	-3.31884930	-2.82464380	0.90323288	-0.41741100	-0.09872600	-1.18141100	-0.29230140	0.46050685	-2.17884930	-1.24632880	2.48045205	3.63906849	0.25526027	1.10752055	3.06193151	3.93620548	3.54298630	3.07072603	1.28747945	0.89147945	1.10075342	1.39179452	-0.28484930	-0.34930140	0.28523288	-0.12887670
83.33333330	-4.48160270	-4.49068490	-3.53616440	-3.71880820	-3.17645210	-3.21280820	-4.08139730	-3.50882190	0.41897260	-1.58991780	-0.58780820	-1.45471230	-0.76045210	0.07027397	-2.74515070	-1.64613700	1.75239726	2.86645205	-0.19827400	-0.01710960	2.34782192	3.82882192	2.24517808	2.87950685	0.96697260	0.34843836	0.74241096	1.01926027	-0.48042470	-0.16213700	-0.41015070	-0.29430140
83.66666670	-4.43034250	-4.74750680	-3.47593150	-3.63010960	-3.39568490	-3.81858900	-3.80523290	-3.13887670	1.23287671	-1.67332880	-1.39697260	-1.59921920	-0.78127400	-0.25787670	-3.04571230	-2.12534250	2.51771233	2.84019178	0.09724658	0.27969863	1.78134247	3.69420548	3.02801370	2.51713699	0.83289041	1.52461644	1.15157534	1.18326027	0.11257534	-0.26912330	0.26336986	0.12361644
84.00000000	-4.73172600	-4.82949320	-3.80691780	-3.48606850	-3.25842470	-4.00331510	-3.45419180	-3.48063010	0.58167123	-1.42239730	-1.69736990	-2.27693150	-1.25868490	-0.97613700	-3.93516440	-2.57282190	2.64638356	2.65405479	-0.83143840	-0.07767120	1.69921918	3.21524658	2.71979452	2.88057534	1.04027397	1.73032877	1.44323288	1.42998630	0.46361644	-0.01752050	0.61395890	0.34969863
84.33333330	-5.58863010	-5.34124660	-4.72389040	-3.64442470	-4.15397260	-5.16869860	-4.98720550	-4.49316440	-0.31524660	-2.82119180	-2.20938360	-2.57631510	-2.10775340	-1.50453420	-4.67542470	-3.52565750	1.98336986	1.42212329	-1.80832880	-1.61923290	1.20816438	2.32194521	1.83063014	1.72002740	0.67104110	1.20719178	1.03663014	1.28093151	-0.14575340	-0.56112330	0.28656164	0.12761644
84.66666670	-6.08656160	-6.53060270	-5.42071230	-4.53801370	-4.61265750	-5.92102740	-5.42780820	-5.04375340	-0.99430140	-3.88319180	-2.09471230	-2.77127400	-2.78991780	-2.38250680	-5.07865750	-3.49757530	1.22686301	1.42715068	-2.45998630	-2.22067120	0.53060274	2.17808219	0.67893151	0.44710959	0.29672603	1.05334247	0.75817808	0.24384932	-0.34746580	-0.55976710	-0.10664380	0.07923288
85.00000000	-5.97757530	-6.60095890	-5.53609590	-5.62954790	-5.11080820	-5.86973970	-5.68821920	-5.37452050	-1.76298630	-3.94565750	-2.90427400	-3.30468490	-3.22084930	-2.71309590	-5.83723290	-3.74072600	1.70438356	1.28590411	-2.56594520	-2.28606850	0.30594521	1.71502740	0.63934247	0.14964384	-0.09680820	0.59321918	0.60935616	0.75282192	-0.16197260	-0.39606850	0.21404110	-0.23379450
85.33333330	-5.79563010	-6.32646580	-5.58254790	-4.90453420	-5.85450680	-6.12534250	-6.18061640	-5.21676710	-1.45323290	-4.13401370	-3.10461640	-4.20882190	-3.52047950	-3.58927400	-6.18395890	-4.57061640	1.24232877	-0.25223290	-2.70928770	-2.95026030	-0.41523290	0.89997260	0.04156164	-0.54850680	-0.02275340	0.34039726	0.70195890	1.36128767	-0.21324660	-0.62441100	0.48698630	-0.33252050
85.66666670	-5.84519180	-7.03183560	-5.78089040	-5.25035620	-6.52169860	-6.57193150	-6.48710960	-5.86423290	-1.64365750	-4.84520550	-4.21930140	-5.18643840	-3.91641100	-4.38249320	-6.71153420	-5.39236990	1.08338356	-1.16800000	-3.32254790	-4.17867120	-0.85876710	0.45323288	-0.57541100	-1.43956160	-0.29605480	0.58276712	0.16323288	1.07102740	-0.26984930	-0.44949320	0.16334247	-0.20984930
86.00000000	-6.74361640	-6.44412330	-6.05826030	-4.82700000	-6.53931510	-6.31739730	-6.02406850	-5.49650680	-1.88845210	-4.77760270	-4.29149320	-4.59378080	-4.00990410	-5.50664380	-7.10550680	-6.37601370	1.18487671	-1.17504110	-4.15258900	-3.87220550	-1.16535620	0.70612329	-0.95206850	-1.95516440	0.03221918	0.52964384	0.22758904	0.30709589	-0.27491780	-0.21468490	0.13253425	-0.35252050
86.33333330	-6.58394520	-6.21730140	-5.36682190	-4.11404110	-5.93100000	-6.60643840	-5.23950680	-4.70194520	-1.91989040	-3.91043840	-3.65969860	-4.24142470	-3.47778080	-5.31343840	-7.05765750	-5.81286300	1.21378082	-0.74735620	-4.20746580	-3.39079450	-1.01946580	0.89183562	-1.14872600	-1.12160270	0.74179452	0.98469863	0.81768493	0.79379452	0.06879452	0.26058904	0.64063014	0.30864384
86.66666670	-6.09100000	-6.60378080	-5.38967120	-4.10360270	-5.82663010	-7.52042470	-5.78358900	-5.51965750	-2.14664380	-4.61535620	-3.90406850	-4.89006850	-4.12431510	-5.43828770	-7.64743840	-5.80556160	0.71286301	-1.69153420	-4.15026030	-3.98898630	-1.15172600	0.05463014	-1.60556160	-1.38938360	0.96547945	0.92284932	0.90919178	1.53339726	0.22845205	0.28331507	0.66541096	0.03760274
87.00000000	-6.67638360	-6.69805480	-5.52121920	-4.91647950	-6.46124660	-7.73891780	-6.35761640	-6.56789040	-2.95089040	-6.13049320	-5.06967120	-5.60263010	-4.93824660	-5.74750680	-8.49405480	-6.92097260	-0.40380820	-2.49057530	-4.27449320	-4.91758900	-2.72016440	-0.85608220	-2.57239730	-2.79749320	0.55791781	0.49987671	0.03517808	0.41291781	-0.11383560	0.04120548	-0.09710960	-0.29231510
87.33333330	-6.81915070	-6.03026030	-5.95787670	-4.77194520	-6.78776710	-7.60900000	-6.22123290	-6.20157530	-3.24154790	-5.66968490	-5.00235620	-5.08998630	-4.90057530	-6.47880820	-8.40197260	-7.06946580	-0.33254790	-2.92000000	-4.65427400	-5.33327400	-2.76500000	-0.62634250	-2.56883560	-3.07690410	0.12169863	0.50500000	0.06006849	0.17761644	0.01800000	-0.22653420	-0.23154790	0.13086301
87.66666670	-6.30779450	-5.07105480	-5.45391780	-4.33383560	-5.86627400	-7.18720550	-5.80828770	-4.92690410	-2.81454790	-5.44194520	-4.44926030	-5.17939730	-4.46032880	-6.20139730	-7.79698630	-6.87935620	0.71306849	-2.47028770	-4.92758900	-5.87661640	-2.16686300	-1.14842470	-3.28652050	-3.33139730	0.24146575	1.09115068	0.61150685	0.58671233	0.39319178	0.02020548	-0.05995890	0.22804110
88.00000000	-7.01635620	-5.76510960	-5.99756160	-4.34556160	-6.32965750	-6.48238360	-5.73952050	-5.58409590	-3.52742470	-5.88395890	-4.62861640	-5.66324660	-5.23021920	-6.71282190	-8.28394520	-6.95431510	-0.28330140	-3.00053420	-5.50446580	-6.10678080	-1.75404110	-0.02461640	-2.73669860	-2.35128770	-0.20887670	0.39153425	0.26039726	0.44641096	-0.19828770	-0.45165750	-0.30361640	-0.48289040
88.33333330	-6.55252050	-6.39356160	-5.63006850	-4.10212330	-6.56835620	-6.73967120	-5.81039730	-5.58258900	-4.70667120	-6.15957530	-4.76034250	-6.06842470	-5.31104110	-7.15478080	-8.13553420	-6.81493150	-0.37571230	-4.75630140	-6.12695890	-6.15975340	-2.44500000	-0.42858900	-3.41772600	-3.00819180	-0.18342470	0.02767123	0.08923288	-0.26163010	-0.47031510	-0.36641100	-0.18491780	-0.75326030
88.66666670	-6.07635620	-5.26279450	-5.26442470	-4.20682190	-6.74850680	-6.08112330	-5.51365750	-5.37872600	-4.26706850	-5.31868490	-5.06079450	-5.65627400	-4.53864380	-6.77909590	-8.25627400	-6.94253420	-0.31776710	-4.64041100	-5.22261640	-6.06779450	-3.42141100	-1.71398630	-4.29475340	-4.26519180	-0.11432880	0.26931507	0.16347945	-0.09005480	-0.19563010	-0.09261640	0.09819178	-0.68494520
89.00000000	-6.00724660	-4.99483560	-5.47472600	-4.36593150	-6.87969860	-6.76621920	-5.86949320	-5.70382190	-3.96930140	-6.03115070	-5.70790410	-5.46019180	-5.27536990	-6.48739730	-8.50416440	-7.24490410	-1.34815070	-5.30564380	-5.73198630	-6.52991780	-4.13704110	-2.10342470	-4.81217810	-4.37216440	-0.36854790	-0.31560270	-0.03541100	-0.90472600	-0.37386300	-0.46402740	-0.00024660	-0.49204110
89.33333330	-5.81775340	-4.22671230	-4.43831510	-4.00157530	-6.39143840	-6.22835620	-4.69397260	-4.18864380	-2.94135620	-5.44516440	-5.43168490	-5.21456160	-5.02045210	-6.68845210	-7.58650680	-6.60957530	-1.04052050	-5.20549320	-5.10267120	-6.85510960	-3.90660270	-2.41495890	-4.73678080	-5.47836990	-0.08816440	-0.06131510	0.43252055	-0.72482190	-0.12261640	-0.20756160	0.17036986	-0.17258900
89.66666670	-5.49384930	-4.60371230	-4.11010960	-4.00615070	-5.44815070	-5.97605480	-4.48938360	-3.88454790	-2.76131510	-5.20827400	-5.59771230	-4.99845210	-5.18267120	-6.84773970	-7.41494520	-6.53232880	-1.45439730	-5.51602740	-4.71445210	-6.17349320	-4.46175340	-2.50742470	-4.55373970	-5.52564380	-0.30145210	0.51628767	-0.13891780	-0.33305480	-0.33834250	-0.58490410	-0.24493150	-0.18913700
90.00000000	-5.80604110	-4.87149320	-4.85538360	-4.23089040	-5.68215070	-6.28067120	-5.24958900	-4.21478080	-3.82215070	-5.74476710	-5.93153420	-5.35978080	-6.13704110	-7.62653420	-8.13232880	-6.60115070	-1.85724660	-6.72454790	-5.27250680	-6.58704110	-5.08286300	-3.25510960	-6.11715070	-6.04172600	-1.01731510	-0.45871230	-0.57556160	-0.88516440	-0.88402740	-1.00568490	-0.73786300	-0.97038360
90.33333330	-5.42738360	-4.12847950	-4.00069860	-3.65293150	-6.06794520	-5.66679450	-5.42408220	-3.61512330	-4.22420550	-4.86228770	-5.24908220	-5.14378080	-5.67342470	-7.64036990	-6.89065750	-6.65719180	-1.58367120	-6.94463010	-5.35943840	-6.91291780	-5.24246580	-4.06828770	-6.31406850	-5.96691780	-0.91397260	-0.46071230	-0.82060270	-0.75602740	-0.47008220	-0.51795890	-0.76604110	-1.08835620
90.66666670	-4.77491780	-4.06064380	-4.25364380	-3.25024660	-5.81938360	-4.89628770	-4.75231510	-3.93050680	-4.34520550	-5.05300000	-5.04319180	-4.96224660	-5.77184930	-7.15082190	-6.64665750	-6.51604110	-1.54741100	-6.28256160	-6.29190410	-7.03615070	-5.24750680	-4.53404110	-6.23727400	-6.19400000	-0.94117810	-0.40379450	-1.26769860	-1.00760270	-0.67643840	-0.63136990	-1.12753420	-0.95968490
91.00000000	-4.23838360	-4.23920550	-4.28984930	-2.98921920	-5.31565750	-4.03200000	-4.60065750	-3.32964380	-4.80350680	-5.43512330	-4.79145210	-5.02589040	-5.31532880	-6.51590410	-6.98898630	-5.73789040	-2.41819180	-7.04097260	-6.21575340	-7.20768490	-4.57876710	-4.68221920	-6.43264380	-6.08428770	-1.35527400	-0.64639730	-1.17712330	-1.37019180	-0.89501370	-0.89887670	-0.78653420	-1.01328770
91.33333330	-3.44952050	-2.31813700	-3.72819180	-2.29254790	-4.98982190	-3.28769860	-3.59406850	-3.50320550	-4.48432880	-5.06236990	-5.13506850	-4.36813700	-4.92641100	-6.19463010	-6.27541100	-4.61793150	-2.20283560	-6.95716440	-5.91926030	-6.50643840	-4.57139730	-4.42343840	-6.64456160	-6.05009590	-1.15165750	-0.70046580	-1.14586300	-1.13386300	-0.77757530	-0.67428770	-0.58276710	-0.68672600
91.66666670	-2.75531510	-3.05493150	-3.35909590	-2.46473970	-4.38206850	-3.55087670	-3.58108220	-3.07764380	-4.41683560	-4.81612330	-4.69763010	-4.20305480	-4.45320550	-6.31257530	-5.31745210	-4.34973970	-2.22302740	-7.27967120	-5.58308220	-6.22516440	-4.61063010	-4.45973970	-6.93723290	-6.56493150	-0.85912330	-1.03731510	-0.99528770	-1.08380820	-0.69624660	-0.43289040	-0.80094520	-1.10065750
92.00000000	-2.01147950	-2.25291780	-2.28380820	-1.13176710	-4.35953420	-3.07583560	-2.85682190	-2.13927400	-3.78701370	-4.32960270	-4.27850680	-3.90487670	-4.48904110	-5.71969860	-4.75343840	-4.55984930	-2.21943840	-6.44102740	-5.16416440	-5.66801370	-4.99310960	-4.43290410	-6.74942470	-6.47573970	-0.73630140	-0.71546580	-0.27576710	-0.99061640	-0.16012330	-0.41912330	-0.36627400	-0.68917810
92.33333330	-2.18223290	-1.01557530	-2.15363010	-0.94086300	-3.95591780	-2.94041100	-2.36993150	-1.93816440	-3.01586300	-3.54653420	-3.93669860	-4.10298630	-4.78776710	-4.98716440	-3.77731510	-4.46791780	-1.71472600	-6.03043840	-4.53209590	-5.49902740	-4.63369860	-4.34932880	-6.82236990	-6.27757530	-0.53390410	-0.59309590	-0.60554790	-0.89352050	-0.02598630	-0.23031510	-0.61547950	-0.68054790
92.66666670	-1.89195890	-1.07846580	-1.99041100	-1.08527400	-3.29513700	-2.63790410	-2.22506850	-2.15165750	-3.78827400	-2.94430140	-3.86527400	-3.70531510	-4.46352050	-4.80712330	-4.11420550	-4.23842470	-2.45079450	-7.08890410	-4.79098630	-5.30012330	-4.52665750	-4.57936990	-7.08100000	-6.76569860	-1.50535620	-1.00265750	-1.24464380	-1.63221920	-0.40202740	-0.28091780	-0.88127400	-1.11391780
93.00000000	-0.72416440	-0.68193150	-0.61067120	-0.18558900	-2.16945210	-1.62412330	-1.10058900	-0.98745210	-3.40158900	-3.00754790	-2.58064380	-3.17702740	-3.06291780	-3.29856160	-3.59036990	-3.80684930	-2.13906850	-6.34449320	-3.94427400	-4.76757530	-4.29219180	-4.38336990	-5.76282190	-5.98301370	-0.42578080	-0.78301370	-1.03956160	-1.19864380	-0.35569860	-0.02254790	-0.53384930	-0.77804110
93.33333330	-0.19461640	0.09594521	-0.17547950	0.41139726	-1.42510960	-1.15158900	-0.07486300	-0.60361640	-2.80524660	-2.37995890	-2.59636990	-2.26964380	-3.09795890	-2.99952050	-2.66368490	-2.85280820	-2.38458900	-5.20090410	-3.81201370	-4.49458900	-4.39573970	-4.32313700	-6.18202740	-5.24482190	-0.20500000	-0.24579450	-0.85026030	-1.00838360	-0.20693150	-0.32308220	-0.59891780	-0.79301370
93.66666670	-0.65649320	0.73183562	-0.22608220	-0.12715070	-1.15523290	-0.35615070	-0.28721920	-0.06687670	-2.77379450	-2.11701370	-2.84668490	-1.28257530	-2.91356160	-2.92705480	-2.97031510	-3.09532880	-2.82493150	-5.12208220	-3.22594520	-3.93282190	-4.00391780	-4.44167120	-5.77728770	-5.44698630	-0.65967120	-0.24330140	-0.99024660	-0.76184930	-0.18810960	-0.06027400	-0.57679450	-0.55180820
94.00000000	0.09702740	0.91256164	0.15656164	0.18730137	-0.13828770	-0.05857530	-0.37113700	-0.02720550	-2.01028770	-1.86824660	-2.12302740	-1.11120550	-2.29846580	-2.66842470	-2.04373970	-1.85661640	-2.83178080	-5.06852050	-2.85468490	-3.62679450	-3.51161640	-3.96456160	-5.31809590	-5.28606850	-0.64443840	-0.66772600	-0.70086300	-0.46649320	-0.23373970	-0.23857530	-0.36046580	-0.58353420
94.33333330	0.79727397	1.10079452	0.56960274	0.34806849	-0.66605480	0.30113699	-0.30004110	0.43773973	-1.99117810	-1.41832880	-1.86213700	-1.07506850	-2.17064380	-2.54152050	-0.57986300	-1.49445210	-2.84868490	-5.55279450	-1.92093150	-3.30383560	-3.36542470	-4.27693150	-5.41642470	-4.70445210	-1.19653420	-0.81583560	-0.86475340	-1.05252050	-0.32801370	-0.40035620	-0.77547950	-0.50052050
94.66666670	1.49682192	1.92757534	0.29842466	0.22350685	-0.55206850	0.24158904	0.60668493	0.41476712	-2.09542470	-1.09341100	-1.51628770	-0.93332880	-1.56754790	-2.07960270	-0.18241100	-1.17675340	-2.93331510	-4.78449320	-1.95827400	-2.22515070	-3.43412330	-4.13379450	-5.04150680	-4.66443840	-1.42550680	-1.03420550	-1.41741100	-1.55052050	-0.33543840	-0.32153420	-1.15315070	-0.30298630
95.00000000	1.44524658	2.09189041	1.31045205	1.30524658	0.08550685	1.00531507	1.53926027	0.78680822	-1.51308220	-0.87549320	-1.35341100	-0.48712330	-0.61373970	-1.27968490	-0.23624660	-0.48013700	-2.60286300	-4.93172600	-1.78778080	-1.53973970	-3.03004110	-3.98156160	-4.28112330	-4.30810960	-0.98079450	-0.98026030	-1.57367120	-0.92000000	-0.28349320	-0.24947950	-0.91838360	-0.26204110
95.33333330	2.34010959	2.57608219	1.62341096	1.93952055	0.30465753	1.37447945	1.67363014	0.79912329	-1.74247950	-0.69938360	-0.19502740	0.07330137	-0.31816440	-0.63361640	0.87384932	0.49876712	-2.65689040	-5.11217810	-1.63986300	-1.19476710	-2.26887670	-4.70378080	-3.67275340	-3.40204110	-0.65527400	-1.00846580	-0.63787670	-0.64060270	-0.26569860	-0.05839730	-0.56319180	-0.23886300
95.66666670	1.93895890	2.30876712	1.46545205	1.71915068	0.67382192	1.22397260	1.49284932	1.66769863	-2.26158900	-0.35526030	0.04654795	-0.01235620	-0.74946580	-0.70386300	0.61101370	0.03131507	-3.39163010	-4.78497260	-2.24382190	-1.30784930	-3.14863010	-4.71812330	-3.88324660	-3.59336990	-1.06490410	-1.28935620	-0.89201370	-1.14991780	-0.45439730	-0.76257530	-0.72897260	-0.63375340
96.00000000	2.04080822	3.06767123	2.07350685	1.97341096	1.86578082	1.72326027	2.06817808	1.96261644	-1.36987670	0.70636986	0.26176712	0.98768493	0.35293151	0.11238356	0.95263014	0.27019178	-2.69905480	-3.91582190	-0.99424660	-1.63030140	-2.37768490	-4.18423290	-2.72410960	-3.50532880	-0.56636990	-1.22793150	-0.82342470	-0.90419180	0.04010959	-0.29504110	-0.38401370	-0.22982190
96.33333330	1.84582192	3.48305479	2.16049315	2.03371233	1.62609589	2.48438356	3.01227397	1.87913699	-0.30052050	0.86946575	0.36449315	1.77697260	0.76283562	0.67238356	2.59957534	1.09183562	-2.18549320	-2.92209590	0.03245205	-0.82813700	-1.79142470	-3.34164380	-2.25383560	-3.23900000	-0.93365750	-0.79767120	-1.47732880	-0.91749320	-0.21100000	-0.53447950	-0.47756160	-0.17467120
96.66666670	2.49156164	2.86090411	2.37490411	2.10931507	1.92791781	3.33804110	2.83928767	2.27705479	-0.41901370	0.68571233	0.83330137	1.95812329	0.48291781	0.34150685	3.02416438	1.52741096	-2.29324660	-2.97443840	0.91280822	0.93330137	-1.75473970	-2.44491780	-2.29278080	-2.34393150	-1.31060270	-1.12793150	-1.08205480	-1.26121920	-0.17193150	-0.66960270	-0.55241100	-0.08767120
97.00000000	3.30595890	3.10069863	2.78038356	2.56208219	3.14317808	3.51302740	2.97483562	2.94830137	0.04852055	1.63087671	1.67927397	1.78442466	0.75189041	1.03509589	2.62269863	1.75226027	-2.23313700	-3.17938360	1.52641096	1.24230137	-1.50654790	-2.68041100	-2.08336990	-1.49676710	-0.66882190	-0.40924660	-0.99957530	-1.31235620	0.21302740	-0.31816440	-0.46835620	-0.04865750
97.33333330	3.14050685	2.39890411	2.22578082	2.15901370	2.50428767	3.57398630	3.54853425	2.83482192	0.25816438	1.46806849	1.19267123	1.76101370	0.66779452	1.68949315	3.07510959	1.96871233	-2.09984930	-3.12982190	0.74405479	1.28905479	-1.46415070	-3.00152050	-1.70052050	-1.41095890	-0.92427400	-1.05452050	-0.91879450	-1.31046580	-0.25456160	-0.65079450	-0.50302740	-0.19113700
97.66666670	3.16334247	2.11409589	2.55416438	1.55750685	2.09369863	3.09935616	3.20958904	1.85863014	-0.35734250	1.37301370	0.97804110	1.84587671	1.22986301	1.69009589	3.92919178	2.21346575	-2.37702740	-2.47284930	1.12331507	0.69819178	-1.08876710	-2.78083560	-1.23909590	-1.22009590	-1.19202740	-1.23589040	-1.08160270	-1.01331510	-0.72772600	-0.56343840	-0.58076710	-0.74765750
98.00000000	2.72513699	3.19034247	2.84124658	1.92871233	2.31765753	2.87860274	2.38680822	2.12378082	0.00412329	1.94697260	1.44735616	1.76360274	0.96328767	1.74827397	3.81857534	2.84365753	-2.15605480	-1.27843840	1.17257534	0.19931507	-1.23469860	-2.32798630	-1.22380820	-0.78867120	-0.93421920	-1.01056160	-0.88069860	-0.83876710	-0.85447950	-0.88957530	-0.94046580	-0.73595890
98.33333330	3.90234247	3.44215068	3.81726027	2.90834247	3.13958904	3.44117808	3.13771233	3.61202740	0.93463014	2.82320548	2.00021918	2.51695890	1.96947945	2.73972603	4.77575342	4.17236986	-1.58480820	-0.56610960	1.54306849	2.26598630	-0.72827400	-0.82489040	-0.10049320	-0.01226030	-0.42471230	-0.33110960	-0.29613700	-0.28520550	0.01417808	-0.36679450	-0.93283560	0.13958904
98.66666670	4.06945205	3.44467123	3.59831507	2.80936986	3.56405479	3.68273973	3.76835616	3.57760274	0.80253425	2.65538356	2.13038356	2.99936986	2.39669863	2.64390411	4.94049315	3.94493151	-0.96538360	0.32580822	1.89579452	2.91627397	0.10721918	-1.01906850	0.09205479	0.56731507	-0.32293150	-0.28216440	-0.47421920	-0.20117810	0.11519178	-0.23157530	-0.90964380	0.38187671
99.00000000	3.74606849	2.73442466	3.13038356	2.27230137	2.93005479	3.66491781	3.39958904	2.64845205	0.71301370	2.36364384	2.63580822	2.62069863	1.97230137	2.06491781	4.42000000	3.95917808	-1.75850680	-0.25021920	2.46487671	2.87765753	0.24783562	-1.26568490	0.11894521	0.16928767	-0.66069860	-1.40404110	-0.80560270	-1.11965750	-0.52668490	-0.28408220	-0.77680820	-0.78867120
99.33333330	3.91541096	2.58545205	3.30313699	2.33027397	3.35424658	4.35902740	3.69416438	2.74415068	0.94117808	2.78538356	2.51027397	3.83841096	3.05817808	3.14824658	4.62253425	4.16960274	-2.18905480	0.35827397	2.11819178	3.09808219	0.63694521	-1.41379450	0.82378082	0.44684932	-0.34090410	-0.89908220	-0.28146580	-0.65401370	-0.34075340	-0.08108220	-0.11668490	-0.52489040
99.66666670	3.90221918	3.15957534	3.09704110	2.45919178	3.84464384	4.52213699	3.41034247	2.84242466	1.05743836	2.96482192	2.70387671	3.98264384	3.37606849	4.34420548	5.38820548	3.78883562	-2.12028770	1.24523288	2.58191781	3.57468493	0.88087671	-0.63069860	0.86123288	1.32801370	0.32698630	-0.41475340	0.20902740	-0.38639730	0.06097260	-0.18235620	-0.19015070	-0.01384930
100.00000000	3.43767123	2.72647945	3.29575342	2.08830137	3.06639726	3.36997260	3.46001370	3.27349315	0.90667123	3.24389041	3.54112329	3.37672603	3.17863014	4.29216438	5.77168493	3.54321918	-1.76346580	1.20550685	2.47508219	3.30834247	0.74191781	0.10052055	0.69884932	1.16667123	-0.03797260	-0.31198630	-0.36471230	-0.64843840	-0.00501370	-0.15776710	-0.31002740	-0.14434250
100.33333300	3.12126027	1.55257534	3.23465753	2.04282192	2.85935616	2.66763014	3.36215068	2.60616438	1.09252055	2.94393151	2.98001370	3.09545205	2.68864384	3.89124658	4.54102740	3.99523288	-1.47330140	1.30517808	2.41034247	3.20541096	0.99608219	-0.31713700	1.85083562	0.87071233	-0.45434250	-0.50750680	-0.39389040	-0.54698630	-0.37963010	-0.50501370	-0.53069860	-0.33382190
100.66666700	3.04821918	1.52926027	2.61052055	2.07983562	3.35924658	2.68924658	2.66335616	2.25424658	1.23638356	2.50165753	2.63845205	3.02491781	1.63364384	3.77472603	5.10156164	3.78567123	-1.56608220	1.57265753	3.12436986	3.11534247	1.65795890	-0.80846580	2.10494521	1.12168493	-0.68231510	-0.90663010	-0.20430140	-0.65093150	-0.68621920	-0.42268490	-0.66013700	-0.78815070
101.00000000	3.26327397	1.43612329	1.60631507	1.71850685	3.79628767	2.81917808	2.54446575	2.59405479	1.20641096	2.74472603	2.82180822	2.99306849	1.74309589	4.09798630	4.78542466	3.91265753	-1.11901370	1.40154795	3.05145205	3.67343836	1.85147945	-0.17176710	1.57991781	1.56687671	-0.69195890	-1.04343840	-0.10368490	-0.44789040	-0.57038360	-0.35058900	-0.63630140	-0.65149320
101.33333300	3.17368493	1.45683562	1.70246575	1.98693151	3.42053425	2.90768493	2.66224658	2.69584932	2.20995890	3.36600000	2.76513699	3.12980822	2.17582192	4.11524658	4.72484932	3.01432877	-0.81105480	1.64998630	2.38732877	4.47715068	1.52116438	1.02295890	2.36305479	2.67134247	-0.47042470	-0.43039730	-0.41079450	-0.26380820	-0.41419180	-0.50704110	-0.79584930	-0.40930140
101.66666700	3.08334247	1.58510959	1.76869863	1.92513699	3.88232877	3.29430137	2.55153425	2.29138356	2.31824658	3.69532877	2.88060274	3.53142466	2.87532877	4.25775342	5.16182192	3.37257534	-0.26675340	1.53665753	2.83549315	4.23015068	1.75982192	1.08260274	2.64535616	2.90320548	-0.02478080	-0.16110960	-0.03805480	0.14454795	-0.10441100	-0.30027400	-0.42902740	0.13391781
102.00000000	2.59402740	1.41100000	2.20616438	1.55069863	3.79353425	3.07105479	2.03778082	2.03313699	2.50120548	4.21849315	2.82728767	3.24228767	2.75267123	4.18609589	4.85628767	3.92013699	-0.03998630	2.80464384	3.49515068	4.47991781	2.35623288	0.71827397	2.24135616	2.36769863	-0.11087670	-0.10516440	0.47536986	0.42300000	0.32219178	-0.12683560	-0.11097260	-0.04686300
102.33333300	1.72764384	0.71790411	1.88101370	0.93913699	2.82561644	2.15639726	2.21963014	1.73501370	1.88656164	3.60680822	2.95627397	3.09142466	2.49930137	4.05258904	4.93665753	3.65469863	0.03590411	3.41650685	4.16042466	4.48594521	2.16682192	0.96290411	2.80121918	2.51461644	-0.03480820	0.44206849	0.36469863	0.01478082	0.07098630	-0.04304110	-0.34819180	-0.34823290
102.66666700	1.45934247	0.27473973	1.27813699	1.01350685	2.12361644	1.48986301	1.74227397	1.92328767	1.62734247	2.85402740	2.99632877	3.57287671	2.14978082	3.41442466	4.31721918	3.65604110	0.17420548	3.19961644	3.75516438	3.97576712	2.25817808	0.78031507	3.01072603	2.58375342	0.12382192	0.24980822	0.29893151	-0.06349320	0.05771233	0.11960274	-0.28161640	-0.36001370
103.00000000	0.21035616	0.95254795	0.84020548	0.54900000	1.47083562	1.01438356	1.73968493	1.69179452	1.46950685	2.57176712	2.35043836	2.69573973	1.94763014	3.31446575	3.77679452	2.48078082	-0.10021920	2.73765753	3.88346575	3.41957534	1.89319178	1.46287671	2.27578082	2.73610959	0.18842466	-0.29201370	0.47436986	-0.05510960	-0.24110960	-0.41787670	-0.54102740	-0.28001370
103.33333300	0.80601370	1.34238356	1.56482192	1.21571233	1.77197260	1.62078082	1.81526027	1.60254795	2.28752055	2.50223288	2.55263014	2.57286301	2.69942466	4.37690411	4.33356164	2.18020548	0.32146575	3.36297260	4.31021918	4.01002740	2.47327397	2.28353425	2.67480822	3.15628767	0.66591781	0.34042466	1.36406849	0.37716438	0.22365753	0.05242466	-0.51001370	0.12101370
103.66666700	0.57197260	0.81408219	1.31298630	1.28843836	1.69098630	2.26791781	1.61079452	2.23519178	2.13694521	2.15176712	2.27938356	3.49917808	2.66536986	3.64794521	4.21375342	3.03926027	0.73563014	4.35620548	3.59078082	3.89950685	2.58894521	2.36156164	3.47039726	3.44213699	0.14134247	0.28691781	1.14324658	0.32810959	0.04263014	0.02698630	-0.57642470	-0.16209590
104.00000000	-0.10276710	-0.59845210	0.44236986	0.35445205	1.16142466	1.57153425	1.15052055	1.78110959	2.08557534	2.10138356	1.74809589	3.36073973	1.96013699	2.70613699	4.26510959	2.68783562	0.47190411	4.06330137	2.84610959	3.78331507	2.15182192	2.02430137	3.31934247	2.68154795	0.25923288	0.25306849	0.79231507	-0.09838360	-0.12280820	-0.06043840	-0.37608220	-0.31621920
104.33333300	0.36367123	-0.60495890	0.16604110	0.03704110	1.03727397	0.91698630	0.80204110	1.00427397	2.49487671	2.03105479	1.61216438	2.31021918	1.79901370	2.70461644	2.93375342	1.71964384	0.73369863	3.75294521	2.62489041	3.13669863	1.97531507	1.97916438	3.58609589	2.78919178	0.68789041	0.68573973	0.69438356	0.66709589	0.13032877	-0.11621920	-0.09619180	0.11180822
104.66666700	0.39678082	-0.84850680	-0.40420550	-0.47821920	0.00454795	0.53805479	0.62734247	0.29938356	2.01627397	1.81517808	1.83449315	1.78047945	1.47794521	2.68613699	2.38245205	1.97075342	0.84254795	3.71695890	2.73767123	2.89716438	2.33276712	1.79542466	2.87971233	3.23834247	0.24689041	0.67620548	0.31287671	0.29876712	0.18701370	-0.03694520	-0.29965750	-0.02441100
105.00000000	0.10421918	-0.99076710	-0.32038360	-0.67806850	-0.07858900	-0.23034250	0.72309589	0.85334247	2.02745205	0.96286301	2.35880822	1.82924658	1.68350685	2.00079452	2.22852055	2.46536986	1.03568493	3.98452055	2.73343836	3.08875342	2.07321918	1.36702740	2.80782192	2.99461644	0.14035616	1.05536986	0.67994521	0.43775342	0.04972603	-0.24467120	-0.33579450	-0.13275340
105.33333300	-0.15687670	-0.92360270	-0.03215070	-1.07532880	0.95052055	-0.60802740	-0.10487670	0.31005479	2.15031507	0.86554795	1.88730137	1.12600000	1.67206849	2.12723288	1.44076712	2.30345205	0.24161644	3.06809589	1.88038356	2.45365753	2.07573973	0.71676712	2.88738356	2.29345205	0.54046575	0.43879452	0.48572603	0.39328767	-0.02546580	-0.34573970	-0.25186300	-0.43452050
105.66666700	-0.53590410	-0.84542470	0.22020548	-0.40532880	0.68861644	-0.09678080	-0.29456160	0.26978082	1.60743836	1.67387671	2.11657534	0.45910959	1.30535616	2.23719178	1.87416438	1.25965753	0.33553425	3.82741096	1.87076712	1.80500000	2.63079452	1.74620548	3.26441096	2.54205479	0.80869863	0.55945205	0.67606849	0.68758904	0.19698630	0.12953425	-0.12243840	0.02130137
106.00000000	-0.85400000	-1.00712330	0.38987671	-0.08906850	0.28823288	-0.35634250	-0.47436990	-0.13979450	1.53997260	1.71563014	1.43061644	0.79845205	1.27957534	1.90208219	1.67431507	0.56702740	1.46413699	3.76320548	1.19650685	1.66532877	2.79223288	2.65969863	2.72615068	3.20501370	0.83327397	0.87280822	1.04784932	0.94134247	0.45369863	0.54557534	0.21909589	-0.10539730
106.33333300	-1.13232880	-1.11143840	-0.66523290	-0.46957530	0.31110959	-0.82354790	-0.40453420	0.60484932	1.52342466	0.98646575	1.09738356	1.35693151	1.72443836	2.13486301	1.19764384	1.45010959	1.43936986	3.06393151	0.51249315	2.20667123	2.22338356	2.67086301	2.44473973	2.55194521	0.56379452	0.52843836	1.03356164	0.81280822	0.46139726	0.29398630	0.58828767	-0.06823290
106.66666700	-1.95131510	-1.74995890	-1.60817810	-0.93179450	-0.25806850	-1.01572600	-1.43243840	0.21624658	1.12416438	0.20087671	0.99832877	0.04672603	0.96384932	1.33113699	0.56845205	1.22835616	0.66797260	2.82330137	0.99939726	1.32945205	1.71804110	1.92434247	2.60571233	2.41306849	0.18469863	0.54283562	0.46383562	0.73854795	0.04268493	0.09923288	0.07416438	-0.03701370
107.00000000	-2.59834250	-2.27952050	-2.56520550	-1.36375340	-1.00635620	-2.22684930	-1.95365750	-0.50090410	-0.04176710	0.07308219	0.28219178	-0.74964380	0.40915068	0.68401370	-0.13190410	0.36665753	0.73493151	2.06249315	1.19030137	0.77017808	0.94828767	1.77424658	1.73991781	1.62380822	0.23746575	0.10998630	0.83279452	0.54826027	-0.29924660	-0.30267120	-0.26290410	0.00005480
107.33333300	-2.28204110	-2.03184930	-1.78680820	-1.40252050	-1.11213700	-1.67860270	-1.42872600	-0.41868490	0.73249315	0.08563014	0.77821918	0.18265753	0.60950685	0.79242466	0.18094521	0.66468493	1.48782192	2.30594521	1.42472603	1.14771233	1.58220548	2.76465753	2.17317808	1.96905479	0.79469863	0.65216438	1.08341096	1.22468493	0.19626027	0.28801370	0.38686301	0.21041096
107.66666700	-1.76345210	-1.67498630	-1.86527400	-1.50604110	-1.26817810	-1.54793150	-1.44173970	-0.88728770	0.42698630	0.25141096	-0.12919180	-0.75083560	-0.05476710	0.85465753	-0.49231510	0.25323288	0.49689041	2.71965753	0.97383562	0.72158904	1.14784932	2.85908219	2.37168493	2.13284932	0.75101370	0.52479452	0.59445205	0.88398630	0.79112329	0.92045205	0.69054795	-0.10804110
108.00000000	-1.48634250	-2.65217810	-2.13190410	-1.89960270	-1.42705480	-2.26195890	-1.98450680	-1.39863010	1.06921918	0.14750685	-0.35979450	-1.33293150	-0.40152050	-0.04441100	-0.87352050	-0.90627400	0.53395890	2.32171233	0.04878082	0.48946575	1.23531507	2.01131507	2.11046575	1.38342466	0.78509589	0.63557534	0.65931507	0.27389041	0.29293151	0.36268493	0.11823288	0.08727397
108.33333300	-1.13876710	-2.44420550	-1.89554790	-1.69812330	-1.24449320	-1.96821920	-1.91727400	-1.83882190	1.72430137	-0.18234250	0.28967123	-0.43793150	-0.01524660	-0.34175340	-1.11101370	-0.91050680	1.58473973	2.08215068	0.65273973	0.37153425	1.55106849	2.32156164	2.77009589	1.49604110	0.87556164	1.31117808	1.13378082	0.78415068	0.20864384	0.29691781	0.27110959	0.29212329
108.66666700	-2.14035620	-2.45100000	-2.13942470	-1.88668490	-1.98645210	-2.99150680	-2.49336990	-1.33717810	0.66401370	-0.24679450	0.02267123	-0.95700000	-0.62508220	-0.47553420	-0.46453420	-1.14871230	0.72956164	2.76752055	0.30957534	-0.53206850	0.95358904	2.65379452	2.09150685	1.37683562	0.95858904	1.04757534	0.91580822	0.79063014	0.34584932	0.22293151	0.17952055	0.43826027
109.00000000	-2.40705480	-3.20417810	-2.15108220	-2.28841100	-2.52443840	-2.84160270	-2.83286300	-1.96852050	-0.02776710	-0.99235620	-0.65093150	-1.53843840	-1.29302740	-1.35906850	-1.54663010	-1.59100000	0.11294521	2.08521918	-1.12294520	-1.13465750	-0.07365750	1.80490411	0.88475342	1.50060274	0.41045205	0.82801370	0.11056164	0.25627397	0.03995890	-0.05235620	-0.29161640	0.09984932
109.33333300	-3.03727400	-3.24369860	-2.89154790	-2.60238360	-2.37465750	-3.10261640	-2.90309590	-2.59104110	-0.37772600	-1.76378080	-1.82436990	-2.20452050	-1.21646580	-2.51550680	-2.41817810	-2.17721920	0.18656164	1.08547945	-1.63523290	-1.72617810	-0.56434250	0.93308219	0.39732877	1.11846575	0.29343836	0.51261644	0.30423288	0.20853425	-0.27908220	-0.62743840	-0.29306850	-0.17635620
109.66666700	-3.38746580	-3.81119180	-2.98789040	-2.74779450	-3.31579450	-2.97909590	-2.25553420	-2.00302740	-0.44249320	-1.63067120	-2.10047950	-2.59872600	-0.89154790	-2.34332880	-2.13067120	-2.17417810	0.75163014	0.43212329	-1.75190410	-1.00221920	-0.00831510	1.34149315	0.50763014	0.94820548	0.42430137	0.53683562	0.72167123	0.38623288	-0.03901370	-0.36710960	-0.17178080	0.08097260
110.00000000	-2.69050680	-3.18204110	-2.61543840	-2.08593150	-2.75479450	-2.43719180	-2.73342470	-1.45523290	-0.00683560	-1.76550680	-1.45783560	-1.93431510	-0.30098630	-1.17175340	-2.18401370	-1.94971230	0.93053425	0.34619178	-1.03009590	-1.13776710	0.20358904	1.38128767	0.79735616	1.13883562	0.50602740	0.56272603	0.84761644	0.61787671	0.25473973	-0.08943840	0.43776712	0.23893151
110.33333300	-2.23080820	-2.78973970	-2.12086300	-2.01286300	-2.24720550	-2.33815070	-2.65757530	-1.62087670	0.35875342	-2.07490410	-1.92331510	-1.50963010	-0.60417810	-1.79415070	-2.30290410	-2.24686300	0.61772603	0.71142466	-0.39152050	-1.33727400	0.55802740	2.11746575	0.07034247	1.53306849	0.60909589	0.48224658	0.50246575	0.18354795	0.23478082	-0.15468490	0.36456164	0.08600000
110.66666700	-2.84652050	-2.56228770	-2.39835620	-2.21702740	-2.38483560	-2.53901370	-2.70205480	-2.06982190	-0.31860270	-2.36094520	-2.54969860	-1.71363010	-1.67916440	-2.36260270	-3.19941100	-2.83160270	0.23134247	0.29456164	-1.49382190	-1.09260270	0.13779452	1.81546575	0.03691781	0.40679452	0.25254795	-0.05035620	0.19986301	0.10072603	-0.14386300	-0.16249320	-0.14271230	-0.26272600
111.00000000	-2.60868490	-2.98894520	-2.81446580	-2.21387670	-2.45109590	-2.97660270	-2.75032880	-2.24650680	-1.08005480	-2.27741100	-2.59964380	-2.25639730	-1.99650680	-2.25652050	-3.22239730	-2.81208220	0.84231507	0.16646575	-1.61987670	-2.47513700	-0.11994520	0.77946575	-0.27376710	-0.28504110	0.26421918	-0.13731510	0.37028767	0.47524658	0.03573973	-0.17797260	0.24139726	-0.33020550
111.33333300	-2.58557530	-2.84597260	-2.61552050	-1.95190410	-2.00921920	-2.20763010	-1.92738360	-1.99235620	-0.44472600	-2.30346580	-1.42484930	-2.54212330	-2.19624660	-2.17653420	-2.50952050	-2.42642470	0.88882192	0.20063014	-1.08364380	-2.74558900	-0.44524660	0.90638356	0.30875342	-0.32775340	0.72438356	0.57858904	0.60797260	0.89119178	0.45106849	0.25715068	0.75793151	0.01734247
111.66666700	-2.81078080	-2.59316440	-3.10446580	-2.61226030	-2.99875340	-3.05268490	-2.81109590	-2.40167120	-0.77153420	-2.63375340	-1.50730140	-2.58732880	-2.53664380	-3.24534250	-3.11875340	-2.28650680	0.01371233	-0.10642470	-1.91727400	-2.95460270	-0.78778080	0.72978082	-0.95073970	-1.21765750	0.10158904	-0.12568490	0.24278082	0.10305479	-0.18547950	-0.28734250	-0.14373970	-0.39990410
112.00000000	-3.20852050	-2.80801370	-2.91502740	-2.48789040	-2.96261640	-3.30215070	-3.34109590	-2.50538360	-1.04300000	-1.37461640	-1.95230140	-2.89856160	-2.38612330	-3.09375340	-3.54387670	-3.08567120	-0.02901370	-1.04654790	-2.41798630	-3.11969860	-0.72761640	0.63330137	-0.92516440	-0.88810960	0.11408219	-0.17639730	-0.13624660	-0.35997260	-0.09712330	-0.33126030	-0.53949320	-0.27036990
112.33333300	-2.83413700	-2.60421920	-2.27665750	-1.81589040	-2.12597260	-1.99272600	-2.76415070	-2.18349320	-0.61105480	-1.83589040	-1.81524660	-2.08930140	-1.60378080	-2.72482190	-2.86417810	-2.57723290	0.63582192	-0.93401370	-1.38700000	-2.51300000	-0.64571230	0.94432877	-0.76880820	-0.65193150	0.61098630	0.50364384	0.76076712	0.42412329	0.47693151	0.19890411	0.12736986	0.39520548
112.66666700	-3.13612330	-3.20143840	-2.68865750	-1.63083560	-2.51742470	-2.04645210	-2.87063010	-2.65719180	-1.19034250	-2.62217810	-2.64423290	-2.37738360	-2.74121920	-2.69160270	-3.86198630	-3.29846580	0.18619178	-1.57968490	-1.93273970	-3.08735620	-1.35867120	-0.02841100	-1.59556160	-1.88284930	0.45583562	-0.47232880	0.17926027	0.53172603	-0.22432880	-0.43701370	-0.01869860	-0.34467120
113.00000000	-2.73053420	-3.32039730	-2.51824660	-1.35224660	-3.00141100	-3.22693150	-2.76176710	-2.87202740	-1.09778080	-2.41371230	-2.94141100	-2.57117810	-2.63416440	-2.66704110	-4.11065750	-3.63823290	0.05969863	-1.25584930	-2.26206850	-2.87306850	-1.60260270	-0.33915070	-2.14117810	-1.30400000	0.28365753	-0.18352050	-0.08058900	0.04723288	-0.18843840	-0.37016440	0.22304110	-0.59786300
113.33333300	-2.23556160	-3.40423290	-2.31583560	-1.14254790	-2.10573970	-2.62972600	-2.49631510	-2.24161640	-1.11197260	-2.73702740	-2.85958900	-2.75878080	-2.55368490	-3.09919180	-3.93117810	-4.08972600	-0.35441100	-1.64582190	-1.86945210	-2.50015070	-2.13026030	-0.40291780	-2.00401370	-1.84042470	-0.18182190	0.20597260	-0.46746580	-0.37253420	-0.23221920	-0.34516440	-0.08090410	-0.10778080
113.66666700	-1.61464380	-1.63936990	0.34115068	1.43241096	-1.94641100	-2.15156160	-2.12817810	-2.23176710	-1.32921920	-2.97298630	-2.82265750	-2.84627400	-2.32963010	-2.86445210	-3.01539730	-2.80900000	-0.10709590	-1.84031510	-2.49679450	-2.61401370	-1.63608220	-0.43668490	-2.42938360	-2.48552050	0.18586301	0.41120548	-0.46413700	-0.25280820	-0.15217810	-0.41952050	-0.03498630	-0.17861640
114.00000000	-1.18558900	-1.07379450	0.97167123	1.11812329	-1.71664380	-2.22589040	-1.85541100	-2.07031510	-1.19634250	-2.91982190	-2.33568490	-2.73765750	-1.69606850	-2.62528770	-2.72589040	-2.77024660	0.22745205	-1.71708220	-2.63252050	-3.66079450	-1.61212330	-0.97704110	-2.25823290	-1.85984930	0.51830137	0.41361644	-0.37128770	-0.25365750	-0.17264380	-0.33772600	0.03616438	0.02176712
114.33333300	-1.82980820	-2.54210960	-2.16512330	-1.36410960	-2.25604110	-2.36954790	-2.82167120	-2.09701370	-1.34380820	-3.21110960	-2.60084930	-3.06860270	-2.54864380	-3.54365750	-3.14482190	-3.49620550	-0.28290410	-3.38961640	-2.82117810	-3.56301370	-2.02576710	-1.67024660	-1.96141100	-2.07471230	0.05747945	-0.09882190	-0.95349320	0.02380822	-0.47542470	-0.41706850	-0.29147950	-0.36168490
114.66666700	-1.87584930	-1.26250680	-1.70990410	-0.70426030	-1.71878080	-1.92593150	-2.62382190	-2.08638360	-1.30373970	-2.95380820	-2.42036990	-2.60815070	-2.60997260	-2.76702740	-2.72524660	-2.58028770	0.15846575	-2.78047950	-2.43220550	-2.46238360	-1.95734250	-1.09441100	-1.80786300	-2.12183560	0.30780822	-0.01194520	-0.53923290	0.19854795	-0.02232880	-0.05906850	0.33890411	-0.17402740
115.00000000	-1.67000000	-1.90412330	-1.47764380	-1.16571230	-2.54868490	-1.27752050	-1.88298630	-2.31142470	-1.63676710	-2.58867120	-2.34742470	-2.61808220	-3.12653420	-3.17834250	-2.73153420	-2.75868490	-0.35790410	-2.51269860	-2.83946580	-3.30573970	-2.10508220	-1.23797260	-1.96135620	-2.61127400	0.25200000	-0.60153420	-0.66047950	-0.21800000	-0.22378080	-0.23234250	-0.03373970	-0.19573970
115.33333300	-2.05961640	-1.68408220	-1.44546580	-1.49415070	-2.55205480	-1.56572600	-1.16295890	-2.28836990	-2.26693150	-2.14730140	-2.60123290	-2.59342470	-2.54356160	-3.51684930	-3.62228770	-3.14394520	-0.83612330	-3.12198630	-2.74782190	-3.24043840	-2.20375340	-1.48071230	-3.17380820	-2.89528770	-0.18347950	-0.91290410	-1.04331510	-0.69823290	-0.60126030	-0.93389040	-0.47413700	-0.63013700
115.66666700	-1.70357530	-1.59616440	-1.37761640	-0.99309590	-1.96484930	-1.57301370	-1.58880820	-2.06254790	-2.13617810	-2.41989040	-2.60231510	-1.98201370	-2.53341100	-3.41410960	-3.35409590	-3.54421920	-1.34241100	-3.20032880	-3.45828770	-4.19521920	-2.76046580	-1.46519180	-3.32993150	-2.14102740	-0.35334250	-0.79602740	-0.68208220	-0.04042470	-0.67671230	-0.86738360	-0.18378080	-0.73367120
116.00000000	-1.81006850	-1.89546580	-0.82557530	-0.86668490	-1.94553420	-1.80906850	-1.71580820	-1.81830140	-1.66167120	-3.12654790	-2.44117810	-2.04273970	-2.63031510	-3.29449320	-2.95630140	-3.29367120	-1.39424660	-3.00278080	-3.10354790	-3.17832880	-2.80963010	-1.77186300	-2.86557530	-2.26906850	-0.49287670	-1.00428770	-0.74923290	-0.43021920	-0.60204110	-0.83556160	-0.32927400	-0.94139730
116.33333300	-1.43272600	-1.43749320	-1.05179450	-0.52161640	-1.86231510	-0.89698630	-0.97409590	-1.28098630	-0.95119180	-2.49430140	-2.19449320	-1.79498630	-1.96060270	-2.64623290	-2.30819180	-2.18689040	-0.50310960	-2.72682190	-1.88095890	-2.19904110	-1.85915070	-1.47236990	-3.19202740	-2.00593150	-0.31556160	-0.46954790	-0.27195890	-0.25157530	-0.15160270	-0.35842470	-0.24368490	-0.48794520
116.66666700	-0.13910960	-0.31075340	-0.22808220	-0.48068490	-0.80923290	-0.39176710	-0.18572600	-0.73795890	-0.71073970	-1.44158900	-1.42476710	-1.02731510	-1.55028770	-2.06094520	-1.69642470	-0.88152050	-0.51894520	-1.92160270	-1.63710960	-1.65857530	-1.14149320	-1.13606850	-2.17198630	-1.94920550	0.06097260	0.29364384	0.07406849	0.36702740	0.19698630	0.25806849	0.62027397	0.33115068
117.00000000	-0.24778080	-0.12504110	-0.75275340	-0.78145210	-0.97778080	-0.57563010	-0.35117810	-1.04201370	-1.62236990	-1.73536990	-1.31984930	-0.68113700	-1.57150680	-2.24056160	-1.68034250	-1.39969860	-0.54457530	-2.14982190	-1.38524660	-1.74639730	-1.60867120	-1.60763010	-2.27278080	-2.52667120	-0.16912330	-0.48916440	-0.49865750	-0.29034250	-0.28573970	-0.15310960	-0.04430140	-0.39608220
117.33333300	-0.80905480	-0.72724660	-1.09020550	-1.06215070	-1.21975340	-0.21526030	-0.50965750	-1.25615070	-1.64710960	-1.79079450	-2.10416440	-1.75109590	-1.32872600	-2.16224660	-2.39768490	-2.25919180	-0.72865750	-2.85357530	-0.98445210	-1.99706850	-3.12567120	-1.41854790	-2.39671230	-2.64304110	-0.77469860	-1.11590410	-1.02368490	-0.95353420	-0.64587670	-0.67523290	-0.95142470	-0.69226030
117.66666700	-0.66372600	-0.17302740	-0.50936990	-0.38661640	-1.12705480	0.40982192	0.31708219	-0.52213700	-1.19456160	-1.25835620	-1.24928770	-1.08393150	-0.81595890	-1.57669860	-2.11879450	-2.11980820	-0.69679450	-2.86475340	-1.04983560	-1.27580820	-2.53097260	-1.49131510	-2.64575340	-1.86360270	-0.21969860	-0.93143840	-0.54586300	-0.48824660	-0.28654790	-0.49428770	-0.39927400	-0.38997260
118.00000000	-0.69464380	-0.17147950	-0.92289040	0.27600000	-0.22709590	0.76452055	0.59175342	-0.03586300	-0.45101370	-0.95330140	-1.12557530	-0.48301370	-1.70131510	-1.96379450	-1.77515070	-1.66702740	-0.47439730	-3.09098630	-0.93915070	-0.97584930	-2.13568490	-1.67972600	-3.01453420	-1.25112330	-0.20556160	-0.50369860	-0.74645210	-0.00860270	0.04949315	-0.27524660	0.04882192	-0.38779450
118.33333300	-0.29702740	-0.35675340	-0.35195890	0.20906849	1.01154795	0.75323288	1.01294521	0.12998630	-0.24800000	-0.19082190	-1.19269860	-0.37768490	-1.24691780	-1.57179450	-0.67197260	-0.21834250	-0.43649320	-2.11700000	-0.37358900	-0.76895890	-1.57330140	-1.86819180	-2.68043840	-0.82520550	-0.26569860	-0.53595890	-0.67772600	-0.14623290	0.27638356	0.05239726	0.15356164	0.03972603
118.66666700	0.67421918	0.08808219	0.21100000	0.41461644	0.15738356	0.03882192	1.11783562	-0.45613700	-0.52631510	-0.58080820	-1.25869860	-0.33386300	-0.80371230	-1.19332880	-0.64672600	-0.88265750	-0.38401370	-1.74973970	-0.24435620	-0.90698630	-1.80154790	-2.01076710	-2.13545210	-2.21053420	-0.28146580	-0.92589040	-0.96212330	-0.77147950	-0.10053420	-0.30186300	-0.21947950	-0.31493150
119.00000000	0.35901370	0.65152055	0.52101370	0.46930137	-0.49878080	-0.06689040	1.21273973	-0.11394520	-1.09189040	-0.69483560	-0.91193150	-0.54409590	-0.57902740	-0.77921920	-0.76957530	-1.27401370	-0.56156160	-2.18357530	-0.33365750	-0.78923290	-1.96310960	-2.52547950	-2.04250680	-1.75146580	-0.17289040	-0.86939730	-0.79043840	-0.27424660	-0.41339730	-0.56357530	-0.38063010	-0.24684930
119.33333300	0.93395890	1.10969863	0.69482192	0.61658904	0.41001370	0.67076712	1.36271233	0.54735616	-1.06334250	0.07594521	0.02983562	0.13904110	-0.31943840	-0.75316440	0.30100000	-0.40308220	-0.36628770	-2.33427400	-0.39712330	-0.70273970	-1.52304110	-2.32072600	-1.57671230	-1.62063010	-0.31473970	-0.21643840	-0.43226030	-0.10575340	0.00535616	0.12689041	0.00856164	0.14249315
119.66666700	0.86283562	0.95715068	0.58591781	0.10406849	0.52616438	1.90545205	1.03805479	0.28801370	-1.14249320	-0.12232880	0.20153425	0.79590411	-0.28236990	-0.66494520	0.03710959	-0.23253420	-0.55453420	-1.83949320	-0.69068490	-0.90263010	-1.66315070	-2.40938360	-1.84301370	-1.14372600	-0.60150680	-0.31482190	-0.85127400	-0.33735620	0.11946575	-0.22695890	-0.04989040	0.01905479
120.00000000	0.81132877	0.82809589	0.47249315	0.38369863	-0.09827400	1.48467123	0.48065753	0.73620548	-1.10539730	0.00172603	-0.50335620	-0.02521920	-0.76709590	-0.61191780	-0.37560270	0.28417808	-0.83865750	-1.69075340	-0.65404110	-1.38120550	-1.62180820	-2.13345210	-1.87345210	-0.73917810	-0.64857530	-0.63606850	-0.67454790	-0.10182190	-0.28690410	-0.44400000	-0.10472600	-0.35101370
120.33333300	0.77535616	0.94806849	0.23186301	1.27067123	-0.06472600	1.15495890	0.82161644	0.37565753	-0.17721920	0.27743836	-0.42993150	0.47157534	-0.27517810	0.45367123	0.27843836	0.65228767	-0.63520550	-0.93904110	-0.23949320	-0.61938360	-0.96927400	-1.55312330	-1.47263010	-0.81491780	-0.27135620	-0.24065750	0.05521918	-0.06267120	-0.10235620	-0.02598630	0.08950685	-0.34042470
120.66666700	0.94832877	1.16916438	0.30161644	0.65791781	0.07560274	1.81409589	1.55431507	0.67697260	-0.41542470	0.27710959	-0.18952050	1.31175342	-0.07682190	0.40893151	1.13695890	1.41604110	-1.03786300	-0.90123290	-0.08427400	0.02215068	-1.10650680	-1.66641100	-1.36698630	-1.52509590	-0.48023290	-0.84372600	-0.29269860	-0.48173970	-0.27741100	-0.01057530	-0.18104110	-0.07513700
121.00000000	1.06167123	1.42376712	0.31964384	0.21946575	0.63738356	1.44558904	0.81295890	0.89028767	-0.68624660	-0.08842470	0.27068493	0.97656164	0.23320548	0.29654795	0.55478082	1.15164384	-0.86789040	-1.52920550	-0.13349320	-0.47472600	-1.32235620	-1.92121920	-1.69221920	-1.42465750	-0.85528770	-1.20590410	-0.91883560	-0.49823290	-0.54101370	-0.53756160	-0.35026030	-0.44213700
121.33333300	1.66246575	1.14510959	1.70620548	0.82754795	0.73583562	1.16093151	1.13097260	1.53230137	-0.10909590	0.65956164	0.82395890	1.17056164	0.52639726	0.55413699	1.37221918	0.71947945	-0.51041100	-0.80693150	0.28065753	-0.02784930	-0.19410960	-1.51201370	-0.71915070	-0.49473970	-0.38442470	-0.38319180	-0.65068490	-0.03710960	-0.09497260	0.03576712	-0.01938360	-0.11593150
121.66666700	1.81817808	1.28830137	1.46068493	0.96739726	0.43342466	0.87620548	0.61132877	1.18126027	0.18568493	0.62023288	1.33515068	1.32483562	0.71245205	0.71880822	1.60047945	1.35789041	-0.68083560	-0.13478080	0.51063014	0.18880822	-0.09542470	-1.35672600	-0.34083560	0.13197260	-0.49941100	-0.37887670	-0.50853420	-0.31820550	-0.16563010	0.03994521	-0.10854790	0.15030137
122.00000000	0.83946575	1.20617808	0.38075342	0.77309589	0.25539726	0.65778082	0.68316438	1.13708219	-0.58520550	0.47789041	0.26191781	0.65856164	0.45709589	0.77441096	-0.09339730	1.16058904	-1.48636990	-1.04323290	0.30689041	0.23973973	-0.66852050	-2.32220550	-0.87004110	-0.87275340	-1.13216440	-0.71209590	-1.02113700	-0.78027400	-0.49175340	-0.39531510	-0.12815070	-0.35950680
122.33333300	0.61200000	0.72380822	0.86156164	0.99558904	0.71097260	1.16547945	0.68863014	0.99226027	0.25745205	0.83401370	-0.18456160	0.97628767	0.14030137	1.54268493	1.18427397	1.36482192	-0.86984930	-0.21389040	0.58661644	0.65219178	0.10126027	-1.51250680	-0.64171230	-0.57335620	-1.34276710	-0.56386300	-1.19057530	-0.48898630	-0.43665750	-0.41872600	-0.18805480	-0.18906850
122.66666700	0.85876712	1.89773973	1.03982192	1.33553425	1.24480822	1.50484932	1.83132877	1.67658904	0.86913699	1.55330137	0.81019178	1.69220548	1.09302740	1.85806849	2.06701370	2.04793151	0.28710959	0.52524658	1.62402740	0.83764384	0.45635616	-0.33156160	0.29424658	0.75510959	-0.94665750	-0.20641100	-0.67756160	0.14079452	0.02246575	0.15471233	-0.22641100	0.25141096
123.00000000	2.19505479	2.04387671	1.35110959	1.41601370	2.71686301	2.46593151	2.58086301	2.15661644	1.14750685	1.92435616	1.92658904	2.13850685	1.63472603	2.27271233	2.56502740	2.33519178	0.02595890	0.71258904	1.80045205	1.37889041	1.40795890	-0.21472600	1.02083562	0.67672603	-0.23675340	0.02406849	-0.03043840	0.37630137	0.43328767	0.55943836	0.42763014	0.54834247
123.33333300	1.46210959	1.56743836	2.08835616	0.88345205	2.49902740	1.76373973	1.83016438	2.07834247	0.22689041	1.25393151	1.35701370	1.73808219	1.61879452	2.55483562	2.14504110	2.80794521	-0.09535620	0.88258904	1.40132877	1.40328767	0.87350685	-0.44471230	1.32841096	0.65786301	-0.35124660	-0.64036990	-0.48943840	-0.10142470	0.21971233	0.24823288	-0.25926030	0.18576712
123.66666700	1.06041096	1.28738356	1.72731507	0.68998630	2.09478082	0.97117808	1.70408219	1.76975342	-0.05091780	1.37300000	1.01456164	1.22538356	2.04978082	2.37993151	1.91038356	2.91617808	-0.47557530	0.90869863	1.36805479	1.61731507	0.58878082	-0.59038360	0.82928767	0.78402740	-0.40334250	-0.51758900	-0.42335620	-0.22105480	0.02598630	0.01683562	-0.19435620	0.02221918
124.00000000	1.66287671	1.11769863	0.96317808	1.20716438	1.87663014	1.71036986	2.40410959	1.74512329	0.61324658	2.14682192	1.74080822	1.86823288	2.25450685	2.21950685	2.72320548	3.42471233	0.28234247	0.70030137	1.71305479	1.25726027	1.10580822	-0.44090410	0.79167123	1.23260274	0.08556164	-0.04752050	0.39908219	0.01212329	0.55991781	0.33119178	0.27817808	0.27161644
124.33333300	1.46068493	0.76995890	1.43306849	1.00734247	1.40312329	1.45615068	2.52563014	1.65678082	0.54512329	2.30289041	2.38997260	1.78368493	1.58002740	2.49172603	2.63115068	2.38819178	0.56824658	0.93542466	1.85038356	1.32513699	1.08147945	-0.37213700	0.95965753	1.14808219	-0.18569860	-0.21061640	0.14278082	-0.08656160	0.26560274	0.06757534	0.26920548	0.00606849
124.66666700	1.30873973	1.05278082	1.75353425	0.74863014	1.41769863	1.60120548	1.51709589	1.51516438	0.37390411	1.76583562	1.28917808	1.30512329	1.12149315	1.91713699	1.76227397	1.99926027	0.08846575	0.72443836	1.72639726	1.41923288	0.75602740	-0.48200000	1.19921918	0.45812329	-0.38738360	-0.29665750	-0.23827400	-0.63105480	-0.02683560	0.11675342	-0.07663010	-0.26463010
125.00000000	0.86764384	1.73519178	1.37242466	0.39434247	1.66664384	1.34608219	1.60069863	1.57524658	-0.20654790	1.38063014	1.49716438	1.79476712	1.21631507	1.99647945	2.18167123	2.52594521	-0.46043840	0.34567123	1.71731507	1.30972603	1.12945205	-0.37708220	1.32312329	0.22883562	-0.48034250	-0.51961640	-0.64480820	-0.88393150	-0.22628770	-0.64986300	-0.17380820	-0.24379450
125.33333300	1.39747945	1.76771233	1.23394521	0.71290411	1.62246575	1.49784932	2.10926027	1.71169863	0.55476712	2.31164384	1.77849315	2.17865753	1.25223288	3.18530137	3.05376712	2.89715068	0.03638356	0.58697260	1.97209589	1.49598630	1.10594521	0.29652055	1.71913699	0.54421918	-0.03984930	-0.02195890	-0.21178080	-0.45954790	0.20980822	-0.20746580	-0.36138360	0.32715068
125.66666700	1.67150685	1.35493151	0.84079452	0.42132877	2.10487671	1.10764384	1.76228767	1.68956164	0.68436986	2.51512329	2.26957534	2.07520548	2.12138356	2.33804110	2.92423288	2.67671233	-0.04650680	0.65423288	1.34473973	1.90682192	1.46986301	0.79898630	1.55330137	0.95845205	-0.28905480	-0.36739730	-0.21650680	-0.47693150	0.14034247	0.04706849	-0.41515070	0.37069863
126.00000000	1.21261644	1.00589041	1.13569863	0.26430137	0.95535616	0.61538356	0.81808219	0.91256164	0.10739726	1.99087671	1.61784932	1.36034247	2.16927397	1.65430137	2.02121918	2.14038356	-0.17104110	0.55161644	1.54102740	2.37708219	1.54561644	0.49871233	1.08956164	1.10883562	-0.64106850	-1.23667120	-0.59531510	-0.99679450	-0.34119180	-0.61808220	-0.70105480	-0.03145210
126.33333300	1.20706849	1.16131507	1.15926027	0.70973973	1.27669863	0.74013699	0.55515068	1.35824658	0.30730137	2.07468493	1.70423288	1.46430137	2.12642466	2.07928767	1.93693151	2.37138356	-0.14094520	1.95908219	2.13856164	2.61002740	1.36035616	0.73500000	1.17573973	1.56890411	-0.48513700	-0.78667120	-0.18832880	-0.32410960	0.38646575	-0.04278080	-0.06742470	0.17280822
126.66666700	0.63349315	1.06564384	0.54064384	0.63484932	1.15779452	0.42091781	0.52732877	1.44610959	0.96991781	1.75156164	1.92724658	2.13661644	1.69719178	2.23801370	2.52242466	2.31004110	-0.24752050	2.06545205	2.04958904	2.30084932	1.94660274	0.63190411	1.45865753	1.89004110	-0.13028770	-0.15209590	-0.45504110	-0.24715070	0.64058904	0.04938356	0.23610959	0.33530137
127.00000000	0.74206849	0.31950685	0.08730137	0.04080822	0.93649315	0.46371233	0.58956164	0.62704110	0.65072603	1.33949315	1.33739726	1.68590411	1.35102740	2.20947945	3.01057534	2.05387671	0.04386301	1.58252055	2.05272603	1.93879452	1.81556164	0.96705479	1.75202740	1.41632877	-0.32030140	-0.05084930	-0.51608220	-0.23632880	-0.14457530	-0.16889040	-0.66575340	-0.11816440
127.33333300	0.69254795	0.61050685	0.25209589	-0.33008220	1.42532877	0.80790411	0.46557534	0.92757534	0.42886301	1.38234247	1.09102740	1.26482192	1.52910959	1.76989041	2.75398630	2.10583562	0.21612329	2.07767123	2.73305479	1.83712329	1.87158904	0.62628767	2.11772603	1.76023288	-0.49502740	-0.07590410	-0.62068490	0.02935616	-0.30535620	0.00195890	-0.31371230	-0.16863010
127.66666700	0.93475342	1.11642466	1.14763014	0.60616438	1.33378082	1.44380822	0.28910959	1.75491781	0.58521918	1.52779452	2.08342466	2.02286301	2.25513699	2.29793151	2.08109589	2.22753425	0.80475342	1.98546575	2.69132877	2.43857534	2.21443836	1.19702740	2.75649315	2.08753425	0.08173973	0.49163014	0.21836986	0.43615068	0.14176712	0.33715068	0.13073973	0.12449315
128.00000000	0.78465753	1.04073973	1.23595890	0.88354795	1.04846575	1.20823288	0.26231507	1.21460274	0.65726027	1.81290411	2.11852055	1.48695890	2.04846575	2.52124658	1.69327397	1.51241096	0.74369863	2.55467123	1.82584932	2.67316438	2.46995890	1.85647945	1.95449315	1.75534247	0.16984932	0.25319178	0.05650685	-0.16706850	-0.07328770	-0.06761640	-0.13328770	0.01780822
128.33333300	0.66782192	0.41397260	1.26506849	0.79739726	0.98204110	0.66441096	0.56700000	0.85565753	0.24454795	1.71739726	1.72364384	0.93632877	1.92502740	2.40586301	1.71406849	1.02061644	0.04449315	2.47350685	1.98083562	1.70201370	1.79910959	1.40760274	1.19602740	2.02520548	0.05553425	-0.34390410	-0.15172600	0.00850685	-0.17427400	-0.17228770	-0.05330140	-0.35352050
128.66666700	-0.02101370	0.43323288	0.61064384	0.86368493	1.32393151	0.67912329	1.21743836	0.85324658	1.03383562	1.86961644	1.55153425	1.12219178	2.14327397	2.61865753	2.37983562	1.96564384	0.03980822	2.23256164	1.27497260	1.91769863	1.38489041	1.93408219	1.84571233	2.62946575	0.01063014	-0.06213700	0.16557534	0.75853425	0.34179452	0.19995890	0.15254795	0.26604110
129.00000000	0.32221918	-0.07495890	0.35919178	0.62115068	0.59487671	0.84538356	0.70958904	0.41149315	0.64193151	1.67356164	1.23661644	1.59435616	1.42272603	2.67409589	1.58905479	1.61905479	0.00895890	1.96463014	1.49730137	2.30612329	1.29921918	1.58039726	2.16293151	2.25219178	-0.32969860	0.12021918	0.24752055	0.46089041	0.19104110	0.14116438	-0.10234250	0.26984932
129.33333300
129.66666700
130.00000000
130.33333300
130.66666700
131.00000000
131.33333300
131.66666700
132.00000000
132.33333300
132.66666700
133.00000000
133.33333300
133.66666700
134.00000000
134.33333300
134.66666700
135.00000000
135.33333300
135.66666700
136.00000000
136.33333300
136.66666700
137.00000000
137.33333300
137.66666700
138.00000000
138.33333300
138.66666700
139.00000000
139.33333300
139.66666700
140.00000000
140.33333300
140.66666700
141.00000000
141.33333300
141.66666700
142.00000000
142.33333300
142.66666700
143.00000000
143.33333300
143.66666700
144.00000000
144.33333300
144.66666700
145.00000000
145.33333300
145.66666700
146.00000000
146.33333300
146.66666700
147.00000000
147.33333300
147.66666700
148.00000000
148.33333300
148.66666700
149.00000000
149.33333300
149.66666700
150.00000000
150.33333300
150.66666700
151.00000000
151.33333300
151.66666700
152.00000000
152.33333300
152.66666700
153.00000000
153.33333300
153.66666700
154.00000000
154.33333300
154.66666700
155.00000000
155.33333300
155.66666700
156.00000000
156.33333300
156.66666700
157.00000000
157.33333300
157.66666700
158.00000000
158.33333300
158.66666700
159.00000000
159.33333300
159.66666700
160.00000000
160.33333300
160.66666700
161.00000000
161.33333300
161.66666700
162.00000000
162.33333300
162.66666700
163.00000000
163.33333300
163.66666700
164.00000000
164.33333300
164.66666700
165.00000000
165.33333300
165.66666700
166.00000000
166.33333300
166.66666700
167.00000000
167.33333300
167.66666700
168.00000000
168.33333300
168.66666700
169.00000000
169.33333300
169.66666700
170.00000000
170.33333300
170.66666700
171.00000000
171.33333300
171.66666700
172.00000000
172.33333300
172.66666700
173.00000000
173.33333300
173.66666700
174.00000000
174.33333300
174.66666700
175.00000000
175.33333300
175.66666700
176.00000000
176.33333300
176.66666700
177.00000000
177.33333300
177.66666700
178.00000000
178.33333300
178.66666700
179.00000000
179.33333300
179.66666700
180.00000000
180.33333300
180.66666700
181.00000000
181.33333300
181.66666700
182.00000000
182.33333300
182.66666700
183.00000000
183.33333300
183.66666700
184.00000000
184.33333300
184.66666700
185.00000000
185.33333300
185.66666700
186.00000000
186.33333300
186.66666700
187.00000000
187.33333300
187.66666700
188.00000000
188.33333300
188.66666700
189.00000000
189.33333300
189.66666700
190.00000000
190.33333300
190.66666700
191.00000000
191.33333300
191.66666700
192.00000000
192.33333300
192.66666700
193.00000000
193.33333300
193.66666700
194.00000000
194.33333300
194.66666700
195.00000000
195.33333300
195.66666700
196.00000000
196.33333300
196.66666700
197.00000000
197.33333300
197.66666700
198.00000000
198.33333300
198.66666700
199.00000000
199.33333300
199.66666700
200.00000000
200.33333300
200.66666700
201.00000000
201.33333300
201.66666700
202.00000000
202.33333300
202.66666700
203.00000000
203.33333300
203.66666700
204.00000000
204.33333300
204.66666700
205.00000000
205.33333300
205.66666700
206.00000000
206.33333300
206.66666700
207.00000000
207.33333300
207.66666700
208.00000000
208.33333300
208.66666700
209.00000000
209.33333300
209.66666700
210.00000000
210.33333300
210.66666700
211.00000000
211.33333300
211.66666700
212.00000000
212.33333300
212.66666700
213.00000000
213.33333300
213.66666700
214.00000000
214.33333300
214.66666700
215.00000000
215.33333300
215.66666700
216.00000000
216.33333300
216.66666700
217.00000000
217.33333300
217.66666700
218.00000000
218.33333300
218.66666700
219.00000000
219.33333300
219.66666700
220.00000000
220.33333300
220.66666700
221.00000000
221.33333300
221.66666700
222.00000000
222.33333300
222.66666700
223.00000000
223.33333300
223.66666700
224.00000000
224.33333300
224.66666700
225.00000000
225.33333300
225.66666700
226.00000000
226.33333300
226.66666700
227.00000000
227.33333300
227.66666700
228.00000000
228.33333300
228.66666700
229.00000000
229.33333300
229.66666700
230.00000000
230.33333300
230.66666700
231.00000000
231.33333300
231.66666700
232.00000000
232.33333300
232.66666700
233.00000000
233.33333300
233.66666700
234.00000000
234.33333300
234.66666700
235.00000000
235.33333300
235.66666700
236.00000000
236.33333300
236.66666700
237.00000000
237.33333300
237.66666700
238.00000000
238.33333300
238.66666700
239.00000000
239.33333300
239.66666700
240.00000000
240.33333300
240.66666700
241.00000000
241.33333300
241.66666700
242.00000000
242.33333300
242.66666700
243.00000000
243.33333300
243.66666700
244.00000000
244.33333300
244.66666700
245.00000000
245.33333300
245.66666700
246.00000000
246.33333300
246.66666700
247.00000000
247.33333300
247.66666700
248.00000000
248.33333300
248.66666700
249.00000000
249.33333300
249.66666700
250.00000000
250.33333300
250.66666700
251.00000000
251.33333300
251.66666700
252.00000000
252.33333300
252.66666700
253.00000000
253.33333300
253.66666700
254.00000000
254.33333300
254.66666700
255.00000000
255.33333300
255.66666700
256.00000000
256.33333300
256.66666700
257.00000000
257.33333300
257.66666700
258.00000000
258.33333300
258.66666700
259.00000000
259.33333300
259.66666700
260.00000000
260.33333300
260.66666700
261.00000000
261.33333300
261.66666700
262.00000000
262.33333300
262.66666700
263.00000000
263.33333300
263.66666700
264.00000000
264.33333300
264.66666700
