# Supplementary material for: Intracellular potassium levels orchestrate circadian rhythmicity and cell division
Source: Nat Commun. 2026 May 22;17:6738. doi: 10.1038/s41467-026-73351-2 (PMC13385874; doi:10.1038/s41467-026-73351-2)
Supplement: Supplementary file 8 — Source Data [file 41467_2026_73351_MOESM8_ESM.zip › Source data/S2c period.txt]

	"HIgh light"	"HIgh light"	"HIgh light"	"HIgh light"	"HIgh light"	"HIgh light"	"HIgh light"	"HIgh light"	"HIgh light"	"HIgh light"	"Dim light"	"Dim light"	"Dim light"	"Dim light"	"Dim light"	"Dim light"	"Dim light"	"Dim light"	"Dim light"	"Dim light"
Period	21.33849954321920	21.40256325373410	21.0285099362688	22.22276811556640	21.6059422829454	21.53761231451680	20.9840466568771	21.71989859019080	21.85216379650050	21.40509333737680	22.60331399927340	22.49203208608560	22.99840927960850	22.59954750525300	22.94086862901110	22.70559743252590	22.67364795664480	22.80431763614870	22.79168694042640	23.01870093256580
