# Supplementary material for: Intracellular potassium levels orchestrate circadian rhythmicity and cell division
Source: Nat Commun. 2026 May 22;17:6738. doi: 10.1038/s41467-026-73351-2 (PMC13385874; doi:10.1038/s41467-026-73351-2)
Supplement: Supplementary file 8 — Source Data [file 41467_2026_73351_MOESM8_ESM.zip › Source data/1d and S1g.txt]

Cesium (mM)	3 mM K	3 mM K	3 mM K	10 mM K	10 mM K	10 mM K	60 mM K	60 mM K	60 mM K
0	26.22	0.02	8	26.12	0.01	8	27.38	0.02	8
2	26.02	0.02	8	26.33	0.01	8	27.46	0.03	8
4	28.18	0.02	8	27.10	0.02	8	27.75	0.03	8
6	29.75	0.05	8	27.92	0.02	8	28.17	0.03	8
8	31.17	0.09	8	28.58	0.02	8	28.36	0.03	8
12	32.11	0.24	8	29.98	0.03	8	28.90	0.03	8
16	34.15	0.43	8	30.93	0.06	8	29.77	0.04	8
