# Supplementary material for: Intracellular potassium levels orchestrate circadian rhythmicity and cell division
Source: Nat Commun. 2026 May 22;17:6738. doi: 10.1038/s41467-026-73351-2 (PMC13385874; doi:10.1038/s41467-026-73351-2)
Supplement: Supplementary file 8 — Source Data [file 41467_2026_73351_MOESM8_ESM.zip › Source data/S2d high light.txt]

Time in LL (h)	K	K	K
49	701.063	758.149	753.457
53	805.460	842.214	762.059
57	755.803	789.429	757.367
61	944.656	963.424	927.843
65	1026.766	1048.662	1000.178
69	964.988	980.628	1020.901
73	613.870	736.253	680.731
77	670.174	692.461	730.779
81	854.726	875.058	901.255
85	939.964	985.320	950.912
89	878.186	963.033	939.573
93	887.570	914.549	960.687
