# Supplementary material for: Intracellular potassium levels orchestrate circadian rhythmicity and cell division
Source: Nat Commun. 2026 May 22;17:6738. doi: 10.1038/s41467-026-73351-2 (PMC13385874; doi:10.1038/s41467-026-73351-2)
Supplement: Supplementary file 8 — Source Data [file 41467_2026_73351_MOESM8_ESM.zip › Source data/S4a.txt]

	0	0	0	0	31.25	31.25	31.25	31.25	62.50	62.50	62.50	62.50	125.00	125.00	125.00	125.00	250.00	250.00	250.00	250.00	500.00	500.00	500.00	500.00	1000.00	1000.00	1000.00	1000.00	2000.00	2000.00	2000.00	2000.00	4000.00	4000.00	4000.00	4000.00
12.33333330	-4.77009590	-3.88608220	-5.48010960	-4.57958900	-4.52138360	-5.50943840	-5.99489040	-3.95378080	-5.21264380	-6.17919180	-5.52853420	-4.36930140	-4.42706850	-5.37667120	-6.53624660	-4.75963010	-9.59427400	-10.24026000	-10.47672600	-8.61886300	-19.17604100	-18.45997300	-17.22664400	-10.51049300	-21.47367100	-23.28856200	-21.60132900	-19.89728800	-22.19711000	-27.88864400	-23.13838400	-20.34561600	-19.18083600	-23.91228800	-24.00663000	-17.07802700
12.66666670	-8.81447950	-9.17553420	-9.47031510	-7.98635620	-8.38978080	-8.77094520	-9.27954790	-7.60810960	-7.84361640	-8.79782190	-8.94624660	-6.25754790	-6.95676710	-7.69560270	-9.02389040	-6.75982190	-12.71724700	-13.08237000	-13.05237000	-10.66090400	-20.77420500	-20.59478100	-19.18947900	-13.23301400	-22.54230100	-24.74432900	-22.57883600	-21.55395900	-21.78012300	-27.99472600	-23.45593200	-20.16476700	-19.55794500	-23.80839700	-24.07075300	-16.93382200
13.00000000	-13.58519200	-14.13278100	-13.61013700	-11.79976700	-12.78415100	-12.89771200	-13.01560300	-10.76157500	-11.29301400	-12.07554800	-13.19958900	-8.61523290	-9.00853420	-10.40312300	-11.73372600	-9.47223290	-16.08734200	-15.68219200	-15.65408200	-13.45745200	-23.36591800	-22.82208200	-22.05747900	-15.79752100	-23.35738400	-25.30557500	-23.18684900	-22.25631500	-22.02186300	-27.22528800	-23.05391800	-20.56838400	-19.63704100	-23.68817800	-24.16264400	-16.63197300
13.33333330	-17.18589000	-18.03842500	-16.39964400	-13.82708200	-16.68941100	-15.61739700	-16.02563000	-13.79180800	-13.45983600	-13.92767100	-14.97093200	-10.16611000	-10.24739700	-12.09384900	-13.48323300	-10.96128800	-17.86002700	-18.03220500	-18.71447900	-15.52735600	-24.78195900	-24.43461600	-23.83153400	-17.55193200	-23.11297300	-25.82390400	-23.85391800	-22.37908200	-21.97049300	-26.73547900	-22.33287700	-20.38671200	-20.01813700	-23.54209600	-23.65491800	-16.69826000
13.66666670	-20.97167100	-22.10528800	-20.63850700	-15.92876700	-20.25194500	-17.35402700	-18.52037000	-17.15658900	-15.34247900	-15.98846600	-18.52411000	-11.76026000	-12.46902700	-13.92345200	-15.56384900	-12.44827400	-20.32098600	-20.51511000	-20.47742500	-17.42142500	-25.14947900	-26.45205500	-26.09758900	-20.19804100	-23.10580800	-26.24061600	-23.74005500	-23.21391800	-21.52946600	-26.22438400	-21.98127400	-20.32713700	-20.08304100	-23.99994500	-23.26658900	-16.77339700
14.00000000	-25.53976700	-28.37067100	-25.31191800	-19.40279500	-24.55902700	-20.77052100	-21.78415100	-20.80869900	-18.03450700	-18.47327400	-20.93626000	-14.56087700	-15.61187700	-16.49634200	-18.23150700	-14.96750700	-23.14182200	-23.34837000	-22.83838400	-19.80113700	-26.78098600	-28.74345200	-29.22439700	-22.63271200	-24.23483600	-27.14938400	-24.80590400	-24.67537000	-21.52760300	-26.29416400	-22.20935600	-20.69732900	-20.62612300	-24.17278100	-23.70749300	-16.84237000
14.33333330	-28.95450700	-32.22401400	-27.78539700	-21.57964400	-27.26246600	-23.72261600	-24.24052100	-23.59120500	-19.73838400	-20.03695900	-22.32726000	-15.85838400	-16.89301400	-18.04911000	-19.81774000	-16.74417800	-25.24124700	-26.21921900	-24.58728800	-21.91594500	-28.81384900	-30.32474000	-31.05342500	-24.50308200	-24.24311000	-27.61653400	-25.45695900	-25.23289000	-20.96328800	-25.84963000	-21.83416400	-20.91009600	-20.46347900	-23.76769900	-22.85684900	-16.22139700
14.66666670	-31.34421900	-35.48215100	-31.09532900	-22.63128800	-30.02386300	-27.02361600	-26.73284900	-25.31853400	-21.73893200	-22.57939700	-24.32319200	-17.18252100	-18.53660300	-19.58641100	-21.39589000	-18.22054800	-27.88720500	-28.05324700	-27.12227400	-23.89721900	-30.12234200	-31.96316400	-31.86317800	-26.63665800	-24.10863000	-27.79413700	-25.86189000	-26.47347900	-20.60842500	-25.85856200	-21.28801400	-20.17353400	-20.54630100	-24.23038400	-22.77498600	-15.39642500
15.00000000	-34.90075300	-38.04447900	-34.20569900	-25.08767100	-32.87617800	-28.72256200	-28.55305500	-28.30247900	-23.70139700	-24.12871200	-26.43891800	-19.05064400	-20.14497300	-21.83680800	-23.36223300	-19.34353400	-29.50032900	-30.41967100	-30.29582200	-25.53411000	-30.36049300	-33.11920500	-34.24216400	-27.77339700	-24.17390400	-27.52465800	-26.16368500	-26.81478100	-20.27074000	-25.41075300	-20.90597300	-19.48883600	-20.53361600	-23.58865800	-22.51858900	-14.94884900
15.33333330	-38.10994500	-41.60316400	-37.23415100	-27.96375300	-35.57187700	-30.77837000	-31.04146600	-30.38808200	-25.81306800	-25.75789000	-27.92298600	-20.10537000	-21.96046600	-23.58334200	-24.36983600	-20.65760300	-31.22561600	-32.67774000	-31.82045200	-26.92278100	-31.13005500	-34.96684900	-36.03013700	-28.74591800	-24.27682200	-27.60134200	-25.80939700	-27.11175300	-19.42154800	-24.40668500	-20.09017800	-18.90489000	-19.98979500	-22.75809600	-21.35753400	-14.16774000
15.66666670	-41.96057500	-44.37801400	-39.98804100	-29.82187700	-38.55586300	-32.85450700	-32.69760300	-32.32291800	-27.74695900	-27.34593200	-29.93075300	-21.35843800	-23.15509600	-25.74156200	-25.70165800	-22.13798600	-32.93902700	-34.10527400	-33.62927400	-28.13495900	-31.44772600	-36.08517800	-36.56058900	-31.08293200	-24.07027400	-28.20419200	-25.99150700	-27.68609600	-18.91212300	-23.23286300	-19.33837000	-18.67924700	-20.02957500	-22.52197300	-20.89167100	-14.00163000
16.00000000	-43.15556200	-46.28858900	-40.71576700	-30.66327400	-40.59515100	-33.08447900	-33.74491800	-33.27905500	-28.16771200	-28.53452100	-31.07371200	-22.00524700	-24.16532900	-26.80505500	-26.53963000	-23.18027400	-34.27367100	-35.10524700	-34.44891800	-29.35158900	-31.58150700	-36.97993200	-36.60311000	-32.12111000	-23.75241100	-28.19335600	-25.94060300	-27.97937000	-18.46346600	-22.40023300	-18.64912300	-18.07417800	-19.41232900	-21.86957500	-20.19052100	-13.49032900
16.33333330	-44.98516400	-47.90469900	-41.31865800	-31.97917800	-42.75786300	-34.67871200	-35.12953400	-34.99549300	-28.97089000	-28.77300000	-32.15437000	-23.61809600	-25.50475300	-27.71587700	-27.57775300	-24.01431500	-35.67193200	-36.53027400	-35.46530100	-30.55479500	-32.51330100	-37.81634200	-38.02079500	-32.91171200	-23.66269900	-28.07779500	-25.95294500	-28.23449300	-18.70932900	-22.27397300	-18.11982200	-18.12031500	-19.48252100	-21.37134200	-19.78079500	-13.56312300
16.66666670	-47.89768500	-48.88495900	-42.72861600	-33.44663000	-44.66634200	-35.54454800	-36.64242500	-35.91141100	-30.26271200	-29.54323300	-31.55113700	-23.88274000	-26.10424700	-28.47478100	-28.09165800	-24.72394500	-36.67671200	-37.45097300	-36.55200000	-30.90689000	-32.64687700	-37.50715100	-38.55749300	-33.90739700	-23.16337000	-27.24949300	-25.02780800	-27.42243800	-18.26717800	-20.90272600	-17.58909600	-17.26271200	-19.31468500	-20.31113700	-18.87056200	-12.90087700
17.00000000	-48.77193200	-49.89152100	-43.31139700	-33.54508200	-45.40504100	-35.96411000	-37.65661600	-36.28187700	-30.74882200	-30.23269900	-32.19161600	-23.86949300	-26.87345200	-29.15409600	-28.31268500	-24.86843800	-37.49743800	-38.14776700	-36.62441100	-31.37028800	-32.68082200	-37.21395900	-38.51227400	-34.02164400	-22.52568500	-26.50676700	-24.71458900	-27.54575300	-17.36221900	-20.19971200	-16.97538400	-16.81397300	-18.39145200	-19.32552100	-17.87889000	-12.31804100
17.33333330	-49.02990400	-50.79254800	-43.83750700	-33.64554800	-46.63089000	-36.14432900	-37.65154800	-36.53802700	-31.34323300	-30.96012300	-32.79358900	-24.08163000	-27.94390400	-29.36709600	-29.24632900	-25.65712300	-37.89023300	-38.41568500	-36.73260300	-32.23826000	-32.71668500	-37.59358900	-38.72501400	-34.42534200	-22.32411000	-26.08405500	-24.41638400	-27.57720500	-16.78420500	-19.48495900	-16.29445200	-16.68832900	-18.43395900	-18.77809600	-17.58684900	-12.23404100
17.66666670	-48.70675300	-49.57234200	-43.99758900	-33.35460300	-47.11721900	-36.18846600	-37.35776700	-35.86530100	-31.54738400	-30.11526000	-32.19228800	-23.87001400	-27.96523300	-29.66163000	-28.79245200	-25.38749300	-37.18142500	-38.46661600	-36.91427400	-31.80834200	-32.90665800	-37.38317800	-38.64930100	-33.98524700	-21.93643800	-25.81657500	-23.55358900	-27.35897300	-15.87538400	-18.45253400	-15.53267100	-15.51502700	-17.92183600	-18.25641100	-16.73943800	-11.68843800
18.00000000	-48.12402700	-48.03780800	-42.19432900	-32.66882200	-46.11611000	-35.40787700	-36.70205500	-34.93174000	-30.67893200	-30.02882200	-31.42620500	-23.00456200	-27.58137000	-28.86661600	-28.14465800	-24.71646600	-36.72021900	-37.40813700	-35.70254800	-30.40658900	-31.77734200	-36.32616400	-37.31001400	-33.62808200	-20.53502700	-24.61086300	-22.57147900	-27.38235600	-14.68975300	-16.77371200	-13.99476700	-14.51068500	-16.56127400	-17.13542500	-15.19272600	-10.47712300
18.33333330	-46.88480800	-45.92726000	-40.43784900	-31.23674000	-45.38572600	-33.84642500	-36.04700000	-33.43042500	-29.59511000	-28.70111000	-29.66021900	-21.63393200	-27.27169900	-27.86023300	-26.22674000	-23.16779500	-35.30457500	-35.53409600	-33.82663000	-28.70891800	-30.55353400	-35.04857500	-36.05375300	-32.04689000	-18.94978100	-23.18390400	-21.83800000	-25.48493200	-13.48442500	-15.21212300	-12.26669900	-13.02794500	-15.63742500	-15.27565800	-13.55461600	-9.45847950
18.66666670	-45.49012300	-44.29763000	-38.83397300	-30.46819200	-44.81045200	-32.15123300	-33.60187700	-32.52898600	-28.87046600	-26.98968500	-28.54639700	-21.04737000	-26.98109600	-27.90630100	-24.96456200	-23.24067100	-34.71020500	-34.09642500	-32.70216400	-27.81064400	-29.55178100	-34.31963000	-34.70853400	-31.10732900	-18.29053400	-22.26924700	-21.37717800	-24.86060300	-13.34531500	-14.88572600	-12.17030100	-12.61949300	-15.00243800	-14.90804100	-13.32967100	-9.12613700
19.00000000	-43.75904100	-41.64915100	-36.94595900	-29.15376700	-42.42338400	-31.10386300	-32.43032900	-31.58504100	-28.29808200	-25.73450700	-27.58376700	-20.43338400	-26.54702700	-27.85241100	-24.70860300	-22.75635600	-33.08580800	-33.28971200	-31.50094500	-26.73489000	-29.19109600	-32.89779500	-33.63506800	-29.73083600	-17.87553400	-21.73149300	-20.39564400	-24.57060300	-12.96054800	-14.42711000	-11.94871200	-12.26634200	-15.13650700	-14.39275300	-12.93505500	-9.14736990
19.33333330	-41.15964400	-38.06165800	-33.07893200	-26.53304100	-40.08408200	-29.18102700	-29.81168500	-29.38513700	-26.64479500	-23.93327400	-24.32276700	-19.28046600	-25.46141100	-25.69898600	-23.03587700	-21.32883600	-31.03683600	-32.46601400	-29.78716400	-24.93641100	-27.81938400	-30.89331500	-32.01890400	-28.31189000	-16.67290400	-20.65478100	-19.13320500	-23.44879500	-12.28112300	-13.18105500	-11.04401400	-11.36935600	-14.13108200	-13.42547900	-11.77245200	-8.39657530
19.66666670	-37.33591800	-34.35106800	-29.36368500	-23.58695900	-36.71626000	-27.07556200	-27.24100000	-25.86545200	-24.33449300	-21.26365800	-21.71728800	-17.04600000	-24.06164400	-23.61301400	-19.90276700	-18.87716400	-28.93791800	-30.20079500	-27.35957500	-22.68812300	-25.98008200	-28.76520500	-29.42626000	-25.88935600	-14.96342500	-18.74541100	-17.76698600	-22.01353400	-11.00839700	-11.84419200	-9.72560270	-10.21771200	-12.71084900	-12.14589000	-10.11806800	-7.29789040
20.00000000	-34.30195900	-29.29657500	-26.10374000	-20.22757500	-33.19343800	-23.76254800	-25.57205500	-21.64683600	-22.06534200	-19.26842500	-19.33497300	-14.49176700	-21.74972600	-22.21016400	-17.30811000	-16.88512300	-26.08842500	-26.52586300	-24.27161600	-20.48652100	-24.57974000	-26.64717800	-27.29238400	-23.36309600	-14.19543800	-17.40008200	-16.43249300	-20.34934200	-9.94052050	-10.63715100	-8.68268490	-9.58017810	-12.03184900	-10.59352100	-9.33169860	-6.06645210
20.33333330	-30.89935600	-25.99023300	-21.14889000	-17.97435600	-30.24542500	-20.31134200	-22.41908200	-18.91263000	-19.60998600	-16.39031500	-16.15595900	-12.20456200	-19.89535600	-20.12283600	-14.19795900	-15.02034200	-24.19465800	-23.27975300	-21.45028800	-17.71582200	-22.61978100	-24.50332900	-24.65737000	-20.27602700	-12.98624700	-15.95031500	-15.30993200	-18.96298600	-8.75346580	-9.63301370	-7.96119180	-8.37419180	-10.71678100	-9.55991780	-8.50824660	-5.68389040
20.66666670	-26.15420500	-21.43235600	-16.61880800	-14.58274000	-26.56086300	-16.25874000	-18.69209600	-16.13164400	-17.02008200	-13.17993200	-12.63590400	-10.41435600	-18.59806800	-16.70601400	-11.51641100	-12.88105500	-21.56490400	-20.31671200	-17.80079500	-15.21515100	-20.65878100	-21.76575300	-22.36880800	-17.86063000	-11.90350700	-14.79724700	-14.22634200	-16.95079500	-8.11342470	-8.91287670	-7.12687670	-7.82121920	-9.14671230	-8.63876710	-7.53916440	-5.27757530
21.00000000	-21.67708200	-14.60887700	-12.22300000	-11.90641100	-21.70097300	-12.70620500	-14.25365800	-12.35956200	-13.55395900	-9.77047950	-8.15046580	-8.18731510	-16.69715100	-14.53478100	-8.87913700	-10.32746600	-18.50142500	-17.49215100	-14.00849300	-12.49191800	-18.74795900	-19.23026000	-19.63684900	-15.84379500	-10.46220500	-13.80717800	-12.84763000	-16.30278100	-7.25210960	-7.94484930	-6.35589040	-6.77620550	-8.37087670	-7.62097260	-6.61380820	-4.55724660
21.33333330	-16.07071200	-8.54567120	-7.53039730	-8.67705480	-17.16897300	-9.21202740	-10.58447900	-7.68043840	-9.91909590	-5.90973970	-3.28938360	-5.53638360	-14.80280800	-12.39423300	-6.58641100	-7.61731510	-14.33815100	-13.48795900	-9.85186300	-9.04227400	-16.65553400	-15.97564400	-16.46950700	-12.53709600	-9.59700000	-11.28167100	-11.32160300	-15.22546600	-5.77958900	-6.72550680	-5.50986300	-5.76305480	-7.86728770	-6.60956160	-5.91809590	-3.79838360
21.66666670	-10.96217800	-3.46301370	-1.26353420	-5.94334250	-13.26958900	-5.47409590	-6.50569860	-3.07593150	-7.76653420	-2.72884930	-0.66680820	-3.64223290	-12.56402700	-9.90302740	-3.94871230	-5.81953420	-10.32032900	-10.81120500	-6.70697260	-6.09763010	-15.13405500	-13.35054800	-13.63201400	-9.74606850	-8.91063010	-10.40068500	-10.47052100	-13.62184900	-5.46750680	-6.25969860	-5.54508220	-5.50623290	-6.99864380	-6.16290410	-5.41397260	-3.99501370
22.00000000	-5.26034250	3.46976712	4.40024658	-1.44021920	-8.55573970	-0.60686300	-1.87676710	0.90675342	-5.08498630	1.21150685	2.52201370	-0.47583560	-9.71812330	-6.70104110	-0.43108220	-3.32353420	-7.48019180	-7.80934250	-2.92576710	-2.67276710	-12.89274000	-10.05657500	-9.47268490	-6.12067120	-6.77213700	-9.28880820	-9.19976710	-11.67282200	-5.27957530	-5.11754790	-4.38346580	-4.65963010	-5.81505480	-5.22095890	-4.36616440	-3.45264380
22.33333330	0.62327397	9.66997260	9.30713699	2.97028767	-3.67358900	3.66131507	3.50327397	5.28863014	-1.25561640	3.59650685	7.44015068	2.20221918	-7.99424660	-2.82879450	2.83883562	0.01924658	-3.93415070	-3.08134250	1.08939726	0.70115068	-10.76804100	-6.79826030	-6.30124660	-2.20090410	-5.53763010	-7.49738360	-7.44536990	-9.91728770	-4.15638360	-4.44627400	-3.65747950	-3.74479450	-4.84046580	-4.47690410	-3.62487670	-2.32008220
22.66666670	6.92117808	15.00043840	15.53634250	7.23012329	2.55787671	7.60735616	7.90480822	10.27019180	2.97131507	8.11258904	11.74123290	5.07147945	-4.68963010	0.31293151	7.22860274	3.02857534	1.48661644	2.14791781	5.62163014	4.23694521	-7.73430140	-2.50817810	-2.52760270	1.71628767	-4.06924660	-5.60130140	-6.01301370	-7.53410960	-2.81436990	-3.26146580	-2.81400000	-2.63724660	-3.01994520	-3.13043840	-2.59200000	-0.96927400
23.00000000	13.02972600	22.37805480	19.61293150	11.99110960	8.92391781	12.38202740	12.81816440	14.03524660	6.23994521	11.74831510	15.61298630	7.05927397	-0.92926030	3.73108219	10.63258900	5.31961644	5.49490411	6.37143836	10.71734250	9.14546575	-4.63169860	1.06932877	1.74331507	6.10327397	-2.66753420	-4.09619180	-4.34186300	-5.64456160	-1.63835620	-1.83568490	-2.20645210	-1.56797260	-2.28079450	-2.26646580	-1.30260270	-0.71426030
23.33333330	18.38849320	28.67942470	24.60579450	15.27330140	13.69483560	17.21416440	17.33076710	18.71173970	9.72180822	16.09195890	20.49979450	9.99869863	1.96778082	7.75445205	13.46050680	8.25743836	8.99872603	10.26842470	15.23883560	12.44150680	-2.51458900	4.50886301	6.43342466	9.56390411	-1.47226030	-2.13835620	-2.91110960	-4.25216440	-0.94072600	-1.08458900	-1.29971230	-0.79460270	-0.96267120	-1.11446580	-0.56723290	-0.25416440
23.66666670	24.92964380	33.69850680	29.88912330	19.23575340	18.54564380	21.62454790	20.62132880	22.09150680	13.40100000	19.36272600	23.84645210	12.80100000	4.82795890	10.62394520	16.65227400	11.74516440	13.65095890	14.36352050	19.13208220	15.61404110	0.54347945	8.23613699	9.65638356	12.80076710	-0.59486300	-1.50424660	-1.48691780	-2.20898630	-0.50683560	0.26112329	-0.68789040	0.13835616	0.54050685	-0.20921920	-0.11713700	0.20616438
24.00000000	29.04842470	38.00283560	34.19052050	22.56879450	23.45697260	24.80508220	24.32868490	24.71963010	16.72458900	22.00660270	25.50358900	14.72450680	6.66220548	12.76565750	19.60083560	13.80382190	16.88805480	18.39997260	21.68146580	17.78438360	2.24734247	11.80724660	12.11369860	15.92236990	0.92123288	-0.89478080	-0.91328770	-1.02980820	0.01204110	-0.01091780	-0.34884930	0.47119178	0.86989041	0.12101370	0.35534247	0.29347945
24.33333330	33.78491780	42.84583560	37.86573970	25.77413700	29.20117810	28.00301370	27.96194520	29.38593150	20.61495890	25.68535620	28.88943840	16.36442470	9.90075342	16.12026030	22.04153420	16.40979450	19.63469860	22.32154790	25.25875340	20.74141100	4.17098630	15.28489040	16.05697260	18.73605480	2.37772603	0.10627397	0.25905479	0.85623288	1.07090411	0.57827397	0.36553425	1.34813699	1.53263014	0.55635616	1.32856164	1.03609589
24.66666670	38.79315070	47.99871230	42.36534250	29.02679450	34.40293150	31.80536990	31.13108220	32.32583560	22.78791780	28.16376710	31.51317810	18.78183560	12.46172600	19.36998630	24.63263010	19.22698630	23.18372600	26.02694520	28.80380820	23.99000000	6.58384932	18.46739730	19.87619180	22.86798630	2.78391781	2.26357534	1.73480822	3.13505479	1.82041096	1.52935616	0.97597260	2.00435616	2.97368493	1.47057534	1.81013699	1.23882192
25.00000000	43.48439730	51.73446580	45.41684930	31.23519180	37.86157530	35.08280820	34.50568490	34.33697260	26.13690410	31.01261640	33.56210960	21.43297260	14.32376710	22.10156160	27.42510960	20.53558900	27.06828770	28.94963010	32.16627400	26.43869860	9.63430137	21.74498630	22.53213700	25.50920550	4.07542466	3.61813699	2.65860274	5.05523288	2.30953425	2.22226027	1.47313699	2.12460274	3.31654795	2.52131507	2.28943836	1.64698630
25.33333330	47.29890410	55.21724660	48.19112330	33.49434250	40.88543840	37.33915070	37.78745210	36.96838360	29.31441100	33.46687670	35.62035620	23.48621920	16.21826030	24.40301370	29.13960270	21.78267120	30.25565750	31.66923290	34.60367120	27.97728770	11.38361640	24.23676710	25.77878080	28.60921920	5.10616438	4.31358904	3.15143836	6.14131507	3.15430137	2.78406849	1.95050685	2.65015068	4.04268493	3.26220548	2.86512329	2.33254795
25.66666670	51.18863010	57.01582190	50.99989040	36.60008220	45.41656160	40.21798630	41.19045210	39.48564380	31.47882190	34.56869860	37.46212330	24.79991780	18.86876710	27.82323290	30.10610960	23.87826030	33.07427400	34.56480820	36.48072600	29.85523290	13.57635620	26.59147950	28.35695890	31.28553420	5.43126027	5.26408219	4.92656164	8.29610959	4.56939726	3.34827397	2.25980822	3.37073973	5.52636986	3.66764384	3.46445205	2.60883562
26.00000000	55.03104110	59.54880820	54.30453420	38.33719180	49.33169860	43.19532880	43.58441100	41.47502740	33.73301370	35.52138360	39.29410960	25.92452050	21.08109590	29.66050680	31.01119180	25.71363010	35.54882190	36.72450680	38.32082190	32.11483560	15.05838360	29.28202740	31.14289040	32.82693150	6.04871233	6.29490411	5.83394521	9.77235616	4.94242466	3.89579452	3.03853425	3.92245205	6.20400000	4.05421918	3.93173973	2.87965753
26.33333330	57.87009590	61.83189040	55.26452050	40.28501370	51.51687670	45.60513700	45.19535620	43.15505480	35.75667120	38.00654790	39.77743840	27.01976710	22.64556160	31.69361640	32.76406850	26.11720550	37.39835620	39.00438360	39.82626030	32.77482190	16.29434250	31.21965750	33.75206850	34.79797260	6.97580822	7.03797260	6.28804110	11.21239730	5.20075342	4.54932877	3.21461644	4.13827397	6.68121918	4.38119178	4.08420548	3.02658904
26.66666670	60.11947950	62.95264380	55.73946580	41.08463010	54.58471230	46.84917810	45.79442470	43.03342470	37.04500000	39.90519180	40.25986300	28.23975340	25.71323290	33.27357530	33.95193150	27.07928770	38.36694520	40.10660270	41.40924660	33.87721920	18.12016440	33.60719180	35.48954790	35.39169860	7.83369863	8.15683562	7.07647945	11.97301370	5.32900000	5.07753425	3.40352055	4.42363014	6.90205479	4.77293151	4.66239726	3.15201370
27.00000000	61.74156160	62.98841100	55.95554790	42.10490410	56.58697260	47.56663010	46.90979450	44.78224660	38.36842470	40.14434250	40.22582190	29.42594520	26.36115070	33.04630140	34.32721920	28.42869860	39.04416440	42.09271230	42.32905480	35.21778080	19.63534250	35.19927400	36.63543840	35.79508220	8.50349315	8.21189041	7.68067123	13.15839730	6.18969863	4.86517808	3.47678082	4.51263014	7.63847945	5.17363014	5.05589041	3.63013699
27.33333330	61.79168490	62.56775340	56.86194520	42.59501370	58.14242470	49.15309590	48.65293150	44.96520550	39.35900000	40.22217810	41.18002740	30.42297260	27.78928770	34.08739730	35.04804110	29.61894520	40.69963010	43.47690410	43.54776710	36.14691780	21.91741100	36.62061640	39.21016440	37.78969860	9.52491781	9.42061644	8.91327397	14.62942470	7.03950685	5.87200000	4.32287671	5.16442466	8.23972603	5.43420548	5.75576712	4.26282192
27.66666670	62.80783560	61.91127400	56.99521920	42.30704110	59.72064380	49.26213700	48.11647950	43.22084930	40.22345210	40.22672600	40.52612330	30.11623290	28.87386300	35.91458900	34.93878080	29.74173970	41.87778080	43.50631510	43.39997260	36.38463010	23.10408220	37.92376710	40.37323290	37.85571230	9.81693151	9.75013699	8.96861644	15.78645210	6.94075342	6.09771233	4.74591781	5.65126027	8.39227397	5.84867123	5.58165753	4.06926027
28.00000000	63.98326030	61.38143840	55.91391780	42.08172600	59.71827400	48.30006850	47.53727400	41.75219180	40.47778080	39.76969860	38.72316440	29.77639730	28.12875340	35.30267120	34.04510960	29.09039730	41.53845210	42.56419180	42.00630140	35.65872600	22.94972600	36.92323290	40.59450680	37.37597260	9.86730137	9.45594521	8.16110959	16.29094520	7.06980822	5.78513699	4.06032877	5.27934247	8.17671233	5.69787671	5.04720548	3.50117808
28.33333330	62.80095890	59.19328770	53.83075340	42.97245210	58.89602740	47.53738360	47.45656160	41.85253420	40.92154790	38.75205480	37.53246580	29.42542470	28.55654790	35.12080820	33.20457530	28.82532880	40.22804110	41.85875340	41.46501370	35.01906850	23.75735620	36.78108220	40.72642470	37.16475340	9.99264384	9.68235616	8.40779452	16.56545210	7.67821918	5.73584932	3.49771233	4.89264384	8.77227397	5.59363014	5.12919178	3.84730137
28.66666670	60.67830140	55.44953420	51.54887670	42.54867120	57.68821920	46.34760270	46.64941100	40.90602740	39.84653420	36.61767120	35.76561640	28.45291780	28.76500000	35.69572600	31.90680820	28.33782190	39.90182190	40.22147950	40.21408220	34.88746580	24.36346580	36.71917810	40.09898630	36.95724660	9.08353425	9.39560274	9.12635616	17.55802740	7.48406849	5.92594521	4.45863014	5.40926027	9.00157534	5.89416438	5.57187671	4.07420548
29.00000000	59.92801370	54.34594520	49.36873970	40.94619180	57.48424660	44.48212330	46.91272600	39.89949320	39.08568490	35.52152050	34.99183560	27.71768490	29.17097260	35.61413700	31.45928770	28.21660270	40.03358900	40.25560270	39.45897260	32.44220550	24.56095890	36.83410960	39.34976710	36.87172600	10.11652050	9.60891781	9.29902740	18.28395890	7.76358904	6.09930137	5.04942466	5.15808219	9.36728767	5.99126027	6.13034247	4.34419178
29.33333330	58.59882190	53.34361640	47.62702740	39.22812330	57.40743840	43.25561640	46.30036990	37.52520550	38.44454790	34.60972600	33.36569860	27.11394520	29.91784930	34.59875340	30.33941100	27.93569860	39.04798630	39.67097260	37.61273970	32.14806850	25.01672600	36.89419180	38.64242470	36.31227400	10.45301370	9.81716438	9.31802740	18.91531510	8.29672603	6.43313699	5.25463014	5.81384932	9.34338356	5.94534247	6.28261644	4.52756164
29.66666670	54.90193150	50.25843840	44.23509590	37.30449320	56.08158900	42.43131510	43.22524660	34.47023290	37.85306850	32.24289040	30.11283560	26.04745210	29.50168490	32.89542470	28.91934250	26.41749320	36.98457530	38.00417810	34.35138360	31.32919180	24.63345210	35.28094520	36.91538360	33.84526030	9.35215068	9.52631507	8.63549315	18.76510960	6.94498630	5.96554795	4.71480822	5.52458904	8.56510959	5.90120548	5.83313699	3.95930137
30.00000000	50.58397260	46.74313700	40.03020550	35.31327400	53.23572600	39.49175340	40.63701370	32.10206850	36.19638360	28.92631510	27.45605480	24.73247950	27.74563010	30.80952050	26.71971230	24.13431510	34.84552050	35.33001370	32.04779450	28.69730140	23.53786300	32.12724660	35.92890410	31.58328770	8.77467123	8.35484932	8.51983562	18.55579450	6.39160274	5.04535616	3.89068493	4.79527397	8.11052055	5.07572603	4.71586301	3.85873973
30.33333330	46.75172600	41.75468490	37.21521920	33.17136990	49.35838360	36.81389040	38.61271230	29.22853420	34.25104110	26.42390410	24.86467120	23.32119180	27.07615070	28.97169860	23.86550680	22.25186300	32.65253420	32.55172600	30.38568490	25.72019180	22.87009590	31.48634250	33.57472600	28.81923290	8.00749315	7.76286301	7.87710959	17.77310960	6.34350685	5.02601370	3.56543836	4.47773973	7.57173973	4.48915068	4.48173973	3.72827397
30.66666670	45.51142470	37.10710960	34.78383560	30.69232880	46.49527400	34.12960270	36.48631510	27.01975340	32.27498630	24.87308220	23.17435620	21.88612330	26.73890410	27.49221920	21.60695890	21.08871230	31.78035620	30.62909590	27.00030140	23.50660270	22.73400000	30.20213700	32.33653420	28.36382190	7.28367123	8.40471233	7.36720548	17.62986300	6.36757534	5.26912329	4.15267123	4.49854795	7.81983562	4.74657534	4.76395890	3.63269863
31.00000000	41.87632880	33.69969860	31.19649320	27.94982190	43.10576710	31.14301370	33.78084930	24.67310960	28.61331510	22.11560270	20.69294520	19.71417810	25.25691780	26.10420550	19.98594520	19.59336990	28.94931510	28.83857530	24.30984930	21.45684930	22.03568490	27.92083560	30.59413700	26.04436990	6.77253425	7.29038356	7.01350685	17.54115070	6.18361644	4.99853425	3.85761644	4.43567123	7.46294521	4.51646575	4.77989041	3.32868493
31.33333330	36.74180820	28.23458900	26.15136990	25.09142470	39.21682190	27.09034250	29.69623290	22.11101370	26.69800000	18.34023290	16.71428770	17.36486300	23.98042470	23.23517810	17.09573970	17.60793150	24.92056160	25.16436990	21.08165750	18.46993150	20.29252050	24.84891780	27.50372600	22.85001370	5.95984932	5.74342466	5.74552055	16.69765750	5.64190411	4.11576712	3.02438356	3.12747945	6.65041096	3.84697260	3.78641096	2.63838356
31.66666670	32.39187670	23.69041100	22.42008220	21.67675340	35.62412330	23.58567120	26.58138360	17.44124660	24.28569860	15.42094520	12.52736990	14.58245210	23.47587670	20.63545210	14.08904110	15.34613700	21.52473970	22.19835620	17.92324660	16.02410960	19.59365750	21.97782190	24.44673970	19.66912330	6.13647945	5.06356164	5.64808219	15.76398630	5.18973973	3.53090411	2.51302740	2.79160274	5.89498630	3.51593151	3.49500000	2.27953425
32.00000000	28.11547950	18.98275340	18.49979450	18.79754790	31.44643840	20.39726030	23.15734250	13.70065750	21.06791780	12.42838360	10.74254790	13.52767120	22.24889040	19.34490410	11.07035620	13.14450680	19.11483560	17.83241100	15.47761640	13.65310960	18.44257530	20.09053420	20.85390410	17.69871230	4.72341096	4.42519178	5.03687671	14.53980820	4.41430137	3.38671233	2.34356164	2.81956164	5.41302740	2.96593151	2.84835616	2.04532877
32.33333330	23.19246580	14.29308220	14.65105480	15.97586300	27.16794520	17.20869860	19.33636990	10.62900000	18.83458900	10.57465750	7.22067123	11.17238360	20.26890410	17.04000000	9.07182192	10.66434250	16.63924660	14.30619180	12.05841100	10.75157530	16.17783560	18.51871230	17.80824660	14.81021920	3.49645205	4.19927397	4.64054795	13.29369860	4.23897260	3.07054795	2.08810959	2.51447945	4.70534247	2.51330137	2.54645205	1.96743836
32.66666670	18.76053420	10.19006850	10.66708220	12.60732880	23.32241100	13.37326030	15.40931510	8.73606849	16.03654790	7.56646575	4.80524658	8.62410959	17.54772600	13.75000000	6.83861644	8.55113699	14.11083560	11.96176710	9.59183562	7.77530137	14.57030140	15.96890410	15.89582190	11.79149320	2.84002740	3.26041096	3.88072603	12.55012330	3.73158904	2.32204110	1.56110959	1.74186301	3.77753425	2.10916438	2.17813699	1.36127397
33.00000000	15.04706850	6.09087671	6.55358904	9.93589041	19.71042470	10.43610960	13.02038360	5.56680822	13.15575340	5.21584932	2.04512329	7.31738356	16.52145210	10.82512330	4.16780822	7.12032877	11.14200000	8.48035616	6.01991781	5.11384932	13.94602740	12.19838360	12.84386300	8.91335616	1.96212329	2.58956164	3.40109589	12.38915070	3.20382192	2.21909589	1.56264384	1.42394521	3.37998630	1.64526027	1.54304110	1.05123288
33.33333330	10.00058900	1.37531507	3.33768493	7.42141096	14.58165750	8.12930137	10.20602740	3.22830137	9.58475342	2.14873973	-1.02571230	6.10716438	15.69252050	8.75747945	2.17557534	5.96193151	8.01257534	5.83293151	2.51565753	2.32235616	12.32815070	10.00069860	10.29634250	6.56012329	0.97290411	1.72826027	2.53665753	10.99463010	3.00469863	1.45683562	1.08546575	0.80286301	3.29556164	1.14073973	1.31516438	0.84246575
33.66666670	5.20589041	-1.28045210	0.11594521	4.93346575	10.21275340	4.82212329	6.19131507	0.23168493	7.86536986	0.00246575	-2.56935620	4.01506849	13.49158900	6.37930137	1.25310959	4.50989041	5.55400000	3.60223288	0.52449315	0.95219178	11.06538360	8.48358904	7.19319178	4.62004110	1.42772603	1.43241096	2.33086301	10.59976710	2.91434247	1.38252055	0.91476712	0.82084932	3.17949315	1.04671233	1.66802740	1.23300000
34.00000000	0.85790411	-5.30408220	-4.26286300	1.45772603	6.16178082	1.84691781	3.14315068	-3.54631510	4.93531507	-2.18893150	-5.39847950	1.67860274	11.37404110	3.69657534	-2.22393150	1.72063014	2.48831507	0.25905479	-2.20610960	-1.90620550	9.59872603	5.54567123	5.17893151	2.02454795	1.02649315	0.85010959	1.86241096	9.71487671	2.01668493	0.94489041	1.26146575	0.29320548	2.46731507	0.45591781	1.08524658	0.96187671
34.33333330	-4.34495890	-9.14219180	-8.44410960	-1.58287670	1.99376712	-1.55227400	-0.34650680	-5.70323290	1.46134247	-5.48772600	-8.12213700	-0.36721920	9.47157534	1.26504110	-4.61926030	-0.34950680	-1.23436990	-3.34327400	-5.31269860	-4.54732880	8.12610959	2.65239726	2.51069863	-1.25265750	0.08242466	0.34254795	1.11697260	7.80831507	1.40343836	0.74857534	0.27894521	-0.13745210	1.25700000	-0.16234250	0.65167123	0.55367123
34.66666670	-7.65772600	-12.64524700	-10.30749300	-3.32428770	-2.07306850	-3.94150680	-3.67630140	-8.30312330	-0.00095890	-7.23949320	-9.25495890	-2.25873970	7.70632877	-0.94191780	-5.79010960	-1.97484930	-2.52663010	-5.08842470	-6.70063010	-5.49358900	7.26580822	0.94958904	0.43124658	-3.37301370	-0.23995890	-0.22200000	0.91267123	6.70780822	1.53628767	0.33313699	0.04254795	0.17291781	1.18824658	-0.01371230	0.52049315	0.64072603
35.00000000	-11.85531500	-16.83211000	-13.55015100	-6.45590410	-5.92561640	-7.03312330	-6.40598630	-11.36217800	-3.08904110	-9.93509590	-11.53354800	-4.79549320	5.35049315	-3.84889040	-7.94547950	-4.11987670	-5.03645210	-8.35523290	-9.78239730	-7.79438360	4.46487671	-2.48697260	-2.79063010	-5.80184930	-1.83795890	-0.92735620	0.14509589	4.94658904	0.53104110	-0.08636990	-0.45960270	-0.76949320	0.50873973	-0.98065750	-0.44158900	0.04261644
35.33333330	-15.77302700	-19.92745200	-16.96567100	-9.71608220	-9.30210960	-11.35941100	-10.57316400	-14.24952100	-6.31654790	-12.46034200	-14.41620500	-6.54646580	2.55036986	-6.14863010	-10.03301400	-6.36321920	-8.23119180	-11.13706800	-13.02863000	-10.39420500	1.96267123	-4.89098630	-6.05498630	-8.48400000	-2.69841100	-2.53852050	-0.85219180	3.68763014	-0.17526030	-1.02972600	-0.81119180	-1.60927400	-0.55126030	-1.85083560	-1.47852050	-0.67798630
35.66666670	-17.87267100	-22.26146600	-18.76808200	-11.08056200	-12.32028800	-13.00043800	-12.59354800	-16.29476700	-8.48120550	-13.94793200	-15.93049300	-8.01253420	1.44558904	-7.90175340	-11.62308200	-7.89234250	-10.87805500	-12.42952100	-15.16883600	-11.31668500	1.34375342	-6.92087670	-7.97704110	-10.67246600	-2.96578080	-1.97132880	-1.19826030	3.55080822	-0.28205480	-1.32506850	-0.48300000	-1.51317810	-0.87584930	-1.75297260	-1.10849320	-0.48649320
36.00000000	-21.42332900	-25.45409600	-20.78900000	-13.48941100	-15.03063000	-14.68667100	-14.56531500	-17.60211000	-10.36837000	-16.05676700	-17.56745200	-9.10816440	0.01168493	-9.78957530	-12.52467100	-9.32321920	-12.13782200	-14.47176700	-16.69232900	-13.04232900	-0.24595890	-8.27517810	-10.16289000	-12.04931500	-3.74402740	-2.24982190	-1.49082190	2.49063014	-0.72043840	-1.46638360	-0.93968490	-1.94665750	-1.27415070	-2.15847950	-1.32102740	-0.59501370
36.33333330	-24.98932900	-27.88598600	-23.95341100	-15.30711000	-19.16704100	-17.22906800	-15.98242500	-20.25350700	-12.79534200	-18.30645200	-19.86726000	-10.46967100	-1.76031510	-11.89693200	-14.86812300	-11.43523300	-14.04571200	-17.22320500	-17.54116400	-15.29965800	-1.64543840	-10.61213700	-12.45639700	-14.65547900	-4.75747950	-3.21453420	-2.52116440	0.24621918	-1.46947950	-2.02254790	-1.53565750	-2.74675340	-2.36667120	-3.21945210	-2.17436990	-1.38027400
36.66666670	-26.86269900	-29.79297300	-26.10386300	-16.27732900	-21.81400000	-19.47528800	-18.65617800	-21.77250700	-14.21042500	-19.39800000	-20.29997300	-11.61350700	-3.56471230	-13.13976700	-15.91763000	-11.59069900	-16.23917800	-18.52587700	-19.27726000	-15.84535600	-2.97479450	-12.21993200	-14.29828800	-15.94474000	-5.57476710	-4.17101370	-2.24883560	-0.55258900	-1.53068490	-1.96869860	-1.63686300	-3.16067120	-2.83605480	-3.49846580	-2.42461640	-1.52161640
37.00000000	-28.80476700	-30.07046600	-27.29352100	-17.51169900	-24.12852100	-20.92812300	-21.09476700	-22.18315100	-15.26111000	-19.46700000	-20.52852100	-12.43549300	-5.85100000	-14.28084900	-16.21013700	-12.12023300	-17.38979500	-19.55428800	-20.50445200	-16.83595900	-3.87480820	-13.70786300	-15.88546600	-16.46453400	-5.38561640	-3.75619180	-2.07441100	-1.00489040	-1.76641100	-1.97279450	-1.54935620	-3.19913700	-3.00604110	-3.34558900	-2.27667120	-1.06839730
37.33333330	-30.48300000	-32.14753400	-28.91209600	-19.37850700	-25.68965800	-22.27053400	-21.98604100	-22.91102700	-17.05265800	-21.05494500	-21.81391800	-14.13069900	-7.75150680	-15.86179500	-17.77758900	-13.15321900	-18.79489000	-21.43475300	-21.51750700	-18.85960300	-5.28186300	-15.77916400	-17.02558900	-17.68571200	-6.17693150	-4.21205480	-2.14884930	-2.27104110	-1.56530140	-2.35168490	-1.77104110	-3.51220550	-3.22739730	-3.73754790	-2.55430140	-1.01726030
37.66666670	-32.85019200	-33.03441100	-29.04894500	-20.07337000	-26.41968500	-22.74637000	-22.74482200	-23.45172600	-18.48804100	-21.70713700	-22.28893200	-14.16609600	-8.20075340	-16.69208200	-17.86290400	-13.84431500	-19.95324700	-22.00001400	-22.72442500	-19.32156200	-5.48794520	-16.06490400	-17.95174000	-18.87671200	-6.75626030	-4.48435620	-2.23520550	-2.95771230	-2.32795890	-2.50945210	-1.67686300	-3.56121920	-3.82089040	-3.85894520	-2.60734250	-1.45717810
38.00000000	-34.31657500	-33.85415100	-29.54430100	-20.67612300	-29.08982200	-23.68820500	-23.82289000	-24.72774000	-19.43572600	-21.99972600	-22.49706800	-14.50011000	-9.13800000	-18.20552100	-18.38917800	-15.10368500	-21.07165800	-23.15964400	-23.56446600	-19.23189000	-7.31067120	-17.32563000	-18.72420500	-19.85232900	-6.75458900	-5.17094520	-3.02219180	-4.09817810	-3.04016440	-2.66283560	-2.20905480	-3.60843840	-4.18613700	-4.54617810	-2.63557530	-1.83704110
38.33333330	-36.03802700	-35.67098600	-31.60265800	-22.57672600	-31.19604100	-25.05753400	-25.46934200	-25.70741100	-20.42806800	-22.98702700	-23.59838400	-15.79972600	-10.98317800	-19.04535600	-19.01001400	-16.10400000	-22.44872600	-24.20453400	-24.49360300	-20.21489000	-9.74680820	-19.46326000	-19.57975300	-20.78791800	-7.60258900	-5.34297260	-3.73073970	-5.70572600	-3.52838360	-3.24636990	-3.05589040	-4.29390410	-4.80745210	-5.07363010	-3.69930140	-2.60924660
38.66666670	-35.90297300	-35.90052100	-31.50346600	-22.89464400	-31.66463000	-25.54989000	-26.23775300	-25.66420500	-20.80761600	-23.19474000	-23.56354800	-15.85479500	-12.27165800	-19.23469900	-19.36321900	-16.27061600	-23.18293200	-24.11795900	-24.47339700	-21.12813700	-10.21541100	-19.61638400	-20.49043800	-21.08027400	-8.21001370	-5.18976710	-2.89712330	-5.93571230	-3.44835620	-3.13406850	-2.49546580	-4.36757530	-4.66689040	-5.20709590	-3.83034250	-2.60932880
39.00000000	-35.61186300	-35.38926000	-31.30208200	-22.63856200	-31.75550700	-26.08971200	-26.17046600	-25.44328800	-20.82680800	-22.14838400	-23.28715100	-15.43690400	-12.66079500	-18.70700000	-18.96241100	-16.16084900	-23.01620500	-23.53047900	-24.20442500	-20.84731500	-9.99620550	-19.23024700	-20.94019200	-21.18711000	-7.99049320	-4.35152050	-2.67506850	-5.88316440	-3.67006850	-2.85775340	-1.95447950	-4.14398630	-5.12198630	-4.81424660	-3.58652050	-1.91058900
39.33333330	-35.20560300	-35.45026000	-31.10891800	-23.12989000	-32.20535600	-25.51369900	-26.71991800	-25.27763000	-21.11242500	-22.19938400	-22.40572600	-15.45939700	-13.07864400	-19.33961600	-19.13461600	-16.16800000	-23.78421900	-24.13653400	-24.16254800	-20.82378100	-10.40661600	-19.57700000	-20.94365800	-21.38058900	-7.64616440	-4.40775340	-2.90053420	-6.21016440	-3.85657530	-2.85932880	-2.64247950	-4.14672600	-5.32675340	-5.08202740	-3.25858900	-1.65746580
39.66666670	-35.37369900	-35.53935600	-31.46787700	-23.34530100	-33.94130100	-26.36478100	-26.93895900	-25.32311000	-21.67574000	-22.30093200	-22.49175300	-15.93108200	-13.69079500	-20.40956200	-19.64553400	-16.05545200	-23.44826000	-23.99439700	-24.93411000	-21.37849300	-11.44319200	-20.05880800	-21.45374000	-21.55193200	-8.04067120	-5.38682190	-3.34149320	-6.84423290	-3.97401370	-3.19994520	-2.93510960	-4.61178080	-5.82610960	-5.30701370	-3.79975340	-2.08972600
40.00000000	-35.73730100	-35.54832900	-31.51094500	-23.52323300	-33.77794500	-26.22613700	-26.36432900	-25.32035600	-21.70620500	-22.74508200	-22.57447900	-16.59552100	-13.64524700	-20.70406800	-19.45958900	-16.58931500	-23.39008200	-24.83768500	-24.76194500	-21.42186300	-11.94564400	-19.98474000	-21.51257500	-22.10011000	-9.05649320	-5.31380820	-3.68147950	-7.33306850	-4.08987670	-3.50623290	-3.31358900	-4.64123290	-6.56619180	-5.79987670	-4.28376710	-2.37615070
40.33333330	-34.82669900	-33.70264400	-30.62743800	-23.06080800	-32.35979500	-25.61208200	-25.44030100	-24.75846600	-21.68531500	-21.84057500	-21.62760300	-16.06623300	-13.77804100	-19.82867100	-18.88286300	-16.31924700	-23.69702700	-23.90189000	-23.57576700	-20.05221900	-11.53257500	-19.38757500	-21.42909600	-21.42950700	-8.62287670	-4.79269860	-3.58402740	-7.65806850	-3.78328770	-3.03626030	-3.02061640	-4.45186300	-6.09387670	-5.51319180	-4.24450680	-1.94672600
40.66666670	-34.19783600	-33.15967100	-29.62460300	-22.47049300	-31.39876700	-24.78557500	-24.69997300	-23.56226000	-21.79208200	-21.51201400	-20.46393200	-15.65384900	-14.38458900	-19.55504100	-18.40595900	-15.83375300	-23.20594500	-24.02008200	-23.17550700	-19.73826000	-11.94217800	-19.77649300	-21.78211000	-21.30011000	-8.09795890	-4.32069860	-3.45269860	-8.23341100	-4.23547950	-3.54132880	-3.06971230	-5.06909590	-6.41893150	-5.54571230	-4.50597260	-2.34446580
41.00000000	-33.83146600	-32.98200000	-29.48605500	-22.15242500	-31.25857500	-23.93180800	-25.03060300	-22.95686300	-21.59360300	-21.16842500	-20.49719200	-16.27664400	-15.14206800	-19.28071200	-17.66242500	-16.35239700	-22.94483600	-23.89571200	-23.24364400	-19.89383600	-12.56065800	-20.48089000	-21.93637000	-21.22341100	-8.38491780	-4.54226030	-3.68949320	-9.25498630	-4.89864380	-4.08295890	-3.62879450	-5.48695890	-6.91150680	-6.08063010	-4.74950680	-2.89383560
41.33333330	-32.44242500	-30.84208200	-27.90760300	-21.81354800	-30.86272600	-23.00593200	-23.67282200	-21.85398600	-20.38776700	-20.02484900	-19.25254800	-15.15046600	-15.22993200	-18.49949300	-16.41563000	-15.60405500	-22.50780800	-22.11380800	-21.77521900	-18.70101400	-12.32150700	-19.24057500	-20.80778100	-19.94024700	-8.07441100	-4.07967120	-3.22500000	-8.99246580	-4.32001370	-3.81409590	-3.16243840	-5.06001370	-6.48195890	-5.44960270	-4.29210960	-2.57471230
41.66666670	-30.37260300	-29.56567100	-25.94460300	-20.53519200	-30.41539700	-22.08279500	-22.88700000	-20.61984900	-19.90106800	-18.79954800	-18.18131500	-14.68913700	-14.21471200	-18.08943800	-16.38258900	-14.73957500	-21.49116400	-21.43065800	-21.14215100	-17.87921900	-12.08631500	-18.19198600	-19.98082200	-18.92846600	-7.79234250	-3.79463010	-2.59682190	-8.79873970	-3.59412330	-3.47843840	-2.67704110	-4.89189040	-6.19180820	-5.27952050	-3.71460270	-1.96446580
42.00000000	-30.12356200	-28.11041100	-24.81171200	-19.46213700	-29.53278100	-21.72056200	-21.69079500	-19.41857500	-19.30527400	-18.01238400	-17.03146600	-14.22949300	-14.00389000	-17.42316400	-15.95679500	-14.29590400	-21.59450700	-21.23020500	-19.91172600	-17.25038400	-12.26302700	-17.74104100	-19.72271200	-18.50965800	-7.95156160	-3.74143840	-3.30090410	-8.71980820	-3.87187670	-3.56442470	-3.37426030	-5.47206850	-6.29206850	-5.60616440	-4.15942470	-2.43289040
42.33333330	-28.32245200	-26.22147900	-23.26683600	-18.96271200	-28.27102700	-20.93311000	-20.39745200	-18.55261600	-18.55590400	-17.22690400	-16.43846600	-12.98819200	-13.93242500	-16.89547900	-14.76223300	-13.44265800	-20.26004100	-20.49334200	-19.24095900	-16.39268500	-12.29757500	-17.03639700	-19.52532900	-17.80386300	-7.88452050	-3.03736990	-3.71093150	-8.69826030	-4.41960270	-3.52280820	-3.36163010	-5.83987670	-7.07450680	-5.70502740	-4.46809590	-2.76195890
42.66666670	-27.55021900	-24.67121900	-21.70742500	-18.20404100	-27.10891800	-18.86793200	-19.76687700	-16.85724700	-17.35783600	-16.32854800	-15.50686300	-12.34308200	-13.48234200	-16.52441100	-14.07724700	-12.61146600	-18.81039700	-18.99237000	-18.62543800	-15.59908200	-11.90513700	-16.82194500	-18.77365800	-17.11005500	-7.44657530	-2.96419180	-2.92738360	-8.53143840	-4.50079450	-3.63709590	-3.37813700	-5.57539730	-7.24847950	-5.89860270	-4.35579450	-2.78845210
43.00000000	-25.52020500	-21.89824700	-19.56234200	-16.27291800	-25.28212300	-17.64838400	-18.14604100	-15.06461600	-16.28997300	-14.63811000	-13.30157500	-10.99798600	-12.38490400	-14.62500000	-12.73201400	-11.56783600	-17.64950700	-17.48334200	-17.12450700	-14.28879500	-11.42321900	-16.02578100	-17.11952100	-15.62149300	-6.61634250	-2.22353420	-1.43793150	-7.91357530	-3.68616440	-2.77310960	-2.77554790	-4.79994520	-6.06531510	-5.42495890	-3.94016440	-2.03239730
43.33333330	-23.31156200	-19.25957500	-16.97039700	-13.98628800	-22.93027400	-16.17389000	-15.90897300	-13.21853400	-15.19212300	-13.34676700	-12.34976700	-10.02272600	-11.41850700	-13.51509600	-10.79189000	-10.03372600	-16.40600000	-16.30609600	-15.44969900	-13.43439700	-10.56447900	-15.03556200	-16.35343800	-14.48924700	-5.83510960	-0.90742470	-1.09790410	-7.42954790	-3.46423290	-1.97253420	-2.21965750	-4.22319180	-5.65268490	-4.84158900	-3.14317810	-1.82664380
43.66666670	-21.28580800	-18.31231500	-14.94971200	-12.72853400	-21.31354800	-13.95979500	-15.35267100	-11.71705500	-13.71305500	-11.98690400	-10.81319200	-9.32921920	-11.02941100	-12.97290400	-9.83380820	-9.34580820	-15.32326000	-15.18315100	-13.73880800	-12.03182200	-9.79147950	-13.75254800	-15.78282200	-13.48993200	-5.53226030	-1.42228770	-1.54345210	-7.13709590	-3.28195890	-2.37389040	-2.32782190	-4.45238360	-5.51693150	-4.62784930	-3.47897260	-1.76483560
44.00000000	-19.76868500	-16.16726000	-14.29191800	-11.67145200	-19.62572600	-13.07505500	-13.69154800	-10.89678100	-12.91861600	-10.75257500	-9.26700000	-8.34349320	-10.37876700	-12.10608200	-9.64290410	-8.95986300	-14.33579500	-14.05543800	-12.97345200	-10.78713700	-9.41663010	-13.27235600	-14.62539700	-12.58220500	-4.72636990	-1.14576710	-1.28854790	-7.69950680	-3.50547950	-2.68231510	-2.35117810	-4.56056160	-5.25545210	-4.53056160	-3.75998630	-2.06552050
44.33333330	-17.97526000	-13.64674000	-13.28183600	-10.48365800	-18.48087700	-12.27178100	-12.15175300	-9.08830140	-12.16441100	-10.35321900	-8.49227400	-7.55284930	-9.58200000	-11.17093200	-8.67271230	-8.21710960	-13.70627400	-13.63406800	-12.16374000	-10.56350700	-9.47987670	-12.92082200	-14.05597300	-11.99782200	-4.75693150	-0.99700000	-1.57368490	-7.98779450	-3.49069860	-2.79353420	-2.59386300	-4.68856160	-5.33200000	-4.71231510	-3.91913700	-2.52058900
44.66666670	-15.90160300	-11.50797300	-10.85752100	-8.90842470	-16.68069900	-11.50909600	-10.90543800	-8.02612330	-11.05058900	-8.28893150	-6.60671230	-6.75290410	-8.15569860	-10.13058900	-7.16664380	-7.11961640	-11.92854800	-12.62013700	-11.32369900	-9.07021920	-9.17973970	-12.05901400	-12.50206800	-10.88065800	-3.90061640	-1.29816440	-1.76526030	-7.10721920	-3.06508220	-2.27534250	-2.32349320	-4.29660270	-5.13512330	-4.21015070	-3.52382190	-2.19905480
45.00000000	-13.97983600	-9.38256160	-8.40994520	-7.49712330	-14.26461600	-9.07965750	-8.81826030	-5.84438360	-9.71213700	-6.68695890	-4.49467120	-5.44805480	-7.77563010	-8.71553420	-6.28915070	-5.74369860	-10.48657500	-10.54361600	-9.54121920	-7.13495890	-7.63310960	-10.62964400	-10.94376700	-9.43465750	-2.80106850	-0.15561640	-0.89563010	-6.28641100	-2.23298630	-1.68449320	-1.52569860	-3.60134250	-4.45073970	-3.46154790	-2.83195890	-1.19154790
45.33333330	-11.11232900	-7.32709590	-6.32565750	-6.20395890	-11.88656200	-6.84639730	-7.33586300	-3.47813700	-7.66112330	-5.35831510	-3.86620550	-4.52839730	-6.46931510	-7.73450680	-4.94928770	-4.63261640	-8.56820550	-8.74253420	-7.61963010	-5.62528770	-6.67064380	-9.01049320	-9.55427400	-8.01806850	-2.27012330	0.32039726	0.09909589	-5.22527400	-1.79671230	-1.16204110	-1.01675340	-3.05287670	-3.92956160	-2.73063010	-2.29443840	-0.80586300
45.66666670	-8.68653420	-5.57841100	-3.92009590	-4.90130140	-10.22269900	-5.61379450	-5.82552050	-1.85284930	-6.53735620	-4.41047950	-2.40275340	-3.55308220	-4.62515070	-6.25991780	-3.63235620	-3.14369860	-7.16257530	-8.55726030	-5.88005480	-4.48941100	-5.34842470	-8.26258900	-9.05239730	-7.26695890	-1.88012330	0.56831507	0.88395890	-4.17352050	-1.80612330	-1.03200000	-0.99671230	-2.87682190	-3.88458900	-3.28517810	-2.28010960	-0.64931510
46.00000000	-6.85356160	-3.64116440	-3.43019180	-3.67656160	-8.78702740	-5.41993150	-4.50067120	-0.85806850	-5.45060270	-3.24050680	-1.40515070	-2.83208220	-4.90243840	-5.49265750	-2.83108220	-2.18801370	-5.42661640	-7.86900000	-4.98382190	-3.81783560	-5.16212330	-7.37561640	-7.65795890	-6.43502740	-1.52935620	0.47683562	0.06642466	-4.09753420	-1.54552050	-1.43206850	-1.51171230	-2.84046580	-3.69583560	-3.38315070	-2.21483560	-1.03430140
46.33333330	-4.76553420	-1.43750680	-2.08421920	-2.71864380	-7.64769860	-4.02086300	-4.28865750	-0.29206850	-4.75738360	-2.56990410	-0.83558900	-1.09893150	-4.30404110	-4.49846580	-2.47858900	-1.63789040	-4.70512330	-6.20176710	-4.24487670	-2.90916440	-5.18727400	-7.12915070	-6.64226030	-4.64058900	-1.08619180	0.57401370	-0.04730140	-3.60730140	-1.58490410	-1.95078080	-1.60554790	-3.17889040	-3.67300000	-3.33416440	-2.29504110	-1.28323290
46.66666670	-2.68404110	-0.30098630	-0.23005480	-1.20076710	-5.42420550	-2.87013700	-2.85995890	1.44234247	-3.61109590	-1.58278080	0.79793151	-0.60038360	-3.34135620	-3.49547950	-1.59264380	-0.69231510	-3.73675340	-4.64998630	-2.94127400	-1.48724660	-3.80071230	-5.33756160	-5.38369860	-3.59578080	-0.96839730	1.23243836	-0.00912330	-3.13656160	-1.37301370	-1.48634250	-1.71613700	-2.61558900	-3.18190410	-3.12472600	-2.81034250	-1.39323290
47.00000000	-1.42513700	1.78449315	1.25728767	-1.08906850	-3.24132880	-2.06245210	-0.96497260	2.93020548	-2.63700000	-0.32121920	2.86242466	-0.35500000	-2.05982190	-2.62220550	-0.77817810	-0.00405480	-2.20708220	-3.72490410	-1.38978080	-0.44853420	-2.65309590	-3.88650680	-4.23908220	-2.71168490	-0.99005480	1.87542466	0.51843836	-2.91483560	-1.27209590	-0.99426030	-1.18180820	-2.18919180	-2.30138360	-2.01154790	-2.11465750	-0.87076710
47.33333330	0.75634247	2.67047945	2.90916438	-0.00221920	-1.92495890	-0.17072600	0.36200000	3.60264384	-1.12016440	1.60135616	3.53383562	0.56502740	-1.31800000	-1.54334250	0.60080822	0.77863014	-1.15319180	-2.51827400	-0.21447950	0.50827397	-1.92205480	-3.06184930	-3.28608220	-1.09513700	-0.21343840	1.80875342	0.47091781	-2.81245210	-1.10273970	-0.90545210	-1.24752050	-1.97217810	-2.05358900	-1.88791780	-1.88176710	-0.59967120
47.66666670	2.16484932	4.02656164	4.23121918	2.87643836	-0.78109590	0.87224658	1.81719178	4.88069863	-0.43389040	2.54867123	3.94847945	1.21931507	-0.44146580	-0.15013700	1.97989041	1.40800000	0.59519178	-0.90801370	1.01234247	1.73836986	-1.36283560	-2.07005480	-2.40145210	0.15261644	1.14375342	2.04363014	0.64556164	-1.87869860	-0.12875340	-0.37509590	-0.93567120	-1.33165750	-1.79231510	-1.19326030	-1.59672600	-0.45238360
48.00000000	3.93454795	6.08650685	6.14201370	4.30061644	0.21782192	1.71354795	3.16802740	6.51201370	1.45045205	3.48175342	5.20610959	1.96749315	1.07236986	1.25502740	2.95979452	2.48956164	2.70257534	0.16049315	2.40435616	3.39721918	-0.56004110	-0.98872600	-1.02828770	1.14276712	1.99278082	3.21841096	1.85343836	-0.59753420	0.46415068	0.19397260	-0.46931510	-0.31350680	-1.16887670	-0.09647950	-1.01120550	0.30993151
48.33333330	6.45767123	7.95763014	7.05238356	4.71557534	2.61143836	3.41597260	4.02638356	7.61372603	2.84126027	4.24379452	6.46505479	2.86471233	1.85152055	2.17584932	4.22986301	3.54497260	3.85506849	2.21375342	4.06093151	4.73760274	1.01842466	0.02602740	0.51842466	2.52242466	2.88554795	3.72253425	2.27649315	0.19601370	0.73293151	0.55347945	-0.29184930	0.57517808	-0.27975340	-0.12460270	-0.80091780	0.55124658
48.66666670	7.41473973	9.29068493	8.02827397	5.23000000	4.17982192	3.88519178	4.59217808	7.88915068	2.43931507	5.40078082	7.06123288	3.04761644	2.64950685	3.16898630	4.23093151	4.17219178	3.87845205	3.53294521	4.76087671	5.28457534	1.73957534	1.36446575	1.88276712	3.30449315	3.18735616	3.20839726	1.59768493	0.53095890	0.77426027	0.48502740	-0.25261640	0.05279452	-0.33278080	-0.00354790	-0.59295890	0.08421918
49.00000000	7.61206849	8.88126027	8.63028767	5.30697260	4.40335616	4.21363014	4.71193151	8.31263014	3.16361644	6.04198630	7.54387671	2.79934247	3.05449315	3.22767123	4.79716438	4.47597260	4.70460274	4.36275342	5.47004110	5.64961644	1.91004110	2.19968493	2.28535616	3.87706849	2.78934247	3.28613699	1.67909589	0.39531507	0.69458904	0.22101370	-0.88656160	-0.19658900	-0.64001370	-0.17528770	-0.50253420	-0.15839730
49.33333330	8.79493151	9.84246575	8.32390411	5.57297260	5.83142466	4.19660274	5.91936986	9.10391781	4.61502740	6.94743836	7.82347945	3.20416438	3.84034247	3.51883562	4.97576712	4.75482192	5.95631507	5.01780822	6.17713699	6.08408219	2.01952055	3.19524658	2.28095890	4.34297260	3.60716438	3.63360274	1.68389041	0.02790411	0.85183562	0.15386301	-0.51086300	0.35638356	0.21728767	-0.13163010	-0.77227400	0.38949315
49.66666670	11.11369860	10.67943840	9.34475342	6.49464384	6.31932877	4.59476712	5.70246575	9.60345205	4.76176712	7.31017808	8.38539726	4.21839726	4.00553425	4.11700000	5.57758904	5.60080822	6.14294521	5.49510959	7.11524658	7.35046575	2.44517808	3.53265753	3.67489041	5.72916438	3.93175342	3.76891781	2.16542466	0.69630137	0.77998630	0.47726027	-0.59526030	0.70131507	0.21647945	0.46356164	-0.57573970	0.42352055
50.00000000	11.57542470	11.79846580	9.61176712	7.06397260	7.16500000	5.57086301	6.22560274	10.01779450	4.55226027	7.77887671	7.36694521	4.74306849	5.01441096	4.78653425	6.10397260	5.83608219	7.52741096	6.62484932	7.50276712	7.64931507	3.24778082	4.15106849	4.63683562	6.14780822	4.27965753	3.37378082	2.12439726	1.73258904	1.18989041	1.01260274	-0.30627400	0.47120548	0.80695890	0.69852055	-0.50569860	0.55375342
50.33333330	11.79595890	12.03263010	10.24973970	7.17902740	8.12410959	6.12356164	6.28656164	9.91204110	5.67445205	7.66969863	7.80242466	4.84917808	5.56532877	5.38461644	6.23719178	6.54527397	8.58524658	7.42873973	7.45583562	7.33691781	4.15920548	5.08102740	5.34871233	6.68417808	5.13493151	3.58320548	2.52408219	2.25328767	1.01939726	0.92960274	0.24686301	1.11116438	1.20091781	0.86953425	-0.16380820	0.63335616
50.66666670	12.25123290	12.18489040	9.32026027	7.57110959	8.92473973	5.89175342	5.92561644	10.61753420	6.28945205	7.58442466	8.15563014	5.10938356	5.47334247	5.73813699	6.24249315	5.98773973	8.60032877	7.71017808	7.75876712	8.15498630	4.13754795	5.27553425	6.55530137	6.74868493	4.62304110	4.58630137	2.72743836	2.45247945	1.37319178	1.03373973	0.41993151	1.56239726	1.62630137	1.26957534	-0.37563010	0.55060274
51.00000000	12.87380820	12.36002740	10.09626030	7.57106849	9.77226027	6.10652055	6.43361644	10.82973970	6.46161644	7.87671233	8.09065753	5.59704110	5.77567123	5.36189041	6.00191781	6.00408219	8.22371233	8.62098630	8.75673973	8.92316438	4.77020548	6.52250685	7.66110959	7.45428767	5.17432877	4.39560274	2.99045205	2.40168493	1.74617808	1.29887671	0.67758904	2.43321918	1.91691781	1.72628767	0.03393151	0.90256164
51.33333330	13.65661640	13.20912330	11.08060270	7.72793151	10.54475340	6.70749315	7.40571233	11.21898630	7.01543836	8.53958904	8.64587671	6.29523288	7.00690411	6.42545205	7.21658904	6.93852055	10.24853420	9.65767123	9.89690411	9.37787671	6.17112329	7.73557534	8.35620548	8.12887671	6.08061644	5.19280822	3.67795890	3.25019178	2.12723288	2.00369863	0.95416438	3.01286301	2.43309589	2.87669863	1.28393151	1.21941096
51.66666670	13.14643840	12.53090410	10.47949320	7.82254795	10.42120550	6.85973973	6.85047945	10.55413700	6.88064384	8.60208219	8.71105479	5.69389041	6.64598630	6.99567123	7.73638356	7.01209589	10.77887670	9.74545205	10.00019180	9.71987671	6.18658904	7.98278082	8.38732877	7.99382192	6.03724658	5.00379452	3.25763014	3.56261644	2.07665753	1.62728767	0.44223288	2.34094521	2.53112329	2.54445205	1.34724658	1.32271233
52.00000000	12.49705480	12.03221920	10.32902740	7.23269863	10.59232880	6.15408219	6.01139726	9.67367123	6.33420548	8.50369863	7.89330137	4.67604110	5.71327397	7.24476712	6.91961644	6.68128767	10.30971230	10.28116440	8.98512329	8.86691781	5.42882192	7.82280822	8.17557534	7.95195890	5.59875342	3.93343836	1.84194521	3.82142466	1.40384932	1.16831507	0.47132877	2.67595890	2.03427397	2.04782192	0.72227397	0.86039726
52.33333330	13.10375340	11.88654790	10.41168490	6.91208219	10.73273970	6.70960274	6.66621918	10.00272600	6.50010959	8.62875342	8.22606849	5.67372603	5.57371233	6.97643836	6.91442466	6.61317808	10.66887670	10.65319180	9.54564384	8.59006849	5.69138356	8.03557534	8.23971233	8.40232877	6.01436986	3.94902740	2.16471233	4.69171233	2.06156164	1.61763014	0.74242466	3.31634247	2.82224658	2.62579452	1.17700000	1.04290411
52.66666670	14.17578080	12.16201370	9.39835616	6.62045205	10.86684930	6.19291781	6.35106849	9.30626027	7.25746575	8.17071233	7.62402740	5.74676712	5.81123288	6.76030137	6.99054795	5.71517808	10.23797260	10.68943840	9.79761644	8.41200000	6.05983562	8.02628767	7.88528767	8.31978082	5.87891781	4.30539726	2.64116438	4.55021918	2.12531507	1.63563014	0.66973973	3.25263014	3.10280822	3.17812329	1.22720548	0.83627397
53.00000000	13.99769860	12.29604110	9.24210959	6.46990411	10.16083560	6.51136986	5.83163014	8.55542466	7.20527397	8.11738356	6.81141096	5.52112329	6.32991781	7.19428767	6.72875342	5.88941096	9.06224658	11.13623290	9.73467123	8.87912329	6.61780822	8.48971233	8.49808219	8.63635616	5.70621918	4.51032877	2.59661644	4.60210959	2.57671233	1.71912329	0.95991781	3.65806849	3.61821918	3.94871233	1.60269863	1.20893151
53.33333330	12.18779450	10.90419180	10.02031510	6.36341096	10.24745210	5.78042466	5.87745205	8.22752055	7.08383562	7.84461644	6.52439726	4.89417808	6.31015068	6.65387671	6.32580822	5.73486301	10.02493150	10.98890410	9.12838356	8.11090411	6.42021918	8.27649315	9.69910959	8.19027397	6.28687671	4.58113699	2.76146575	4.25190411	2.34250685	1.39380822	0.98371233	4.05582192	4.07395890	3.38428767	1.28332877	1.59878082
53.66666670	10.79098630	10.04356160	8.62946575	5.32776712	10.15123290	4.99843836	5.21509589	7.40839726	5.73116438	7.48149315	6.35300000	3.35915068	5.55687671	6.34858904	5.62376712	4.74791781	9.00147945	10.34919180	7.95293151	7.77741096	5.70921918	7.52553425	8.93412329	7.98735616	5.72442466	3.68754795	2.54105479	4.09779452	2.10972603	1.43665753	0.80672603	3.67004110	3.45353425	2.90487671	0.98569863	0.69239726
54.00000000	11.02249320	8.52553425	7.38256164	5.08213699	9.45656164	4.83298630	4.59447945	6.93541096	5.41616438	7.20353425	5.64526027	2.87258904	4.92945205	6.47457534	5.59364384	4.93843836	9.35397260	9.56321918	8.80408219	7.93519178	5.98427397	7.15517808	8.63826027	7.53298630	5.62334247	3.28478082	2.22630137	4.53956164	2.77486301	1.67115068	0.89302740	3.92534247	3.69795890	3.58109589	1.60190411	0.78994521
54.33333330	11.40691780	8.46257534	5.96445205	4.56478082	8.61936986	3.96927397	4.46631507	5.86473973	4.93375342	6.57728767	5.19790411	3.77839726	4.83510959	6.42520548	4.83682192	4.32563014	9.03119178	9.49731507	8.21794521	7.23834247	5.17564384	7.04180822	8.47730137	7.12605479	5.50735616	2.84397260	2.22602740	4.16298630	2.50367123	1.57921918	0.72258904	3.81690411	3.22961644	3.73215068	1.36147945	0.83673973
54.66666670	10.22601370	7.52193151	5.45004110	3.81019178	8.16924658	3.52397260	3.79104110	4.95043836	4.28143836	4.97371233	4.25921918	2.89745205	4.42019178	5.73495890	4.54691781	3.64716438	8.72180822	9.13052055	7.20345205	6.77827397	4.79301370	6.87009589	8.09176712	6.80372603	4.13852055	2.56004110	1.49934247	3.54552055	1.44620548	1.25202740	0.31791781	3.17230137	2.67035616	3.65304110	1.20331507	0.53508219
55.00000000	8.99445205	6.40863014	4.32350685	3.53195890	7.29520548	2.87934247	2.75249315	3.96189041	4.01263014	4.13130137	3.24226027	2.31550685	3.60443836	5.08376712	4.17701370	2.82090411	8.47632877	8.43601370	7.07854795	6.19676712	5.32615068	6.83894521	7.02501370	6.37253425	3.94558904	2.51404110	1.41097260	2.96979452	1.52001370	0.57036986	0.12784932	3.02800000	2.90953425	3.09023288	1.22631507	0.40194521
55.33333330	6.96541096	5.07906849	3.10339726	1.88736986	6.50841096	2.28579452	2.03671233	3.32889041	3.18317808	3.83209589	3.13394521	2.07508219	2.97679452	4.30972603	3.43060274	2.60656164	6.73975342	8.28980822	7.02432877	5.14941096	5.24920548	6.28006849	7.24075342	6.11827397	4.15171233	2.47120548	0.58686301	3.09023288	1.22072603	0.54005479	0.29828767	3.45041096	2.61679452	2.88760274	1.06634247	0.35282192
55.66666670	6.45380822	4.10390411	2.63316438	2.28694521	6.91068493	2.24024658	2.42523288	2.72101370	2.91332877	4.43208219	2.59424658	1.93734247	2.57094521	4.92156164	3.48113699	2.47539726	6.74731507	7.47504110	6.50924658	5.19454795	4.76980822	6.18904110	7.30965753	6.41863014	4.04020548	2.72615068	1.06160274	3.17234247	1.29924658	0.91604110	0.42380822	3.99101370	2.86869863	3.60839726	1.54376712	0.92690411
56.00000000	6.97949315	3.55295890	1.59873973	1.71902740	6.48283562	2.15554795	2.45300000	1.49115068	2.63749315	3.55221918	2.13028767	1.71305479	2.48443836	4.36132877	3.04827397	2.32987671	6.39338356	6.93131507	6.12032877	4.40701370	4.93084932	6.84757534	7.37867123	6.40571233	3.65798630	2.06706849	1.16046575	2.81426027	1.92223288	0.70986301	0.51508219	4.04156164	3.35410959	3.70975342	1.42808219	0.92131507
56.33333330	5.56646575	2.24945205	0.07332877	-0.42617810	4.11679452	0.38572603	0.47986301	0.08317808	1.19284932	2.09620548	1.21241096	0.44556164	1.31390411	3.57236986	1.34457534	1.20163014	5.95671233	5.84813699	4.87989041	2.81173973	2.93013699	5.81271233	5.91812329	4.49652055	3.41390411	1.00754795	0.78364384	1.98206849	1.31964384	0.24589041	-0.07335620	3.19521918	2.84646575	2.46753425	1.14965753	0.28704110
56.66666670	4.12873973	1.51689041	0.09563014	-0.93635620	3.67591781	0.02568493	-0.66554790	-0.50741100	0.84382192	1.30947945	-0.11734250	-0.29628770	0.04354795	2.04860274	0.95364384	0.49354795	4.80445205	5.03800000	3.71821918	1.82708219	1.93616438	4.54920548	5.07349315	3.66554795	3.25168493	0.36186301	1.49641096	2.48445205	0.53571233	0.01509589	-0.21621920	2.82550685	2.28534247	2.03917808	0.79001370	-0.06993150
57.00000000	2.35372603	-0.50810960	-0.99727400	-1.04108220	3.51449315	-0.19531510	-1.18683560	-1.11579450	0.40438356	0.97624658	-0.69884930	-0.50884930	-0.38930140	1.15508219	0.91887671	0.22960274	3.66446575	5.00330137	3.10065753	1.68164384	2.64886301	3.56727397	4.76760274	3.53639726	2.47383562	0.10012329	0.91086301	2.43857534	0.60979452	-0.15313700	-0.29506850	2.61057534	2.13715068	2.27898630	1.01878082	-0.10487670
57.33333330	1.49827397	-1.34646580	-2.78915070	-1.33879450	2.31783562	-0.99767120	-1.67702740	-1.60806850	-0.51036990	-0.09900000	-1.32919180	-1.00368490	-0.06005480	0.86947945	0.78817808	0.08135616	3.15736986	3.98102740	2.26576712	1.46224658	2.13302740	3.52379452	3.70535616	2.75705479	1.85086301	0.29763014	0.70338356	1.72472603	0.91734247	0.26858904	-0.17108220	2.44436986	2.13353425	2.77741096	1.06087671	0.01773973
57.66666670	1.01453425	-2.14050680	-3.09665750	-2.20306850	0.90836986	-1.87609590	-1.95145210	-3.28584930	-0.89705480	-1.14428770	-2.22246580	-1.11943840	-0.39380820	0.50113699	0.25280822	-0.58705480	1.99424658	3.07839726	1.79236986	0.53463014	1.42689041	3.30531507	2.90224658	1.99857534	1.72563014	-0.37668490	0.49549315	1.60083562	0.82004110	0.04231507	-0.21693150	2.17913699	2.16679452	2.43250685	1.13943836	0.19754795
58.00000000	-0.41164380	-4.10475340	-3.29265750	-2.74832880	0.50130137	-1.73700000	-2.77720550	-3.78498630	-1.23545210	-1.52279450	-2.58760270	-1.71057530	-1.12739730	0.39575342	-0.47401370	-0.96187670	0.64956164	2.04793151	0.71694521	-0.64105480	1.05286301	2.76684932	2.80201370	1.80606849	1.90567123	-0.85582190	-0.25047950	1.11927397	0.39676712	-0.33002740	-0.02521920	2.06535616	2.16442466	2.03747945	0.68850685	0.05621918
58.33333330	-0.84131510	-4.47324660	-3.55219180	-3.08360270	0.31489041	-1.91515070	-3.16887670	-3.71497260	-1.30828770	-1.20179450	-2.78395890	-1.56927400	-0.97993150	0.67913699	-1.14776710	-0.91490410	0.77086301	1.76963014	0.70357534	-0.52023290	1.43893151	2.63678082	2.54794521	1.17308219	1.70867123	-0.18115070	0.80680822	1.35583562	0.62727397	-0.09279450	0.29152055	2.35972603	1.89913699	2.28869863	0.94376712	0.22732877
58.66666670	-1.62428770	-4.52821920	-4.62672600	-3.54497260	-0.38167120	-2.45720550	-2.94786300	-4.43371230	-1.86364380	-2.17927400	-3.79620550	-1.90065750	-0.55704110	-0.05202740	-1.76100000	-1.06535620	0.62363014	0.95584932	-0.16234250	-0.45150680	0.96167123	2.17143836	2.13343836	0.50723288	0.79320548	-1.15780820	-0.04668490	0.89898630	0.39276712	0.22489041	0.14082192	2.04371233	1.92154795	2.11031507	1.01909589	0.32842466
59.00000000	-2.74182190	-5.56098630	-5.68136990	-4.26721920	-2.04863010	-3.45004110	-3.98141100	-5.68990410	-2.39657530	-3.08298630	-3.83075340	-2.80701370	-1.81212330	-1.07394520	-1.91321920	-2.05831510	-0.51820550	-0.06336990	-1.18397260	-1.30397260	-0.24417810	0.97035616	0.74605479	-0.34458900	0.28373973	-1.11671230	-0.77821920	0.38913699	0.32834247	0.14326027	0.02026027	1.72095890	1.39417808	1.21924658	1.07721918	0.21554795
59.33333330	-4.17226030	-7.06126030	-7.18412330	-4.50968490	-2.39158900	-3.59749320	-5.01186300	-6.51178080	-3.00660270	-3.62789040	-4.00246580	-3.29680820	-3.21752050	-1.47352050	-2.22087670	-2.64509590	-1.31198630	-0.62800000	-1.95557530	-1.95665750	-0.45410960	-0.18579450	-0.81471230	-1.84084930	-0.11886300	-1.05973970	-0.58116440	0.00116438	0.02489041	-0.09584930	0.06189041	1.48710959	1.50235616	0.84705479	0.80120548	0.05316438
59.66666670	-4.58517810	-7.23368490	-7.39623290	-4.61646580	-2.26827400	-3.92626030	-4.76620550	-6.47236990	-3.24067120	-4.06249320	-4.47871230	-3.12268490	-3.60956160	-1.78652050	-2.96302740	-3.22309590	-1.59653420	-0.52835620	-2.10976710	-2.74645210	-0.45680820	-1.04935620	-0.43604110	-2.14047950	-0.59941100	-1.06753420	-0.51243840	-0.11689040	-0.22193150	-0.20752050	-0.01493150	1.50534247	1.06635616	0.81169863	0.66495890	-0.12231510
60.00000000	-5.50047950	-7.92356160	-6.87568490	-5.84176710	-4.13415070	-4.47424660	-5.07156160	-6.90943840	-3.60094520	-5.46436990	-5.74205480	-4.04936990	-3.91331510	-2.70841100	-3.98857530	-3.80817810	-2.62676710	-1.32741100	-3.14287670	-3.87353420	-1.47024660	-1.95568490	-1.01527400	-2.78705480	-0.47153420	-1.78834250	-0.97921920	-0.64350680	-0.81813700	-0.91589040	-0.27608220	0.42701370	0.28536986	0.65502740	0.38110959	-0.53741100
60.33333330	-7.06808220	-9.15004110	-8.42450680	-6.25643840	-5.43572600	-5.25487670	-6.44206850	-8.37980820	-4.97327400	-6.13406850	-7.31563010	-4.72397260	-5.23076710	-3.54023290	-5.10757530	-4.88421920	-3.97834250	-3.23771230	-4.62324660	-4.19293150	-2.40378080	-2.49836990	-2.75086300	-4.05147950	-1.34121920	-2.25426030	-1.44646580	-1.50560270	-1.30220550	-1.16168490	-0.77693150	-0.34564380	0.12489041	-0.27552050	0.09068493	-0.87135620
60.66666670	-7.51884930	-9.75958900	-8.74897260	-6.62516440	-5.77054790	-5.40984930	-5.90338360	-7.72956160	-5.42565750	-5.94524660	-6.67958900	-4.77808220	-5.48160270	-3.85193150	-5.25458900	-5.02779450	-4.66439730	-3.75697260	-4.52452050	-4.82157530	-2.91695890	-2.83387670	-2.56189040	-3.84613700	-1.73005480	-2.26141100	-1.32684930	-1.58867120	-0.97932880	-1.34347950	-0.58768490	-0.40494520	0.00645205	-0.33223290	-0.10664380	-0.53772600
61.00000000	-8.39560270	-10.21816400	-9.37643840	-6.70443840	-5.92817810	-5.56349320	-6.42394520	-8.15301370	-5.66417810	-6.17406850	-7.00134250	-4.79665750	-5.51828770	-4.28486300	-5.18115070	-4.97146580	-4.93763010	-4.14249320	-5.25856160	-5.47769860	-3.28523290	-3.12167120	-3.08124660	-4.03089040	-1.93732880	-2.66434250	-2.05953420	-1.20280820	-1.11349320	-1.39141100	-0.64624660	-0.32546580	-0.22776710	-0.71191780	-0.20139730	-0.88384930
61.33333330	-8.18568490	-9.94546580	-9.48515070	-6.10810960	-6.22430140	-5.36145210	-6.73280820	-8.56787670	-5.03421920	-6.05921920	-6.59219180	-4.41173970	-5.55008220	-4.00228770	-4.90239730	-5.00413700	-4.98890410	-4.98568490	-5.35071230	-5.62636990	-3.00700000	-2.77280820	-3.52098630	-4.28286300	-2.07335620	-2.15215070	-1.89546580	-1.45036990	-1.20806850	-1.32809590	-1.11108220	-0.55771230	-0.25271230	-0.68435620	0.07461644	-0.79786300
61.66666670	-8.86810960	-10.39917800	-9.97228770	-6.73283560	-7.04761640	-5.88376710	-7.25373970	-8.74830140	-4.67091780	-6.30913700	-6.92449320	-4.80245210	-5.69884930	-4.01461640	-5.18932880	-5.41027400	-6.80878080	-5.60089040	-5.70230140	-6.13065750	-3.43395890	-3.57173970	-3.65697260	-4.89330140	-2.51095890	-2.44536990	-1.64956160	-2.00991780	-1.08553420	-1.33221920	-0.58410960	-0.72797260	-0.62054790	-1.00175340	-0.11538360	-0.85405480
62.00000000	-9.65439730	-11.53527400	-10.80243800	-7.29054790	-8.09604110	-6.12428770	-7.13790410	-8.74516440	-5.19161640	-7.08054790	-7.36575340	-5.07924660	-6.07239730	-4.85356160	-6.07184930	-5.85906850	-7.17346580	-5.81257530	-6.28589040	-6.71069860	-4.41156160	-4.23360270	-4.43613700	-5.70597260	-2.34534250	-2.69195890	-2.48695890	-3.09697260	-1.42047950	-1.21806850	-0.80058900	-0.77473970	-0.96332880	-1.35056160	-0.32530140	-0.90765750
62.33333330	-9.57123290	-10.93069900	-10.19468500	-6.84406850	-8.18410960	-6.01569860	-6.77787670	-9.28627400	-5.84520550	-6.92606850	-6.65494520	-5.29512330	-5.81826030	-5.04095890	-6.17667120	-5.12195890	-6.72819180	-6.02632880	-6.01671230	-6.77350680	-4.46449320	-4.32656160	-4.62534250	-5.62206850	-2.40064380	-2.14009590	-2.68587670	-3.59645210	-1.48664380	-1.80520550	-0.60347950	-0.84763010	-0.94464380	-0.96319180	-0.91041100	-0.70041100
62.66666670	-9.79031510	-10.90658900	-9.25108220	-7.08641100	-7.74138360	-5.99117810	-6.81806850	-9.73030140	-5.89223290	-6.88541100	-7.26354790	-5.21747950	-6.06335620	-5.35190410	-5.81017810	-5.68334250	-7.41163010	-6.81449320	-6.66875340	-7.19080820	-4.99065750	-5.52691780	-5.25956160	-6.03691780	-3.09405480	-2.61701370	-3.02232880	-3.41206850	-1.60708220	-2.13141100	-0.77524660	-1.12369860	-1.54173970	-1.50624660	-1.08650680	-1.12369860
63.00000000	-9.59610960	-10.38828800	-8.72838360	-6.78028770	-7.81580820	-5.64291780	-6.29606850	-8.39332880	-5.29220550	-6.58695890	-6.73924660	-5.03272600	-5.87039730	-4.95143840	-5.71171230	-5.33282190	-7.48593150	-6.83042470	-6.47295890	-6.40412330	-4.61239730	-5.49280820	-4.67772600	-6.26352050	-2.41891780	-1.98320550	-2.17953420	-2.12265750	-1.43560270	-1.68312330	-0.53647950	-1.45405480	-1.43420550	-2.20706850	-0.49187670	-0.77854790
63.33333330	-9.97134250	-10.67128800	-8.94171230	-6.70372600	-8.48038360	-5.91175340	-6.32942470	-8.11568490	-5.84880820	-6.57234250	-6.94549320	-4.89097260	-5.59519180	-5.14769860	-5.69071230	-5.17276710	-7.64384930	-6.80184930	-6.53583560	-6.12138360	-4.72145210	-5.83195890	-5.30704110	-6.28636990	-2.49830140	-1.83219180	-2.15800000	-2.63220550	-1.47212330	-1.34084930	-0.55124660	-1.34004110	-1.64961640	-2.14546580	-0.69179450	-0.83136990
63.66666670	-11.24954800	-9.81445210	-8.93680820	-6.86780820	-8.93024660	-6.66783560	-7.08806850	-8.32691780	-6.36997260	-6.54143840	-7.01987670	-4.96600000	-5.91764380	-5.43916440	-6.42846580	-5.78558900	-8.62457530	-7.55327400	-7.38167120	-6.96565750	-5.12423290	-6.31624660	-6.63216440	-6.78128770	-3.33780820	-2.54473970	-2.40957530	-3.78798630	-1.86864380	-2.36657530	-1.09732880	-1.84221920	-2.51516440	-2.32434250	-1.13386300	-1.08695890
64.00000000	-10.76730100	-10.14163000	-9.37816440	-6.60986300	-8.91973970	-6.16227400	-6.43143840	-8.16389040	-6.16231510	-6.24409590	-6.55352050	-4.73846580	-6.27364380	-5.74969860	-6.57865750	-5.82505480	-8.65369860	-7.48339730	-7.26541100	-6.84400000	-4.90141100	-6.55668490	-6.68100000	-6.55987670	-3.37210960	-2.44604110	-2.29217810	-3.78215070	-2.05164380	-2.59108220	-1.48280820	-2.24368490	-2.67505480	-2.27356160	-1.32609590	-0.94043840
64.33333330	-10.14720500	-9.52973970	-7.99730140	-6.50691780	-8.00724660	-5.33098630	-5.91605480	-7.28801370	-5.00186300	-6.08567120	-6.11372600	-4.42997260	-6.09326030	-5.12843840	-5.75976710	-4.69486300	-7.65497260	-7.44600000	-6.94247950	-6.22947950	-4.37724660	-5.96705480	-6.43567120	-6.27847950	-3.16946580	-2.66152050	-2.23302740	-3.49657530	-1.93461640	-1.89776710	-1.00857530	-2.44038360	-2.26538360	-1.77205480	-1.03065750	-0.90283560
64.66666670	-9.49093150	-8.51500000	-6.37343840	-5.74290410	-8.12538360	-5.19702740	-5.23493150	-5.80557530	-4.52597260	-5.90473970	-5.37197260	-3.89809590	-5.35357530	-5.11836990	-4.58180820	-3.87135620	-6.81461640	-6.90452050	-6.64400000	-6.50308220	-4.02519180	-5.22808220	-6.03206850	-5.85141100	-2.94019180	-2.03857530	-1.50939730	-4.17643840	-1.32013700	-1.58584930	-0.57065750	-2.33464380	-2.20298630	-2.04968490	-0.75395890	-0.57805480
65.00000000	-10.05228800	-8.41782190	-6.53075340	-5.09612330	-8.03598630	-5.75015070	-5.07942470	-6.70797260	-4.52687670	-6.27331510	-5.66654790	-4.11589040	-5.17202740	-5.63384930	-4.91950680	-4.61043840	-7.88447950	-7.12961640	-6.34636990	-6.46564380	-4.87689040	-6.24053420	-6.24757530	-6.09145210	-3.33190410	-2.53273970	-2.22646580	-4.40131510	-1.81127400	-2.09345210	-1.16973970	-2.60594520	-2.59312330	-2.76830140	-1.63636990	-1.19023290
65.33333330	-9.90850680	-7.77726030	-6.07226030	-4.78120550	-7.26650680	-4.88865750	-4.49721920	-6.46701370	-4.57976710	-5.48043840	-5.40112330	-3.71019180	-4.86509590	-5.36689040	-4.95623290	-4.36267120	-7.61461640	-7.22593150	-5.73008220	-6.38356160	-4.79435620	-6.40405480	-6.43321920	-6.79234250	-3.46691780	-2.55657530	-1.22857530	-4.24365750	-2.18565750	-1.73435620	-1.01704110	-2.45445210	-2.87157530	-2.85168490	-1.51680820	-1.06113700
65.66666670	-8.01856160	-6.57731510	-5.08782190	-4.18626030	-6.92654790	-4.03295890	-3.50483560	-5.04631510	-4.11828770	-4.37519180	-3.98497260	-2.88830140	-4.55142470	-4.77308220	-4.48234250	-3.89236990	-6.51471230	-6.86794520	-5.69619180	-5.30420550	-3.58846580	-5.06020550	-5.56632880	-5.54582190	-2.15943840	-1.86458900	-0.72110960	-3.93557530	-1.24732880	-1.59261640	-0.47165750	-2.10472600	-2.68708220	-2.64595890	-0.90079450	-0.68205480
66.00000000	-7.88734250	-5.75161640	-3.28295890	-3.39332880	-6.69709590	-3.72879450	-3.15158900	-4.15743840	-3.73895890	-4.37915070	-2.94376710	-2.80031510	-4.07352050	-4.03761640	-4.20032880	-3.60478080	-5.79504110	-6.07936990	-5.23710960	-4.12067120	-3.62456160	-4.89554790	-5.88501370	-5.17276710	-1.50839730	-1.83389040	-0.70198630	-2.74821920	-0.86317810	-1.49067120	-0.13394520	-2.21168490	-2.36467120	-1.86398630	-0.91386300	-0.33856160
66.33333330	-7.88130140	-5.27553420	-3.15580820	-3.38706850	-6.25130140	-3.33619180	-3.07231510	-4.15702740	-3.54178080	-3.82243840	-2.65426030	-2.85720550	-3.70290410	-4.29006850	-3.96939730	-3.65791780	-5.98561640	-5.87161640	-4.99382190	-4.35472600	-3.94335620	-5.11743840	-5.71689040	-5.14572600	-1.99480820	-2.21546580	-1.20565750	-2.81267120	-1.14616440	-1.57805480	-0.60720550	-2.05335620	-2.67057530	-2.02053420	-1.23820550	-0.87216440
66.66666670	-7.45812330	-4.90668490	-3.96006850	-3.82760270	-6.03501370	-3.42319180	-3.25463010	-4.12165750	-3.86535620	-4.09646580	-2.90673970	-2.80471230	-3.91124660	-4.53328770	-3.80217810	-3.84794520	-6.72476710	-6.76706850	-4.91423290	-5.31565750	-4.31320550	-5.15231510	-6.07198630	-5.75871230	-2.53457530	-3.17056160	-0.90730140	-3.85095890	-1.77372600	-1.83084930	-1.13068490	-2.45073970	-2.62826030	-2.65316440	-1.77661640	-1.43715070
67.00000000	-6.91298630	-3.06047950	-2.45820550	-2.56671230	-5.40767120	-3.45064380	-2.37669860	-2.52272600	-3.53473970	-3.03676710	-2.50479450	-2.29172600	-3.28483560	-4.10689040	-3.37087670	-2.93384930	-5.74660270	-5.40456160	-3.92045210	-4.67939730	-3.71736990	-5.07049320	-4.53846580	-5.13550680	-1.60897260	-1.82724660	-0.49091780	-3.17716440	-1.48409590	-1.27817810	-0.35253420	-1.95445210	-2.43682190	-2.44720550	-1.14673970	-0.96842470
67.33333330	-5.42568490	-1.72272600	-0.84082190	-1.35842470	-3.95113700	-2.06208220	-0.57175340	-1.23167120	-2.13249320	-1.76771230	-1.25410960	-1.40042470	-2.24695890	-2.88079450	-1.85380820	-1.85801370	-4.08947950	-4.23247950	-2.72106850	-2.87813700	-2.36786300	-3.92865750	-3.40417810	-3.69801370	-0.94445210	-0.57519180	0.49242466	-2.17691780	-0.63602740	-0.56364380	0.23942466	-1.19753420	-1.94843840	-1.50700000	-0.71668490	-0.19493150
67.66666670	-4.18617810	-0.97994520	-0.45938360	-1.29678080	-4.04909590	-1.24846580	0.14641096	-1.30106850	-2.36379450	-1.15304110	-0.78009590	-1.02235620	-2.13173970	-2.49809590	-1.37861640	-1.39382190	-3.98156160	-4.38815070	-2.94198630	-2.50258900	-2.57965750	-4.14339730	-4.19057530	-3.72986300	-0.84932880	-0.54141100	0.10976712	-2.00289040	-0.75186300	-1.00910960	-0.35247950	-1.82790410	-2.42569860	-1.56958900	-1.11067120	-0.34826030
68.00000000	-3.46524660	-1.48798630	-0.42583560	-1.05172600	-4.49427400	-0.85067120	-0.21254790	-0.58345210	-2.28058900	-1.10795890	-0.69243840	-0.58341100	-2.10987670	-2.68954790	-1.29697260	-1.48410960	-4.20845210	-4.30500000	-2.93401370	-2.89806850	-2.99987670	-3.84372600	-4.59160270	-3.39563010	-1.27205480	-1.36252050	-0.37904110	-2.23349320	-1.16197260	-1.34719180	-0.75956160	-1.88778080	-2.78212330	-1.45532880	-1.32645210	-0.40301370
68.33333330	-2.85610960	-0.58431510	0.38597260	-0.68786300	-3.55684930	-0.33212330	0.16921918	0.32039726	-1.69153420	-0.62087670	-0.04576710	-0.63020550	-1.71334250	-2.26310960	-0.80649320	-1.45347950	-3.57827400	-3.40856160	-1.72402740	-2.03061640	-2.46743840	-2.96689040	-3.42213700	-3.16757530	-1.33549320	-0.69731510	-0.60806850	-2.14767120	-1.06872600	-1.10243840	-0.81564380	-1.82568490	-2.64047950	-1.65550680	-1.42876710	-0.59289040
68.66666670	-1.20856160	1.22120548	1.82117808	0.13212329	-1.93980820	0.40428767	1.55489041	1.10357534	-0.78658900	0.04283562	1.15235616	0.44179452	-0.53764380	-1.31409590	-0.15405480	-0.24332880	-1.96056160	-2.34039730	-0.61234250	-0.95754790	-1.85239730	-2.25835620	-2.04986300	-2.51043840	-0.65346580	0.01682192	0.42531507	-0.96150680	-0.83079450	-0.67164380	-0.02586300	-1.24326030	-2.00713700	-1.52650680	-0.71604110	-0.51279450
69.00000000	0.37549315	2.59238356	2.27128767	1.11704110	-0.50552050	1.49605479	2.51213699	2.28379452	-0.00036990	1.57336986	2.37593151	1.35435616	-0.29673970	-0.54527400	0.87883562	0.61942466	-0.69997260	-1.24619180	0.23741096	-0.46582190	-0.86389040	-0.90439730	-1.03547950	-1.18454790	0.25160274	0.55178082	0.47613699	-0.62008220	-0.58902740	-0.29197260	0.44510959	-0.22657530	-1.20921920	-0.79623290	-0.51080820	-0.08027400
69.33333330	1.18631507	3.00624658	3.06627397	1.14741096	0.42238356	1.79264384	2.75886301	2.79167123	0.96452055	1.77289041	2.40358904	1.02475342	-0.68643840	0.06602740	1.26015068	0.58334247	-0.38416440	-0.63860270	0.48754795	-0.20887670	-0.32030140	-0.33534250	-1.05908220	-0.93179450	0.55400000	0.47217808	0.52965753	-1.01053420	-0.25158900	-0.36812330	0.22231507	-0.50441100	-1.05010960	-0.70416440	-0.71628770	0.13645205
69.66666670	1.52075342	3.29147945	3.63834247	1.15132877	0.15010959	2.05378082	2.24169863	3.35645205	0.82746575	1.63798630	2.74204110	1.17109589	-0.39879450	0.47932877	1.47657534	0.51642466	-0.65312330	0.59461644	0.65376712	0.34779452	-0.29832880	-0.28095890	-0.66835620	-0.82869860	1.02304110	0.61904110	0.10309589	-1.24453420	-0.48395890	-0.64424660	-0.08284930	-0.71864380	-1.57054790	-0.67208220	-0.48057530	-0.00767120
70.00000000	2.01887671	4.53763014	4.27356164	1.36431507	0.95189041	1.94583562	2.96950685	3.16928767	0.66687671	1.89167123	3.06419178	1.72047945	-0.08975340	0.63823288	1.31352055	0.19300000	0.67994521	0.20705479	1.30875342	0.83078082	-0.22578080	-0.41509590	-0.25310960	0.08654795	1.18641096	1.26958904	0.32720548	-0.61195890	-0.42463010	-0.57652050	-0.09226030	-0.89154790	-1.28376710	-0.62564380	-0.32421920	-0.20491780
70.33333330	2.63443836	5.32532877	4.81034247	2.47453425	1.05887671	2.37961644	3.52747945	3.94938356	1.05830137	2.12561644	3.40676712	1.24741096	0.74824658	0.21090411	1.91502740	0.87678082	1.73026027	1.14336986	1.11687671	1.32343836	-0.04042470	1.04841096	1.01336986	0.49916438	0.97902740	1.96912329	0.94789041	-0.06854790	-0.15853420	-0.43110960	0.13779452	-0.36936990	-0.75415070	-0.81079450	-0.69669860	-0.26604110
70.66666670	3.98810959	6.22924658	4.91238356	3.58956164	2.02617808	3.01504110	3.55141096	4.87734247	1.61734247	2.93872603	4.29549315	1.91093151	0.85990411	0.89365753	2.73521918	1.79958904	1.70731507	2.42868493	1.73697260	2.36912329	0.36141096	0.95291781	1.90615068	1.42078082	1.41209589	1.94516438	1.43726027	-0.07013700	-0.26350680	-0.16590410	-0.33509590	-0.30400000	-1.29323290	-0.91280820	-0.89493150	-0.08038360
71.00000000	4.32530137	6.37509589	5.57797260	3.90464384	2.91223288	3.81508219	4.00139726	4.78519178	1.80964384	3.57408219	4.40036986	2.48532877	1.47763014	1.48180822	2.99324658	1.98357534	2.43343836	3.41609589	2.61134247	3.26434247	0.74938356	1.23694521	2.02738356	1.86273973	1.33895890	1.79850685	1.57039726	0.33267123	-0.11868490	0.20012329	-0.26523290	-0.17980820	-0.94226030	-0.69465750	-0.76382190	-0.32612330
71.33333330	5.21243836	7.28624658	6.33831507	4.53965753	3.67984932	4.36304110	4.91071233	5.72465753	3.13189041	4.35497260	5.25239726	2.92617808	2.36446575	2.67853425	3.38530137	2.96653425	3.17352055	3.65182192	3.55373973	3.85676712	1.72278082	2.22731507	2.37632877	1.83554795	2.31606849	2.08604110	1.70115068	1.31126027	0.28617808	0.32573973	0.75009589	0.63387671	-0.30543840	0.23317808	-0.21371230	0.17034247
71.66666670	5.27716438	7.50719178	6.56908219	4.95924658	5.08254795	4.47968493	4.83182192	5.65312329	3.34653425	4.84119178	5.65097260	2.50638356	2.14234247	3.01221918	4.15164384	3.29386301	3.01449315	4.38108219	3.89541096	3.94169863	2.36473973	3.30035616	2.99449315	2.53502740	2.47941096	2.37313699	2.21709589	1.81538356	0.20690411	0.63660274	0.71113699	0.87171233	-0.09241100	0.90893151	-0.11386300	0.23767123
72.00000000	5.65791781	7.61972603	6.37335616	4.46331507	5.02943836	4.82853425	5.25509589	5.49043836	4.03971233	4.57978082	5.65249315	2.27721918	2.16036986	2.55887671	3.76308219	3.25976712	4.03004110	4.39747945	4.72605479	3.82182192	2.36806849	3.34539726	3.19620548	3.17504110	2.17756164	2.70658904	2.46624658	1.59342466	-0.01343840	0.53208219	0.08812329	0.42065753	-0.01421920	0.79916438	-0.14004110	-0.14323290
72.33333330	6.70712329	7.98298630	7.27347945	4.40846575	5.98310959	5.62604110	5.98013699	5.84975342	4.93434247	4.48926027	6.06935616	3.03247945	3.20660274	3.36950685	4.37576712	3.82924658	5.11580822	5.02828767	4.90093151	4.79036986	3.29098630	3.70327397	3.81084932	4.38467123	2.41224658	2.07028767	2.65793151	1.63679452	0.58205479	0.73761644	0.22152055	0.17067123	-0.19765750	1.21075342	-0.09434250	-0.04202740
72.66666670	7.21916438	8.44215068	7.71450685	5.47609589	6.05732877	5.46120548	6.12167123	6.40905479	4.96823288	5.03041096	5.46617808	3.62306849	3.13016438	3.93008219	4.37068493	3.25380822	5.33008219	5.59831507	4.80358904	4.81101370	3.50127397	4.41798630	4.82809589	4.62113699	2.72336986	2.36267123	2.61697260	2.17656164	0.71879452	0.99898630	0.30063014	1.05668493	0.14230137	1.16838356	0.33317808	0.01195890
73.00000000	8.03190411	9.04978082	8.07291781	5.75768493	6.14460274	6.03345205	7.15452055	6.88100000	4.71913699	5.37408219	5.82519178	3.89005479	2.89346575	3.82487671	4.77757534	3.34204110	5.58446575	6.37879452	5.01205479	4.88739726	4.51134247	4.87641096	5.11871233	4.96708219	2.83439726	2.78183562	2.67098630	2.58442466	1.01627397	1.05782192	0.47867123	1.30958904	0.56747945	2.08497260	0.38106849	0.42701370
73.33333330	8.13119178	9.46328767	7.66909589	5.61234247	6.73868493	6.18489041	6.90726027	6.40550685	4.76891781	5.70801370	5.81531507	3.89735616	2.67491781	4.06093151	5.20216438	4.05702740	6.15497260	6.79412329	5.64617808	5.65546575	3.84928767	5.29708219	5.56669863	5.50349315	3.08723288	3.22935616	2.66284932	2.93812329	0.92473973	1.03924658	0.52567123	0.93754795	1.39804110	2.10976712	0.37712329	0.48491781
73.66666670	8.32552055	8.56456164	7.50483562	5.74883562	7.18365753	6.77341096	6.24212329	5.95498630	5.45780822	5.56056164	6.16856164	3.65006849	3.66869863	4.45409589	5.12635616	3.92657534	6.93045205	6.63152055	6.18447945	5.42668493	3.64460274	5.30064384	6.51773973	5.74828767	2.79365753	2.75620548	2.50769863	2.89319178	0.89115068	0.83487671	0.46936986	1.25531507	1.08327397	2.30494521	0.22578082	0.18594521
74.00000000	8.82969863	8.80878082	7.06167123	5.75402740	7.79919178	6.54330137	5.93293151	6.89868493	5.28701370	5.53443836	6.86184932	4.22075342	4.56893151	4.58998630	5.34878082	4.82878082	6.99627397	6.85856164	6.65241096	5.99426027	3.65371233	5.91680822	6.55975342	5.67498630	3.48719178	3.52447945	2.99635616	3.27420548	1.03797260	1.05317808	0.14153425	1.48212329	1.45412329	2.72653425	0.90236986	0.48532877
74.33333330	9.08426027	9.31379452	7.90228767	5.76571233	7.92610959	6.29364384	5.91730137	6.73726027	5.42369863	5.94439726	6.18552055	4.15508219	5.02545205	5.35671233	5.67528767	4.85786301	6.61835616	7.57494521	7.02995890	5.87835616	4.35521918	6.53576712	6.66434247	6.10741096	4.07698630	3.98620548	3.24131507	3.99589041	1.27994521	1.38239726	0.47294521	2.19760274	1.28384932	2.59884932	1.39263014	0.93676712
74.66666670	9.69758904	9.21460274	7.98426027	5.87634247	7.82334247	6.47408219	5.65445205	6.63272603	5.03039726	6.36553425	5.64457534	3.55872603	4.96910959	4.91524658	5.14201370	4.26543836	6.66290411	7.72897260	5.98232877	5.56823288	4.31056164	6.71754795	6.46191781	5.69190411	3.80264384	3.77567123	3.20746575	4.03593151	1.24500000	0.99378082	0.75897260	2.47917808	1.52868493	2.83982192	0.60964384	0.79142466
75.00000000	9.17217808	8.53264384	7.35684932	6.20434247	8.05612329	6.22546575	5.71121918	7.20932877	5.00591781	6.58113699	5.82228767	4.06117808	4.64605479	5.64649315	5.12563014	4.42976712	7.23012329	7.03357534	6.68697260	5.79761644	3.69105479	7.28143836	6.90908219	5.55502740	3.50146575	3.67101370	3.14753425	3.85580822	1.07634247	0.90073973	1.08920548	2.59457534	2.00609589	3.34221918	0.92282192	0.41975342
75.33333330	8.52802740	8.31171233	6.57427397	5.14312329	7.70949315	6.36989041	5.55809589	5.83330137	5.50430137	5.77463014	5.20113699	3.64428767	4.72286301	5.68831507	5.04887671	4.41357534	7.62112329	6.88653425	6.53883562	5.64984932	3.73200000	6.92671233	6.80324658	5.89072603	3.50678082	3.95212329	3.12354795	3.98439726	0.85183562	1.01873973	0.92457534	3.15246575	2.25221918	2.92702740	1.24354795	0.23100000
75.66666670	9.67904110	9.33256164	6.86572603	5.42267123	8.16980822	6.33679452	5.87530137	5.41947945	5.93179452	5.61430137	5.08260274	3.78573973	5.08054795	5.80802740	5.50019178	4.61816438	7.95053425	8.07530137	6.70152055	6.36665753	5.36589041	7.46969863	6.84317808	6.63300000	4.05361644	4.03365753	3.58084932	4.43827397	1.36209589	1.87354795	0.82168493	3.17035616	3.03565753	3.12826027	1.41721918	0.99934247
76.00000000	10.14358900	8.71461644	7.38972603	6.18442466	8.43126027	6.94778082	6.52687671	6.71910959	5.87016438	6.75679452	5.72606849	5.09678082	4.65264384	6.31986301	5.96280822	5.18467123	8.22057534	8.23246575	6.98275342	6.89779452	6.24824658	7.43045205	7.14065753	8.14636986	5.13994521	4.51676712	4.24290411	5.51839726	3.73868493	3.87975342	2.71947945	5.80601370	2.93527397	3.49778082	2.48072603	1.46926027
76.33333330	8.94021918	7.48134247	6.57879452	4.89947945	7.68404110	5.64490411	5.72473973	5.58391781	5.27631507	6.33020548	4.80246575	4.45045205	4.90549315	6.03546575	5.35595890	4.60352055	7.84064384	7.44976712	6.42383562	6.26513699	6.71176712	7.78994521	7.88250685	8.19913699	4.54878082	4.45954795	3.35034247	4.94345205	3.34275342	2.98564384	2.88594521	4.92520548	3.05964384	3.41101370	2.22072603	1.01867123
76.66666670	7.83263014	6.95198630	5.33094521	4.26530137	7.71076712	4.98843836	4.45897260	4.68190411	5.25249315	5.81552055	3.84701370	3.98965753	4.58426027	5.18589041	4.85583562	4.12965753	6.88376712	7.36047945	6.08386301	6.01154795	9.05356164	9.03420548	9.35656164	9.15335616	4.13169863	3.89667123	2.97889041	4.50112329	1.63013699	1.35515068	1.49563014	3.35313699	2.98305479	3.05612329	2.02330137	1.08630137
77.00000000	7.64580822	6.46169863	5.60212329	4.21676712	7.56701370	4.85627397	4.03594521	4.58820548	5.28798630	5.38541096	3.82410959	2.98880822	4.48715068	5.29260274	4.16383562	3.94813699	6.91552055	7.28698630	5.62064384	5.90752055	6.67569863	7.94845205	7.40331507	7.90068493	3.94198630	3.65461644	3.09704110	4.62026027	1.97126027	1.79810959	1.43113699	3.31330137	3.30643836	3.46920548	2.05447945	0.78671233
77.33333330	6.94158904	5.61071233	4.52891781	3.56836986	5.97041096	4.40710959	3.61453425	3.94798630	4.24438356	4.85302740	2.95347945	2.98245205	3.92045205	4.79754795	3.95869863	3.47653425	6.60616438	6.29584932	5.39641096	4.57693151	3.96995890	6.05563014	5.91868493	5.78647945	3.71023288	2.99805479	2.61972603	4.15563014	1.79046575	1.40580822	1.00001370	2.81736986	2.74801370	3.49043836	0.85346575	0.59964384
77.66666670	5.41913699	5.14415068	3.53997260	3.20705479	5.90149315	3.52968493	3.38923288	3.48717808	3.54565753	3.69232877	2.05998630	2.76863014	3.74404110	3.72550685	3.01868493	2.98127397	6.53938356	5.17421918	4.73208219	4.45901370	4.38315068	6.32016438	6.29706849	5.50283562	3.73734247	2.09473973	2.70313699	4.34397260	1.07250685	1.21219178	0.98654795	2.72332877	2.39990411	2.63021918	0.97579452	0.60800000
78.00000000	5.53206849	4.55280822	3.14808219	2.96921918	5.30960274	3.21627397	2.94300000	3.06312329	3.64105479	3.23565753	2.24787671	2.55576712	3.76601370	3.43773973	2.92228767	2.64106849	6.22852055	4.63854795	4.62371233	4.15205479	5.08032877	6.12452055	5.76294521	5.34547945	3.46283562	2.29719178	2.34358904	4.47287671	0.73515068	0.92083562	0.81150685	2.21586301	2.45475342	3.09316438	1.40287671	0.32534247
78.33333330	5.75679452	4.01020548	3.30172603	3.00005479	6.04006849	3.53119178	3.27045205	3.03617808	4.20508219	4.24950685	2.62458904	3.09924658	3.68573973	3.95989041	2.96567123	3.06913699	5.92087671	5.40201370	5.02701370	3.98206849	5.79056164	5.89341096	6.01782192	5.85260274	3.88558904	3.57084932	2.85906849	4.28645205	1.51024658	1.30093151	1.36945205	3.07954795	3.32972603	4.13775342	1.87200000	0.71908219
78.66666670	4.95193151	3.58528767	2.52841096	2.92010959	6.33591781	3.68182192	3.10936986	2.88289041	3.70506849	3.57256164	2.18591781	2.83223288	3.17942466	3.56080822	2.84994521	3.28419178	5.40391781	5.45600000	4.85672603	3.91076712	5.00827397	5.14397260	6.12510959	5.24217808	3.54930137	3.05136986	2.60421918	4.16134247	1.37726027	1.28728767	1.54832877	3.73532877	3.30810959	3.82798630	2.28475342	1.15220548
79.00000000	4.64113699	2.52226027	1.79224658	1.91783562	4.42557534	2.85720548	1.75039726	1.89019178	3.39472603	2.16319178	1.29636986	1.41410959	2.73558904	2.99938356	1.82134247	2.40257534	4.94856164	4.65894521	3.89873973	3.45412329	4.07790411	4.65335616	4.78752055	4.39404110	3.41895890	2.00493151	1.85894521	3.04698630	0.83735616	0.89656164	0.90860274	2.95469863	2.70913699	3.38093151	1.73039726	0.78220548
79.33333330	4.78239726	2.04521918	1.97131507	1.41486301	3.84673973	2.58845205	1.23990411	1.16880822	3.43334247	2.21732877	0.89071233	1.26112329	2.66147945	2.92035616	1.98252055	2.00130137	4.37456164	4.24415068	3.53353425	2.39304110	3.93660274	4.87354795	5.05420548	4.10698630	3.21056164	2.08793151	1.97302740	3.42356164	0.98791781	1.38002740	0.86050685	3.20683562	2.64272603	3.58315068	1.96368493	0.95401370
79.66666670	4.58584932	1.68591781	1.60665753	1.46472603	4.45412329	1.95786301	1.87641096	1.51294521	3.33042466	2.30306849	0.92782192	2.08573973	3.45909589	3.17586301	2.35758904	2.40991781	4.82817808	3.76019178	3.54341096	2.49434247	4.10075342	4.70863014	4.97397260	4.06517808	3.65797260	2.85110959	2.67397260	3.54390411	1.60265753	2.00416438	1.74378082	3.52060274	3.32609589	3.87769863	2.70542466	1.04579452
80.00000000	2.69335616	1.36749315	1.01976712	0.32504110	3.72779452	1.00073973	0.71826027	1.09093151	2.38257534	1.33390411	-0.07960270	1.90897260	2.69087671	2.46012329	1.88502740	1.85675342	4.06045205	3.13647945	2.83108219	1.95131507	3.77816438	4.04476712	3.91530137	3.29301370	2.70854795	1.82458904	1.74460274	3.29130137	1.44543836	1.16100000	1.41052055	3.06310959	3.25868493	3.14897260	2.51019178	0.55646575
80.33333330	1.12593151	-0.55947950	0.41919178	-0.21190410	2.23695890	0.10002740	-0.21502740	-0.40057530	1.96590411	0.50830137	-0.98052050	0.82404110	1.80650685	2.39187671	0.81420548	1.76747945	2.93178082	2.51852055	1.91704110	1.12938356	3.12293151	3.63679452	3.34763014	2.66575342	2.85209589	0.50839726	1.16706849	2.72868493	0.97123288	0.94049315	1.31821918	2.96413699	2.38839726	3.35330137	1.93039726	0.41450685
80.66666670	0.88676712	-1.49335620	-0.20710960	-0.08054790	1.73146575	0.29201370	-0.46482190	-0.67746580	1.05827397	-0.41957530	-1.41786300	0.40550685	1.12960274	1.75541096	0.08209589	1.08567123	1.84013699	2.58428767	0.78532877	-0.09439730	2.29905479	2.83997260	2.92732877	2.38415068	2.09284932	0.58871233	1.15915068	2.23579452	0.86656164	1.19041096	1.14321918	2.10090411	2.45593151	3.11326027	2.25041096	0.51627397
81.00000000	-0.02130140	-2.19126030	-2.00104110	0.10064384	1.53006849	-0.24594520	-1.29664380	-0.92293150	0.79693151	-0.98353420	-1.37532880	-0.18494520	0.95465753	0.66126027	0.34112329	0.54926027	1.27573973	1.82861644	0.82364384	0.04494521	2.28476712	2.06193151	2.61149315	1.68034247	1.23258904	0.43513699	1.09863014	1.43398630	0.71987671	0.82097260	1.12397260	2.24421918	2.78843836	2.30269863	1.73973973	0.42665753
81.33333330	-0.09693150	-2.05293150	-2.80834250	-0.22471230	0.80273973	-0.80617810	-1.62619180	-1.65028770	0.71987671	-1.14972600	-1.85971230	-0.38845210	1.15506849	0.59995890	-0.12117810	0.14464384	0.64115068	0.81509589	0.52186301	0.31779452	2.13271233	1.39672603	1.23912329	0.89387671	1.21202740	0.27150685	1.32749315	1.70012329	0.41924658	0.50030137	1.25417808	2.76260274	2.63905479	1.92591781	1.69138356	0.10090411
81.66666670	-0.77498630	-3.34626030	-2.87300000	-1.33817810	0.11936986	-1.35231510	-2.20583560	-2.36139730	-0.49797260	-1.02864380	-2.39435620	-0.53812330	0.06212329	0.39606849	-0.73787670	-0.23939730	0.27210959	0.02316438	-0.86438360	-0.56380820	1.38484932	0.92198630	0.24656164	0.65405479	1.60860274	0.40778082	0.15147945	1.62197260	0.01689041	0.26279452	0.89232877	2.50136986	2.17263014	1.34528767	1.16212329	-0.36320550
82.00000000	-1.91350680	-3.78195890	-2.63386300	-1.75513700	-0.53893150	-1.35856160	-2.36912330	-2.89249320	-0.38436990	-1.35300000	-2.68873970	-0.77389040	-0.39043840	-0.15035620	-1.07312330	-0.45276710	-0.70700000	-0.75089040	-1.09131510	-0.52597260	0.78953425	1.33201370	0.58836986	0.21216438	1.29442466	-0.27660270	-0.08917810	0.79342466	0.18472603	0.54387671	0.69934247	2.22178082	2.25675342	1.56360274	1.22490411	-0.17443840
82.33333330	-2.67061640	-4.53706850	-3.49897260	-1.65434250	-0.78913700	-1.72976710	-2.65063010	-2.50652050	-0.63695890	-1.49424660	-2.87830140	-1.07675340	-0.85265750	0.04153425	-1.40021920	-1.10701370	-1.13438360	-1.05680820	-0.64115070	-1.35136990	0.93541096	0.45347945	0.35191781	-0.53542470	0.84860274	-0.70404110	0.01384932	0.54128767	0.09969863	0.11498630	1.06183562	1.67286301	2.34817808	1.66963014	1.67476712	-0.03709590
82.66666670	-2.56142470	-3.97213700	-3.23369860	-1.72545210	-1.78343840	-1.44786300	-2.47780820	-3.33623290	-0.51139730	-2.16439730	-3.38172600	-1.17131510	-0.74235620	-0.36889040	-1.89065750	-1.17769860	-0.79217810	-1.26550680	-0.74158900	-1.56252050	0.99331507	-0.15189040	0.11928767	-0.67530140	0.80750685	-0.72634250	-0.17390410	0.21795890	0.29534247	0.37747945	0.86919178	1.38746575	1.57200000	1.78764384	1.72273973	0.29267123
83.00000000	-2.75205480	-4.02220550	-3.66576710	-2.13527400	-2.27763010	-2.40693150	-2.64247950	-3.70035620	-1.34090410	-2.58867120	-3.44571230	-1.54364380	-0.89965750	-0.85083560	-2.68254790	-1.07683560	-1.04445210	-1.27882190	-1.63453420	-2.50536990	0.58375342	-0.48486300	-0.79247950	-1.16564380	0.39254795	-0.63889040	0.07220548	0.10941096	0.11278082	0.57653425	0.51252055	1.10802740	1.59602740	1.98464384	1.58161644	-0.22561640
83.33333330	-3.11116440	-5.51934250	-4.60693150	-2.81543840	-2.34565750	-3.24395890	-3.50839730	-4.45773970	-1.98020550	-3.32754790	-4.15638360	-1.93732880	-1.48726030	-1.19738360	-3.10210960	-1.87823290	-2.20008220	-2.30561640	-2.88480820	-3.02160270	0.29401370	-0.53275340	-1.60678080	-1.65873970	-0.75449320	-1.50210960	-0.57368490	-0.66226030	0.08084932	0.10473973	-0.15142470	0.77773973	1.45786301	1.07413699	1.02232877	-0.27876710
83.66666670	-3.45469860	-4.88527400	-4.58045210	-2.59554790	-2.65600000	-2.32231510	-3.30009590	-3.91876710	-1.75934250	-3.02865750	-4.15791780	-1.59712330	-1.19065750	-1.58573970	-2.66249320	-2.20690410	-2.56627400	-2.31095890	-2.06480820	-2.84286300	0.35849315	-0.62410960	-1.39876710	-1.40286300	-0.08401370	-1.05373970	-0.62610960	-0.46457530	0.12291781	0.31026027	0.01768493	0.87626027	2.01430137	1.48378082	1.40264384	0.24030137
84.00000000	-4.67017810	-4.96594520	-4.15912330	-2.53397260	-3.00515070	-2.44369860	-3.02736990	-3.91034250	-2.36713700	-3.44535620	-4.21004110	-1.80786300	-1.07106850	-1.60136990	-2.79572600	-2.18169860	-2.71701370	-2.21310960	-1.71309590	-2.57419180	-0.23471230	-0.58775340	-1.25187670	-2.06697260	0.02064384	-0.80380820	-0.06187670	-0.23386300	0.28364384	0.54779452	0.77758904	1.58843836	1.73430137	1.39847945	1.53965753	0.53167123
84.33333330	-4.83269860	-6.11058900	-5.08583560	-3.54235620	-4.02165750	-3.40900000	-2.91228770	-4.62187670	-2.78682190	-3.86747950	-4.41824660	-2.16978080	-2.40731510	-1.60031510	-3.26034250	-2.38584930	-3.44250680	-3.06702740	-2.85032880	-3.26590410	-0.84090410	-2.04743840	-2.32087670	-2.64276710	-0.81189040	-1.40078080	-1.07957530	-0.75597260	-0.28486300	-0.35709590	0.85738356	0.74564384	1.16908219	1.11354795	1.53771233	-0.11449320
84.66666670	-5.66680820	-6.35990410	-5.75667120	-4.00313700	-4.29506850	-3.86226030	-3.18154790	-5.07024660	-2.65726030	-4.05734250	-4.33169860	-2.48227400	-3.44001370	-2.08543840	-3.88809590	-3.11661640	-4.14402740	-3.62173970	-3.32510960	-3.85083560	-1.12335620	-2.71549320	-2.98921920	-2.67308220	-0.67042470	-0.93773970	-1.07432880	-1.19379450	-0.54400000	-0.86076710	0.52536986	-0.09832880	1.28575342	0.66164384	1.31163014	-0.14854790
85.00000000	-5.83245210	-6.18382190	-5.31408220	-4.13875340	-4.55208220	-4.04075340	-3.80275340	-4.69364380	-3.50967120	-4.40239730	-4.49338360	-2.75686300	-2.42491780	-2.73186300	-3.76400000	-2.91990410	-4.52726030	-4.28379450	-3.63717810	-4.30753420	-1.76053420	-3.30884930	-2.88390410	-3.18601370	-0.45500000	-0.75347950	-0.97519180	-0.97565750	-0.83104110	-0.25382190	-0.07316440	0.52019178	1.16465753	0.57960274	0.49275342	-0.34473970
85.33333330	-6.03886300	-6.52861640	-5.48894520	-4.05091780	-4.63010960	-3.69443840	-3.81784930	-4.70763010	-3.18943840	-4.19950680	-4.94220550	-2.68247950	-2.48346580	-2.78993150	-3.75030140	-2.74898630	-4.56875340	-4.25142470	-4.32942470	-3.84668490	-2.09401370	-3.09369860	-2.62669860	-3.28060270	-0.85156160	-1.56939730	-1.49382190	-1.05858900	-0.70435620	-0.23673970	0.40720548	0.47441096	1.07995890	0.54832877	0.45491781	-0.23300000
85.66666670	-6.58617810	-7.21383560	-6.16382190	-4.00489040	-5.63036990	-4.21458900	-4.06841100	-5.11836990	-3.47812330	-4.83979450	-5.17734250	-2.78736990	-2.84512330	-3.27972600	-4.53584930	-3.29252050	-4.88547950	-4.55117810	-4.34701370	-4.12702740	-2.42045210	-3.38693150	-4.15687670	-3.50967120	-1.14832880	-1.75083560	-1.85372600	-1.65604110	-0.89498630	-0.28794520	0.58852055	-0.45191780	0.62832877	0.04606849	0.53564384	-0.35778080
86.00000000	-5.83008220	-6.63126030	-6.37787670	-4.00356160	-5.97469860	-3.93101370	-4.26002740	-5.12113700	-4.05316440	-4.81942470	-5.18802740	-3.35902740	-3.16278080	-3.87536990	-4.76354790	-3.49373970	-4.43417810	-4.46232880	-4.65279450	-4.34571230	-2.24891780	-3.42789040	-4.69349320	-3.99293150	-1.30056160	-1.60052050	-1.97932880	-1.87820550	-0.83498630	-0.52578080	0.46597260	-0.66806850	0.04600000	-0.14263010	0.56591781	-0.43539730
86.33333330	-5.53875340	-5.26941100	-5.71093150	-4.00152050	-5.28879450	-3.32320550	-3.72987670	-4.90571230	-3.79039730	-4.30145210	-4.24328770	-3.14295890	-2.21752050	-2.97497260	-4.27256160	-2.93989040	-4.57871230	-4.18028770	-3.95991780	-3.65600000	-1.65953420	-3.63497260	-3.83509590	-3.44734250	-0.70594520	-1.17563010	-1.32717810	-1.51245210	-0.41372600	-0.22226030	0.47219178	-0.08365750	0.93317808	-0.17200000	1.12130137	-0.12579450
86.66666670	-5.34209590	-5.53331510	-5.15691780	-4.56712330	-5.32375340	-3.59938360	-3.56704110	-5.09486300	-2.88293150	-4.68469860	-4.11798630	-2.92480820	-2.16558900	-2.73156160	-4.33630140	-2.77971230	-4.83194520	-4.58175340	-3.88894520	-3.06090410	-1.55783560	-3.93364380	-3.74167120	-3.70506850	-0.58501370	-0.76376710	-1.48717810	-1.11987670	-0.22950680	-0.26613700	0.14034247	-0.19431510	1.05242466	0.09654795	0.21776712	0.08295890
87.00000000	-6.49401370	-6.39356160	-5.15498630	-4.67616440	-5.28034250	-4.45004110	-3.78915070	-4.83421920	-3.63189040	-5.18527400	-4.82687670	-3.62127400	-2.76842470	-3.64719180	-4.79484930	-2.93468490	-5.50850680	-4.90215070	-4.65204110	-4.18891780	-2.77204110	-4.11978080	-4.14976710	-4.15053420	-0.91660270	-1.90917810	-1.90438360	-1.75917810	-0.76250680	-0.37445210	-0.22339730	-0.70176710	0.01664384	-0.46728770	-0.32216440	-0.36902740
87.33333330	-6.74758900	-6.33430140	-4.86369860	-4.41301370	-5.77102740	-4.18510960	-4.28421920	-4.91047950	-3.96515070	-4.43697260	-4.66872600	-3.46513700	-2.10930140	-3.97441100	-3.97871230	-3.02695890	-5.07239730	-4.82690410	-4.76460270	-4.06727400	-2.97346580	-4.32695890	-4.25369860	-4.41660270	-1.67389040	-1.37034250	-1.81049320	-2.16786300	-0.64150680	-0.33427400	0.04932877	-0.73635620	-0.02978080	-0.37646580	-0.25943840	-0.30387670
87.66666670	-5.69734250	-5.46971230	-4.76594520	-4.27297260	-5.29339730	-3.48390410	-3.97036990	-4.83434250	-3.35720550	-3.94621920	-3.39776710	-2.84061640	-1.87683560	-3.24168490	-3.56232880	-2.38854790	-4.97687670	-4.68224660	-4.25120550	-3.42136990	-2.38908220	-3.80132880	-3.90712330	-4.34508220	-1.51945210	-1.63839730	-1.48017810	-2.15409590	-0.13106850	-0.16469860	0.81146575	-0.50847950	-0.00057530	-0.34602740	0.22072603	0.06697260
88.00000000	-5.84078080	-5.51095890	-5.80513700	-3.80934250	-5.41460270	-3.45886300	-4.01675340	-4.83954790	-3.70921920	-4.07527400	-3.70590410	-3.17678080	-2.50606850	-3.71995890	-3.99091780	-2.89638360	-5.66313700	-5.41738360	-4.36391780	-4.08615070	-2.40782190	-4.73743840	-4.10224660	-4.47287670	-1.82550680	-1.99115070	-1.95667120	-2.56030140	-0.59258900	-0.94776710	0.02745205	-0.66200000	2.03721918	1.34668493	2.43112329	0.94446575
88.33333330	-5.69804110	-5.60250680	-5.04709590	-3.70197260	-6.24558900	-3.46898630	-3.56776710	-4.55112330	-3.39190410	-4.27345210	-3.51857530	-3.01438360	-2.61219180	-4.25363010	-3.90817810	-3.06541100	-5.33969860	-5.45906850	-4.41506850	-4.42202740	-3.57701370	-5.14017810	-4.23275340	-4.80910960	-2.09582190	-2.03717810	-1.71747950	-2.48375340	-0.85713700	-0.73924660	0.05665753	-0.97758900	1.96423288	1.80230137	2.32064384	1.22763014
88.66666670	-4.98034250	-6.04226030	-4.08884930	-3.87415070	-5.30097260	-3.33567120	-2.69136990	-3.71323290	-3.67449320	-3.38410960	-3.39013700	-2.84539730	-2.74989040	-3.71906850	-3.38208220	-2.43609590	-5.31232880	-5.14180820	-4.49020550	-4.04668490	-3.04652050	-4.55543840	-4.54063010	-4.21665750	-2.32886300	-1.33952050	-1.29916440	-2.41757530	-1.10243840	-0.06243840	0.03678082	-0.98915070	-0.31763010	-0.13958900	0.36457534	-0.18539730
89.00000000	-5.51717810	-6.32802740	-3.86028770	-3.54602740	-5.06652050	-2.97471230	-3.54028770	-4.35691780	-4.23091780	-3.70308220	-3.60191780	-2.72871230	-3.07017810	-3.85246580	-3.63771230	-2.92553420	-5.22198630	-4.86245210	-4.88756160	-4.45101370	-3.43560270	-4.53510960	-4.84169860	-4.53516440	-2.28821920	-1.54327400	-2.02432880	-2.96793150	-1.08257530	-0.67983560	-0.03087670	-1.44786300	-1.13334250	-0.62417810	-0.30995890	-0.69393150
89.33333330	-4.93941100	-5.01168490	-2.95393150	-3.00226030	-5.25291780	-3.13609590	-3.45050680	-3.59041100	-3.71391780	-3.93401370	-2.41163010	-2.26420550	-2.81178080	-3.41487670	-3.65982190	-3.04141100	-4.20941100	-5.10452050	-4.29886300	-3.73393150	-3.62198630	-4.24786300	-4.64026030	-4.11993150	-1.30561640	-2.04680820	-1.49516440	-1.93978080	-0.94609590	-0.29761640	0.28453425	-1.89563010	-0.73663010	-0.83468490	-0.03753420	-0.51872600
89.66666670	-4.70687670	-3.55684930	-3.55452050	-2.87746580	-4.98798630	-1.52464380	-2.98331510	-3.14224660	-3.20201370	-3.52569860	-2.20905480	-2.04763010	-1.35146580	-1.54408220	-1.14226030	-0.69158900	-4.89783560	-3.88621920	-4.04036990	-3.61683560	-3.46286300	-4.38650680	-4.64736990	-3.58280820	-1.16201370	-1.57430140	-1.40267120	-2.06712330	-0.83519180	-0.22780820	0.00223288	-1.14583560	-0.18165750	-0.52271230	0.12875342	-0.41791780
90.00000000	-5.64539730	-4.07123290	-4.01298630	-3.08647950	-5.25343840	-3.16202740	-3.06035620	-4.17924660	-3.74736990	-3.30064380	-2.86376710	-2.75694520	-1.50963010	-2.08423290	-1.60135620	-1.39843840	-5.46343840	-4.46720550	-4.60138360	-3.90495890	-3.92590410	-4.72361640	-4.89249320	-4.29838360	-1.81139730	-1.99606850	-2.26812330	-3.17591780	-1.02005480	-0.92569860	-0.02053420	-1.42205480	-1.12920550	-0.85356160	-0.53946580	-0.91800000
90.33333330	-4.98046580	-4.04884930	-3.16364380	-2.88395890	-4.79076710	-2.94873970	-2.95106850	-3.14317810	-3.58708220	-2.98421920	-2.08680820	-2.46661640	-2.90654790	-3.48439730	-3.05513700	-3.08826030	-5.17724660	-4.84839730	-4.86457530	-3.72883560	-3.48382190	-4.23961640	-4.24656160	-3.71317810	-1.72301370	-1.99347950	-1.80108220	-2.89456160	-0.73076710	-1.02398630	-0.21809590	-1.40027400	-1.20923290	-0.99058900	-0.00867120	-0.74421920
90.66666670	-4.63038360	-3.62886300	-2.61839730	-3.43349320	-4.22832880	-2.74301370	-2.49901370	-2.94932880	-3.39620550	-2.92436990	-1.80249320	-2.74827400	-2.80286300	-3.52069860	-3.10854790	-2.60512330	-4.97408220	-3.98719180	-4.44100000	-2.98287670	-3.63026030	-3.92935620	-3.86771230	-3.37236990	-1.78989040	-1.16595890	-1.73765750	-2.82663010	-0.61454790	-0.84765750	-0.54647950	-0.93493150	-1.39971230	-0.94478080	-0.70521920	-0.92420550
91.00000000	-4.66769860	-2.90475340	-2.86853420	-2.98780820	-3.91078080	-2.78590410	-2.57597260	-2.77949320	-3.12756160	-2.55990410	-2.02568490	-2.23575340	-2.52389040	-3.47717810	-2.71772600	-2.63350680	-4.66921920	-3.74961640	-4.02145210	-2.73463010	-3.14549320	-4.05483560	-4.57094520	-3.44389040	-1.19289040	-1.36905480	-1.81860270	-2.73658900	-0.99719180	-0.81446580	-0.44330140	-1.33304110	-1.39569860	-1.38287670	-0.96228770	-0.86234250
91.33333330	-3.76343840	-2.78679450	-2.07173970	-1.85253420	-3.57602740	-2.72306850	-2.30917810	-2.12956160	-2.51878080	-1.97646580	-1.59106850	-1.52686300	-2.60452050	-3.11804110	-2.35917810	-2.23554790	-4.24961640	-3.63964380	-3.75997260	-2.72252050	-3.18745210	-4.01753420	-3.94704110	-3.61843840	-1.53187670	-1.59964380	-1.42034250	-2.37180820	-1.30186300	-0.59173970	-0.38742470	-1.67100000	-1.40138360	-1.33320550	-0.48834250	-0.65004110
91.66666670	-3.51739730	-2.13949320	-1.87579450	-1.84194520	-3.27431510	-2.06830140	-1.88232880	-1.44380820	-2.84697260	-1.76132880	-1.75917810	-1.34647950	-2.33336990	-2.76020550	-2.44949320	-2.30271230	-3.25746580	-3.25054790	-3.62471230	-3.08590410	-3.54436990	-3.72300000	-3.75838360	-3.13427400	-1.91450680	-1.16642470	-1.65586300	-2.08434250	-0.95072600	-0.50808220	-0.27600000	-1.51368490	-1.05627400	-1.05354790	-0.99071230	-0.58036990
92.00000000	-3.19936990	-1.49026030	-1.26776710	-1.83920550	-3.10942470	-1.57857530	-1.28876710	-0.73660270	-2.50864380	-1.27973970	-0.70787670	-0.85080820	-1.44872600	-2.15010960	-1.77273970	-1.53298630	-2.39243840	-3.13872600	-3.06443840	-2.10587670	-2.88976710	-3.02461640	-3.56671230	-2.67830140	-1.05716440	-1.21046580	-1.09353420	-1.83221920	-0.57946580	-0.39900000	0.27683562	-0.91731510	-0.58764380	-1.21417810	-0.43120550	-0.40653420
92.33333330	-2.93893150	-0.81131510	-0.61858900	-1.35089040	-3.04121920	-1.38586300	-0.89602740	-0.60816440	-1.37691780	-1.07775340	-0.42546580	-0.74856160	-1.52539730	-2.27195890	-1.02024660	-1.59900000	-2.71389040	-2.62279450	-2.24752050	-1.43238360	-2.74897260	-2.98778080	-3.48701370	-2.49146580	-1.09186300	-1.05038360	-0.97358900	-1.34227400	-0.51284930	-0.20900000	0.16424658	-1.14910960	-1.23483560	-0.74406850	-0.76060270	-0.47932880
92.66666670	-2.19154790	-0.56735620	-1.44660270	-1.36853420	-2.19745210	-1.18652050	-0.65382190	0.03528767	-1.91815070	-1.47509590	-0.25675340	-1.05147950	-1.80460270	-1.86801370	-0.67491780	-1.14964380	-2.49504110	-2.46863010	-2.08138360	-1.84306850	-2.99747950	-3.30593150	-3.26476710	-2.26749320	-1.43906850	-1.27619180	-1.33576710	-2.20732880	-0.95116440	-0.14804110	0.16009589	-1.64549320	-1.32023290	-0.55016440	-1.01704110	-0.71739730
93.00000000	-1.32419180	0.14260274	-0.33994520	-0.64702740	-1.35782190	-0.54590410	-0.45165750	0.66194521	-1.29312330	-0.10712330	0.66401370	-0.27569860	-1.19416440	-0.47386300	-0.33619180	-0.68336990	-1.40126030	-1.96708220	-1.93587670	-1.40369860	-2.14928770	-2.31684930	-2.11764380	-1.61067120	-0.31726030	-0.09680820	-0.93184930	-1.34071230	-0.68636990	0.24878082	0.39389041	-1.18187670	-0.91991780	-0.44268490	-0.11473970	-0.15391780
93.33333330	-0.99635620	0.47672603	0.14769863	0.35568493	-1.13947950	0.38864384	-0.18782190	1.12893151	-0.93490410	-0.78491780	0.80657534	-0.45563010	-0.80182190	-0.39436990	-0.44771230	-1.11038360	-1.36279450	-1.34113700	-1.73484930	-0.97105480	-1.90831510	-1.85247950	-1.40431510	-1.50468490	-0.50145210	0.11980822	-0.63997260	-1.26868490	-0.34004110	0.14683562	0.26241096	-0.60194520	-1.07046580	-0.78950680	-0.01361640	-0.20052050
93.66666670	-0.56142470	0.88776712	0.23438356	-0.00430140	-0.79445210	-0.02406850	0.19512329	1.11726027	-1.04323290	0.08250685	0.79550685	-0.42215070	-0.24489040	-1.31076710	0.45083562	-0.53443840	-1.67467120	-0.83298630	-1.67168490	-0.48449320	-1.83502740	-1.57530140	-1.93879450	-1.35154790	-0.44434250	-0.35413700	-0.24110960	-1.32331510	-0.00036990	0.12990411	-0.02143840	-0.44687670	-0.75689040	-0.43306850	-0.09734250	-0.09110960
94.00000000	-0.30380820	1.70897260	0.54454795	0.26090411	-0.20116440	0.05134247	0.50067123	1.08809589	0.40546575	1.55012329	2.29104110	0.88426027	0.01765753	-1.18900000	0.88820548	-0.30291780	-0.70575340	-0.89800000	-0.90531510	-0.00247950	-1.82038360	-0.90915070	-1.74143840	-0.85780820	-0.65386300	-0.13171230	0.20890411	-1.28356160	-0.09912330	0.30887671	0.41217808	-0.33336990	-0.96894520	-0.00846580	-0.19482190	-0.08909590
94.33333330	-0.55728770	1.52035616	1.38153425	0.57383562	0.43334247	0.04817808	0.47598630	1.55705479	0.27521918	1.25726027	2.20472603	0.91971233	-0.22216440	-0.15398630	0.75358904	-0.20586300	-0.54046580	-0.63789040	-0.50819180	0.47683562	-1.81939730	-0.97812330	-1.89975340	-0.89515070	-0.30838360	0.09534247	-0.03834250	-1.11131510	-0.25926030	-0.06063010	0.29297260	-0.62609590	-1.22523290	-0.19132880	-0.00963010	-0.25836990
94.66666670	-0.03724660	2.30486301	2.27735616	0.31968493	0.46680822	0.27501370	0.54186301	1.75254795	-0.20138360	0.51245205	1.60716438	0.41331507	-0.30000000	0.04983562	0.62061644	0.35194521	0.38494521	-0.00673970	-0.15016440	0.99832877	-1.60545210	-1.27658900	-1.65412330	-0.53223290	-0.59987670	0.13250685	-0.20805480	-1.71687670	-0.16713700	-0.37980820	0.10271233	-0.15068490	-1.02154790	-0.39168490	0.03006849	0.02456164
95.00000000	0.30275342	2.51409589	2.21645205	0.35572603	0.37850685	1.01521918	0.58569863	2.27221918	-0.12016440	0.49828767	2.03528767	0.61239726	-0.06869860	-0.45769860	1.14447945	0.85301370	0.61330137	0.51897260	-0.08054790	1.33243836	-0.92321920	-0.60673970	-0.84510960	-0.14660270	-0.49145210	0.35410959	-0.20676710	-1.12541100	-0.52301370	0.58697260	0.28823288	0.04006849	-0.64864380	-0.36186300	0.19361644	-0.13193150
95.33333330	0.91073973	2.47105479	2.40393151	1.30442466	0.77568493	1.23275342	1.38669863	2.26890411	-0.30476710	1.21754795	2.20187671	0.75663014	-0.09846580	-0.04135620	1.09975342	0.66627397	0.54008219	0.31172603	0.57490411	1.08809589	-0.79701370	-0.56810960	-1.24316440	-0.16445210	-0.00290410	-0.23921920	0.23642466	-0.72093150	-0.26434250	0.80083562	0.28946575	-0.53950680	-0.74953420	-0.48646580	0.39286301	0.04215068
95.66666670	1.04102740	2.11272603	2.54609589	0.78956164	0.31546575	0.55765753	1.07008219	1.93371233	0.26495890	1.24272603	2.09047945	0.37967123	0.25269863	0.27661644	0.38750685	0.54728767	0.77234247	0.06079452	0.06346575	0.87335616	-1.57009590	-0.43310960	-0.89557530	-0.40889040	-0.29131510	-1.03750680	0.04573973	-0.73773970	-0.06715070	0.23273973	-0.33431510	-0.91435620	-0.98083560	-0.62031510	0.06008219	-0.36349320
96.00000000	1.71516438	3.06747945	2.82098630	1.62924658	1.24495890	0.91302740	1.30363014	2.58327397	1.54878082	1.95208219	3.04768493	0.90071233	0.56165753	0.48665753	1.16591781	1.00567123	1.34864384	0.84102740	0.63484932	1.26265753	-0.56371230	0.73621918	-0.00915070	0.31490411	-0.18493150	-0.29527400	-0.06152050	-0.39071230	0.11524658	0.61938356	0.12745205	-0.09690410	-0.30532880	-0.03105480	0.38141096	-0.23416440
96.33333330	2.76128767	4.13784932	2.37765753	2.03480822	1.97253425	1.56031507	1.15997260	2.21656164	1.41946575	2.25593151	2.55361644	1.10913699	0.65695890	0.71039726	1.85149315	0.75310959	1.79209589	1.69968493	1.67967123	1.48780822	-0.34101370	0.42016438	0.42842466	0.27886301	0.22035616	-0.27350680	0.27528767	0.02472603	0.37600000	0.25909589	0.52628767	0.16502740	-0.29452050	0.33098630	0.18772603	0.10190411
96.66666670	2.68197260	4.18216438	3.08373973	1.95393151	2.06641096	1.62026027	1.37171233	2.86984932	0.59461644	1.66932877	2.78780822	1.45927397	0.69590411	0.74724658	2.05984932	0.91010959	1.81661644	1.19275342	2.01735616	1.47076712	0.22820548	0.92304110	0.34552055	1.01916438	0.24284932	0.02158904	0.24815068	-0.03919180	0.45461644	0.58932877	0.86534247	0.19817808	-0.33715070	0.28245205	0.15721918	-0.09041100
97.00000000	2.87123288	3.82552055	3.58898630	2.37747945	2.87820548	1.98309589	2.01117808	3.60180822	1.21161644	2.34016438	2.83313699	1.53960274	0.90597260	1.49200000	2.38941096	1.44843836	1.97017808	1.84905479	2.21778082	2.14567123	0.34990411	1.11963014	0.89163014	0.81487671	0.50121918	0.08932877	0.43952055	0.34649315	0.24721918	1.09246575	0.47601370	0.35768493	-0.23780820	0.37272603	0.27184932	0.28134247
97.33333330	3.02030137	2.83994521	3.21379452	1.63131507	2.92782192	1.47117808	1.76636986	2.97463014	1.41034247	2.14139726	2.51258904	1.00143836	1.24182192	1.72809589	2.28065753	1.22534247	2.27480822	1.62358904	1.68843836	2.34869863	0.35515068	0.99471233	1.27730137	0.48523288	0.20060274	-0.20191780	0.69634247	-0.04684930	-0.08117810	0.35047945	-0.07684930	0.61571233	-0.42582190	0.34034247	-0.07106850	-0.01398630
97.66666670	3.48739726	3.15800000	2.92289041	1.85556164	2.26293151	0.92984932	0.86553425	2.50417808	1.08404110	1.72394521	2.47694521	0.87761644	0.96984932	1.57645205	1.88717808	1.23961644	2.38421918	1.87056164	2.38473973	1.63021918	0.40345205	1.25560274	1.19878082	1.05809589	0.11517808	-0.17198630	0.40741096	0.03328767	-0.50426030	-0.07160270	-0.23801370	0.40510959	-0.34047950	-0.01523290	0.14960274	-0.19446580
98.00000000	3.33800000	3.21686301	2.94042466	2.20060274	2.49195890	1.15206849	1.03043836	2.93800000	1.55626027	1.82938356	2.14606849	1.24569863	0.72365753	1.06067123	1.46045205	1.35532877	2.00232877	1.99757534	2.38264384	1.15249315	0.45194521	0.81184932	1.07010959	1.37469863	0.57895890	0.14252055	0.50234247	0.44428767	-0.28800000	0.65131507	-0.58317810	-0.07454790	-0.84964380	0.24776712	0.21557534	-0.35523290
98.33333330	4.27187671	3.66909589	4.11350685	2.09968493	3.22742466	2.27883562	2.00290411	3.73058904	2.51665753	2.94195890	3.39721918	2.01712329	1.46793151	1.15730137	2.06060274	1.63900000	2.90090411	2.84279452	3.11663014	2.87556164	0.79786301	1.45697260	2.16704110	1.50432877	0.91382192	0.61902740	0.97082192	0.56795890	0.35478082	0.69921918	0.49557534	0.56324658	-0.19054790	1.04253425	0.49263014	0.44353425
98.66666670	3.44713699	4.37358904	3.95926027	2.18524658	3.31016438	2.32849315	2.49143836	3.48668493	2.13047945	2.97223288	3.16987671	2.22405479	1.60189041	1.85243836	2.82802740	1.71679452	2.77564384	3.21449315	3.39452055	2.99664384	1.03346575	2.14952055	2.11402740	1.66919178	0.90423288	0.91721918	1.35263014	1.05919178	0.47883562	0.48469863	0.69649315	0.87876712	0.35827397	1.11184932	0.39658904	0.17042466
99.00000000	3.62541096	2.88590411	3.14073973	1.81513699	2.04797260	1.58858904	1.82569863	3.05312329	1.39849315	2.64879452	2.09731507	1.37591781	1.10784932	1.93705479	2.66339726	1.34820548	2.45100000	3.04558904	3.13419178	2.83343836	1.34172603	1.49857534	1.79701370	1.22832877	0.23472603	0.70845205	0.35569863	0.86949315	-0.02456160	0.22017808	-0.20087670	0.44494521	0.23497260	0.97854795	-0.15482190	-0.34249320
99.33333330	3.94350685	3.41315068	3.17038356	2.20001370	2.73798630	1.70161644	2.11641096	2.40849315	1.50428767	3.11054795	2.94821918	1.87301370	1.51368493	2.10315068	3.24536986	1.82131507	3.43308219	3.22590411	2.80730137	2.61401370	1.28284932	1.92201370	1.77136986	1.77223288	1.36546575	0.67312329	0.61383562	0.91364384	0.25458904	0.68673973	0.29076712	0.79626027	0.72294521	1.07915068	0.43669863	0.08579452
99.66666670	4.25564384	4.04842466	2.89804110	3.13150685	2.73453425	2.52123288	1.83190411	2.48765753	2.45605479	3.03605479	3.16939726	2.27378082	1.36169863	2.48241096	3.17527397	2.24934247	3.90302740	2.94973973	2.83489041	2.48468493	1.08024658	2.60535616	2.76654795	2.54936986	1.43178082	0.09220548	1.10221918	1.17630137	0.52984932	0.85993151	1.03478082	0.96965753	0.74932877	1.30658904	0.82984932	0.37124658
100.00000000	3.65291781	3.11842466	2.78463014	2.72301370	2.62210959	1.82709589	1.30283562	2.18858904	2.12928767	2.39052055	2.67721918	1.64205479	1.48689041	1.93656164	2.56282192	1.66987671	3.59820548	2.92579452	2.53432877	2.13202740	1.44993151	2.27805479	2.55132877	1.89664384	1.02880822	0.24186301	0.40942466	0.92115068	0.26971233	0.53590411	0.51878082	0.52421918	0.43801370	1.07958904	0.59123288	0.60363014
100.33333300	3.18194521	2.53730137	3.07320548	1.91205479	2.37227397	1.42076712	1.49245205	2.13519178	1.71695890	1.88298630	2.23272603	1.05858904	1.33587671	1.57427397	1.93063014	1.65968493	2.46126027	2.99954795	3.03228767	1.96828767	1.22906849	2.13164384	1.76856164	1.58341096	0.56220548	0.24241096	0.01560274	0.71736986	0.18673973	0.31569863	0.05847945	0.25319178	0.41912329	0.57758904	0.58919178	0.11760274
100.66666700	3.03438356	2.57508219	2.71119178	1.28239726	2.81043836	0.72338356	1.40616438	2.00105479	1.24020548	2.16035616	2.36917808	1.44630137	0.90672603	1.09261644	1.55036986	1.62835616	2.63253425	2.60823288	3.10242466	2.21952055	1.41927397	1.85847945	1.28369863	1.83689041	0.49115068	0.13952055	-0.34434250	0.84271233	0.15523288	0.37401370	0.01387671	0.46975342	0.20245205	0.31421918	0.34261644	-0.12160270
101.00000000	3.82339726	2.91687671	2.12961644	2.10898630	2.77710959	1.15682192	1.07493151	2.32905479	1.44510959	1.92724658	2.21238356	1.49894521	0.32635616	1.22609589	1.72349315	1.12605479	2.27909589	2.02886301	3.10569863	1.96675342	1.32475342	1.58550685	1.71580822	2.17054795	0.77180822	0.72220548	-0.06661640	1.03817808	0.11606849	0.39275342	0.05680822	0.80876712	0.59383562	0.53375342	0.52936986	-0.22316440
101.33333300	3.37657534	2.82700000	2.14639726	2.03183562	2.12304110	1.61243836	0.82002740	1.91245205	1.59758904	2.03223288	1.99512329	1.65208219	0.73458904	1.72597260	1.73843836	1.08171233	2.22342466	2.00541096	3.01501370	1.91978082	1.14310959	1.35158904	1.72357534	1.98006849	0.29794521	0.39521918	0.31724658	0.54731507	0.26331507	0.28428767	0.11939726	0.82994521	0.90031507	1.01967123	0.38601370	-0.28843840
101.66666700	3.22876712	3.10158904	2.42665753	2.20458904	2.68131507	2.24126027	1.38390411	1.82243836	1.51936986	1.94512329	2.84597260	1.33530137	1.16604110	1.84464384	1.86160274	1.61694521	2.47227397	2.53402740	2.23832877	1.85549315	1.74502740	2.43180822	2.49710959	2.16005479	0.39083562	0.38576712	0.77769863	1.32445205	0.49001370	0.66846575	0.18441096	1.49515068	0.63602740	1.15989041	1.22249315	0.43804110
102.00000000	3.71812329	2.59258904	2.02912329	1.62631507	2.48043836	2.00843836	1.39031507	2.05494521	1.66182192	2.14067123	2.68920548	1.31368493	1.83332877	1.52102740	1.85004110	1.92652055	3.01991781	2.42443836	2.28645205	1.85178082	1.85879452	2.41542466	2.82108219	2.48494521	0.23189041	1.18558904	1.07528767	1.57512329	0.71297260	0.54027397	0.56295890	1.31306849	1.09890411	0.88217808	1.00169863	0.59221918
102.33333300	2.61264384	2.07301370	1.64802740	1.50078082	2.14791781	0.86313699	1.41369863	1.67460274	1.49391781	1.74310959	2.11983562	1.66427397	1.90752055	1.59917808	1.42791781	0.85780822	2.20006849	1.63269863	3.14286301	1.67680822	1.17526027	1.86731507	2.43121918	2.28797260	0.11884932	0.61146575	0.71835616	1.31831507	0.58160274	0.27702740	0.43521918	1.07575342	1.05863014	1.06154795	0.50839726	0.23575342
102.66666700	2.51724658	1.30124658	1.28045205	1.59979452	1.77010959	1.15460274	1.29252055	0.99441096	1.50182192	1.27915068	1.62335616	1.50598630	1.15064384	1.99520548	1.45838356	0.64936986	2.01330137	1.69993151	2.23127397	1.29141096	0.85005479	1.20756164	2.48527397	1.60036986	-0.04238360	0.10157534	0.36701370	1.06245205	0.19034247	0.02405479	0.14643836	0.40963014	0.57509589	0.55895890	0.74264384	0.08428767
103.00000000	2.25064384	1.12589041	1.10461644	0.74589041	1.81836986	1.06764384	1.04708219	0.98601370	1.31021918	0.77756164	1.18139726	1.25234247	1.01123288	1.84547945	0.82905479	0.49679452	1.94294521	1.51954795	1.76549315	1.05657534	1.01895890	1.57135616	2.26019178	0.82058904	0.11587671	-0.23030140	-0.03615070	0.60656164	-0.09009590	0.39132877	0.39719178	0.27278082	0.37163014	-0.00715070	0.77990411	-0.35863010
103.33333300	1.45675342	2.09483562	0.87776712	0.64701370	1.92728767	1.07608219	1.22423288	0.42593151	1.29464384	1.21383562	1.21254795	1.23536986	1.15783562	1.85242466	1.09538356	0.79400000	2.17628767	2.04443836	1.69709589	1.58420548	0.91763014	2.51810959	2.52764384	2.19960274	0.41630137	0.29587671	0.41035616	1.61909589	0.47465753	0.92264384	0.92961644	0.54658904	1.13797260	0.47510959	1.20150685	0.12317808
103.66666700	1.62397260	2.12867123	0.96445205	0.64298630	1.91779452	0.96610959	0.97902740	0.29491781	1.57536986	1.01846575	1.33109589	1.24895890	0.83465753	1.30876712	1.20368493	0.94267123	2.07953425	1.56242466	2.07394521	1.38165753	1.24643836	2.23493151	2.08190411	1.66179452	0.73494521	-0.14401370	0.18205479	1.20580822	0.41346575	0.76657534	0.80712329	0.65635616	1.00735616	0.63565753	0.83354795	0.41671233
104.00000000	1.70647945	0.77664384	0.86193151	1.11176712	1.01469863	0.56215068	-0.00252050	0.08410959	1.42935616	0.71782192	1.12782192	1.15249315	0.44572603	1.19295890	1.13845205	0.94306849	1.67702740	1.47072603	1.84530137	1.21897260	1.08253425	0.62976712	2.20876712	0.84042466	0.33194521	-0.27697260	-0.33195890	0.53132877	0.06228767	0.70382192	0.53108219	0.03439726	0.77602740	0.82920548	0.35741096	0.41715068
104.33333300	1.72168493	0.21046575	0.60860274	1.36600000	0.80661644	0.77232877	-0.40987670	0.02098630	1.39901370	0.97136986	0.57993151	0.90769863	0.38120548	1.22035616	1.05756164	0.83600000	1.33315068	1.93687671	1.29927397	1.00268493	1.12619178	0.54627397	1.65121918	1.11083562	-0.06960270	-0.33680820	-0.48117810	1.21739726	0.52980822	0.88743836	0.65006849	0.49257534	0.63075342	1.00789041	0.68884932	0.19028767
104.66666700	0.99520548	0.14986301	-0.05978080	0.73556164	0.47621918	0.32484932	0.55647945	0.20075342	0.62921918	0.53468493	-0.09082190	0.67302740	0.20171233	1.32282192	0.31598630	0.80717808	1.13512329	1.59882192	1.39898630	0.49946575	1.44901370	1.46121918	1.10649315	1.13102740	0.13687671	-0.02382190	0.06126027	1.14482192	0.48047945	0.67642466	0.35423288	0.51775342	0.70604110	0.72365753	0.70261644	0.20275342
105.00000000	0.28882192	-0.15971230	-0.33839730	0.84134247	-0.48230140	0.04539726	0.86876712	-0.30682190	0.64920548	0.15584932	-0.42978080	0.30897260	-0.07402740	0.98832877	-0.19102740	0.45356164	0.85264384	1.20078082	1.33379452	0.51549315	0.86034247	1.36971233	1.40900000	1.23034247	0.19920548	-0.01383560	0.28428767	0.78047945	0.28065753	0.29453425	0.01867123	0.38457534	0.99995890	0.59979452	0.54001370	0.10889041
105.33333300	0.56063014	-1.42242470	-0.34098630	0.50034247	-0.54063010	0.01991781	0.02839726	-0.62875340	0.44860274	-0.11016440	-0.18282190	0.03760274	-0.37076710	0.21420548	-0.23738360	0.40783562	0.62116438	0.49663014	1.03984932	0.19802740	0.43702740	0.58224658	1.43824658	1.25950685	-0.40226030	-0.43213700	-0.33926030	0.86738356	0.01521918	-0.07327400	-0.14545210	-0.00056160	0.43423288	0.19089041	0.06860274	-0.03946580
105.66666700	0.80484932	-0.89708220	-0.01519180	0.67854795	0.17757534	-0.07876710	-0.34975340	-0.48986300	0.11187671	0.12219178	-0.36802740	0.62980822	-0.56120550	0.39943836	0.33223288	0.59287671	0.80739726	0.84980822	0.92983562	0.69421918	0.41186301	0.80517808	1.42567123	1.40543836	0.00334247	-0.30367120	-0.45732880	0.92261644	0.26717808	0.55694521	0.70524658	-0.15317810	0.45073973	0.44360274	0.46338356	-0.00608220
106.00000000	-0.33464380	-1.16375340	-0.00858900	1.08506849	-0.06773970	-0.43380820	-0.50371230	-0.21580820	0.10172603	0.74127397	-0.41247950	0.80189041	-0.06241100	0.11091781	0.19219178	0.90972603	0.57147945	0.64975342	0.96478082	0.44398630	0.72702740	1.20273973	0.55986301	1.41364384	0.15793151	0.17886301	-0.23652050	1.06242466	0.61916438	0.54520548	0.56246575	0.28471233	1.08069863	1.08160274	0.95231507	0.49998630
106.33333300	-0.50416440	-1.28647950	-1.11282190	0.84315068	0.38082192	-0.49710960	0.05409589	-0.69552050	0.29046575	0.41279452	-0.80700000	0.03479452	0.48838356	-0.02234250	-0.40015070	0.38612329	0.36998630	0.06310959	0.52604110	-0.33593150	1.18875342	0.90019178	0.77160274	1.20008219	-0.16854790	0.48442466	0.01626027	0.66330137	0.44169863	0.28809589	0.32743836	0.38669863	0.70038356	0.45078082	1.04389041	0.26643836
106.66666700	-0.26543840	-1.44504110	-1.70047950	0.02087671	-0.48669860	-0.52553420	-0.52606850	-0.85236990	-0.21434250	-0.00408220	-1.06513700	0.06721918	-0.53375340	0.20427397	-0.73876710	-0.37386300	-0.22494520	-0.03842470	0.25150685	-0.57291780	0.44820548	0.94687671	0.20572603	0.79017808	-0.11321920	0.28356164	-0.11064380	0.64145205	-0.18373970	-0.01835620	0.22800000	0.03831507	0.44480822	-0.15208220	0.95498630	-0.27267120
107.00000000	-1.51789040	-2.80480820	-1.76383560	-0.43634250	-1.23864380	-1.02550680	-1.05187670	-1.02949320	-0.73616440	-1.08741100	-1.28669860	-0.45321920	-0.85872600	-0.21765750	-0.60928770	-0.28576710	-0.38713700	-0.22163010	-0.32320550	-0.80373970	0.10764384	0.22064384	0.18383562	0.00884932	-0.96543840	-1.00136990	-0.65415070	0.39226027	-0.43661640	-0.49136990	0.15969863	0.08723288	0.32090411	-0.35719180	0.30500000	-0.42256160
107.33333300	-1.12209590	-2.39369860	-1.37587670	-0.04886300	-0.87271230	-0.49026030	-0.68991780	-0.95080820	-0.20672600	-1.18926030	-0.69309590	-0.29608220	-0.56726030	0.04710959	-0.08890410	0.56195890	0.42309589	-0.76415070	-0.03884930	-0.02521920	0.20097260	0.47082192	0.25004110	0.70702740	-0.82973970	-0.61832880	0.03568493	0.43978082	0.26491781	0.22058904	0.73932877	0.55204110	0.71516438	0.06342466	0.49941096	0.39247945
107.66666700	-0.90283560	-1.82202740	-1.44031510	-0.61780820	-1.77419180	-0.64105480	-0.87897260	-0.97963010	-0.16098630	-1.26439730	-0.99106850	0.08224658	-0.78971230	-0.41121920	-0.22567120	0.02516438	0.09579452	-0.24563010	-0.11716440	0.06971233	0.21321918	0.67113699	-0.16624660	0.02152055	-0.67817810	-0.04036990	0.19232877	0.14643836	0.39760274	0.77647945	0.55969863	-0.08178080	0.39957534	0.00668493	0.76528767	0.53863014
108.00000000	-1.51989040	-2.01057530	-1.56715070	-0.82738360	-1.56173970	-0.67217810	-1.16873970	-1.52697260	-0.04145210	-0.61850680	-1.58687670	-0.21624660	-0.99052050	-0.36219180	-0.63554790	-0.38795890	-0.35452050	-0.67827400	-0.67983560	-0.13130140	0.13005479	0.09671233	-0.00512330	-0.12771230	-0.46679450	0.03880822	-0.68898630	-0.14968490	0.26043836	0.19052055	0.55665753	-0.27560270	0.30736986	-0.37726030	0.62842466	0.17089041
108.33333300	-2.06565750	-1.39567120	-1.30497260	-0.47273970	-0.75046580	-0.46680820	-0.49093150	-1.20527400	-0.41701370	-0.40921920	-1.64626030	-0.20197260	-0.23375340	0.08945205	-0.40565750	0.23501370	0.00109589	-0.35580820	-0.81289040	-0.29783560	0.14152055	0.73420548	0.59983562	0.13298630	-0.68906850	0.08149315	-0.72106850	-0.02023290	0.16002740	0.71120548	0.89501370	-0.14163010	0.30704110	-0.49926030	0.99100000	0.17768493
108.66666700	-1.06560270	-2.20246580	-2.00331510	-0.55946580	-1.11889040	-0.85780820	-0.39054790	-1.99715070	-0.29106850	-0.78427400	-1.54809590	-0.35390410	-0.14893150	-0.55698630	-0.38297260	-0.14506850	-0.80083560	-0.82304110	-0.69084930	-0.39671230	0.27710959	0.41900000	-0.10764380	-0.64446580	-0.69293150	-0.42116440	-0.87049320	-0.27856160	-0.03990410	0.41732877	0.71013699	-0.43634250	0.07427397	-0.49669860	0.90398630	0.36473973
109.00000000	-1.91623290	-3.06846580	-2.41353420	-1.61468490	-1.67387670	-1.55647950	-1.13395890	-2.25604110	-0.61958900	-1.29131510	-2.01042470	-0.56146580	-0.82375340	-0.87957530	-1.20495890	-0.66926030	-1.21305480	-1.57839730	-0.97850680	-0.98431510	-0.57361640	-0.67971230	-0.67938360	-1.31849320	-0.64886300	-1.25635620	-1.34550680	-0.67383560	-0.59534250	-0.29572600	0.31202740	-0.66942470	-0.23523290	-0.40208220	0.22912329	-0.04309590
109.33333300	-2.56057530	-2.73226030	-2.40002740	-1.76301370	-1.97153420	-1.78002740	-1.71206850	-2.28190410	-0.81932880	-1.94809590	-2.49845210	-1.27671230	-1.17034250	-1.02621920	-1.44679450	-1.28690410	-1.38145210	-1.69984930	-1.50494520	-1.87506850	-0.98863010	-1.48595890	-1.03736990	-1.47479450	-0.90780820	-0.87327400	-1.21749320	-0.95686300	-0.31515070	-0.11460270	-0.13808220	-0.78747950	-0.77031510	-1.16082190	0.02445205	-0.67112330
109.66666700	-2.32041100	-3.07384930	-2.48647950	-1.00147950	-2.49868490	-1.67219180	-1.35138360	-1.76063010	-0.95406850	-1.54916440	-1.96178080	-1.13604110	-1.07941100	-0.49800000	-1.63284930	-1.12357530	-1.55843840	-1.22950680	-1.29012330	-1.28976710	-0.78408220	-0.71597260	-1.54536990	-1.43998630	-0.71335620	-0.64249320	-1.10009590	-0.56216440	0.05320548	-0.10798630	-0.20873970	-0.60478080	-0.09541100	-1.26649320	0.27806849	-0.19791780
110.00000000	-1.55613700	-3.10086300	-2.70847950	-1.09364380	-1.58710960	-1.43076710	-0.41969860	-1.02291780	-1.01331510	-0.94157530	-1.55815070	-0.40939730	-1.04261640	-0.52446580	-0.91563010	-0.87917810	-0.90132880	-1.35183560	-0.89306850	-0.83731510	-0.27602740	-0.56247950	-1.21975340	-0.74531510	-0.21171230	-0.68231510	-1.45447950	-0.71010960	0.16689041	0.32791781	0.12593151	-0.24778080	0.04872603	-0.88239730	0.75968493	0.26097260
110.33333300	-1.81834250	-2.83198630	-1.88754790	-1.09094520	-1.22682190	-1.25935620	-0.57560270	-1.06579450	-0.75354790	-1.22521920	-1.25146580	-0.24054790	-0.37971230	-0.86184930	-0.23973970	-0.47308220	-0.57741100	-1.39434250	-0.82526030	-0.84297260	0.05609589	-0.93572600	-0.99652050	-0.53138360	-0.55876710	-0.55708220	-0.89206850	-0.09868490	0.08487671	0.16056164	0.08230137	-0.40831510	0.06082192	-0.93257530	0.40765753	0.12638356
110.66666700	-2.90739730	-3.74853420	-1.40304110	-1.19242470	-2.59106850	-1.63212330	-1.26794520	-1.59864380	-1.10984930	-1.54676710	-2.41931510	-1.40353420	-0.73312330	-1.24386300	-0.90813700	-1.16664380	-1.76919180	-1.54073970	-1.33928770	-1.16119180	-0.59652050	-1.87843840	-1.07082190	-0.97565750	-0.78526030	-0.57539730	-0.34120550	0.00117808	-0.33698630	-0.02706850	-0.26121920	-0.80371230	-0.45632880	-1.82460270	-0.51752050	-0.08565750
111.00000000	-2.41416440	-3.25443840	-1.79413700	-0.76358900	-2.62534250	-1.46554790	-1.20204110	-1.43772600	-0.96642470	-2.01724660	-1.94998630	-1.42101370	-0.91371230	-1.47158900	-0.63826030	-1.26636990	-2.15543840	-1.79050680	-1.60191780	-1.48204110	-0.64741100	-1.23390410	-1.33178080	-1.28786300	-0.67171230	-0.71146580	-0.09201370	-0.64727400	-0.07432880	-0.09598630	0.18312329	-0.95220550	-0.42875340	-1.24484930	-0.34647950	0.08986301
111.33333300	-1.71532880	-2.22973970	-1.69016440	-0.81339730	-1.59934250	-1.48183560	-0.26945210	-0.94245210	-0.19475340	-2.02147950	-1.42297260	-0.78635620	-0.43471230	-0.51673970	-0.07073970	-1.17083560	-1.65753420	-1.94400000	-0.98186300	-1.32838360	-0.33553420	-0.33923290	-0.73121920	-1.01868490	-0.23216440	0.12628767	-0.10657530	-0.84842470	0.11601370	0.56856164	0.76904110	-0.30008220	0.22910959	-0.29089040	0.31413699	0.25100000
111.66666700	-2.74093150	-2.74361640	-2.30421920	-1.83745210	-1.99447950	-1.44443840	-1.29830140	-2.32534250	-1.27982190	-2.19153420	-2.11012330	-1.00508220	-0.81215070	-1.22590410	-1.00236990	-0.94189040	-1.63384930	-2.07704110	-1.41227400	-1.99786300	-1.44449320	-1.17449320	-1.39828770	-1.09495890	-0.85773970	-0.27300000	-0.99680820	-1.07176710	-0.67083560	0.26169863	0.08020548	-0.84030140	-0.75220550	-1.09235620	0.00112329	-0.51165750
112.00000000	-2.38617810	-2.92163010	-2.29597260	-1.51731510	-2.26084930	-1.37406850	-1.14004110	-1.93704110	-1.22284930	-1.67167120	-1.68993150	-0.65997260	-0.23126030	-1.42415070	-0.85904110	-1.19247950	-1.68852050	-1.82630140	-1.46331510	-1.89927400	-0.91021920	-1.80191780	-1.57817810	-0.81516440	-0.44143840	-0.92815070	-0.59042470	-0.93398630	-0.73417810	-0.00021920	-0.14542470	-1.06608220	-0.49049320	-1.27161640	0.28182192	-0.28467120
112.33333300	-1.99043840	-2.81217810	-1.81947950	-0.63167120	-1.78167120	-1.45641100	0.01779452	-1.03430140	-0.59716440	-0.62280820	-1.03650680	-0.68379450	-0.12336990	-0.91289040	-0.38268490	-1.12645210	-1.70772600	-1.33467120	-0.94726030	-1.02786300	-0.19884930	-1.24319180	-1.05309590	-0.63443840	-0.40815070	-0.58800000	-0.43968490	-0.07438360	-0.21979450	0.07490411	0.27946575	-0.38682190	0.28790411	-0.93238360	0.06616438	0.24926027
112.66666700	-2.76665750	-2.90572600	-1.83087670	-2.00834250	-1.75295890	-1.37856160	-0.91238360	-1.13046580	-1.28946580	-0.90595890	-1.53506850	-1.46761640	-1.02839730	-1.35432880	-0.84358900	-1.35260270	-1.57354790	-1.76950680	-1.86147950	-1.66230140	-0.47471230	-1.71135620	-1.68432880	-1.28487670	-0.96231510	-0.80067120	-1.47775340	-0.55417810	-0.50836990	-0.68857530	0.01736986	-0.72849320	-0.52131510	-0.94567120	-0.43694520	-0.06964380
113.00000000	-2.30530140	-3.04287670	-1.86415070	-1.90489040	-1.92975340	-1.36221920	-1.32989040	-0.87353420	-1.06042470	-1.44309590	-2.19536990	-1.40453420	-0.44161640	-0.98817810	-0.89402740	-1.21943840	-1.43900000	-1.84865750	-1.69547950	-1.71172600	-0.88809590	-1.49420550	-1.42549320	-1.24998630	-1.19168490	-0.70717810	-1.00095890	-0.88780820	-0.47169860	-0.37878080	0.29924658	-0.74772600	-0.98256160	-0.82810960	-0.51782190	-0.17112330
113.33333300	-2.00521920	-3.04297260	-2.40727400	-1.70854790	-2.36761640	-1.71704110	-1.30356160	-0.93384930	-1.38691780	-1.47636990	-1.64783560	-1.21213700	-0.62723290	-0.71060270	-1.09857530	-0.90221920	-1.20061640	-1.46883560	-1.18523290	-1.58850680	-1.06501370	-1.49364380	-2.02797260	-1.31832880	-0.75597260	-0.82080820	-1.10993150	-1.28820550	-0.44695890	-0.20191780	-0.11997260	-0.72904110	-0.91927400	-1.33689040	-1.03497260	-0.36949320
113.66666700	-2.26178080	-2.31906850	-2.06289040	-1.41521920	-1.42506850	-1.12364380	-0.95767120	-0.77645210	-1.04726030	-1.54316440	-1.42873970	-1.06664380	-0.33858900	-0.75467120	-0.64920550	-0.76319180	-1.54673970	-1.61439730	-0.77883560	-1.21398630	-1.12980820	-1.66647950	-1.88497260	-0.68690410	-0.80104110	-0.81428770	-0.71695890	-1.23367120	-0.01654790	0.17571233	-0.42853420	0.04298630	-0.45716440	-1.49787670	-0.82734250	-0.34946580
114.00000000	-2.64375340	-1.64724660	-1.78194520	-1.15541100	-1.63183560	-1.00047950	-0.91401370	-0.84038360	-0.79241100	-1.45647950	-0.86304110	-0.66815070	-0.39775340	-1.09827400	-0.35020550	-0.95682190	-1.18717810	-1.34447950	-1.13798630	-1.04139730	-0.67321920	-1.27605480	-1.21654790	-0.79304110	-0.82705480	-0.89654790	-0.77865750	-1.24689040	-0.09063010	0.11343836	-0.23178080	-0.49131510	-0.84957530	-1.32413700	-0.75052050	-0.22819180
114.33333300	-2.48860270	-1.56376710	-2.25136990	-1.36341100	-1.96876710	-1.43601370	-1.22046580	-0.74913700	-1.22039730	-1.40532880	-0.78360270	-0.89787670	-0.45680820	-1.22486300	-0.62297260	-1.22319180	-1.32650680	-1.47795890	-1.24421920	-1.21169860	-0.25016440	-1.44347950	-1.71843840	-1.50436990	-1.20254790	-0.80026030	-0.79632880	-1.14704110	-0.62869860	-0.30656160	-0.58782190	-1.19316440	-1.10221920	-1.28994520	-0.69580820	-0.24535620
114.66666700	-1.42306850	-0.90320550	-1.35050680	-0.71132880	-0.94576710	-0.63978080	-0.71750680	-0.41252050	-1.02841100	-0.80331510	-0.71378080	-0.62067120	-0.44458900	-0.24852050	-0.30291780	-0.64157530	-0.59261640	-0.91813700	-0.78245210	-1.19628770	-0.09246580	-1.53428770	-1.09597260	-0.85900000	-0.76479450	0.12479452	-0.00646580	-0.72257530	-0.36452050	-0.37376710	0.09447945	-0.75735620	-0.26346580	-1.06527400	0.09236986	0.21409589
115.00000000	-1.95684930	-1.06101370	-0.62610960	-0.41308220	-1.17282190	-0.84847950	-1.13031510	-0.75867120	-1.07690410	-0.45313700	-0.68524660	-0.96239730	-0.58695890	-0.70667120	-0.66630140	-0.78736990	-1.12215070	-1.19489040	-1.18705480	-0.38890410	-0.08400000	-1.66800000	-1.81993150	-1.01215070	-0.32484930	-0.54275340	-0.11058900	-0.51734250	-0.78187670	-0.68342470	0.00921918	-0.71280820	-0.89597260	-0.86863010	-0.52038360	-0.09065750
115.33333300	-2.42601370	-0.82502740	-0.92423290	-0.95053420	-1.76224660	-1.07271230	-1.04246580	-0.71780820	-1.29927400	-0.78771230	-0.69419180	-1.09473970	-0.81231510	-1.32504110	-1.50364380	-1.00728770	-1.78195890	-1.87808220	-1.57652050	-0.58587670	-1.14745210	-1.95704110	-1.85376710	-1.43854790	-0.35117810	-0.78426030	-0.47830140	-1.13536990	-0.92769860	-0.82006850	-0.44958900	-0.91732880	-1.18049320	-1.00441100	-0.87832880	-0.84056160
115.66666700	-2.22617810	-0.61463010	-0.73130140	-0.92745210	-1.28516440	-0.90936990	-0.88758900	-0.40306850	-1.42221920	-0.84308220	-0.35010960	-1.29982190	-1.04057530	-0.72204110	-0.92227400	-0.76405480	-1.53353420	-1.55380820	-1.22401370	-0.80746580	-1.30205480	-1.48386300	-1.66250680	-1.43909590	-0.51124660	-0.65001370	-0.31619180	-1.20543840	-0.82076710	-0.94009590	0.04873973	-0.92343840	-1.10313700	-1.00594520	-1.02138360	-0.54969860
116.00000000	-1.59505480	-0.61521920	-0.87147950	-0.70671230	-0.80767120	-0.91700000	-1.15682190	0.01678082	-1.37697260	-1.07934250	-0.07419180	-1.25443840	-0.92106850	-0.45065750	-0.60430140	-1.42760270	-1.60384930	-1.55708220	-1.13984930	-0.80706850	-1.18105480	-1.12243840	-1.89845210	-1.25193150	-0.93980820	-0.31186300	-0.28679450	-1.34232880	-0.92958900	-0.68279450	-0.37412330	-1.18775340	-1.50416440	-1.26778080	-1.22753420	-0.55543840
116.33333300	-0.92076710	-0.03261640	-0.32390410	0.43320548	-0.17000000	-0.44795890	-0.37700000	-0.09201370	-0.76194520	-0.72280820	0.09595890	-0.51252050	0.14432877	-0.03478080	-0.09563010	-0.80820550	-1.04394520	-0.98478080	-0.79516440	-0.02243840	-0.87409590	-1.31680820	-1.17176710	-0.54712330	-0.44160270	-0.18894520	0.41531507	-0.77987670	-0.28483560	0.10038356	-0.05287670	-0.44516440	-0.98239730	-1.03412330	-0.52158900	-0.36920550
116.66666700	-0.75005480	0.36932877	0.06538356	0.77354795	0.03657534	0.15764384	0.53490411	0.74594521	0.08135616	0.43028767	0.38391781	0.08298630	0.93952055	0.40294521	0.05832877	0.02327397	-0.07252050	-0.27300000	-0.20717810	0.40539726	0.19797260	-0.40209590	-0.64669860	0.12653425	0.14594521	0.39142466	1.34449315	0.05291781	0.32304110	0.24953425	0.69109589	0.29682192	-0.23321920	-0.15310960	0.04667123	0.17571233
117.00000000	-0.43354790	0.11391781	-0.06410960	0.24797260	-0.37200000	0.07779452	-0.28476710	0.46421918	-0.41454790	0.02973973	0.43865753	-0.26775340	-0.18671230	-0.37406850	-0.43242470	-0.30638360	-0.13534250	-0.74654790	-0.41934250	-0.47505480	-0.07057530	-0.83624660	-1.10758900	-0.05139730	-0.36004110	0.15686301	0.43378082	-0.44715070	-0.24960270	-0.51952050	0.14295890	-0.43563010	-1.10649320	-0.23700000	-0.70715070	-0.26521920
117.33333300	-0.75680820	0.41621918	0.19498630	-0.41097260	-0.53360270	-0.22098630	-0.71965750	-0.28215070	-0.43136990	-0.42402740	0.13472603	-0.93952050	-0.72724660	-0.62200000	-0.86735620	-0.73882190	-0.81654790	-1.31673970	-1.15195890	-0.50426030	-0.54857530	-1.15373970	-1.18201370	-0.19831510	-0.57801370	-0.39258900	0.09157534	-0.89986300	-0.55228770	-0.45282190	-0.26349320	-0.73917810	-1.24756160	-0.67653420	-1.01150680	-0.55302740
117.66666700	-0.79957530	0.82405479	0.56393151	-0.13912330	-0.68441100	-0.13550680	-0.58345210	-0.11132880	0.12764384	0.10501370	-0.05869860	-0.36431510	-0.27450680	0.00108219	-0.17552050	-0.36153420	-0.18923290	-0.34456160	-0.50284930	0.09091781	-0.60691780	-0.78904110	-0.32643840	0.14119178	0.01856164	0.20347945	0.50015068	-0.53597260	-0.19023290	0.06747945	0.17430137	-0.17431510	-0.26842470	-0.74321920	-0.44863010	-0.15645210
118.00000000	-0.13343840	1.17608219	0.59669863	0.16039726	0.21231507	0.38128767	-0.03893150	0.52417808	0.59543836	-0.09646580	0.77206849	-0.08530140	0.12261644	0.08308219	0.50404110	0.07594521	0.39669863	-0.07342470	-0.13456160	0.18584932	-0.47113700	-0.68905480	-0.15415070	-0.23291780	-0.00361640	0.90004110	0.75824658	0.05520548	0.13300000	0.32679452	-0.08132880	-0.27250680	-0.00924660	-0.28795890	-0.42476710	0.04243836
118.33333300	1.01304110	1.29404110	0.90486301	0.21758904	0.96879452	0.71847945	-0.04594520	0.94247945	0.87321918	0.63626027	1.06091781	0.16817808	0.56287671	0.39197260	0.49116438	0.05554795	0.46824658	-0.12473970	0.34720548	0.66991781	-0.10049320	-0.56513700	-0.12373970	0.40435616	0.00427397	0.62404110	0.79209589	0.19408219	0.28172603	0.15523288	0.28582192	-0.00494520	-0.19719180	0.04794521	-0.29210960	0.02658904
118.66666700	0.11787671	0.61489041	0.80782192	-0.04152050	0.76176712	0.45234247	0.12864384	0.71160274	0.19035616	0.83615068	0.45820548	-0.19368490	0.07958904	0.26019178	0.47015068	0.46601370	0.53841096	-0.05012330	-0.12672600	0.42601370	-0.24934250	-1.06042470	-0.35552050	0.26827397	-0.08495890	0.18695890	0.55602740	-0.05623290	0.03679452	0.08032877	-0.10939730	-0.10319180	-0.22150680	-0.08156160	-0.52160270	-0.17052050
119.00000000	-0.16604110	1.09409589	1.36693151	0.39553425	0.39801370	0.59764384	0.14026027	0.27945205	0.06108219	0.71813699	0.43080822	-0.18550680	-0.20165750	-0.00895890	0.49150685	0.20100000	0.24620548	-0.12350680	0.18575342	0.42520548	-0.21934250	-0.45547950	-0.37667120	0.39191781	-0.26210960	-0.17513700	0.82424658	-0.30849320	-0.08236990	-0.07808220	-0.11023290	-0.13780820	-0.23971230	-0.38534250	-1.08210960	0.07995890
119.33333300	0.69028767	2.26098630	1.98173973	1.13593151	0.76168493	0.60419178	0.22654795	0.67838356	0.46647945	0.66828767	0.87127397	0.85131507	0.60561644	0.30247945	0.46505479	0.36079452	1.02416438	0.25832877	0.39656164	1.24063014	0.42412329	0.27941096	-0.06734250	0.88768493	-0.03252050	0.26728767	0.96000000	0.19149315	0.29847945	0.33960274	0.34516438	0.23241096	0.17216438	0.04397260	-0.77280820	0.41169863
119.66666700	0.49930137	1.97423288	1.31483562	0.77064384	1.06580822	0.35584932	-0.09705480	0.73736986	0.34073973	0.60854795	0.17239726	0.70141096	0.68857534	0.59065753	0.41649315	0.08052055	1.02276712	0.45297260	-0.18991780	0.78483562	0.22291781	-0.01630140	0.19389041	0.58439726	-0.14180820	0.85646575	0.86361644	-0.10912330	0.01750685	0.31516438	-0.22597260	0.32220548	0.05060274	0.26142466	-0.57331510	0.14594521
120.00000000	0.56798630	1.68684932	1.28095890	0.77536986	0.97245205	0.33512329	0.05784932	0.47991781	0.20976712	0.35290411	0.31560274	0.27078082	0.23612329	0.23201370	0.51006849	-0.22405480	0.50361644	0.65167123	-0.56282190	0.62300000	-0.26656160	-0.50030140	-0.02394520	0.63371233	-0.19576710	0.59534247	0.49731507	-0.17926030	0.12005479	0.24241096	-0.24043840	-0.02695890	-0.00271230	-0.11743840	-0.58394520	-0.18226030
120.33333300	1.55809589	1.62338356	1.79056164	0.89680822	0.83069863	0.98138356	0.58421918	1.13515068	0.78242466	0.62617808	1.04930137	0.61149315	0.53521918	0.12110959	0.76550685	0.23417808	0.83417808	0.46735616	0.70520548	1.17580822	0.14635616	-0.08194520	-0.17684930	0.58238356	0.03494521	0.46591781	0.54513699	0.15582192	0.37865753	0.41486301	0.11398630	-0.27152050	-0.21782190	-0.16909590	-0.47284930	-0.10161640
120.66666700	1.57117808	1.42200000	1.47612329	0.71180822	1.28884932	1.19252055	0.68012329	1.26102740	0.40604110	0.92505479	1.05558904	0.64182192	0.45594521	0.30712329	0.94264384	0.30454795	1.15764384	1.07821918	0.28793151	1.61695890	0.04291781	0.44630137	0.20197260	1.24610959	0.18980822	0.48065753	0.55901370	-0.14195890	0.36609589	0.08631507	-0.13754790	-0.45979450	-0.41378080	-0.13275340	-0.65110960	-0.08754790
121.00000000	1.18649315	1.09954795	1.01428767	0.21000000	1.19032877	0.47430137	0.21335616	0.31804110	-0.14209590	0.44813699	0.33743836	0.41127397	-0.04546580	0.14468493	0.39168493	0.05153425	0.30397260	0.64393151	-0.17753420	0.82321918	0.11490411	-0.02868490	0.12323288	1.46319178	-0.14100000	0.34193151	0.31434247	-0.03295890	-0.19335620	-0.23131510	-0.31460270	-0.37936990	-0.64294520	-0.61419180	-0.80004110	-0.13850680
121.33333300	1.64191781	1.71398630	1.90802740	0.96542466	1.66341096	0.79363014	0.87672603	0.84646575	0.58215068	1.12513699	0.89358904	0.86268493	-0.07373970	0.75443836	0.46852055	0.34506849	0.43934247	0.56146575	0.39249315	0.81654795	0.59230137	0.84752055	0.81801370	1.13991781	-0.02313700	0.68731507	1.03652055	0.50769863	0.03567123	0.45742466	-0.14197260	0.38152055	-0.16673970	0.47042466	-0.53973970	0.24332877
121.66666700	1.73482192	2.30228767	1.82079452	1.79649315	1.28852055	0.80413699	0.39628767	0.73005479	0.87343836	1.11619178	1.26072603	0.70775342	0.26839726	0.79758904	0.64802740	0.63349315	1.34382192	0.40884932	0.37089041	1.11805479	0.38157534	0.96706849	0.67378082	1.47539726	0.22846575	0.72421918	0.77876712	-0.35542470	-0.17234250	0.38746575	0.34168493	0.00849315	-0.10442470	0.65906849	0.06968493	0.27032877
122.00000000	0.87795890	1.75519178	0.91302740	1.10582192	0.60504110	1.35727397	-0.15490410	0.60923288	0.59653425	0.09838356	0.67526027	0.24004110	-0.16275340	0.72624658	0.57197260	0.13556164	0.47539726	0.34489041	0.05934247	1.15664384	0.01216438	0.67620548	0.30084932	1.50719178	0.36049315	0.25609589	0.22330137	-0.62567120	-0.33157530	-0.00131510	0.11816438	-0.43509590	-0.42267120	-0.04142470	-0.77498630	0.32231507
122.33333300	1.29867123	1.52201370	0.71821918	0.93258904	0.77993151	1.05049315	0.28710959	0.91147945	1.16054795	0.64009589	0.53219178	0.26645205	0.14910959	0.74815068	0.38372603	0.29165753	0.76326027	1.15454795	0.03678082	0.95463014	0.28091781	0.58047945	0.48763014	0.97934247	-0.05031510	0.53856164	0.29454795	-0.19745210	-0.21261640	0.14780822	-0.09602740	-0.26315070	0.00345205	0.24995890	-0.91586300	0.05350685
122.66666700	1.92990411	2.35446575	1.22243836	0.82668493	1.19982192	1.15164384	1.15267123	1.45394521	1.57931507	1.78787671	1.43383562	0.64015068	0.77352055	0.92331507	0.80178082	1.31146575	2.07690411	1.55824658	0.21245205	1.30668493	0.69173973	1.09909589	1.26489041	0.88915068	0.31728767	0.87601370	0.84528767	0.53624658	0.12310959	0.56605479	0.27810959	0.09854795	0.30030137	0.74035616	-0.02056160	0.15276712
123.00000000	2.15043836	2.36869863	2.23931507	1.66860274	1.82556164	1.20906849	1.75532877	1.82716438	1.89289041	2.04889041	2.06616438	0.68460274	0.97535616	1.09790411	1.45973973	1.33223288	2.39171233	2.31695890	1.27954795	1.94869863	0.93841096	1.36945205	1.75900000	1.59773973	1.17386301	1.33427397	1.69167123	1.32552055	0.62523288	0.78845205	0.36363014	0.65053425	0.60653425	1.09490411	0.50750685	0.41123288
123.33333300	1.38998630	1.89231507	1.72315068	1.78041096	1.59858904	0.28360274	1.39364384	1.10387671	1.44691781	1.57569863	1.03484932	0.85935616	0.63078082	1.29469863	1.02582192	0.80116438	1.66028767	1.68515068	0.91008219	1.04879452	0.45108219	1.13593151	1.10180822	1.02461644	0.79652055	0.65478082	1.17952055	0.56809589	0.49224658	0.54208219	-0.09624660	-0.11506850	0.64110959	-0.01419180	-0.15783560	0.21593151
123.66666700	1.10534247	1.44842466	2.22178082	1.39038356	1.85804110	0.19045205	0.93552055	0.66627397	1.44461644	1.40526027	1.07038356	1.05820548	0.27069863	1.88165753	0.62930137	0.60027397	1.04467123	1.91145205	1.02854795	0.89389041	0.54358904	0.85698630	1.06835616	0.86027397	0.14036986	0.91347945	0.76200000	-0.27595890	0.06154795	0.45643836	-0.42908220	-0.43816440	0.26234247	-0.15035620	0.00421918	0.27823288
124.00000000	1.69053425	1.58106849	2.00932877	1.77906849	2.32142466	1.00883562	1.45297260	1.47620548	1.63631507	1.14369863	0.63680822	1.58584932	0.01200000	1.57558904	1.14180822	1.45880822	1.89595890	1.51189041	1.35246575	1.30450685	1.33752055	1.20213699	1.68964384	1.34006849	0.53501370	0.95749315	1.18409589	0.90739726	0.43076712	0.70627397	-0.23106850	0.23534247	0.47860274	0.00001370	0.23239726	0.29039726
124.33333300	1.88868493	1.39741096	1.29568493	1.67923288	1.79936986	1.07382192	0.81535616	1.01238356	1.06564384	1.25541096	0.50894521	0.98787671	0.20510959	0.49502740	0.88084932	1.13464384	1.90509589	1.21228767	0.55356164	1.06090411	1.19209589	0.99627397	1.61156164	0.83706849	0.52443836	0.54261644	0.88343836	0.86654795	0.45327397	0.72680822	-0.24826030	-0.20676710	0.52753425	0.24887671	0.25619178	0.36434247
124.66666700	2.23084932	1.22626027	0.79446575	1.25224658	1.28730137	0.62045205	0.51823288	0.32763014	0.84217808	1.31757534	0.67656164	0.29028767	0.20315068	0.50667123	0.19043836	0.85238356	1.53419178	1.05963014	0.15872603	0.71609589	0.64113699	0.84778082	1.22216438	0.46057534	0.26073973	0.57695890	0.39498630	0.48113699	-0.01582190	0.24316438	-0.23628770	-0.46209590	0.51124658	-0.16276710	0.25615068	0.50913699
125.00000000	1.87758904	1.05515068	1.01784932	1.08023288	1.04089041	0.15171233	0.52127397	0.28738356	0.94479452	1.12976712	-0.20813700	0.32926027	0.21534247	0.22967123	0.12605479	0.58160274	1.66912329	1.30182192	0.44575342	0.34687671	0.38597260	0.98789041	1.17042466	0.30983562	0.00028767	0.29046575	0.00645205	0.51179452	-0.08389040	0.16943836	-0.39530140	0.02972603	0.38558904	-0.51654790	0.10001370	0.20882192
125.33333300	1.58324658	1.89056164	1.52650685	1.15605479	1.52739726	0.87087671	1.20213699	0.81368493	1.15509589	1.07776712	0.53069863	0.66608219	0.76938356	0.36889041	0.88127397	1.25128767	1.83883562	1.48194521	0.67300000	1.03804110	0.85743836	1.19568493	1.71912329	1.45012329	0.14787671	0.56261644	0.31846575	0.89854795	0.08600000	0.29804110	0.06957534	0.17846575	0.26639726	0.32093151	0.29858904	0.31332877
125.66666700	1.19408219	1.71573973	1.34487671	1.04839726	1.70773973	0.97858904	1.33732877	0.97683562	0.75395890	1.03012329	0.86927397	1.05353425	0.72908219	0.44846575	0.88364384	1.09304110	1.23909589	1.07819178	0.90426027	1.31228767	0.53754795	1.57943836	1.40300000	1.69878082	0.41712329	0.34205479	0.17902740	0.10257534	0.02895890	0.11700000	-0.02197260	-0.08939730	0.41710959	0.96446575	0.30152055	0.00453425
126.00000000	0.77875342	1.38317808	0.31872603	0.27260274	1.43213699	0.43594521	0.60749315	0.14456164	0.25697260	0.93290411	0.50665753	0.75353425	0.14342466	0.28034247	0.36558904	0.37535616	0.83427397	1.01668493	0.49442466	0.78510959	0.76549315	1.33043836	0.61663014	0.75168493	-0.20847950	0.15145205	-0.05793150	-0.25817810	-0.65613700	-0.03149320	-0.76591780	-0.44354790	-0.05168490	-0.11976710	0.00802740	-0.23854790
126.33333300	1.17028767	1.25420548	0.53161644	-0.04932880	1.25778082	0.73294521	0.40524658	0.60906849	0.80080822	1.19580822	0.60769863	0.33465753	0.36119178	0.40515068	0.74231507	0.14434247	1.08653425	1.03450685	0.43350685	0.90902740	1.10354795	1.32187671	1.21532877	1.23561644	0.27167123	0.08190411	0.08086301	0.11791781	-0.06682190	0.24426027	-0.37338360	0.10156164	0.03117808	0.37221918	-0.22067120	0.09369863
126.66666700	2.00616438	1.24764384	0.55767123	0.30383562	1.23139726	0.02104110	0.97241096	0.60794521	0.53321918	0.91567123	0.69860274	0.42968493	0.63182192	0.86621918	0.58857534	0.24104110	0.62694521	0.68108219	0.15808219	0.88573973	1.31075342	1.11282192	1.33461644	1.11891781	0.52343836	0.24163014	0.19813699	0.40172603	0.36145205	0.26576712	0.14561644	0.34257534	-0.06057530	0.44449315	-0.09815070	-0.00889040
127.00000000	1.08228767	0.66154795	-0.06175340	0.66604110	0.59173973	-0.42300000	0.18701370	0.30957534	0.25494521	-0.02565750	0.38361644	0.30306849	0.00904110	1.06467123	0.34760274	0.23879452	-0.08127400	0.54249315	0.56108219	0.26463014	1.12813699	0.16646575	0.43184932	0.09873973	0.52421918	-0.20645210	-0.27987670	0.39593151	0.15231507	-0.05019180	-0.28490410	-0.13638360	-0.38384930	0.53635616	-0.73853420	-0.27060270
127.33333300	0.84993151	0.21034247	-0.25339730	-0.06280820	0.60398630	-0.77357530	0.17091781	-0.25763010	0.02067123	0.08846575	-0.16365750	0.05169863	0.24465753	0.53404110	-0.01200000	0.26420548	-0.11445210	0.93394521	0.77527397	0.19764384	0.61439726	0.33938356	0.20893151	-0.09216440	0.09587671	-0.33643840	-0.04342470	0.34109589	0.10326027	-0.00158900	-0.61145210	-0.17946580	-0.10068490	-0.35479450	-0.17519180	-0.32219180
127.66666700	1.43553425	0.41475342	0.47749315	0.58073973	1.17986301	-0.17019180	0.55315068	0.09182192	0.51853425	0.76371233	0.23764384	0.39365753	0.53532877	0.46500000	0.59605479	0.78623288	0.52957534	0.84486301	0.65497260	0.46227397	1.20264384	1.05521918	1.21694521	0.25205479	0.49268493	-0.38861640	0.49089041	0.84565753	0.37195890	0.30734247	0.07943836	-0.06028770	0.12831507	0.41317808	0.90543836	-0.04928770
128.00000000	1.11809589	0.51501370	0.93213699	0.78050685	0.40195890	0.06294521	0.59621918	0.18254795	0.57861644	0.71738356	0.36680822	0.28875342	0.14086301	-0.07631510	0.54383562	0.41787671	0.31752055	0.84309589	0.19206849	0.01649315	0.76978082	0.90169863	0.64686301	0.59095890	0.95191781	0.25532877	0.16427397	0.84386301	-0.01819180	0.67235616	-0.14649320	-0.20901370	0.35030137	0.30569863	0.29495890	-0.01071230
128.33333300	1.47106849	0.00321918	0.25176712	-0.04209590	-0.22165750	0.38587671	0.10235616	-0.18898630	0.02742466	0.43960274	-0.28601370	-0.44286300	0.10097260	0.17626027	0.24761644	0.48035616	0.44150685	0.05041096	0.59061644	0.40658904	0.56224658	0.52726027	0.36210959	0.06309589	0.66112329	0.41823288	-0.39967120	0.41124658	0.07445205	0.36815068	-0.19880820	-0.01952050	0.51286301	0.38764384	0.00284932	-0.08930140
128.66666700	0.80368493	0.12379452	0.30868493	0.32397260	-0.26265750	1.05142466	0.12117808	-0.38186300	0.29494521	0.29141096	0.19721918	0.14816438	0.33827397	0.03335616	0.26101370	0.50757534	0.02015068	-0.02747950	0.61560274	0.74330137	0.41149315	0.94334247	0.37379452	0.11295890	0.62269863	0.46487671	0.11228767	0.69508219	0.51978082	0.45395890	-0.04717810	0.13543836	0.58310959	0.32500000	0.44045205	0.35367123
129.00000000	0.45767123	-0.14243840	-0.09778080	-0.02435620	-0.05587670	0.04361644	0.11545205	-0.42575340	0.30223288	0.29330137	-0.30810960	0.38843836	-0.00613700	-0.27350680	-0.03341100	0.65197260	0.19390411	0.33668493	0.16583562	0.09886301	0.17957534	0.62580822	0.22049315	0.02902740	0.18768493	0.85012329	0.09484932	0.18083562	0.36465753	0.52334247	-0.15827400	-0.19957530	0.66946575	0.12446575	-0.12576710	-0.00136990
129.33333300
129.66666700
130.00000000
130.33333300
130.66666700
131.00000000
131.33333300
131.66666700
132.00000000
132.33333300
132.66666700
133.00000000
133.33333300
133.66666700
134.00000000
134.33333300
134.66666700
135.00000000
135.33333300
135.66666700
136.00000000
136.33333300
136.66666700
137.00000000
137.33333300
137.66666700
138.00000000
138.33333300
138.66666700
139.00000000
139.33333300
139.66666700
140.00000000
140.33333300
140.66666700
141.00000000
141.33333300
141.66666700
142.00000000
142.33333300
142.66666700
143.00000000
143.33333300
143.66666700
144.00000000
144.33333300
144.66666700
145.00000000
145.33333300
145.66666700
146.00000000
146.33333300
146.66666700
147.00000000
147.33333300
147.66666700
148.00000000
148.33333300
148.66666700
149.00000000
149.33333300
149.66666700
150.00000000
150.33333300
150.66666700
151.00000000
151.33333300
151.66666700
152.00000000
152.33333300
152.66666700
153.00000000
153.33333300
153.66666700
154.00000000
154.33333300
154.66666700
155.00000000
155.33333300
155.66666700
156.00000000
156.33333300
156.66666700
157.00000000
157.33333300
157.66666700
158.00000000
158.33333300
158.66666700
159.00000000
159.33333300
159.66666700
160.00000000
160.33333300
160.66666700
161.00000000
161.33333300
161.66666700
162.00000000
162.33333300
162.66666700
163.00000000
163.33333300
163.66666700
164.00000000
164.33333300
164.66666700
165.00000000
165.33333300
165.66666700
166.00000000
166.33333300
166.66666700
167.00000000
167.33333300
167.66666700
168.00000000
168.33333300
168.66666700
169.00000000
169.33333300
169.66666700
170.00000000
170.33333300
170.66666700
171.00000000
171.33333300
171.66666700
172.00000000
172.33333300
172.66666700
173.00000000
173.33333300
173.66666700
174.00000000
174.33333300
174.66666700
175.00000000
175.33333300
175.66666700
176.00000000
176.33333300
176.66666700
177.00000000
177.33333300
177.66666700
178.00000000
178.33333300
178.66666700
179.00000000
179.33333300
179.66666700
180.00000000
180.33333300
180.66666700
181.00000000
181.33333300
181.66666700
182.00000000
182.33333300
182.66666700
183.00000000
183.33333300
183.66666700
184.00000000
184.33333300
184.66666700
185.00000000
185.33333300
185.66666700
186.00000000
186.33333300
186.66666700
187.00000000
187.33333300
187.66666700
188.00000000
188.33333300
188.66666700
189.00000000
189.33333300
189.66666700
190.00000000
190.33333300
190.66666700
191.00000000
191.33333300
191.66666700
192.00000000
192.33333300
192.66666700
193.00000000
193.33333300
193.66666700
194.00000000
194.33333300
194.66666700
195.00000000
195.33333300
195.66666700
196.00000000
196.33333300
196.66666700
197.00000000
197.33333300
197.66666700
198.00000000
198.33333300
198.66666700
199.00000000
199.33333300
199.66666700
200.00000000
200.33333300
200.66666700
201.00000000
201.33333300
201.66666700
202.00000000
202.33333300
202.66666700
203.00000000
203.33333300
203.66666700
204.00000000
204.33333300
204.66666700
205.00000000
205.33333300
205.66666700
206.00000000
206.33333300
206.66666700
207.00000000
207.33333300
207.66666700
208.00000000
208.33333300
208.66666700
209.00000000
209.33333300
209.66666700
210.00000000
210.33333300
210.66666700
211.00000000
211.33333300
211.66666700
212.00000000
212.33333300
212.66666700
213.00000000
213.33333300
213.66666700
214.00000000
214.33333300
214.66666700
215.00000000
215.33333300
215.66666700
216.00000000
216.33333300
216.66666700
217.00000000
217.33333300
217.66666700
218.00000000
218.33333300
218.66666700
219.00000000
219.33333300
219.66666700
220.00000000
220.33333300
220.66666700
221.00000000
221.33333300
221.66666700
222.00000000
222.33333300
222.66666700
223.00000000
223.33333300
223.66666700
224.00000000
224.33333300
224.66666700
225.00000000
225.33333300
225.66666700
226.00000000
226.33333300
226.66666700
227.00000000
227.33333300
227.66666700
228.00000000
228.33333300
228.66666700
229.00000000
229.33333300
229.66666700
230.00000000
230.33333300
230.66666700
231.00000000
231.33333300
231.66666700
232.00000000
232.33333300
232.66666700
233.00000000
233.33333300
233.66666700
234.00000000
234.33333300
234.66666700
235.00000000
235.33333300
235.66666700
236.00000000
236.33333300
236.66666700
237.00000000
237.33333300
237.66666700
238.00000000
238.33333300
238.66666700
239.00000000
239.33333300
239.66666700
240.00000000
240.33333300
240.66666700
241.00000000
241.33333300
241.66666700
242.00000000
242.33333300
242.66666700
243.00000000
243.33333300
243.66666700
244.00000000
244.33333300
244.66666700
245.00000000
245.33333300
245.66666700
246.00000000
246.33333300
246.66666700
247.00000000
247.33333300
247.66666700
248.00000000
248.33333300
248.66666700
249.00000000
249.33333300
249.66666700
250.00000000
250.33333300
250.66666700
251.00000000
251.33333300
251.66666700
252.00000000
252.33333300
252.66666700
253.00000000
253.33333300
253.66666700
254.00000000
254.33333300
254.66666700
255.00000000
255.33333300
255.66666700
256.00000000
256.33333300
256.66666700
257.00000000
257.33333300
257.66666700
258.00000000
258.33333300
258.66666700
259.00000000
259.33333300
259.66666700
260.00000000
260.33333300
260.66666700
261.00000000
261.33333300
261.66666700
262.00000000
262.33333300
262.66666700
263.00000000
263.33333300
263.66666700
264.00000000
264.33333300
264.66666700
