# Supplementary material for: Intracellular potassium levels orchestrate circadian rhythmicity and cell division
Source: Nat Commun. 2026 May 22;17:6738. doi: 10.1038/s41467-026-73351-2 (PMC13385874; doi:10.1038/s41467-026-73351-2)
Supplement: Supplementary file 8 — Source Data [file 41467_2026_73351_MOESM8_ESM.zip › Source data/4c.txt]

Time, hrs	Geminin	Cdt1	Venus
0.0	321.649	499.556	434.586
0.3	337.273	570.339	463.240
0.6	348.801	606.813	471.756
0.9	368.320	654.846	488.591
1.2	388.028	699.374	491.327
1.5	411.571	753.494	508.977
1.8	425.391	750.579	506.165
2.1	417.328	694.041	482.690
2.4	422.027	685.553	478.887
2.7	434.675	690.868	477.646
3.0	449.037	733.196	481.145
3.3	492.183	782.349	505.484
3.6	445.701	619.991	463.985
3.9	471.542	638.612	460.600
4.2	458.517	608.203	439.997
4.5	492.361	643.615	438.250
4.8	473.389	556.373	419.528
5.1	459.586	488.955	396.648
5.4	465.452	444.479	386.651
5.7	464.121	389.573	374.331
6.0	466.948	344.309	364.481
6.3	466.830	290.618	342.382
6.6	447.423	228.612	330.498
6.9	445.815	186.850	326.522
7.2	472.398	153.858	312.599
7.5	486.075	146.482	303.485
7.8	471.475	147.210	308.873
8.1	462.673	143.884	307.853
8.4	463.446	143.135	306.691
8.7	452.612	148.021	298.104
9.0	471.617	146.229	301.278
9.3	487.434	145.129	300.878
9.6	480.110	146.694	308.239
9.9	474.951	148.973	303.670
10.2	449.691	146.434	305.044
10.5	478.025	145.578	297.563
10.8	489.968	147.419	297.379
11.1	500.608	145.556	295.797
11.4	505.353	147.368	294.701
11.7	488.621	146.063	300.857
12.0	516.415	146.663	298.330
12.3	496.873	147.115	301.439
12.6	508.411	147.652	296.914
12.9	502.372	149.424	296.810
13.2	516.439	146.843	297.843
13.5	524.346	149.768	293.358
13.8	577.736	149.511	294.392
14.1	526.745	149.145	295.732
14.4	590.462	146.500	288.931
14.7	549.952	146.680	289.720
15.0	543.412	146.939	297.216
15.3	531.000	146.538	292.945
15.6	538.683	146.375	292.730
15.9	604.295	146.765	293.014
16.2	580.441	147.791	290.935
16.5	547.812	147.471	288.561
16.8	637.782	146.299	282.523
17.1	612.341	145.916	286.791
17.4	615.176	148.214	285.160
17.7	609.022	146.808	291.586
18.0	624.947	146.886	286.117
18.3	611.170	147.249	282.504
18.6	651.213	150.320	285.017
18.9	610.843	146.450	288.866
19.2	666.633	151.162	288.630
19.5	584.891	150.650	287.263
19.8	622.961	149.446	285.506
20.1	611.197	148.109	285.285
20.4	588.801	146.320	283.695
20.7	599.549	148.742	290.684
21.0	625.080	148.907	290.222
21.3	630.552	145.923	288.884
21.6	586.661	144.933	289.653
21.9	586.535	145.516	287.173
22.2	580.791	148.434	288.556
22.5	593.881	148.748	285.593
22.8	660.575	146.640	283.192
23.1	593.269	147.568	285.328
23.4	595.339	147.562	279.585
23.7	568.513	146.276	282.571
24.0	587.034	146.122	286.743
24.3	568.135	147.437	285.791
24.6	634.951	146.706	280.434
24.9	640.593	147.265	283.131
25.2	595.957	146.467	280.611
25.5	634.313	148.593	284.369
25.8	658.467	148.057	286.092
26.1	670.201	149.362	288.126
26.4	1045.630	149.203	285.991
26.7	992.714	150.324	282.923
27.0	911.748	152.078	283.442
27.3	940.921	155.668	283.395
27.6	861.933	156.416	283.964
27.9	879.844	156.775	290.307
28.2	812.520	159.040	286.190
28.5	742.844	161.325	287.743
28.8	726.399	164.694	287.900
29.1	762.848	168.595	290.895
29.4	671.717	168.558	286.452
29.7	658.732	169.053	289.572
30.0	590.997	170.039	285.131
30.3	594.564	172.791	290.507
30.6	583.695	177.742	283.168
30.9	552.403	183.468	288.054
31.2	490.067	194.513	298.160
31.5	372.702	204.935	300.179
31.8	311.522	214.964	292.719
32.1	307.752	247.322	305.083
32.4	295.669	294.976	312.544
32.7	293.135	255.603	305.152
33.0	287.693	297.896	314.472
33.3	289.443	257.988	307.951
33.6	289.440	256.240	307.516
33.9	290.807	293.155	320.275
34.2	292.254	267.402	305.818
34.5	288.478	259.197	309.779
34.8	289.061	275.214	315.259
35.1	292.744	314.205	330.894
35.4	289.783	291.941	317.399
35.7	291.201	322.527	331.689
36.0	290.876	343.258	334.059
36.3	298.544	368.508	350.017
36.6	295.063	380.750	354.664
36.9	297.572	413.625	362.268
37.2	301.385	431.387	359.528
37.5	305.532	489.208	378.892
37.8	300.749	511.580	384.466
38.1	312.846	588.002	402.766
38.4	323.105	689.493	427.412
38.7	326.729	794.949	458.655
39.0	330.180	823.597	457.444
39.3	321.625	749.540	439.074
39.6	331.068	861.352	470.232
39.9	332.800	862.907	472.784
40.2	343.858	950.868	494.639
40.5	341.174	916.071	483.770
40.8	350.011	978.172	492.279
41.1	344.061	924.259	475.557
41.4	361.814	1015.780	502.146
41.7	370.964	1058.480	511.752
42.0	369.636	1006.510	484.749
42.3	394.813	1101.210	508.992
42.6	410.203	1139.860	527.315
42.9	410.073	1122.330	508.819
43.2	415.108	1062.200	502.802
43.5	429.950	1056.460	498.248
43.8	420.380	989.248	482.402
44.1	435.978	1001.320	489.802
44.4	444.188	990.785	479.056
44.7	461.342	991.840	482.214
45.0	452.473	911.212	459.523
45.3	455.713	836.270	440.472
45.6	454.825	794.741	432.025
45.9	477.570	792.796	436.368
46.2	487.070	736.934	425.456
46.5	472.382	646.248	398.776
46.8	464.433	561.973	376.677
47.1	461.292	504.568	363.375
47.4	481.618	471.237	352.514
47.7	462.274	387.309	328.300
48.0	468.814	331.351	315.426
48.3	473.048	278.299	301.321
48.6	496.315	237.842	289.804
48.9	472.922	182.505	272.221
49.2	515.147	156.512	266.161
49.5	492.320	151.303	265.844
49.8	527.575	149.775	265.922
50.1	480.618	150.800	264.848
50.4	509.763	148.426	260.597
50.7	488.517	148.321	257.714
51.0	539.175	148.653	258.665
51.3	528.757	150.012	259.638
51.6	561.105	149.908	261.774
51.9	556.358	150.629	258.869
52.2	554.870	149.717	257.890
52.5	566.603	150.000	259.819
52.8	546.601	151.741	259.304
53.1	561.354	148.618	259.276
53.4	557.903	149.192	258.319
53.7	554.938	150.804	258.853
54.0	535.509	151.235	257.816
54.3	608.614	148.364	257.998
54.6	595.079	150.526	255.242
54.9	621.664	150.699	261.548
55.2	612.198	149.708	258.786
55.5	596.827	148.873	257.751
55.8	602.144	149.697	258.000
56.1	624.870	149.865	257.048
56.4	651.160	150.785	255.541
56.7	602.840	151.675	254.346
57.0	586.021	150.591	258.365
57.3	623.875	148.106	259.374
57.6	650.245	149.691	255.140
57.9	663.723	151.418	255.131
58.2	614.192	150.490	267.101
58.5	659.008	152.131	297.983
58.8	618.332	149.373	262.061
59.1	631.198	149.532	259.813
59.4	637.604	148.985	259.313
59.7	653.878	150.368	254.129
60.0	636.474	150.864	253.247
60.3	659.717	153.067	255.942
60.6	671.683	148.772	254.607
60.9	670.009	150.363	254.121
61.2	657.999	150.059	254.032
61.5	643.475	148.870	251.729
61.8	692.134	148.541	254.751
62.1	652.345	150.692	256.734
62.4	626.273	152.218	256.713
62.7	660.015	150.415	256.667
63.0	644.658	149.900	255.911
63.3	632.936	149.821	254.153
63.6	708.012	150.400	257.686
63.9	743.885	152.583	257.201
64.2	1630.920	160.278	275.591
64.5	1150.150	152.649	264.039
64.8	1091.060	154.276	265.338
65.1	1129.860	156.690	261.607
65.4	1086.420	158.395	264.142
65.7	1062.120	161.216	268.509
66.0	768.515	158.205	259.680
66.3	757.318	161.520	262.428
66.6	759.633	161.276	266.370
66.9	696.217	169.601	267.895
67.2	655.469	172.170	260.156
67.5	545.069	170.993	262.679
67.8	603.869	170.286	266.556
68.1	531.707	172.419	262.574
68.4	361.338	171.834	270.649
68.7	329.340	195.767	271.074
69.0	289.107	227.159	276.706
69.3	277.207	266.474	276.607
69.6	280.866	281.414	286.968
69.9	275.738	254.497	277.103
70.2	278.285	260.055	279.480
70.5	278.296	258.511	281.760
70.8	276.888	270.724	279.077
71.1	279.220	274.590	280.624
71.4	280.050	255.373	278.817
71.7	276.620	282.522	291.127
72.0	281.255	307.670	294.106
72.3	281.931	277.635	284.485
72.6	282.663	265.858	285.778
72.9	284.026	243.038	280.294
73.2	278.721	247.324	277.978
73.5	285.120	221.201	271.588
73.8	282.410	233.503	275.435
74.1	291.399	260.601	292.627
74.4	291.064	343.358	293.850
74.7	282.669	339.831	296.096
75.0	283.487	242.050	281.287
75.3	289.996	254.886	286.064
75.6	289.432	300.410	295.847
75.9	283.306	265.781	289.352
76.2
76.5
76.8
77.1
77.4
77.7
78.0
78.3
78.6
78.9
79.2
79.5
79.8
80.1
80.4
80.7
81.0
81.3
81.6
81.9
82.2
82.5
82.8
83.1
83.4
83.7
84.0
84.3
84.6
84.9
85.2
85.5
85.8
86.1
86.4
86.7
87.0
87.3
87.6
87.9
88.2
88.5
88.8
89.1
89.4
89.7
90.0
90.3
90.6
90.9
91.2
91.5
91.8
92.1
92.4
92.7
93.0
93.3
93.6
93.9
94.2
94.5
94.8
95.1
95.4
95.7
96.0
96.3
96.6
96.9
97.2
97.5
97.8
98.1
98.4
98.7
99.0
99.3
99.6
99.9
100.2
100.5
100.8
101.1
101.4
101.7
102.0
102.3
102.6
102.9
103.2
103.5
103.8
104.1
104.4
104.7
105.0
105.3
105.6
105.9
106.2
106.5
106.8
107.1
107.4
107.7
108.0
108.3
108.6
108.9
109.2
109.5
109.8
110.1
110.4
110.7
111.0
111.3
111.6
111.9
112.2
112.5
112.8
113.1
113.4
113.7
114.0
114.3
114.6
114.9
115.2
115.5
115.8
116.1
116.4
116.7
117.0
117.3
117.6
117.9
118.2
118.5
118.8
119.1
119.4
119.7
120.0
120.3
120.6
120.9
121.2
121.5
121.8
122.1
122.4
122.7
123.0
123.3
123.6
123.9
124.2
124.5
124.8
125.1
125.4
125.7
126.0
126.3
126.6
126.9
127.2
127.5
127.8
128.1
128.4
128.7
129.0
129.3
129.6
129.9
130.2
130.5
130.8
131.1
131.4
131.7
132.0
132.3
132.6
132.9
133.2
133.5
133.8
134.1
134.4
134.7
135.0
135.3
135.6
135.9
136.2
136.5
136.8
137.1
137.4
137.7
138.0
138.3
138.6
138.9
139.2
139.5
139.8
140.1
140.4
140.7
141.0
141.3
141.6
141.9
142.2
142.5
142.8
143.1
143.4
143.7
144.0
144.3
144.6
144.9
145.2
145.5
145.8
146.1
146.4
146.7
147.0
147.3
147.6
147.9
148.2
148.5
148.8
149.1
149.4
149.7
150.0
150.3
150.6
150.9
151.2
151.5
151.8
152.1
152.4
152.7
153.0
153.3
153.6
153.9
154.2
154.5
154.8
155.1
155.4
155.7
156.0
156.3
156.6
156.9
157.2
157.5
157.8
158.1
158.4
158.7
159.0
159.3
159.6
159.9
160.2
160.5
160.8
161.1
161.4
161.7
162.0
162.3
162.6
162.9
163.2
163.5
163.8
164.1
164.4
164.7
165.0
165.3
165.6
165.9
166.2
166.5
166.8
167.1
167.4
167.7
168.0
168.3
168.6
168.9
169.2
169.5
169.8
170.1
170.4
170.7
171.0
171.3
171.6
171.9
172.2
172.5
172.8
173.1
173.4
173.7
174.0
174.3
174.6
174.9
175.2
175.5
175.8
176.1
176.4
176.7
177.0
177.3
177.6
177.9
178.2
178.5
178.8
179.1
179.4
179.7
180.0
180.3
180.6
180.9
181.2
181.5
181.8
182.1
182.4
182.7
183.0
183.3
183.6
183.9
184.2
184.5
184.8
185.1
185.4
185.7
186.0
186.3
186.6
186.9
187.2
187.5
187.8
188.1
188.4
188.7
189.0
189.3
189.6
189.9
190.2
190.5
190.8
191.1
191.4
191.7
192.0
192.3
192.6
192.9
193.2
193.5
193.8
194.1
194.4
194.7
195.0
195.3
195.6
195.9
196.2
196.5
