# Supplementary material for: Intracellular potassium levels orchestrate circadian rhythmicity and cell division
Source: Nat Commun. 2026 May 22;17:6738. doi: 10.1038/s41467-026-73351-2 (PMC13385874; doi:10.1038/s41467-026-73351-2)
Supplement: Supplementary file 8 — Source Data [file 41467_2026_73351_MOESM8_ESM.zip › Source data/3c and S3h.txt]

	Control D 36	Control D 36	Control D 36	Control D 36	Control D 36	Control D 36	0K D 36 2h	0K D 36 2h	0K D 36 2h	0K D 36 2h	0K D 36 2h	0K D 36 2h	0K D 36 4h	0K D 36 4h	0K D 36 4h	0K D 36 4h	0K D 36 4h	0K D 36 4h	50K D 36 2h	50K D 36 2h	50K D 36 2h	50K D 36 2h	50K D 36 2h	50K D 36 2h	50K D 36 4h	50K D 36 4h	50K D 36 4h	50K D 36 4h	50K D 36 4h	50K D 36 4h
36	122	122	120	130	131	126	122	122	120	130	131	126	122	122	120	130	131	126	122	122	120	130	131	126	122	122	120	130	131	126
38	123	135	128	125	130	128	90	100	81	82	95	90	90	100	81	82	95	90	127	130	135	130	128	122	127	130	135	130	128	122
40	130	120	135	120	118	126	117	100	99	110	101	99	88	80	83	90	87	88	162	153	149	152	145	144	131	125	145	138	127	130
42	125	121	130	138	139	134	120	122	124	120	115	110	90	108	110	100	110	100	160	170	167	160	162	164	160	149	157	150	155	152
44	127	130	135	130	128	132	140	131	135	128	130	122	120	122	131	135	110	120	160	160	160	158	165	166	160	152	156	151	155	160
46	127	139	132	132	135	130	140	144	138	144	140	139	140	136	128	129	135	135	161	162	165	168	165	167	172	180	164	168	165	166
48	135	133	135	130	131	126	148	150	145	148	150	152	144	136	140	135	135	138	158	160	165	160	162	164	170	162	172	178	170	174
50	130	130	129	128	134	131	145	140	144	144	148	135	140	142	135	145	140	140	160	165	166	162	170	168	167	164	167	160	170	165
54	133	140	120	133	132	130	144	150	142	150	155	140	145	150	137	140	144	142	178	163	173	182	165	170	174	176	177	169	178	180
