# Supplementary material for: Intracellular potassium levels orchestrate circadian rhythmicity and cell division
Source: Nat Commun. 2026 May 22;17:6738. doi: 10.1038/s41467-026-73351-2 (PMC13385874; doi:10.1038/s41467-026-73351-2)
Supplement: Supplementary file 8 — Source Data [file 41467_2026_73351_MOESM8_ESM.zip › Source data/4b.txt]

time	Geminin	Cdt1	Venus
0.0	303.712	190.657	351.258
0.3	303.465	200.308	360.162
0.6	308.784	219.840	379.638
0.9	315.209	231.936	388.150
1.2	316.319	265.590	411.819
1.5	323.060	296.930	439.975
1.8	322.890	303.295	435.916
2.1	326.476	335.159	451.751
2.4	338.901	388.235	487.793
2.7	344.175	417.249	504.558
3.0	348.910	456.778	520.005
3.3	357.809	491.636	544.045
3.6	359.773	515.118	563.934
3.9	365.008	520.514	571.178
4.2	369.066	558.004	591.687
4.5	368.520	587.143	603.865
4.8	382.220	641.672	631.096
5.1	386.910	641.906	637.938
5.4	390.888	689.841	665.785
5.7	404.520	742.431	690.270
6.0	419.038	823.271	728.867
6.3	412.887	829.423	726.185
6.6	425.194	893.346	765.527
6.9	432.837	936.712	782.967
7.2	443.927	1000.770	820.349
7.5	445.957	1037.690	832.026
7.8	455.530	1066.740	856.987
8.1	451.750	1065.810	858.771
8.4	477.520	1175.090	917.872
8.7	483.754	1226.220	923.629
9.0	491.493	1297.540	978.329
9.3	489.175	1271.610	953.351
9.6	481.300	1190.620	927.883
9.9	495.886	1318.250	976.169
10.2	491.055	1310.610	967.353
10.5	510.105	1377.400	998.450
10.8	513.743	1397.930	1016.740
11.1	517.125	1407.860	1018.250
11.4	528.940	1470.170	1049.750
11.7	517.068	1437.720	1029.780
12.0	536.342	1503.980	1083.940
12.3	538.837	1525.820	1086.040
12.6	542.691	1544.810	1100.610
12.9	530.198	1471.140	1069.710
13.2	531.483	1484.170	1058.760
13.5	554.138	1591.510	1121.150
13.8	560.090	1614.630	1118.770
14.1	543.698	1602.650	1120.960
14.4	568.189	1660.950	1171.940
14.7	590.877	1782.210	1221.930
15.0	577.161	1674.380	1176.660
15.3	626.682	1849.230	1274.590
15.6	615.004	1712.460	1216.920
15.9	639.475	1760.780	1257.570
16.2	660.159	1755.460	1239.910
16.5	669.633	1739.780	1217.520
16.8	705.017	1770.600	1251.180
17.1	687.259	1654.910	1176.850
17.4	699.181	1534.480	1125.540
17.7	656.245	1388.010	1030.750
18.0	696.391	1367.190	1013.980
18.3	698.165	1316.730	982.335
18.6	699.319	1185.710	892.126
18.9	675.996	1003.960	799.300
19.2	690.620	896.444	755.192
19.5	697.948	766.137	674.528
19.8	676.631	642.513	586.470
20.1	690.670	510.804	506.022
20.4	696.281	387.338	423.272
20.7	670.843	254.624	339.550
21.0	642.584	176.776	286.436
21.3	677.956	159.127	272.171
21.6	739.232	153.991	269.897
21.9	689.973	151.226	267.708
22.2	753.822	151.552	270.340
22.5	775.966	152.114	267.733
22.8	800.528	150.043	266.715
23.1	801.020	151.141	265.605
23.4	756.683	152.823	269.585
23.7	870.247	150.432	268.405
24.0	879.093	148.979	267.578
24.3	849.633	149.856	267.788
24.6	858.229	147.322	267.926
24.9	902.155	149.853	269.669
25.2	964.613	148.363	269.335
25.5	999.827	146.848	269.338
25.8	998.060	150.528	269.464
26.1	994.304	146.029	267.492
26.4	1066.100	148.547	271.108
26.7	1074.170	149.370	269.807
27.0	1021.830	147.984	265.569
27.3	1024.070	148.028	267.482
27.6	1106.200	150.821	271.228
27.9	1076.020	148.681	271.885
28.2	1113.510	145.730	272.039
28.5	1158.940	148.912	269.227
28.8	1195.630	150.224	268.171
29.1	1133.750	147.977	268.894
29.4	1280.000	151.880	272.167
29.7	1286.430	150.851	271.877
30.0	1230.920	151.640	278.230
30.3	1305.000	151.621	266.021
30.6	1359.050	150.655	269.775
30.9	1446.710	149.101	268.471
31.2	1520.910	151.781	271.578
31.5	1450.520	147.614	270.539
31.8	1480.910	149.635	270.396
32.1	1445.540	148.384	267.776
32.4	1583.290	150.238	271.342
32.7	1551.420	150.142	269.468
33.0	1322.170	150.742	264.784
33.3	1382.170	150.099	263.715
33.6	1495.760	150.121	264.460
33.9	1476.930	148.472	268.278
34.2	1513.240	154.671	265.523
34.5	1533.760	153.113	269.340
34.8	1606.340	150.743	270.118
35.1	1554.840	152.874	271.172
35.4	1756.120	154.780	275.246
35.7	1741.760	156.684	273.632
36.0	1803.580	156.809	274.136
36.3	1769.530	150.388	272.427
36.6	1910.910	149.805	274.703
36.9	2002.650	150.944	277.394
37.2	1976.550	153.204	275.929
37.5	1916.610	149.633	272.092
37.8	1976.780	154.286	275.661
38.1	2051.240	152.598	277.046
38.4	1976.340	155.880	279.578
38.7	2098.160	157.987	285.564
39.0	2149.210	159.297	288.799
39.3	2140.170	159.223	292.785
39.6	2188.460	166.071	296.494
39.9	2227.840	170.615	302.636
40.2	2171.780	175.131	311.414
40.5	2243.950	188.059	320.304
40.8	2196.690	199.122	330.469
41.1	2272.410	219.591	349.667
41.4	2224.140	242.938	364.539
41.7	2219.610	270.831	391.731
42.0	2244.210	309.613	415.938
42.3	2277.490	369.103	455.343
42.6	2296.420	419.157	485.962
42.9	2260.110	450.016	499.653
43.2	2224.250	531.104	542.608
43.5	2309.450	590.289	574.183
43.8	2250.220	635.079	610.286
44.1	2342.900	746.197	675.489
44.4	2252.670	781.928	690.000
44.7	2332.020	888.570	734.901
45.0	2183.290	890.224	713.608
45.3	2166.470	946.850	750.744
45.6	2220.900	1124.750	817.084
45.9	2087.010	1127.550	817.027
46.2	2008.230	1172.650	853.079
46.5	1889.150	1303.150	872.886
46.8	1830.210	1382.000	966.102
47.1	1677.680	1391.420	960.905
47.4	1493.430	1440.300	985.987
47.7	1374.150	1553.790	1016.880
48.0	1265.260	1634.410	1047.390
48.3	1131.110	1622.260	1037.680
48.6	961.513	1581.160	1012.070
48.9	859.768	1730.250	1063.580
49.2	759.945	1751.860	1103.570
49.5	728.246	1892.000	1164.320
49.8	729.693	1965.710	1176.730
50.1	733.583	1960.080	1176.970
50.4	757.821	2005.290	1221.680
50.7	766.013	2060.920	1261.320
51.0	760.871	2075.280	1236.120
51.3	781.185	2228.250	1305.910
51.6	783.943	2181.280	1267.570
51.9	774.551	2164.760	1240.180
52.2	766.842	2036.760	1195.060
52.5	774.647	2036.730	1189.730
52.8	762.699	2005.670	1137.120
53.1	791.336	2097.550	1213.830
53.4	875.698	2386.390	1364.460
53.7	833.258	2203.980	1229.440
54.0	895.533	2373.870	1378.430
54.3	884.268	2406.250	1382.720
54.6	960.242	2783.670	1600.860
54.9	967.592	2744.240	1545.190
55.2	964.014	2663.720	1480.850
55.5	956.174	2752.290	1498.990
55.8	991.024	2749.600	1552.090
56.1	989.336	2928.850	1579.030
56.4	994.952	3035.970	1568.130
56.7	998.042	2943.200	1581.040
57.0	998.416	3044.780	1621.860
57.3	1009.270	3073.530	1638.200
57.6	998.799	3087.650	1648.340
57.9	1001.560	3116.440	1598.110
58.2	1029.780	3153.790	1671.930
58.5	1073.400	3136.320	1709.590
58.8	1021.570	3018.460	1559.030
59.1	1108.180	3407.160	1734.920
59.4	1060.400	3234.390	1642.170
59.7	1077.140	3118.320	1639.840
60.0	1103.160	3089.930	1662.880
60.3	1099.460	3342.750	1693.230
60.6	1108.800	3352.810	1602.470
60.9	1146.140	3425.240	1747.170
61.2	1103.890	3246.030	1700.880
61.5	1092.640	3211.870	1672.520
61.8	1106.820	3264.790	1711.730
62.1	1150.160	3542.290	1819.930
62.4	1145.420	3522.770	1826.100
62.7	1182.320	3771.370	1881.320
63.0	1186.820	3744.370	1915.740
63.3	1182.120	3752.980	1918.870
63.6	1168.150	3749.750	1873.480
63.9	1168.740	3782.330	1913.650
64.2	1200.090	3945.770	1975.290
64.5	1167.070	3585.450	1831.840
64.8	1175.450	3527.810	1821.950
65.1	1150.510	3377.040	1715.000
65.4	1165.710	3370.090	1756.530
65.7	1149.640	3260.770	1694.220
66.0	1147.420	3403.110	1733.560
66.3	1122.180	3232.020	1630.480
66.6	1042.220	2922.940	1504.450
66.9	1011.690	2763.440	1428.590
67.2	1025.870	2770.690	1419.080
67.5	1040.590	2760.390	1423.280
67.8	903.351	2166.070	1133.520
68.1	1004.220	2609.610	1340.690
68.4	924.723	2302.470	1170.680
68.7	976.560	2469.260	1280.000
69.0	916.343	2183.700	1135.420
69.3	936.753	2255.120	1152.860
69.6	987.504	2371.260	1192.940
69.9	900.830	2063.630	1061.210
70.2	839.067	1858.550	950.014
70.5	921.670	2214.240	1138.440
70.8	876.851	2033.450	1052.040
71.1	954.368	2267.720	1117.530
71.4	834.888	1915.290	974.754
71.7	1002.440	2352.970	1193.730
72.0	850.161	1973.820	983.968
72.3	907.844	2160.860	1078.330
72.6	927.803	2280.530	1120.640
72.9	832.448	1893.820	930.663
73.2	814.804	1832.280	913.979
73.5	847.718	1990.150	993.461
73.8	773.212	1684.450	854.251
74.1	864.796	1981.920	990.062
74.4	800.572	1771.560	922.331
74.7	890.389	2118.350	1034.500
75.0	810.557	1797.070	925.928
75.3	804.920	1816.720	909.201
75.6	801.522	1831.360	925.365
75.9	1023.800	2522.110	1213.530
76.2	1155.130	2893.950	1404.650
76.5	1181.220	3028.680	1435.010
76.8	1125.820	2767.380	1310.010
77.1
77.4
77.7
78.0
78.3
78.6
78.9
79.2
79.5
79.8
80.1
80.4
80.7
81.0
81.3
81.6
81.9
82.2
82.5
82.8
83.1
83.4
83.7
84.0
84.3
84.6
84.9
85.2
85.5
85.8
86.1
86.4
86.7
87.0
87.3
87.6
87.9
88.2
88.5
88.8
89.1
89.4
89.7
90.0
90.3
90.6
90.9
91.2
91.5
91.8
92.1
92.4
92.7
93.0
93.3
93.6
93.9
94.2
94.5
94.8
95.1
95.4
95.7
96.0
96.3
96.6
96.9
97.2
97.5
97.8
98.1
98.4
98.7
99.0
99.3
99.6
99.9
100.2
100.5
100.8
101.1
101.4
101.7
102.0
102.3
102.6
102.9
103.2
103.5
103.8
104.1
104.4
104.7
105.0
105.3
105.6
105.9
106.2
106.5
106.8
107.1
107.4
107.7
108.0
108.3
108.6
108.9
109.2
109.5
109.8
110.1
110.4
110.7
111.0
111.3
111.6
111.9
112.2
112.5
112.8
113.1
113.4
113.7
114.0
114.3
114.6
114.9
115.2
115.5
115.8
116.1
116.4
116.7
117.0
117.3
117.6
117.9
118.2
118.5
118.8
119.1
119.4
119.7
120.0
120.3
120.6
120.9
121.2
121.5
121.8
122.1
122.4
122.7
123.0
123.3
123.6
123.9
124.2
124.5
124.8
125.1
125.4
125.7
126.0
126.3
126.6
126.9
127.2
127.5
127.8
128.1
128.4
128.7
129.0
129.3
129.6
129.9
130.2
130.5
130.8
131.1
131.4
131.7
132.0
132.3
132.6
132.9
133.2
133.5
133.8
134.1
134.4
134.7
135.0
135.3
135.6
135.9
136.2
136.5
136.8
137.1
137.4
137.7
138.0
138.3
138.6
138.9
139.2
139.5
139.8
140.1
140.4
140.7
141.0
141.3
141.6
141.9
142.2
142.5
142.8
143.1
143.4
143.7
144.0
144.3
144.6
144.9
145.2
145.5
145.8
146.1
146.4
146.7
147.0
147.3
147.6
147.9
148.2
148.5
148.8
149.1
149.4
149.7
150.0
150.3
150.6
150.9
151.2
151.5
151.8
152.1
152.4
152.7
153.0
153.3
153.6
153.9
154.2
154.5
154.8
155.1
155.4
155.7
156.0
156.3
156.6
156.9
157.2
157.5
157.8
158.1
158.4
158.7
159.0
159.3
159.6
159.9
160.2
160.5
160.8
161.1
161.4
161.7
162.0
162.3
162.6
162.9
163.2
163.5
163.8
164.1
164.4
164.7
165.0
165.3
165.6
165.9
166.2
166.5
166.8
167.1
167.4
167.7
168.0
168.3
168.6
168.9
169.2
169.5
169.8
170.1
170.4
170.7
171.0
171.3
171.6
171.9
172.2
172.5
172.8
173.1
173.4
173.7
174.0
174.3
174.6
174.9
175.2
175.5
175.8
176.1
176.4
176.7
177.0
177.3
177.6
177.9
178.2
178.5
178.8
179.1
179.4
179.7
180.0
180.3
180.6
180.9
181.2
181.5
181.8
182.1
182.4
182.7
183.0
183.3
183.6
183.9
184.2
184.5
184.8
185.1
185.4
185.7
186.0
186.3
186.6
186.9
187.2
187.5
187.8
188.1
188.4
188.7
189.0
189.3
189.6
189.9
190.2
190.5
190.8
191.1
191.4
191.7
192.0
192.3
192.6
192.9
193.2
193.5
193.8
194.1
194.4
194.7
195.0
195.3
195.6
195.9
196.2
196.5
