# Supplementary material for: Intracellular potassium levels orchestrate circadian rhythmicity and cell division
Source: Nat Commun. 2026 May 22;17:6738. doi: 10.1038/s41467-026-73351-2 (PMC13385874; doi:10.1038/s41467-026-73351-2)
Supplement: Supplementary file 8 — Source Data [file 41467_2026_73351_MOESM8_ESM.zip › Source data/S4j and S4l.txt]

0	0.5 4-AP	1 4-AP	2 4-AP	3 CsCl	6 CsCl	12 CsCl
109.8000	107.0000	119.5000	31.8900	84.4000	16.6800	1.3020
120.8000	124.8000	119.9000	44.5600	73.7300		1.1500
	115.2000	123.2000	17.4900	82.8200	27.9800
118.8000	117.3000	120.0000	40.2600	62.8500	17.4000	0.9745
130.6000	116.9000	100.9000	10.8100	89.4800	30.8400	1.7360
118.4000	109.7000		79.1500	16.6800	18.4300	1.5100
