# Supplementary material for: Intracellular potassium levels orchestrate circadian rhythmicity and cell division
Source: Nat Commun. 2026 May 22;17:6738. doi: 10.1038/s41467-026-73351-2 (PMC13385874; doi:10.1038/s41467-026-73351-2)
Supplement: Supplementary file 8 — Source Data [file 41467_2026_73351_MOESM8_ESM.zip › Source data/S4f and S4h.txt]

0	2	1	0.5	3	6	12
223.6780	212.2800	320.5570	286.3640	136.7710	306.3100	1199.6000
266.4190	146.7440	232.2260	160.9910	155.2920	198.0330	531.4120
217.9790	266.4190	225.1020	152.4430	170.9640	320.5570	443.0810
277.8160	210.8550	162.4160	192.3340	180.9370	785.0090	531.4120
313.4340	222.2530	403.1900	185.2110	302.0360	377.5450	350.4760
106.8520	319.1320	274.9670	242.1990	152.4430	1178.2300	384.6690
289.2140	257.8700	186.6350	555.6320	186.6350	453.0540	284.9400
236.5000	178.0870	255.0210	151.0180	737.9940	206.5810	438.8070
237.9250	245.0480	142.4700	243.6230	368.9970	529.9880	141.0450
294.9130	294.9130	237.9250	128.2230	230.8010	357.5990	1183.9200
368.9970	176.6630	98.3042	189.4850	435.9580	327.6810	168.1140
296.3370	217.9790	121.0990	196.6080	170.9640	142.4700	433.1080
329.1050	250.7470	136.7710	122.5240	296.3370	245.0480	676.7320
250.7470	205.1570	160.9910	118.2500	567.0300	341.9280	169.5390
237.9250	213.7050	119.6750	208.0060	152.4430	383.2440	539.9610
189.4850	142.4700	253.5960	225.1020	390.3670	312.0090	205.1570
364.7230	277.8160	272.1170	245.0480	304.8850	176.6630	651.0870
320.5570	160.9910	68.3855	153.8670	105.4280	377.5450	292.0630
208.0060	173.8130	287.7890	169.5390	276.3910	182.3610	531.4120
232.2260	89.7560	212.2800	139.6200	182.3610	210.8550	115.4010
414.5870	230.8010	182.3610	225.1020	264.9940	378.9700	1122.6600
182.3610	282.0900	482.9730	188.0600	131.0720	487.2470	485.8220
200.8820	213.7050	116.8250	185.2110	202.3070	294.9130	92.6054
165.2650	143.8950	163.8400	193.7590	185.2110	193.7590	252.1720
320.5570	176.6630	206.5810	210.8550	423.1350	337.6530	334.8040
259.2950	307.7350	178.0870	237.9250	330.5300	284.9400	303.4610
866.2160	272.1170	152.4430	98.3042	217.9790	433.1080	78.3584
219.4040	263.5690	123.9490	302.0360	146.7440	210.8550	450.2050
81.2078	253.5960	349.0510	170.9640	166.6900	188.0600	220.8280
226.5270	219.4040	183.7860	173.8130	283.5150	321.9820	1030.0600
74.0843	96.8795	433.1080	183.7860	272.1170	125.3730	227.9520
225.1020	297.7620	321.9820	213.7050	425.9850	86.9066	267.8430
243.6230	145.3190	229.3760	535.6870	259.2950	165.2650	240.7740
276.3910	205.1570	384.6690	384.6690	259.2950	407.4640	500.0690
188.0600	163.8400	160.9910	143.8950	410.3130	270.6930	579.8520
259.2950	126.7980	126.7980	156.7170	182.3610	133.9220	720.8970
188.0600	340.5030	162.4160	209.4310	290.6380	297.7620	135.3460
193.7590	239.3490	356.1750	145.3190	196.6080	413.1620	418.8610
128.2230	196.6080	246.4730	260.7200	190.9100	276.3910	156.7170
239.3490	116.8250	349.0510	292.0630	262.1440	351.9000	303.4610
272.1170	230.8010	169.5390	229.3760	186.6350	641.1140	324.8310
263.5690	277.8160	163.8400	495.7950	473.0000	351.9000	847.6950
314.8580	185.2110	196.6080	129.6480	182.3610	230.8010	173.8130
75.5090	249.3220	235.0750	139.6200	337.6530	454.4790	612.6200
353.3250	226.5270	69.8102	151.0180	445.9310	279.2410	196.6080
216.5540	182.3610	235.0750	433.1080	289.2140	651.0870	237.9250
135.3460	159.5660	163.8400	337.6530	314.8580	361.8730	172.3880
384.6690	205.1570	272.1170	242.1990	170.9640	629.7170	255.0210
245.0480	202.3070	132.4970	274.9670	168.1140	153.8670	457.3280
541.3850	249.3220	118.2500	156.7170	371.8460	198.0330	840.5720
296.3370	205.1570	521.4400	145.3190	267.8430	270.6930	374.6960
299.1870	189.4850	69.8102	175.2380	568.4550	242.1990	132.4970
232.2260	219.4040	158.1410	249.3220	125.3730	310.5840	482.9730
320.5570	233.6510	173.8130	119.6750	225.1020	290.6380	361.8730
286.3640	188.0600	202.3070	290.6380	209.4310	312.0090	316.2830
277.8160	216.5540	198.0330	309.1600	400.3400	243.6230	203.7320
492.9460	297.7620	158.1410	233.6510	233.6510	277.8160	94.0301
344.7770	216.5540	129.6480	329.1050	274.9670	212.2800	360.4490
230.8010	216.5540	532.8370	188.0600	172.3880	340.5030	400.3400
213.7050	59.8373	152.4430	158.1410	122.5240	196.6080	146.7440
121.0990	233.6510	165.2650	179.5120	316.2830	210.8550	215.1290
206.5810	146.7440	222.2530	129.6480	416.0120	310.5840	232.2260
205.1570	209.4310	139.6200	398.9150	125.3730	245.0480	170.9640
259.2950	209.4310	284.9400	202.3070	307.7350	475.8490	105.4280
300.6110	168.1140	142.4700	159.5660	266.4190	416.0120	245.0480
227.9520	205.1570	445.9310	170.9640	249.3220	225.1020	84.0572
135.3460	223.6780	400.3400	170.9640	208.0060	132.4970	160.9910
314.8580	199.4580	198.0330	148.1690	132.4970	750.8160	198.0330
387.5180	219.4040	196.6080	326.2560	183.7860	380.3940	361.8730
76.9337	390.3670	198.0330	105.4280	145.3190	447.3550	122.5240
152.4430	262.1440	186.6350	368.9970	230.8010	256.4460	71.2349
356.1750	128.2230	320.5570	333.3790	185.2110	199.4580	343.3520
249.3220	293.4880	182.3610	135.3460	245.0480	437.3820	292.0630
186.6350	188.0600	136.7710	91.1807	384.6690	304.8850	111.1260
162.4160	341.9280	212.2800	196.6080	172.3880	434.5330	470.1500
212.2800	220.8280	146.7440	414.5870	361.8730	289.2140	98.3042
236.5000	203.7320	245.0480	256.4460	293.4880	166.6900	232.2260
105.4280	217.9790	210.8550	168.1140	341.9280	216.5540	213.7050
159.5660	166.6900	183.7860	162.4160	132.4970	423.1350	289.2140
256.4460	193.7590	198.0330	195.1840	280.6660	393.2170	216.5540
309.1600	478.6990	95.4548	121.0990	227.9520	178.0870	302.0360
62.6867	173.8130	223.6780	383.2440	294.9130	229.3760	350.4760
277.8160	294.9130	225.1020	343.3520	202.3070	294.9130	142.4700
249.3220	178.0870	220.8280	113.9760	212.2800	213.7050	388.9430
302.0360	133.9220	175.2380	481.5480	237.9250	290.6380	225.1020
76.9337	272.1170	502.9180	280.6660	208.0060	346.2020	125.3730
186.6350	363.2980	535.6870	141.0450	309.1600	153.8670	129.6480
326.2560	208.0060	166.6900	148.1690	183.7860	136.7710	273.5420
74.0843	183.7860	213.7050	417.4370	149.5930	273.5420	406.0390
270.6930	242.1990	222.2530	152.4430	199.4580	250.7470	250.7470
75.5090	232.2260	302.0360	121.0990	210.8550	239.3490	491.5210
62.6867	175.2380	276.3910	361.8730	282.0900	317.7080	312.0090
195.1840	203.7320	185.2110	104.0030	373.2710	333.3790	158.1410
102.5780	179.5120	223.6780	206.5810	182.3610	206.5810	498.6440
59.8373	299.1870	203.7320	122.5240	179.5120	473.0000	266.4190
179.5120	199.4580	245.0480	175.2380	245.0480	274.9670	267.8430
250.7470	267.8430	121.0990	380.3940	128.2230	199.4580	448.7800
269.2680	279.2410	163.8400	341.9280	257.8700	284.9400	1007.2600
280.6660	418.8610	133.9220	320.5570	142.4700	312.0090	502.9180
245.0480	190.9100	458.7530	166.6900	192.3340	183.7860	524.2890
309.1600	122.5240	206.5810	138.1960	91.1807	482.9730	260.7200
233.6510	260.7200	198.0330	99.7289	310.5840	420.2860	220.8280
226.5270	104.0030	294.9130	155.2920	259.2950	440.2320	430.2590
69.8102	283.5150	132.4970	138.1960	263.5690	173.8130	380.3940
280.6660	195.1840	195.1840	209.4310	367.5720	199.4580	403.1900
249.3220	538.5360	166.6900	202.3070	525.7140	113.9760	111.1260
343.3520	277.8160	229.3760	468.7260	289.2140	112.5510	549.9330
485.8220	215.1290	136.7710	314.8580	149.5930	300.6110	283.5150
192.3340	215.1290	209.4310	437.3820	316.2830	205.1570	430.2590
183.7860	230.8010	236.5000	377.5450	302.0360	199.4580	102.5780
287.7890	267.8430	431.6840	565.6050	437.3820	262.1440	289.2140
61.2620	143.8950	156.7170	172.3880	312.0090	447.3550	200.8820
292.0630	209.4310	61.2620	190.9100	223.6780	403.1900	289.2140
296.3370	279.2410	320.5570	377.5450	363.2980	240.7740	373.2710
266.4190	246.4730	122.5240	428.8340	219.4040	319.1320	712.3490
192.3340	282.0900	182.3610	182.3610	148.1690	250.7470	404.6140
312.0090	175.2380	435.9580	151.0180	189.4850	314.8580	341.9280
300.6110	280.6660	239.3490	186.6350	404.6140	306.3100	359.0240
256.4460	206.5810	239.3490	245.0480	253.5960	237.9250	249.3220
226.5270	182.3610	168.1140	210.8550	404.6140	334.8040	206.5810
274.9670	215.1290	236.5000	209.4310	168.1140	267.8430	293.4880
165.2650	216.5540	162.4160	363.2980	209.4310	396.0660	487.2470
269.2680	227.9520	300.6110	284.9400	202.3070	237.9250	561.3310
364.7230	252.1720	250.7470	160.9910	192.3340	356.1750	484.3970
199.4580	239.3490	129.6480	592.6740	112.5510	255.0210	844.8460
59.8373	199.4580	205.1570	324.8310	381.8190	408.8880	557.0570
387.5180	139.6200	159.5660	160.9910	307.7350	515.7410	307.7350
306.3100	183.7860	160.9910	240.7740	243.6230	1018.6600	531.4120
72.6596	225.1020	247.8970	235.0750	206.5810	490.0960	350.4760
56.9879	269.2680	628.2920	397.4910	283.5150	310.5840	119.6750
310.5840	404.6140	264.9940	367.5720	323.4060	397.4910	451.6290
123.9490	180.9370	105.4280	249.3220	162.4160	229.3760	502.9180
247.8970	235.0750	180.9370	383.2440	160.9910	255.0210	170.9640
304.8850	226.5270	245.0480	202.3070	279.2410	229.3760	189.4850
368.9970	206.5810	158.1410	212.2800	210.8550	465.8760	381.8190
247.8970	227.9520	227.9520	247.8970	249.3220	299.1870	282.0900
190.9100	213.7050	188.0600	102.5780	179.5120	272.1170	193.7590
274.9670	277.8160	233.6510	235.0750	247.8970	329.1050	564.1800
252.1720	267.8430	183.7860	233.6510	165.2650	131.0720	263.5690
284.9400	213.7050	227.9520	255.0210	196.6080	209.4310	113.9760
494.3700	292.0630	153.8670	185.2110	148.1690	233.6510	92.6054
183.7860	179.5120	118.2500	82.6325	396.0660	480.1230	303.4610
344.7770	313.4340	104.0030	109.7020	256.4460	329.1050	445.9310
304.8850	215.1290	173.8130	151.0180	263.5690	729.4450	501.4940
109.7020	58.4126	215.1290	354.7500	229.3760	685.2800	542.8100
146.7440	434.5330	213.7050	178.0870	193.7590	215.1290	112.5510
208.0060	260.7200	165.2650	255.0210	309.1600	535.6870	531.4120
514.3160	195.1840	169.5390	208.0060	444.5060	437.3820	529.9880
259.2950	225.1020	263.5690	95.4548	223.6780	361.8730	350.4760
279.2410	233.6510	246.4730	112.5510	223.6780	263.5690	418.8610
136.7710	155.2920	143.8950	467.3010	340.5030	431.6840	227.9520
200.8820	242.1990	262.1440	421.7110	313.4340	337.6530	702.3760
233.6510	287.7890	639.6890	333.3790	364.7230	123.9490	423.1350
368.9970	245.0480	149.5930	259.2950	160.9910	223.6780	367.5720
282.0900	190.9100	121.0990	206.5810	219.4040	215.1290	554.2080
96.8795	188.0600	213.7050	173.8130	146.7440	390.3670	344.7770
502.9180	190.9100	196.6080	166.6900	209.4310	213.7050	189.4850
139.6200	269.2680	193.7590	340.5030	282.0900	247.8970	158.1410
475.8490	190.9100	169.5390	354.7500	185.2110	198.0330	681.0060
250.7470	219.4040	226.5270	336.2290	253.5960	182.3610	839.1470
125.3730	203.7320	233.6510	934.6020	102.5780	243.6230	661.0600
545.6590	217.9790	236.5000	353.3250	488.6710	253.5960	683.8550
78.3584	202.3070	226.5270	246.4730	279.2410	1332.0900	672.4580
178.0870	165.2650	451.6290	360.4490	463.0270	92.6054	718.0480
79.7831	146.7440	307.7350	515.7410	189.4850	592.6740	722.3220
62.6867	237.9250	492.9460	192.3340	242.1990	286.3640	705.2260
94.0301	182.3610	257.8700	360.4490	193.7590	346.2020	658.2110
153.8670	198.0330	168.1140	314.8580	458.7530	253.5960	830.5990
209.4310	246.4730	109.7020	501.4940	213.7050	327.6810	65.5361
58.4126	212.2800	131.0720	199.4580	153.8670	250.7470	59.8373
361.8730	263.5690	249.3220	373.2710	200.8820	253.5960	82.6325
163.8400	273.5420	168.1140	176.6630	329.1050	407.4640	56.9879
198.0330	227.9520	212.2800	109.7020	290.6380	420.2860	65.5361
359.0240	370.4220	113.9760	337.6530	189.4850	290.6380	56.9879
168.1140	312.0090	55.5632	237.9250	199.4580	220.8280	74.0843
213.7050	272.1170	189.4850	148.1690	138.1960	331.9550	82.6325
68.3855	260.7200	461.6020	206.5810	299.1870	300.6110	64.1114
151.0180	153.8670	245.0480	159.5660	215.1290	272.1170	463.0270
302.0360	434.5330	249.3220	300.6110	178.0870	242.1990	71.2349
116.8250	175.2380	203.7320	336.2290	212.2800	255.0210	59.8373
262.1440	286.3640	199.4580	242.1990	109.7020	269.2680	76.9337
176.6630	149.5930	551.3580	326.2560	508.6170	447.3550	105.4280
82.6325	62.6867	257.8700	138.1960	444.5060	176.6630	71.2349
242.1990	135.3460	196.6080	222.2530	165.2650	179.5120	115.4010
252.1720	240.7740	232.2260	85.4819	141.0450	212.2800	65.5361
250.7470	300.6110	196.6080	182.3610	249.3220	225.1020	123.9490
252.1720	249.3220	270.6930	260.7200	239.3490	206.5810	58.4126
104.0030	215.1290	259.2950	185.2110	307.7350	772.1860	51.2891
316.2830	163.8400	391.7920	200.8820	287.7890	294.9130	84.0572
55.5632	289.2140	198.0330	165.2650	202.3070	319.1320	320.5570
239.3490	245.0480	219.4040	454.4790	262.1440	286.3640	357.5990
267.8430	284.9400	481.5480	206.5810	183.7860	616.8940	178.0870
473.0000	226.5270	183.7860	193.7590	531.4120	683.8550	152.4430
195.1840	222.2530	277.8160	237.9250	260.7200	170.9640	92.6054
220.8280	115.4010	202.3070	561.3310	186.6350	294.9130	652.5120
213.7050	223.6780	260.7200	188.0600	182.3610	132.4970	76.9337
282.0900	225.1020	131.0720	549.9330	431.6840	544.2350	223.6780
227.9520	166.6900	290.6380	109.7020	266.4190	844.8460	245.0480
330.5300	142.4700	215.1290	407.4640	320.5570	210.8550	277.8160
249.3220	323.4060	545.6590	343.3520	195.1840	326.2560	625.4430
343.3520	237.9250	264.9940	199.4580	269.2680	554.2080	71.2349
376.1200	223.6780	101.1540	175.2380	217.9790	280.6660	152.4430
113.9760	354.7500	192.3340	280.6660	169.5390	190.9100	578.4270
309.1600	193.7590	250.7470	166.6900	170.9640	621.1680	52.7138
296.3370	216.5540	247.8970	129.6480	255.0210	341.9280	61.2620
283.5150	418.8610	217.9790	119.6750	309.1600	299.1870	52.7138
296.3370	215.1290	239.3490	416.0120	189.4850	374.6960	343.3520
71.2349	327.6810	257.8700	416.0120	260.7200	262.1440	105.4280
185.2110	148.1690	169.5390	473.0000	226.5270	388.9430	59.8373
280.6660	215.1290	232.2260	256.4460	282.0900	163.8400	304.8850
125.3730	205.1570	215.1290	363.2980	249.3220	296.3370	55.5632
440.2320	292.0630	249.3220	203.7320	527.1380	542.8100	61.2620
403.1900	196.6080	176.6630	266.4190	249.3220	656.7860	91.1807
69.8102	381.8190	112.5510	257.8700	284.9400	631.1410	51.2891
75.5090	249.3220	169.5390	240.7740	396.0660	866.2160	193.7590
52.7138	277.8160	209.4310	135.3460	222.2530	773.6110	245.0480
208.0060	151.0180	178.0870	178.0870	195.1840	719.4730	274.9670
59.8373	282.0900	220.8280	333.3790	283.5150	725.1710	708.0750
66.9608	190.9100	272.1170	199.4580	178.0870	246.4730	52.7138
216.5540	260.7200	520.0150	226.5270	193.7590	518.5900	722.3220
58.4126	186.6350	249.3220	185.2110	220.8280	216.5540	633.9910
286.3640	290.6380	101.1540	235.0750	206.5810	485.8220	861.9420
58.4126	206.5810	252.1720	210.8550	388.9430	339.0780	773.6110
94.0301	284.9400	122.5240	199.4580	356.1750	346.2020	360.4490
52.7138	175.2380	156.7170	294.9130	180.9370	320.5570	631.1410
109.7020	304.8850	202.3070	404.6140	243.6230	323.4060	414.5870
293.4880	289.2140	165.2650	206.5810	331.9550	188.0600	756.5150
186.6350	287.7890	141.0450	250.7470	292.0630	473.0000	615.4700
286.3640	433.1080	226.5270	106.8520	193.7590	477.2740	66.9608
310.5840	146.7440	243.6230	155.2920	655.3610	313.4340	91.1807
51.2891	327.6810	289.2140	390.3670	450.2050	81.2078	65.5361
61.2620	263.5690	230.8010	170.9640	190.9100	233.6510	51.2891
56.9879	206.5810	192.3340	235.0750	243.6230	655.3610	900.4090
571.3040	188.0600	225.1020	233.6510	366.1470	276.3910	463.0270
133.9220	386.0930	138.1960	166.6900	215.1290	404.6140	507.1930
292.0630	272.1170	294.9130	247.8970	505.7680	344.7770	56.9879
577.0030	267.8430	237.9250	235.0750	383.2440	293.4880	69.8102
200.8820	209.4310	227.9520	172.3880	249.3220	1038.6000	471.5750
247.8970	196.6080	215.1290	200.8820	310.5840	235.0750	75.5090
51.2891	293.4880	160.9910	172.3880	227.9520	260.7200	61.2620
51.2891	192.3340	192.3340	257.8700	609.7710	302.0360	378.9700
119.6750	236.5000	539.9610	223.6780	943.1500	310.5840	448.7800
59.8373	822.0510	388.9430	155.2920	217.9790	159.5660	193.7590
329.1050	172.3880	102.5780	249.3220	250.7470	549.9330	451.6290
225.1020	215.1290	465.8760	306.3100	196.6080	128.2230	284.9400
74.0843	296.3370	250.7470	131.0720	146.7440	601.2230	696.6770
58.4126	316.2830	259.2950	457.3280	165.2650	209.4310	170.9640
86.9066	145.3190	199.4580	327.6810	237.9250	255.0210	361.8730
336.2290	245.0480	202.3070	179.5120	176.6630	936.0270	336.2290
172.3880	156.7170	105.4280	280.6660	206.5810	334.8040	624.0180
272.1170	296.3370	133.9220	139.6200	256.4460	239.3490	230.8010
297.7620	152.4430	283.5150	135.3460	252.1720	304.8850	180.9370
309.1600	314.8580	216.5540	202.3070	262.1440	487.2470	400.3400
313.4340	283.5150	339.0780	133.9220	428.8340	287.7890	162.4160
173.8130	247.8970	68.3855	156.7170	314.8580	377.5450	388.9430
55.5632	235.0750	235.0750	272.1170	119.6750	253.5960	176.6630
146.7440	162.4160	249.3220	222.2530	192.3340	143.8950	121.0990
263.5690	364.7230	168.1140	102.5780	621.1680	314.8580	92.6054
564.1800	297.7620	203.7320	237.9250	66.9608	206.5810	428.8340
246.4730	123.9490	226.5270	175.2380	416.0120	188.0600	198.0330
170.9640	200.8820	454.4790	185.2110	252.1720	401.7650	401.7650
284.9400	203.7320	166.6900	188.0600	232.2260	289.2140	239.3490
89.7560	313.4340	166.6900	190.9100	123.9490	359.0240	141.0450
169.5390	287.7890	142.4700	274.9670	256.4460	351.9000	162.4160
115.4010	149.5930	210.8550	232.2260	591.2500	183.7860	534.2620
59.8373	237.9250	165.2650	225.1020	313.4340	259.2950	406.0390
88.3313	349.0510	111.1260	176.6630	290.6380	277.8160	307.7350
253.5960	206.5810	172.3880	232.2260	300.6110	199.4580	715.1980
162.4160	253.5960	531.4120	155.2920	175.2380	398.9150	598.3730
59.8373	269.2680	443.0810	180.9370	160.9910	430.2590	79.7831
129.6480	192.3340	132.4970	249.3220	349.0510	433.1080	51.2891
225.1020	131.0720	180.9370	417.4370	370.4220	180.9370	568.4550
202.3070	257.8700	199.4580	226.5270	393.2170	481.5480	699.5270
235.0750	286.3640	216.5540	166.6900	172.3880	363.2980	433.1080
56.9879	255.0210	183.7860	296.3370	333.3790	413.1620	416.0120
65.5361	203.7320	146.7440	188.0600	213.7050	112.5510	473.0000
55.5632	269.2680	190.9100	96.8795	118.2500	312.0090	51.2891
68.3855	142.4700	185.2110	205.1570	366.1470	336.2290	705.2260
149.5930	210.8550	198.0330	142.4700	451.6290	410.3130	406.0390
179.5120	272.1170	119.6750	202.3070	166.6900	619.7440	658.2110
102.5780	237.9250	215.1290	155.2920	200.8820	123.9490	633.9910
59.8373	61.2620	293.4880	252.1720	255.0210	153.8670	236.5000
168.1140	155.2920	329.1050	245.0480	284.9400	306.3100	339.0780
55.5632	235.0750	175.2380	109.7020	296.3370	225.1020	75.5090
351.9000	98.3042	237.9250	196.6080	380.3940	256.4460	473.0000
59.8373	229.3760	232.2260	222.2530	525.7140	304.8850	58.4126
163.8400	165.2650	169.5390	153.8670	237.9250	149.5930	688.1290
66.9608	138.1960	226.5270	233.6510	367.5720	360.4490	229.3760
56.9879	232.2260	115.4010	242.1990	256.4460	376.1200	491.5210
202.3070	206.5810	302.0360	126.7980	216.5540	267.8430	451.6290
56.9879	237.9250	243.6230	374.6960	390.3670	636.8400	54.1385
75.5090	323.4060	168.1140	374.6960	433.1080	669.6080	69.8102
56.9879	411.7380	145.3190	226.5270	195.1840	85.4819	373.2710
52.7138	243.6230	230.8010	142.4700	302.0360	59.8373	421.7110
52.7138	240.7740	284.9400	196.6080	210.8550	62.6867	336.2290
52.7138	223.6780	180.9370	219.4040	143.8950	55.5632	156.7170
61.2620	270.6930	142.4700	189.4850	331.9550	56.9879	58.4126
104.0030	205.1570	126.7980	287.7890	272.1170	69.8102	66.9608
96.8795	156.7170	185.2110	247.8970	333.3790	59.8373	156.7170
59.8373	216.5540	210.8550	101.1540	368.9970	59.8373	85.4819
85.4819	289.2140	199.4580	237.9250	249.3220	56.9879	1035.7600
160.9910	225.1020	175.2380	309.1600	596.9490	65.5361	135.3460
106.8520	243.6230	209.4310	290.6380	202.3070	55.5632	232.2260
116.8250	215.1290	186.6350	139.6200	252.1720	55.5632	336.2290
79.7831	287.7890	193.7590	287.7890	306.3100	51.2891	518.5900
200.8820	208.0060	178.0870	198.0330	274.9670	62.6867	350.4760
81.2078	206.5810	188.0600	212.2800	185.2110	58.4126	569.8790
58.4126	262.1440	246.4730	153.8670	388.9430	51.2891	407.4640
58.4126	270.6930	343.3520	129.6480	262.1440	387.5180	327.6810
123.9490	272.1170	145.3190	394.6410	548.5090	498.6440	186.6350
68.3855	319.1320	139.6200	324.8310	284.9400	52.7138	115.4010
215.1290	206.5810	205.1570	414.5870	390.3670	465.8760	592.6740
65.5361	168.1140	151.0180	188.0600	223.6780	266.4190	109.7020
632.5660	227.9520	252.1720	148.1690	199.4580	417.4370	195.1840
262.1440	246.4730	200.8820	245.0480	289.2140	186.6350	272.1170
65.5361	198.0330	176.6630	313.4340	451.6290	621.1680	199.4580
99.7289	270.6930	500.0690	250.7470	333.3790	183.7860	463.0270
74.0843	190.9100	229.3760	263.5690	558.4820	319.1320	948.8490
59.8373	284.9400	178.0870	212.2800	92.6054	149.5930	732.2950
55.5632	180.9370	188.0600	246.4730	471.5750	85.4819	585.5510
59.8373	303.4610	179.5120	229.3760	222.2530	387.5180	267.8430
51.2891	239.3490	531.4120	206.5810	160.9910	871.9150	648.2380
59.8373	255.0210	178.0870	252.1720	282.0900	460.1780	518.5900
236.5000	219.4040	162.4160	176.6630	269.2680	346.2020	226.5270
55.5632	182.3610	119.6750	293.4880	189.4850	55.5632	339.0780
139.6200	200.8820	387.5180	105.4280	310.5840	64.1114	79.7831
66.9608	190.9100	190.9100	260.7200	423.1350	152.4430	482.9730
68.3855	293.4880	227.9520	252.1720	329.1050	88.3313	321.9820
51.2891	245.0480	312.0090	180.9370	373.2710	404.6140	175.2380
51.2891	212.2800	195.1840	178.0870	323.4060	287.7890	170.9640
58.4126	245.0480	180.9370	196.6080	183.7860	770.7620	220.8280
51.2891	249.3220	326.2560	381.8190	388.9430	160.9910	170.9640
91.1807	290.6380	354.7500	327.6810	259.2950	138.1960	356.1750
84.0572	226.5270	223.6780	126.7980	180.9370	359.0240	451.6290
75.5090	162.4160	475.8490	276.3910	438.8070	215.1290	273.5420
54.1385	331.9550	280.6660	264.9940	260.7200	380.3940	987.3160
54.1385	215.1290	220.8280	253.5960	343.3520	579.8520	151.0180
69.8102	290.6380	188.0600	142.4700	423.1350	284.9400	324.8310
58.4126	115.4010	159.5660	166.6900	216.5540	166.6900	608.3460
68.3855	262.1440	182.3610	239.3490	334.8040	235.0750	638.2650
132.4970	210.8550	239.3490	136.7710	213.7050	179.5120	380.3940
55.5632	245.0480	179.5120	155.2920	213.7050	333.3790	125.3730
56.9879	192.3340	222.2530	106.8520	502.9180	424.5600	54.1385
156.7170	99.7289	146.7440	223.6780	260.7200	200.8820	115.4010
56.9879	300.6110	202.3070	196.6080	223.6780	116.8250	614.0450
66.9608	249.3220	113.9760	173.8130	266.4190	437.3820	425.9850
64.1114	282.0900	160.9910	347.6260	287.7890	175.2380	652.5120
55.5632	227.9520	185.2110	237.9250	495.7950	447.3550	585.5510
75.5090	396.0660	188.0600	235.0750	286.3640	269.2680	783.5840
236.5000	370.4220	172.3880	142.4700	416.0120	539.9610	262.1440
272.1170	148.1690	390.3670	220.8280	262.1440	230.8010	280.6660
259.2950	179.5120	249.3220	226.5270	464.4520	450.2050	98.3042
236.5000	293.4880	206.5810	235.0750	257.8700	283.5150	236.5000
360.4490	274.9670	180.9370	125.3730	356.1750	165.2650	237.9250
316.2830	293.4880	215.1290	384.6690	309.1600	172.3880	294.9130
445.9310	233.6510	341.9280	319.1320	237.9250	387.5180	510.0420
183.7860	195.1840	153.8670	212.2800	208.0060	314.8580	321.9820
284.9400	198.0330	475.8490	213.7050	406.0390	287.7890	290.6380
256.4460	289.2140	312.0090	210.8550	180.9370	213.7050	434.5330
424.5600	349.0510	139.6200	143.8950	217.9790	160.9910	344.7770
371.8460	300.6110	323.4060	196.6080	269.2680	511.4670	535.6870
495.7950	242.1990	294.9130	176.6630	252.1720	260.7200	700.9520
477.2740	225.1020	461.6020	205.1570	282.0900	478.6990	829.1740
416.0120	233.6510	267.8430	210.8550	679.5810	294.9130	975.9180
339.0780	267.8430	212.2800	200.8820	985.8910	264.9940	568.4550
350.4760	190.9100	141.0450	143.8950	843.4210	545.6590	776.4610
212.2800	247.8970	286.3640	296.3370	1101.2900	555.6320	703.8010
219.4040	300.6110	257.8700	203.7320	710.9240	558.4820	643.9640
287.7890	243.6230	213.7050	370.4220	708.0750	336.2290	368.9970
421.7110	274.9670	118.2500	180.9370	807.8040	166.6900	188.0600
368.9970	125.3730	159.5660	302.0360	722.3220	360.4490	188.0600
326.2560	280.6660	162.4160	172.3880	168.1140	1121.2400	267.8430
534.2620	139.6200	129.6480	141.0450	287.7890	891.8610	179.5120
200.8820	292.0630	192.3340	179.5120	293.4880	829.1740	897.5600
219.4040	182.3610	225.1020	162.4160	313.4340	762.2140	212.2800
293.4880	274.9670	225.1020	135.3460	293.4880	227.9520	188.0600
387.5180	313.4340	237.9250	340.5030	304.8850	411.7380	518.5900
255.0210	302.0360	286.3640	237.9250	329.1050	155.2920	661.0600
226.5270	202.3070	105.4280	116.8250	292.0630	451.6290	240.7740
223.6780	327.6810	259.2950	267.8430	269.2680	182.3610	267.8430
320.5570	143.8950	220.8280	79.7831	303.4610	173.8130	186.6350
501.4940	230.8010	155.2920	186.6350	421.7110	314.8580	535.6870
226.5270	236.5000	215.1290	217.9790	284.9400	307.7350	477.2740
145.3190	303.4610	115.4010	309.1600	123.9490	317.7080	471.5750
296.3370	99.7289	333.3790	94.0301	232.2260	193.7590	222.2530
253.5960	279.2410	212.2800	208.0060	287.7890	482.9730	262.1440
337.6530	396.0660	353.3250	206.5810	360.4490	343.3520	155.2920
270.6930	252.1720	163.8400	196.6080	277.8160	264.9940	169.5390
380.3940	227.9520	115.4010	165.2650	209.4310	264.9940	129.6480
460.1780	518.5900	250.7470	139.6200	303.4610	343.3520	364.7230
323.4060	320.5570	227.9520	183.7860	235.0750	428.8340	302.0360
424.5600	225.1020	153.8670	193.7590	108.2770	396.0660	367.5720
363.2980	153.8670	78.3584	205.1570	183.7860	245.0480	742.2680
239.3490	292.0630	424.5600	188.0600	229.3760	356.1750	1233.7900
279.2410	203.7320	175.2380	203.7320	266.4190	273.5420	229.3760
149.5930	287.7890	125.3730	163.8400	111.1260	361.8730	732.2950
153.8670	274.9670	105.4280	125.3730	160.9910	306.3100	675.3070
280.6660	233.6510	220.8280	213.7050	347.6260	527.1380	756.5150
256.4460	102.5780	151.0180	202.3070	233.6510	240.7740	742.2680
233.6510	236.5000	189.4850	200.8820	524.2890	555.6320	257.8700
413.1620	190.9100	156.7170	249.3220	292.0630	339.0780	739.4180
190.9100	274.9670	260.7200	256.4460	152.4430	406.0390	88.3313
250.7470	260.7200	208.0060	222.2530	217.9790	327.6810	141.0450
255.0210	138.1960	267.8430	263.5690	156.7170	151.0180	155.2920
400.3400	296.3370	317.7080	243.6230	339.0780	319.1320	252.1720
222.2530	219.4040	226.5270	151.0180	165.2650	326.2560	421.7110
396.0660	450.2050	255.0210	246.4730	111.1260	235.0750	313.4340
505.7680	366.1470	115.4010	92.6054	125.3730	485.8220	484.3970
59.8373	252.1720	300.6110	106.8520	240.7740	283.5150	561.3310
484.3970	280.6660	121.0990	123.9490	337.6530	578.4270	425.9850
152.4430	152.4430	247.8970	263.5690	159.5660	554.2080	149.5930
504.3430	148.1690	202.3070	170.9640	561.3310	189.4850	351.9000
260.7200	276.3910	293.4880	541.3850	245.0480	384.6690	356.1750
225.1020	274.9670	193.7590	473.0000	138.1960	866.2160	312.0090
417.4370	240.7740	151.0180	266.4190	182.3610	339.0780	611.1960
336.2290	314.8580	250.7470	131.0720	255.0210	488.6710	192.3340
175.2380	210.8550	264.9940	126.7980	225.1020	148.1690	591.2500
202.3070	287.7890	179.5120	141.0450	250.7470	448.7800	336.2290
176.6630	75.5090	185.2110	202.3070	233.6510	374.6960	463.0270
180.9370	312.0090	195.1840	219.4040	169.5390	374.6960	202.3070
274.9670	257.8700	166.6900	190.9100	330.5300	112.5510	468.7260
192.3340	317.7080	153.8670	153.8670	562.7560	535.6870	357.5990
185.2110	411.7380	223.6780	196.6080	166.6900	300.6110	964.5210
183.7860	243.6230	246.4730	162.4160	158.1410	443.0810	317.7080
256.4460	287.7890	541.3850	235.0750	220.8280	179.5120	267.8430
378.9700	477.2740	507.1930	85.4819	263.5690	421.7110	447.3550
133.9220	222.2530	253.5960	217.9790	225.1020	410.3130	443.0810
240.7740	223.6780	223.6780	113.9760	195.1840	378.9700	413.1620
153.8670	188.0600	262.1440	250.7470	236.5000	280.6660	321.9820
319.1320	289.2140	302.0360	215.1290	249.3220	458.7530	572.7290
125.3730	236.5000	180.9370	453.0540	199.4580	467.3010	236.5000
309.1600	215.1290	290.6380	370.4220	273.5420	327.6810	280.6660
259.2950	217.9790	292.0630	143.8950	259.2950	300.6110	388.9430
226.5270	163.8400	139.6200	153.8670	243.6230	368.9970	494.3700
192.3340	202.3070	148.1690	165.2650	185.2110	92.6054	709.5000
292.0630	319.1320	227.9520	141.0450	304.8850	363.2980	257.8700
240.7740	227.9520	256.4460	94.0301	179.5120	330.5300	229.3760
400.3400	95.4548	229.3760	255.0210	176.6630	411.7380	292.0630
256.4460	287.7890	229.3760	172.3880	206.5810	353.3250	497.2200
390.3670	406.0390	168.1140	185.2110	222.2530	555.6320	551.3580
336.2290	294.9130	416.0120	178.0870	257.8700	316.2830	136.7710
195.1840	139.6200	217.9790	574.1530	220.8280	274.9670	370.4220
240.7740	300.6110	202.3070	122.5240	292.0630	294.9130	416.0120
386.0930	344.7770	548.5090	208.0060	232.2260	384.6690	571.3040
397.4910	229.3760	326.2560	217.9790	149.5930	535.6870	522.8640
158.1410	317.7080	190.9100	616.8940	176.6630	210.8550	903.2590
151.0180	186.6350	129.6480	195.1840	212.2800	400.3400	175.2380
240.7740	168.1140	252.1720	160.9910	139.6200	256.4460	145.3190
310.5840	282.0900	162.4160	206.5810	136.7710	377.5450	334.8040
292.0630	246.4730	303.4610	222.2530	242.1990	276.3910	340.5030
418.8610	359.0240	331.9550	152.4430	196.6080	735.1440	397.4910
276.3910	396.0660	169.5390	195.1840	136.7710	289.2140	417.4370
215.1290	314.8580	274.9670	235.0750	139.6200	314.8580	377.5450
245.0480	195.1840	302.0360	105.4280	151.0180	461.6020	136.7710
192.3340	183.7860	176.6630	202.3070	179.5120	475.8490	175.2380
219.4040	319.1320	247.8970	262.1440	235.0750	139.6200	180.9370
276.3910	208.0060	186.6350	112.5510	183.7860	162.4160	314.8580
300.6110	156.7170	219.4040	173.8130	327.6810	314.8580	206.5810
102.5780	153.8670	206.5810	259.2950	257.8700	498.6440	396.0660
160.9910	158.1410	196.6080	203.7320	256.4460	296.3370	319.1320
272.1170	249.3220	494.3700	128.2230	259.2950	336.2290	269.2680
253.5960	180.9370	247.8970	141.0450	333.3790	381.8190	178.0870
250.7470	172.3880	179.5120	91.1807	205.1570	377.5450	827.7500
381.8190	143.8950	242.1990	217.9790	188.0600	551.3580	709.5000
264.9940	272.1170	321.9820	292.0630	276.3910	309.1600	860.5180
353.3250	182.3610	176.6630	195.1840	247.8970	319.1320	759.3640
264.9940	280.6660	236.5000	118.2500	260.7200	129.6480	690.9790
267.8430	443.0810	508.6170	135.3460	170.9640	340.5030	280.6660
212.2800	343.3520	128.2230	145.3190	437.3820	230.8010	356.1750
334.8040	185.2110	183.7860	208.0060	179.5120	378.9700	475.8490
262.1440	354.7500	219.4040	510.0420	153.8670	437.3820	374.6960
321.9820	423.1350	264.9940	175.2380	253.5960	591.2500	502.9180
329.1050	189.4850	178.0870	336.2290	190.9100	210.8550	514.3160
280.6660	223.6780	123.9490	126.7980	290.6380	253.5960	119.6750
173.8130	351.9000	235.0750	118.2500	225.1020	155.2920	471.5750
383.2440	313.4340	141.0450	202.3070	139.6200	132.4970	209.4310
307.7350	172.3880	178.0870	264.9940	163.8400	406.0390	162.4160
176.6630	296.3370	250.7470	106.8520	290.6380	282.0900	480.1230
256.4460	755.0900	142.4700	230.8010	188.0600	270.6930	91.1807
240.7740	142.4700	270.6930	189.4850	239.3490	142.4700	300.6110
368.9970	135.3460	242.1990	143.8950	149.5930	237.9250	121.0990
250.7470	158.1410	333.3790	219.4040	289.2140	437.3820	558.4820
435.9580	272.1170	148.1690	65.5361	260.7200	388.9430	170.9640
126.7980	115.4010	195.1840	317.7080	216.5540	290.6380	387.5180
262.1440	294.9130	494.3700	170.9640	176.6630	172.3880	517.1650
294.9130	101.1540	259.2950	165.2650	188.0600	364.7230	528.5630
196.6080	356.1750	169.5390	206.5810	165.2650	229.3760	210.8550
349.0510	219.4040	490.0960	215.1290	274.9670	498.6440	478.6990
270.6930	297.7620	277.8160	200.8820	209.4310	327.6810	273.5420
287.7890	280.6660	151.0180	209.4310	232.2260	431.6840	200.8820
316.2830	296.3370	148.1690	220.8280	259.2950	629.7170	96.8795
132.4970	131.0720	522.8640	406.0390	383.2440	822.0510	270.6930
289.2140	169.5390	176.6630	165.2650	290.6380	565.6050	1037.1800
302.0360	256.4460	133.9220	205.1570	239.3490	770.7620	378.9700
139.6200	353.3250	133.9220	240.7740	347.6260	1021.5100	175.2380
289.2140	287.7890	139.6200	267.8430	209.4310	689.5540	229.3760
321.9820	213.7050	182.3610	233.6510	188.0600	900.4090	470.1500
190.9100	146.7440	330.5300	156.7170	229.3760	267.8430	216.5540
384.6690	351.9000	616.8940	259.2950	361.8730	633.9910	182.3610
239.3490	212.2800	185.2110	225.1020	266.4190	470.1500	199.4580
303.4610	245.0480	290.6380	175.2380	266.4190	286.3640	575.5780
249.3220	363.2980	209.4310	689.5540	217.9790	611.1960	280.6660
239.3490	287.7890	136.7710	250.7470	584.1260	250.7470	574.1530
487.2470	334.8040	274.9670	280.6660	350.4760	528.5630	113.9760
199.4580	113.9760	346.2020	138.1960	215.1290	307.7350	54.1385
168.1140	507.1930	425.9850	200.8820	185.2110	329.1050	202.3070
386.0930	321.9820	155.2920	202.3070	170.9640	438.8070	148.1690
141.0450	198.0330	232.2260	175.2380	294.9130	367.5720	464.4520
287.7890	363.2980	297.7620	366.1470	368.9970	303.4610	612.6200
256.4460	182.3610	279.2410	165.2650	149.5930	373.2710	366.1470
219.4040	257.8700	260.7200	141.0450	178.0870	286.3640	331.9550
230.8010	202.3070	274.9670	160.9910	243.6230	425.9850	131.0720
564.1800	367.5720	203.7320	259.2950	272.1170	216.5540	619.7440
384.6690	233.6510	312.0090	213.7050	266.4190	213.7050	240.7740
330.5300	407.4640	410.3130	198.0330	223.6780	445.9310	605.4970
246.4730	243.6230	252.1720	217.9790	143.8950	300.6110	216.5540
471.5750	272.1170	223.6780	155.2920	176.6630	421.7110	246.4730
250.7470	397.4910	149.5930	529.9880	215.1290	235.0750	671.0330
176.6630	246.4730	162.4160	128.2230	195.1840	99.7289	243.6230
222.2530	122.5240	190.9100	126.7980	226.5270	306.3100	262.1440
370.4220	283.5150	263.5690	190.9100	256.4460	448.7800	363.2980
225.1020	312.0090	255.0210	105.4280	284.9400	340.5030	179.5120
227.9520	313.4340	216.5540	299.1870	209.4310	420.2860	264.9940
282.0900	695.2530	139.6200	151.0180	267.8430	501.4940	408.8880
227.9520	185.2110	266.4190	252.1720	297.7620	539.9610	216.5540
364.7230	155.2920	314.8580	186.6350	168.1140	227.9520	453.0540
296.3370	133.9220	208.0060	158.1410	153.8670	351.9000	185.2110
240.7740	390.3670	121.0990	240.7740	297.7620	267.8430	263.5690
176.6630	215.1290	418.8610	200.8820	209.4310	437.3820	413.1620
196.6080	302.0360	336.2290	179.5120	299.1870	270.6930	614.0450
708.0750	196.6080	423.1350	166.6900	212.2800	236.5000	440.2320
337.6530	259.2950	178.0870	256.4460	646.8130	558.4820	532.8370
240.7740	386.0930	247.8970	173.8130	232.2260	391.7920	360.4490
753.6650	333.3790	267.8430	225.1020	470.1500	433.1080	681.0060
346.2020	75.5090	156.7170	259.2950	246.4730	349.0510	406.0390
373.2710	320.5570	468.7260	195.1840	324.8310	515.7410	293.4880
226.5270	189.4850	343.3520	450.2050	534.2620	381.8190	658.2110
356.1750	176.6630	162.4160	344.7770	190.9100	465.8760	477.2740
353.3250	245.0480	230.8010	148.1690	286.3640	320.5570	316.2830
514.3160	226.5270	196.6080	302.0360	173.8130	398.9150	414.5870
245.0480	236.5000	380.3940	145.3190	139.6200	277.8160	253.5960
304.8850	312.0090	217.9790	132.4970	108.2770	104.0030	235.0750
170.9640	215.1290	199.4580	213.7050	403.1900	713.7740	451.6290
225.1020	283.5150	314.8580	182.3610	94.0301	349.0510	621.1680
510.0420	203.7320	376.1200	196.6080	245.0480	123.9490	596.9490
104.0030	198.0330	339.0780	149.5930	176.6630	518.5900	565.6050
160.9910	223.6780	280.6660	397.4910	293.4880	334.8040	250.7470
725.1710	212.2800	129.6480	205.1570	282.0900	424.5600	539.9610
274.9670	266.4190	347.6260	223.6780	236.5000	300.6110	162.4160
240.7740	460.1780	333.3790	257.8700	173.8130	274.9670	376.1200
410.3130	334.8040	320.5570	179.5120	226.5270	391.7920	820.6260
286.3640	199.4580	273.5420	163.8400	279.2410	461.6020	666.7590
253.5960	242.1990	220.8280	186.6350	317.7080	561.3310	453.0540
136.7710	173.8130	292.0630	225.1020	91.1807	417.4370	575.5780
220.8280	290.6380	267.8430	196.6080	193.7590	317.7080	574.1530
233.6510	213.7050	431.6840	259.2950	695.2530	485.8220	424.5600
246.4730	139.6200	416.0120	123.9490	222.2530	203.7320	219.4040
208.0060	414.5870	239.3490	123.9490	132.4970	284.9400	843.4210
347.6260	277.8160	299.1870	232.2260	363.2980	266.4190	71.2349
347.6260	220.8280	340.5030	455.9030	106.8520	594.0990	176.6630
280.6660	159.5660	155.2920	125.3730	370.4220	213.7050	249.3220
269.2680	170.9640	262.1440	208.0060	269.2680	547.0840	359.0240
262.1440	173.8130	208.0060	121.0990	266.4190	232.2260	585.5510
354.7500	237.9250	212.2800	101.1540	247.8970	330.5300	195.1840
125.3730	116.8250	172.3880	246.4730	491.5210	354.7500	595.5240
313.4340	151.0180	131.0720	478.6990	151.0180	262.1440	236.5000
307.7350	223.6780	119.6750	208.0060	188.0600	380.3940	669.6080
216.5540	455.9030	329.1050	253.5960	558.4820	641.1140	323.4060
303.4610	250.7470	237.9250	413.1620	203.7320	230.8010	699.5270
269.2680	373.2710	252.1720	121.0990	257.8700	169.5390	626.8670
242.1990	326.2560	105.4280	267.8430	242.1990	438.8070	169.5390
269.2680	356.1750	223.6780	170.9640	309.1600	225.1020	504.3430
354.7500	203.7320	206.5810	172.3880	198.0330	340.5030	141.0450
346.2020	299.1870	331.9550	128.2230	270.6930	293.4880	423.1350
370.4220	195.1840	178.0870	99.7289	262.1440	227.9520	453.0540
222.2530	169.5390	307.7350	182.3610	264.9940	438.8070	497.2200
113.9760	520.0150	236.5000	146.7440	401.7650	591.2500	256.4460
557.0570	202.3070	235.0750	192.3340	249.3220	259.2950	286.3640
675.3070	139.6200	196.6080	173.8130	339.0780	366.1470	240.7740
750.8160	54.1385	387.5180	153.8670	411.7380	347.6260	364.7230
591.2500	243.6230	193.7590	337.6530	290.6380	262.1440	514.3160
672.4580	307.7350	396.0660	272.1170	250.7470	416.0120	249.3220
699.5270	477.2740	232.2260	257.8700	206.5810	398.9150	175.2380
196.6080	330.5300	262.1440	168.1140	445.9310	321.9820	604.0720
257.8700	339.0780	349.0510	229.3760	247.8970	163.8400	188.0600
153.8670	279.2410	153.8670	200.8820	192.3340	427.4090	217.9790
178.0870	329.1050	260.7200	262.1440	252.1720	264.9940	636.8400
314.8580	417.4370	172.3880	230.8010	277.8160	341.9280	293.4880
162.4160	343.3520	290.6380	273.5420	252.1720	256.4460	445.9310
247.8970	133.9220	316.2830	230.8010	170.9640	384.6690	464.4520
249.3220	360.4490	565.6050	235.0750	559.9060	1354.8900	220.8280
180.9370	420.2860	292.0630	216.5540	266.4190	312.0090	384.6690
203.7320	165.2650	168.1140	188.0600	424.5600	787.8580	175.2380
217.9790	403.1900	210.8550	149.5930	309.1600	564.1800	740.8430
223.6780	226.5270	361.8730	215.1290	376.1200	292.0630	71.2349
321.9820	343.3520	360.4490	65.5361	339.0780	186.6350	699.5270
176.6630	170.9640	168.1140	132.4970	200.8820	377.5450	604.0720
219.4040	119.6750	186.6350	192.3340	260.7200	434.5330	507.1930
222.2530	262.1440	317.7080	132.4970	266.4190	304.8850	132.4970
249.3220	186.6350	314.8580	284.9400	200.8820	112.5510	304.8850
445.9310	138.1960	383.2440	159.5660	217.9790	377.5450	485.8220
246.4730	279.2410	245.0480	145.3190	242.1990	237.9250	463.0270
339.0780	347.6260	192.3340	284.9400	312.0090	464.4520	351.9000
434.5330	282.0900	217.9790	196.6080	334.8040	548.5090	545.6590
542.8100	185.2110	334.8040	200.8820	468.7260	205.1570	222.2530
359.0240	307.7350	226.5270	240.7740	160.9910	331.9550	269.2680
353.3250	121.0990	262.1440	180.9370	239.3490	233.6510	56.9879
155.2920	208.0060	404.6140	162.4160	256.4460	547.0840	166.6900
239.3490	212.2800	208.0060	189.4850	165.2650	1114.1100	340.5030
220.8280	165.2650	222.2530	200.8820	246.4730	495.7950	354.7500
203.7320	182.3610	411.7380	282.0900	255.0210	708.0750	577.0030
195.1840	272.1170	676.7320	186.6350	225.1020	284.9400	142.4700
210.8550	334.8040	290.6380	142.4700	118.2500	263.5690	534.2620
286.3640	183.7860	216.5540	502.9180	270.6930	252.1720	481.5480
200.8820	377.5450	210.8550	193.7590	337.6530	216.5540	518.5900
259.2950	277.8160	430.2590	138.1960	488.6710	532.8370	614.0450
349.0510	245.0480	222.2530	173.8130	210.8550	264.9940	735.1440
354.7500	256.4460	373.2710	148.1690	220.8280	373.2710	393.2170
388.9430	293.4880	239.3490	386.0930	324.8310	313.4340	450.2050
158.1410	270.6930	349.0510	208.0060	283.5150	547.0840	722.3220
141.0450	236.5000	230.8010	354.7500	220.8280	418.8610	367.5720
329.1050	290.6380	179.5120	273.5420	272.1170	274.9670	433.1080
329.1050	257.8700	168.1140	198.0330	374.6960	230.8010	363.2980
316.2830	361.8730	199.4580	188.0600	182.3610	351.9000	336.2290
317.7080	155.2920	136.7710	95.4548	170.9640	243.6230	592.6740
162.4160	223.6780	428.8340	166.6900	512.8910	357.5990	957.3970
252.1720	168.1140	219.4040	132.4970	237.9250	200.8820	599.7980
374.6960	306.3100	143.8950	166.6900	306.3100	529.9880	1236.6400
223.6780	193.7590	210.8550	330.5300	263.5690	418.8610	671.0330
339.0780	236.5000	599.7980	173.8130	210.8550	418.8610	1044.3000
407.4640	324.8310	168.1140	159.5660	225.1020	370.4220	716.6230
252.1720	198.0330	210.8550	196.6080	236.5000	216.5540	1270.8300
217.9790	236.5000	136.7710	236.5000	188.0600	242.1990	203.7320
652.5120	296.3370	199.4580	215.1290	189.4850	1030.0600	371.8460
554.2080	289.2140	330.5300	185.2110	410.3130	289.2140	347.6260
388.9430	287.7890	252.1720	202.3070	363.2980	1109.8400	347.6260
443.0810	279.2410	249.3220	223.6780	175.2380	226.5270	210.8550
444.5060	312.0090	314.8580	136.7710	242.1990	227.9520	206.5810
363.2980	152.4430	549.9330	170.9640	156.7170	337.6530	104.0030
176.6630	179.5120	263.5690	163.8400	166.6900	378.9700	440.2320
272.1170	289.2140	312.0090	210.8550	293.4880	185.2110	267.8430
193.7590	210.8550	306.3100	185.2110	339.0780	330.5300	494.3700
222.2530	810.6530	495.7950	329.1050	455.9030	478.6990	378.9700
569.8790	284.9400	148.1690	163.8400	443.0810	180.9370	708.0750
179.5120	109.7020	217.9790	138.1960	217.9790	213.7050	189.4850
398.9150	232.2260	175.2380	162.4160	151.0180	307.7350	284.9400
142.4700	219.4040	320.5570	170.9640	255.0210	260.7200	440.2320
565.6050	344.7770	368.9970	112.5510	314.8580	579.8520	96.8795
159.5660	286.3640	236.5000	198.0330	448.7800	165.2650	314.8580
202.3070	94.0301	219.4040	178.0870	303.4610	475.8490	121.0990
313.4340	327.6810	216.5540	376.1200	193.7590	310.5840	643.9640
425.9850	331.9550	175.2380	257.8700	242.1990	235.0750	876.1890
262.1440	105.4280	269.2680	182.3610	183.7860	441.6560	430.2590
359.0240	229.3760	222.2530	273.5420	257.8700	135.3460	544.2350
294.9130	323.4060	384.6690	168.1140	246.4730	273.5420	1045.7300
225.1020	698.1020	302.0360	240.7740	243.6230	216.5540	152.4430
260.7200	354.7500	178.0870	255.0210	212.2800	397.4910	588.4000
309.1600	430.2590	239.3490	302.0360	198.0330	413.1620	356.1750
292.0630	269.2680	178.0870	215.1290	316.2830	286.3640	561.3310
182.3610	294.9130	346.2020	166.6900	290.6380	306.3100	113.9760
199.4580	220.8280	206.5810	166.6900	662.4850	312.0090	344.7770
223.6780	199.4580	208.0060	166.6900	678.1560	175.2380	346.2020
166.6900	151.0180	203.7320	747.9670	219.4040	245.0480	380.3940
343.3520	262.1440	233.6510	678.1560	247.8970	223.6780	461.6020
247.8970	198.0330	716.6230	1014.3900	176.6630	249.3220	658.2110
233.6510	333.3790	772.1860	649.6620	250.7470	316.2830	500.0690
158.1410	554.2080	1166.8300	1108.4200	302.0360	151.0180	262.1440
256.4460	431.6840	857.6680	666.7590	179.5120	696.6770	213.7050
356.1750	408.8880	1005.8400	1015.8100	386.0930	267.8430	528.5630
457.3280	361.8730	675.3070	638.2650	253.5960	451.6290	403.1900
179.5120	359.0240	1307.8700	633.9910	330.5300	373.2710	408.8880
179.5120	206.5810	182.3610	209.4310	277.8160	334.8040	143.8950
185.2110	260.7200	223.6780	129.6480	208.0060	334.8040	300.6110
166.6900	313.4340	71.2349	65.5361	423.1350	321.9820	178.0870
141.0450	176.6630	196.6080	123.9490	306.3100	289.2140	431.6840
121.0990	287.7890	239.3490	256.4460	284.9400	216.5540	350.4760
378.9700	186.6350	162.4160	142.4700	250.7470	233.6510	259.2950
205.1570	891.8610	143.8950	283.5150	316.2830	518.5900	264.9940
202.3070	806.3790	75.5090	78.3584	232.2260	267.8430	554.2080
192.3340	618.3190	190.9100	96.8795	227.9520	454.4790	259.2950
139.6200	592.6740	126.7980	125.3730	393.2170	192.3340	814.9270
183.7860	153.8670	51.2891	323.4060	160.9910	190.9100	324.8310
284.9400	190.9100	59.8373	142.4700	492.9460	227.9520	173.8130
198.0330	215.1290	65.5361	152.4430	208.0060	394.6410	216.5540
188.0600	54.1385	441.6560	198.0330	247.8970	199.4580	250.7470
86.9066	51.2891	96.8795	152.4430	326.2560	378.9700	276.3910
173.8130	361.8730	58.4126	206.5810	206.5810	236.5000	428.8340
219.4040	344.7770	51.2891	145.3190	235.0750	662.4850	256.4460
193.7590	86.9066	51.2891	206.5810	498.6440	525.7140	203.7320
438.8070	66.9608	133.9220	141.0450	178.0870	592.6740	477.2740
243.6230	168.1140	72.6596	126.7980	173.8130	366.1470	260.7200
145.3190	78.3584	102.5780	398.9150	391.7920	229.3760	423.1350
173.8130	61.2620	88.3313	253.5960	236.5000	324.8310	148.1690
293.4880	217.9790	68.3855	239.3490	294.9130	237.9250	431.6840
240.7740	188.0600	183.7860	206.5810	297.7620	302.0360	294.9130
198.0330	58.4126	65.5361	162.4160	286.3640	901.8340	903.2590
196.6080	52.7138	71.2349	159.5660	235.0750	151.0180	386.0930
297.7620	178.0870	203.7320	447.3550	186.6350	367.5720	595.5240
368.9970	273.5420	56.9879	229.3760	260.7200	299.1870	512.8910
310.5840	52.7138	135.3460	247.8970	410.3130	82.6325	534.2620
128.2230	54.1385	58.4126	247.8970	313.4340	448.7800	398.9150
319.1320	82.6325	71.2349	172.3880	294.9130	292.0630	529.9880
326.2560	139.6200	65.5361	232.2260	312.0090	259.2950	282.0900
314.8580	58.4126	142.4700	217.9790	259.2950	567.0300	407.4640
638.2650	993.0150	51.2891	340.5030	158.1410	220.8280	329.1050
136.7710	58.4126	52.7138	178.0870	250.7470	223.6780	578.4270
491.5210	56.9879	715.1980	128.2230	447.3550	290.6380	354.7500
294.9130	179.5120	72.6596	222.2530	252.1720	327.6810	182.3610
433.1080	225.1020	458.7530	273.5420	200.8820	411.7380	232.2260
408.8880	66.9608	64.1114	133.9220	300.6110	547.0840	451.6290
300.6110	126.7980	66.9608	260.7200	316.2830	203.7320	217.9790
310.5840	88.3313	102.5780	209.4310	370.4220	264.9940	656.7860
192.3340	267.8430	62.6867	272.1170	210.8550	339.0780	747.9670
542.8100	256.4460	64.1114	156.7170	230.8010	427.4090	326.2560
388.9430	51.2891	71.2349	85.4819	143.8950	371.8460	428.8340
534.2620	51.2891	435.9580	141.0450	227.9520	152.4430	361.8730
327.6810	59.8373	56.9879	273.5420	121.0990	149.5930	445.9310
320.5570	75.5090	99.7289	245.0480	310.5840	504.3430	517.1650
146.7440	165.2650	494.3700	259.2950	274.9670	344.7770	257.8700
431.6840	112.5510	212.2800	361.8730	292.0630	400.3400	310.5840
246.4730	122.5240	474.4240	182.3610	501.4940	391.7920	635.4150
149.5930	55.5632	349.0510	262.1440	317.7080	512.8910	133.9220
192.3340	225.1020	151.0180	225.1020	346.2020	279.2410	165.2650
257.8700	55.5632	203.7320	76.9337	240.7740	410.3130	836.2980
274.9670	69.8102	284.9400	99.7289	160.9910	709.5000	223.6780
317.7080	94.0301	202.3070	168.1140	196.6080	138.1960	430.2590
535.6870	75.5090	220.8280	219.4040	186.6350	259.2950	414.5870
193.7590	51.2891	94.0301	76.9337	170.9640	465.8760	302.0360
286.3640	58.4126	343.3520	264.9940	112.5510	371.8460	287.7890
562.7560	91.1807	104.0030	229.3760	1041.4500	346.2020	518.5900
188.0600	96.8795	51.2891	307.7350	215.1290	425.9850	198.0330
173.8130	61.2620	58.4126	223.6780	289.2140	264.9940	434.5330
343.3520	287.7890	51.2891	376.1200	347.6260	168.1140	619.7440
183.7860	52.7138	51.2891	266.4190	210.8550	296.3370	384.6690
302.0360	85.4819	282.0900	54.1385	118.2500	673.8820	219.4040
274.9670	126.7980	421.7110	408.8880	220.8280	702.3760	186.6350
255.0210	52.7138	279.2410	249.3220	283.5150	616.8940	240.7740
334.8040	175.2380	280.6660	243.6230	179.5120	742.2680	333.3790
425.9850	200.8820	321.9820	237.9250	200.8820	1162.5500	283.5150
314.8580	56.9879	233.6510	303.4610	282.0900	783.5840	783.5840
169.5390	59.8373	78.3584	283.5150	245.0480	726.5960	247.8970
356.1750	66.9608	290.6380	263.5690	428.8340	938.8760	118.2500
611.1960	58.4126	284.9400	223.6780	233.6510	575.5780	435.9580
182.3610	183.7860	62.6867	195.1840	319.1320	642.5390	396.0660
324.8310	62.6867	286.3640	152.4430	149.5930	746.5420	131.0720
172.3880	210.8550	297.7620	233.6510	326.2560	675.3070	471.5750
176.6630	193.7590	61.2620	246.4730	725.1710	270.6930	109.7020
257.8700	123.9490	302.0360	139.6200	190.9100	79.7831	346.2020
339.0780	62.6867	220.8280	129.6480	290.6380	136.7710	961.6710
283.5150	188.0600	233.6510	230.8010	158.1410	296.3370	51.2891
276.3910	54.1385	500.0690	198.0330	302.0360	309.1600	198.0330
229.3760	199.4580	199.4580	215.1290	340.5030	443.0810	292.0630
242.1990	173.8130	340.5030	162.4160	303.4610	361.8730	118.2500
219.4040	68.3855	69.8102	339.0780	215.1290	564.1800	72.6596
309.1600	160.9910	186.6350	160.9910	253.5960	414.5870	143.8950
303.4610	54.1385	247.8970	230.8010	260.7200	226.5270	520.0150
284.9400	111.1260	293.4880	222.2530	272.1170	182.3610	287.7890
106.8520	72.6596	159.5660	230.8010	274.9670	133.9220	565.6050
296.3370	52.7138	68.3855	212.2800	297.7620	263.5690	186.6350
106.8520	135.3460	314.8580	232.2260	230.8010	482.9730	474.4240
256.4460	59.8373	284.9400	277.8160	223.6780	236.5000	954.5480
448.7800	208.0060	163.8400	133.9220	153.8670	199.4580	306.3100
276.3910	119.6750	208.0060	195.1840	217.9790	237.9250	95.4548
437.3820	294.9130	368.9970	410.3130	246.4730	104.0030	477.2740
233.6510	189.4850	62.6867	256.4460	264.9940	370.4220	578.4270
260.7200	64.1114	165.2650	381.8190	242.1990	458.7530	115.4010
255.0210	68.3855	719.4730	198.0330	304.8850	294.9130	179.5120
116.8250	76.9337	336.2290	64.1114	323.4060	141.0450	354.7500
203.7320	69.8102	270.6930	418.8610	260.7200	386.0930	79.7831
259.2950	96.8795	59.8373	148.1690	220.8280	170.9640	396.0660
189.4850	75.5090	142.4700	169.5390	160.9910	528.5630	269.2680
262.1440	115.4010	180.9370	196.6080	115.4010	263.5690	156.7170
326.2560	186.6350	286.3640	178.0870	323.4060	279.2410	655.3610
307.7350	165.2650	223.6780	141.0450	227.9520	481.5480	908.9570
209.4310	66.9608	310.5840	186.6350	242.1990	333.3790	162.4160
213.7050	102.5780	279.2410	166.6900	324.8310	396.0660	165.2650
237.9250	88.3313	245.0480	226.5270	179.5120	286.3640	1126.9400
326.2560	59.8373	200.8820	226.5270	368.9970	408.8880	263.5690
276.3910	156.7170	260.7200	185.2110	501.4940	292.0630	341.9280
357.5990	98.3042	240.7740	222.2530	153.8670	300.6110	148.1690
263.5690	55.5632	138.1960	233.6510	323.4060	183.7860	823.4760
433.1080	152.4430	152.4430	190.9100	349.0510	380.3940	646.8130
317.7080	52.7138	434.5330	310.5840	520.0150	132.4970	682.4300
408.8880	206.5810	179.5120	273.5420	306.3100	567.0300	706.6500
151.0180	109.7020	141.0450	202.3070	239.3490	226.5270	737.9940
319.1320	180.9370	203.7320	195.1840	401.7650	378.9700	718.0480
331.9550	52.7138	256.4460	482.9730	256.4460	500.0690	871.9150
388.9430	59.8373	72.6596	190.9100	307.7350	337.6530	908.9570
474.4240	54.1385	118.2500	354.7500	146.7440	276.3910	853.3940
356.1750	52.7138	156.7170	203.7320	314.8580	136.7710	763.6380
484.3970	255.0210	128.2230	199.4580	692.4030	361.8730	403.1900
327.6810	182.3610	202.3070	185.2110	239.3490	427.4090	1047.1500
336.2290	79.7831	135.3460	89.7560	360.4490	467.3010	267.8430
403.1900	101.1540	213.7050	138.1960	230.8010	401.7650	304.8850
447.3550	165.2650	139.6200	113.9760	155.2920	350.4760	406.0390
535.6870	240.7740	225.1020	404.6140	149.5930	186.6350	170.9640
112.5510	585.5510	195.1840	163.8400	139.6200	378.9700	453.0540
85.4819	76.9337	216.5540	210.8550	289.2140	185.2110	407.4640
394.6410	143.8950	260.7200	196.6080	323.4060	404.6140	269.2680
381.8190	64.1114	152.4430	193.7590	648.2380	626.8670	223.6780
420.2860	55.5632	152.4430	165.2650	168.1140	336.2290	407.4640
360.4490	62.6867	162.4160	256.4460	425.9850	249.3220	397.4910
343.3520	72.6596	186.6350	210.8550	192.3340	420.2860	427.4090
368.9970	59.8373	239.3490	132.4970	257.8700	253.5960	340.5030
294.9130	69.8102	304.8850	138.1960	233.6510	229.3760	752.2410
293.4880	273.5420	299.1870	213.7050	287.7890	173.8130	349.0510
463.0270	255.0210	146.7440	166.6900	416.0120	344.7770	393.2170
300.6110	170.9640	451.6290	101.1540	299.1870	444.5060	420.2860
312.0090	116.8250	236.5000	105.4280	133.9220	235.0750	728.0210
310.5840	54.1385	220.8280	145.3190	233.6510	245.0480	435.9580
327.6810	145.3190	235.0750	189.4850	336.2290	192.3340	307.7350
371.8460	71.2349	132.4970	454.4790	242.1990	71.2349	474.4240
330.5300	454.4790	259.2950	175.2380	121.0990	245.0480	458.7530
263.5690	65.5361	173.8130	297.7620	253.5960	403.1900	400.3400
277.8160	66.9608	205.1570	168.1140	233.6510	262.1440	225.1020
435.9580	163.8400	293.4880	135.3460	341.9280	534.2620	1171.1000
266.4190	148.1690	109.7020	274.9670	312.0090	91.1807	366.1470
367.5720	190.9100	366.1470	132.4970	280.6660	276.3910	296.3370
247.8970	417.4370	243.6230	143.8950	312.0090	435.9580	410.3130
284.9400	148.1690	52.7138	223.6780	229.3760	437.3820	242.1990
394.6410	98.3042	185.2110	356.1750	368.9970	213.7050	122.5240
377.5450	391.7920	163.8400	141.0450	337.6530	257.8700	282.0900
427.4090	68.3855	222.2530	249.3220	239.3490	283.5150	396.0660
396.0660	264.9940	273.5420	89.7560	269.2680	256.4460	135.3460
396.0660	104.0030	320.5570	118.2500	319.1320	280.6660	307.7350
351.9000	94.0301	172.3880	219.4040	383.2440	253.5960	468.7260
263.5690	66.9608	264.9940	222.2530	215.1290	170.9640	683.8550
260.7200	227.9520	223.6780	162.4160	619.7440	215.1290	152.4430
148.1690	237.9250	225.1020	105.4280	173.8130	168.1140	380.3940
320.5570	159.5660	306.3100	155.2920	336.2290	428.8340	182.3610
290.6380	170.9640	249.3220	257.8700	158.1410	373.2710	337.6530
294.9130	153.8670	133.9220	146.7440	430.2590	296.3370	401.7650
357.5990	274.9670	343.3520	226.5270	274.9670	223.6780	314.8580
256.4460	223.6780	292.0630	138.1960	297.7620	256.4460	294.9130
180.9370	190.9100	75.5090	226.5270	282.0900	490.0960	485.8220
334.8040	176.6630	94.0301	116.8250	235.0750	212.2800	294.9130
259.2950	55.5632	215.1290	143.8950	420.2860	259.2950	344.7770
461.6020	661.0600	199.4580	520.0150	256.4460	276.3910	467.3010
163.8400	253.5960	309.1600	210.8550	220.8280	300.6110	303.4610
209.4310	145.3190	220.8280	135.3460	166.6900	247.8970	669.6080
290.6380	284.9400	223.6780	152.4430	123.9490	582.7020	404.6140
474.4240	260.7200	260.7200	179.5120	183.7860	200.8820	326.2560
217.9790	59.8373	75.5090	104.0030	368.9970	494.3700	629.7170
170.9640	212.2800	296.3370	219.4040	236.5000	252.1720	159.5660
229.3760	52.7138	276.3910	135.3460	178.0870	418.8610	225.1020
159.5660	349.0510	237.9250	179.5120	119.6750	225.1020	887.5870
155.2920	304.8850	430.2590	170.9640	367.5720	631.1410	136.7710
323.4060	263.5690	340.5030	162.4160	182.3610	246.4730	98.3042
132.4970	66.9608	190.9100	131.0720	253.5960	255.0210	388.9430
185.2110	490.0960	321.9820	249.3220	270.6930	1162.5500	618.3190
166.6900	85.4819	146.7440	475.8490	162.4160	410.3130	629.7170
208.0060	598.3730	136.7710	195.1840	304.8850	376.1200	245.0480
302.0360	74.0843	206.5810	155.2920	378.9700	310.5840	552.7830
203.7320	182.3610	198.0330	175.2380	149.5930	215.1290	205.1570
217.9790	192.3340	237.9250	138.1960	544.2350	250.7470	79.7831
215.1290	243.6230	293.4880	123.9490	242.1990	209.4310	206.5810
259.2950	74.0843	222.2530	138.1960	269.2680	279.2410	387.5180
447.3550	243.6230	538.5360	138.1960	404.6140	320.5570	287.7890
679.5810	376.1200	215.1290	198.0330	156.7170	222.2530	323.4060
393.2170	78.3584	179.5120	156.7170	178.0870	532.8370	406.0390
122.5240	64.1114	183.7860	225.1020	394.6410	344.7770	585.5510
237.9250	253.5960	183.7860	1235.2100	274.9670	424.5600	223.6780
242.1990	65.5361	180.9370	135.3460	390.3670	434.5330	488.6710
222.2530	56.9879	324.8310	125.3730	277.8160	232.2260	125.3730
106.8520	253.5960	178.0870	263.5690	131.0720	262.1440	381.8190
296.3370	182.3610	133.9220	122.5240	183.7860	524.2890	589.8250
312.0090	309.1600	266.4190	190.9100	189.4850	319.1320	227.9520
245.0480	71.2349	193.7590	195.1840	408.8880	245.0480	366.1470
236.5000	170.9640	108.2770	209.4310	457.3280	212.2800	907.5330
183.7860	115.4010	215.1290	314.8580	319.1320	262.1440	263.5690
1101.2900	321.9820	217.9790	277.8160	454.4790	98.3042	235.0750
457.3280	225.1020	145.3190	133.9220	413.1620	212.2800	237.9250
65.5361	498.6440	195.1840	176.6630	599.7980	131.0720	645.3880
69.8102	222.2530	176.6630	212.2800	371.8460	213.7050	400.3400
89.7560	264.9940	172.3880	159.5660	252.1720	146.7440	539.9610
69.8102	289.2140	208.0060	216.5540	316.2830	189.4850	507.1930
74.0843	236.5000	622.5930	145.3190	324.8310	498.6440	138.1960
66.9608	115.4010	226.5270	66.9608	487.2470	237.9250	666.7590
108.2770	510.0420	252.1720	169.5390	183.7860	356.1750	252.1720
917.5060	284.9400	480.1230	376.1200	216.5540	283.5150	299.1870
89.7560	274.9670	160.9910	111.1260	182.3610	547.0840	180.9370
61.2620	266.4190	198.0330	142.4700	273.5420	293.4880	195.1840
123.9490	270.6930	180.9370	188.0600	256.4460	343.3520	317.7080
173.8130	65.5361	208.0060	247.8970	280.6660	678.1560	411.7380
193.7590	88.3313	240.7740	273.5420	324.8310	246.4730	529.9880
61.2620	78.3584	246.4730	215.1290	172.3880	196.6080	367.5720
75.5090	72.6596	198.0330	269.2680	255.0210	331.9550	220.8280
151.0180	78.3584	51.2891	190.9100	169.5390	233.6510	548.5090
56.9879	156.7170	71.2349	333.3790	320.5570	168.1140	253.5960
84.0572	64.1114	102.5780	387.5180	354.7500	314.8580	215.1290
85.4819	410.3130	79.7831	129.6480	300.6110	631.1410	333.3790
511.4670	212.2800	59.8373	269.2680	195.1840	344.7770	219.4040
182.3610	222.2530	98.3042	173.8130	116.8250	480.1230	898.9850
66.9608	336.2290	51.2891	236.5000	292.0630	202.3070	498.6440
65.5361	253.5960	133.9220	162.4160	428.8340	169.5390	243.6230
133.9220	403.1900	232.2260	170.9640	203.7320	458.7530	239.3490
141.0450	286.3640	182.3610	163.8400	230.8010	247.8970	410.3130
118.2500	293.4880	303.4610	428.8340	267.8430	505.7680	609.7710
72.6596	55.5632	68.3855	64.1114	148.1690	458.7530	292.0630
72.6596	286.3640	71.2349	320.5570	175.2380	279.2410	220.8280
65.5361	363.2980	223.6780	225.1020	233.6510	186.6350	153.8670
66.9608	235.0750	222.2530	105.4280	230.8010	340.5030	1243.7600
102.5780	58.4126	403.1900	225.1020	226.5270	374.6960	138.1960
79.7831	111.1260	178.0870	179.5120	269.2680	249.3220	653.9360
95.4548	257.8700	367.5720	227.9520	179.5120	173.8130	578.4270
109.7020	170.9640	222.2530	240.7740	283.5150	508.6170	964.5210
71.2349	267.8430	235.0750	242.1990	225.1020	414.5870	494.3700
82.6325	66.9608	273.5420	257.8700	229.3760	561.3310	266.4190
88.3313	58.4126	92.6054	246.4730	188.0600	510.0420	430.2590
243.6230	280.6660	112.5510	337.6530	193.7590	420.2860	225.1020
56.9879	94.0301	213.7050	401.7650	230.8010	413.1620	833.4480
65.5361	290.6380	59.8373	329.1050	71.2349	394.6410	682.4300
86.9066	172.3880	128.2230	269.2680	215.1290	527.1380	666.7590
88.3313	79.7831	236.5000	414.5870	259.2950	245.0480	709.5000
109.7020	56.9879	51.2891	208.0060	266.4190	418.8610	626.8670
51.2891	160.9910	203.7320	504.3430	349.0510	579.8520	692.4030
99.7289	51.2891	252.1720	286.3640	418.8610	172.3880	631.1410
91.1807	153.8670	250.7470	433.1080	474.4240	333.3790	1098.4400
84.0572	108.2770	273.5420	210.8550	259.2950	267.8430	675.3070
51.2891	363.2980	470.1500	282.0900	302.0360	396.0660	904.6830
54.1385	259.2950	200.8820	179.5120	170.9640	314.8580	737.9940
390.3670	74.0843	252.1720	229.3760	233.6510	196.6080	1142.6100
84.0572	61.2620	289.2140	180.9370	350.4760	433.1080	740.8430
151.0180	283.5150	209.4310	143.8950	173.8130	340.5030	1265.1300
151.0180	199.4580	198.0330	79.7831	274.9670	538.5360	793.5570
66.9608	222.2530	203.7320	406.0390	142.4700	255.0210	671.0330
62.6867	262.1440	273.5420	190.9100	196.6080	430.2590	1282.2300
55.5632	78.3584	193.7590	425.9850	276.3910	340.5030	934.6020
69.8102	249.3220	225.1020	222.2530	329.1050	142.4700	132.4970
58.4126	252.1720	222.2530	202.3070	344.7770	326.2560	145.3190
121.0990	267.8430	179.5120	232.2260	263.5690	216.5540	260.7200
199.4580	205.1570	293.4880	718.0480	199.4580	1091.3200	327.6810
139.6200	394.6410	257.8700	153.8670	123.9490	361.8730	455.9030
55.5632	85.4819	520.0150	206.5810	317.7080	280.6660	427.4090
54.1385	388.9430	72.6596	323.4060	133.9220	178.0870	549.9330
135.3460	152.4430	165.2650	300.6110	237.9250	163.8400	416.0120
71.2349	250.7470	260.7200	276.3910	349.0510	237.9250	492.9460
65.5361	381.8190	323.4060	183.7860	146.7440	324.8310	196.6080
92.6054	210.8550	280.6660	182.3610	217.9790	602.6470	500.0690
62.6867	199.4580	192.3340	178.0870	368.9970	444.5060	219.4040
81.2078	52.7138	236.5000	72.6596	266.4190	601.2230	360.4490
64.1114	334.8040	189.4850	205.1570	151.0180	376.1200	1216.6900
51.2891	431.6840	208.0060	180.9370	250.7470	283.5150	571.3040
994.4390	269.2680	283.5150	279.2410	269.2680	186.6350	557.0570
119.6750	51.2891	235.0750	116.8250	210.8550	443.0810	370.4220
199.4580	222.2530	252.1720	455.9030	209.4310	302.0360	160.9910
75.5090	58.4126	354.7500	266.4190	135.3460	170.9640	133.9220
99.7289	210.8550	475.8490	471.5750	166.6900	176.6630	303.4610
58.4126	307.7350	243.6230	229.3760	280.6660	356.1750	390.3670
729.4450	71.2349	195.1840	245.0480	203.7320	219.4040	210.8550
64.1114	213.7050	457.3280	232.2260	182.3610	212.2800	296.3370
68.3855	380.3940	253.5960	190.9100	286.3640	213.7050	163.8400
81.2078	294.9130	219.4040	148.1690	421.7110	195.1840	257.8700
54.1385	314.8580	243.6230	199.4580	314.8580	252.1720	252.1720
65.5361	210.8550	289.2140	508.6170	417.4370	324.8310	552.7830
119.6750	508.6170	276.3910	155.2920	313.4340	277.8160	370.4220
55.5632	153.8670	232.2260	206.5810	333.3790	267.8430	102.5780
139.6200	377.5450	223.6780	132.4970	461.6020	269.2680	175.2380
74.0843	371.8460	155.2920	310.5840	217.9790	357.5990	641.1140
152.4430	255.0210	286.3640	132.4970	123.9490	229.3760	151.0180
148.1690	58.4126	145.3190	246.4730	374.6960	413.1620	346.2020
245.0480	242.1990	202.3070	306.3100	354.7500	259.2950	264.9940
113.9760	233.6510	274.9670	277.8160	263.5690	351.9000	226.5270
82.6325	196.6080	195.1840	259.2950	200.8820	152.4430	360.4490
166.6900	287.7890	262.1440	125.3730	344.7770	324.8310	465.8760
69.8102	54.1385	262.1440	220.8280	293.4880	236.5000	545.6590
51.2891	252.1720	222.2530	173.8130	149.5930	286.3640	390.3670
116.8250	347.6260	260.7200	331.9550	277.8160	351.9000	247.8970
58.4126	216.5540	249.3220	465.8760	178.0870	490.0960	1488.8100
56.9879	219.4040	237.9250	423.1350	192.3340	682.4300	219.4040
71.2349	59.8373	380.3940	247.8970	263.5690	330.5300	310.5840
69.8102	165.2650	118.2500	232.2260	186.6350	373.2710	320.5570
65.5361	165.2650	247.8970	123.9490	300.6110	339.0780	239.3490
148.1690	180.9370	209.4310	274.9670	387.5180	192.3340	377.5450
51.2891	237.9250	74.0843	269.2680	340.5030	853.3940	407.4640
135.3460	58.4126	188.0600	253.5960	260.7200	219.4040	190.9100
172.3880	189.4850	138.1960	131.0720	401.7650	277.8160	208.0060
118.2500	113.9760	255.0210	113.9760	223.6780	260.7200	141.0450
112.5510	133.9220	168.1140	209.4310	186.6350	384.6690	350.4760
183.7860	284.9400	284.9400	160.9910	290.6380	384.6690	183.7860
55.5632	386.0930	253.5960	410.3130	199.4580	341.9280	357.5990
75.5090	520.0150	162.4160	163.8400	282.0900	208.0060	1290.7800
65.5361	334.8040	160.9910	229.3760	225.1020	350.4760	528.5630
91.1807	64.1114	229.3760	259.2950	264.9940	393.2170	1018.6600
51.2891	210.8550	115.4010	182.3610	706.6500	417.4370	227.9520
243.6230	185.2110	104.0030	128.2230	189.4850	186.6350	789.2830
131.0720	190.9100	749.3910	162.4160	339.0780	397.4910	123.9490
82.6325	326.2560	133.9220	195.1840	547.0840	212.2800	445.9310
76.9337	266.4190	128.2230	189.4850	205.1570	681.0060	822.0510
113.9760	64.1114	175.2380	129.6480	198.0330	212.2800	94.0301
62.6867	253.5960	222.2530	309.1600	367.5720	427.4090	312.0090
58.4126	180.9370	141.0450	252.1720	235.0750	398.9150	732.2950
51.2891	71.2349	430.2590	236.5000	236.5000	205.1570	274.9670
59.8373	480.1230	141.0450	280.6660	252.1720	568.4550	353.3250
96.8795	243.6230	170.9640	151.0180	494.3700	282.0900	72.6596
74.0843	51.2891	122.5240	240.7740	223.6780	205.1570	360.4490
125.3730	398.9150	182.3610	159.5660	169.5390	277.8160	611.1960
66.9608	216.5540	247.8970	427.4090	440.2320	491.5210	427.4090
118.2500	51.2891	146.7440	133.9220	344.7770	773.6110	257.8700
68.3855	159.5660	296.3370	310.5840	277.8160	223.6780	54.1385
61.2620	163.8400	166.6900	655.3610	216.5540	95.4548	616.8940
54.1385	59.8373	208.0060	153.8670	404.6140	586.9760	759.3640
94.0301	270.6930	225.1020	256.4460	219.4040	302.0360	572.7290
61.2620	572.7290	178.0870	346.2020	230.8010	428.8340	602.6470
92.6054	61.2620	232.2260	282.0900	229.3760	247.8970	917.5060
91.1807	455.9030	202.3070	160.9910	260.7200	297.7620	554.2080
102.5780	276.3910	282.0900	195.1840	287.7890	262.1440	262.1440
89.7560	341.9280	255.0210	189.4850	1088.4700	263.5690	166.6900
690.9790	65.5361	270.6930	340.5030	227.9520	232.2260	296.3370
78.3584	84.0572	403.1900	160.9910	321.9820	257.8700	126.7980
155.2920	252.1720	69.8102	91.1807	264.9940	273.5420	521.4400
58.4126	112.5510	210.8550	312.0090	208.0060	242.1990	183.7860
74.0843	320.5570	193.7590	199.4580	292.0630	287.7890	396.0660
102.5780	353.3250	62.6867	108.2770	176.6630	350.4760	539.9610
81.2078	200.8820	327.6810	386.0930	173.8130	156.7170	170.9640
88.3313	58.4126	166.6900	163.8400	297.7620	361.8730	606.9210
78.3584	270.6930	108.2770	84.0572	223.6780	253.5960	398.9150
131.0720	119.6750	250.7470	306.3100	334.8040	438.8070	424.5600
102.5780	433.1080	337.6530	279.2410	209.4310	377.5450	313.4340
56.9879	156.7170	447.3550	115.4010	143.8950	227.9520	336.2290
51.2891	243.6230	524.2890	477.2740	240.7740	475.8490	431.6840
128.2230	374.6960	297.7620	223.6780	257.8700	339.0780	535.6870
219.4040	239.3490	213.7050	176.6630	397.4910	356.1750	283.5150
233.6510	59.8373	162.4160	145.3190	302.0360	725.1710	202.3070
116.8250	904.6830	64.1114	135.3460	169.5390	455.9030	542.8100
82.6325	99.7289	326.2560	269.2680	260.7200	162.4160	653.9360
115.4010	344.7770	153.8670	340.5030	216.5540	145.3190	393.2170
56.9879	289.2140	168.1140	240.7740	276.3910	273.5420	384.6690
62.6867	262.1440	269.2680	158.1410	185.2110	333.3790	819.2010
66.9608	61.2620	200.8820	190.9100	349.0510	148.1690	296.3370
55.5632	350.4760	162.4160	170.9640	232.2260	273.5420	56.9879
135.3460	443.0810	199.4580	277.8160	401.7650	484.3970	474.4240
193.7590	88.3313	116.8250	170.9640	225.1020	742.2680	354.7500
54.1385	410.3130	286.3640	274.9670	339.0780	284.9400	202.3070
151.0180	198.0330	272.1170	339.0780	300.6110	219.4040	182.3610
86.9066	163.8400	183.7860	252.1720	216.5540	337.6530	1101.2900
136.7710	293.4880	300.6110	304.8850	253.5960	300.6110	131.0720
58.4126	84.0572	312.0090	173.8130	176.6630	614.0450	306.3100
139.6200	142.4700	91.1807	139.6200	153.8670	242.1990	447.3550
51.2891	180.9370	209.4310	190.9100	276.3910	370.4220	148.1690
58.4126	406.0390	125.3730	168.1140	567.0300	283.5150	148.1690
68.3855	149.5930	537.1110	209.4310	287.7890	376.1200	441.6560
61.2620	226.5270	212.2800	222.2530	349.0510	386.0930	598.3730
64.1114	192.3340	227.9520	148.1690	273.5420	656.7860	782.1590
54.1385	206.5810	276.3910	210.8550	276.3910	651.0870	307.7350
216.5540	287.7890	166.6900	153.8670	266.4190	759.3640	722.3220
84.0572	212.2800	206.5810	178.0870	232.2260	665.3340	260.7200
98.3042	195.1840	81.2078	297.7620	300.6110	874.7650	159.5660
54.1385	176.6630	176.6630	240.7740	185.2110	695.2530	273.5420
64.1114	188.0600	253.5960	226.5270	273.5420	799.2560	89.7560
152.4430	249.3220	165.2650	474.4240	274.9670	649.6620	276.3910
303.4610	1062.8200	247.8970	206.5810	274.9670	766.4880	168.1140
62.6867	293.4880	115.4010	155.2920	205.1570	646.8130	118.2500
168.1140	233.6510	199.4580	135.3460	420.2860	850.5450	109.7020
86.9066	169.5390	216.5540	163.8400	170.9640	558.4820	118.2500
92.6054	76.9337	230.8010	172.3880	183.7860	725.1710	132.4970
74.0843	286.3640	314.8580	193.7590	380.3940	651.0870	58.4126
59.8373	203.7320	230.8010	233.6510	202.3070	350.4760	98.3042
65.5361	333.3790	219.4040	836.2980	245.0480	213.7050	99.7289
111.1260	384.6690	155.2920	158.1410	230.8010	264.9940	94.0301
66.9608	172.3880	508.6170	246.4730	297.7620	255.0210	56.9879
69.8102	269.2680	222.2530	208.0060	225.1020	292.0630	66.9608
69.8102	152.4430	329.1050	237.9250	226.5270	240.7740	55.5632
76.9337	196.6080	192.3340	186.6350	250.7470	153.8670	66.9608
51.2891	119.6750	336.2290	233.6510	284.9400	233.6510	71.2349
89.7560	270.6930	478.6990	259.2950	534.2620	246.4730	159.5660
71.2349	102.5780	183.7860	225.1020	199.4580	522.8640	450.2050
66.9608	494.3700	416.0120	206.5810	450.2050	394.6410	61.2620
64.1114	246.4730	283.5150	176.6630	269.2680	391.7920	421.7110
58.4126	138.1960	178.0870	85.4819	165.2650	245.0480	102.5780
61.2620	62.6867	168.1140	239.3490	220.8280	263.5690	609.7710
79.7831	55.5632	289.2140	235.0750	284.9400	320.5570	252.1720
210.8550	159.5660	363.2980	122.5240	438.8070	574.1530	175.2380
190.9100	236.5000	351.9000	240.7740	272.1170	339.0780	189.4850
85.4819	206.5810	145.3190	377.5450	356.1750	297.7620	290.6380
122.5240	123.9490	245.0480	168.1140	212.2800	138.1960	200.8820
52.7138	323.4060	175.2380	212.2800	226.5270	196.6080	212.2800
89.7560	253.5960	99.7289	188.0600	116.8250	189.4850	250.7470
217.9790	81.2078	113.9760	166.6900	306.3100	616.8940	213.7050
85.4819	61.2620	306.3100	212.2800	602.6470	440.2320	398.9150
65.5361	203.7320	208.0060	327.6810	203.7320	394.6410	367.5720
85.4819	406.0390	245.0480	118.2500	142.4700	210.8550	216.5540
61.2620	467.3010	300.6110	155.2920	222.2530	284.9400	366.1470
118.2500	139.6200	118.2500	356.1750	323.4060	178.0870	276.3910
76.9337	468.7260	255.0210	155.2920	447.3550	413.1620	274.9670
151.0180	82.6325	206.5810	105.4280	227.9520	139.6200	212.2800
398.9150	58.4126	296.3370	136.7710	227.9520	299.1870	346.2020
56.9879	250.7470	215.1290	215.1290	272.1170	206.5810	108.2770
52.7138	202.3070	384.6690	145.3190	236.5000	350.4760	192.3340
84.0572	326.2560	280.6660	162.4160	438.8070	227.9520	538.5360
64.1114	82.6325	374.6960	253.5960	443.0810	512.8910	213.7050
105.4280	99.7289	264.9940	237.9250	428.8340	216.5540	700.9520
66.9608	249.3220	189.4850	257.8700	206.5810	360.4490	169.5390
151.0180	182.3610	366.1470	143.8950	289.2140	302.0360	359.0240
327.6810	129.6480	192.3340	101.1540	386.0930	159.5660	423.1350
69.8102	309.1600	306.3100	274.9670	163.8400	374.6960	329.1050
102.5780	277.8160	208.0060	208.0060	213.7050	346.2020	152.4430
58.4126	279.2410	294.9130	205.1570	225.1020	390.3670	323.4060
69.8102	336.2290	384.6690	165.2650	206.5810	129.6480	330.5300
76.9337	62.6867	202.3070	316.2830	208.0060	313.4340	165.2650
54.1385	215.1290	331.9550	237.9250	294.9130	364.7230	535.6870
56.9879	423.1350	199.4580	131.0720	229.3760	398.9150	297.7620
52.7138	159.5660	277.8160	220.8280	189.4850	206.5810	421.7110
296.3370	179.5120	267.8430	303.4610	280.6660	397.4910	259.2950
64.1114	323.4060	247.8970	398.9150	302.0360	555.6320	447.3550
79.7831	208.0060	302.0360	274.9670	232.2260	323.4060	588.4000
92.6054	445.9310	359.0240	146.7440	247.8970	606.9210	450.2050
55.5632	58.4126	232.2260	162.4160	213.7050	242.1990	153.8670
64.1114	141.0450	158.1410	321.9820	226.5270	195.1840	149.5930
91.1807	611.1960	320.5570	313.4340	609.7710	256.4460	148.1690
66.9608	172.3880	229.3760	88.3313	1001.5600	210.8550	427.4090
151.0180	283.5150	232.2260	136.7710	675.3070	279.2410	586.9760
68.3855	206.5810	249.3220	330.5300	666.7590	199.4580	105.4280
52.7138	123.9490	243.6230	250.7470	646.8130	169.5390	361.8730
85.4819	182.3610	69.8102	190.9100	914.6560	471.5750	1089.8900
260.7200	143.8950	284.9400	109.7020	666.7590	453.0540	143.8950
62.6867	329.1050	316.2830	152.4430	681.0060	448.7800	190.9100
349.0510	159.5660	166.6900	186.6350	581.2770	529.9880	226.5270
188.0600	390.3670	467.3010	203.7320	918.9300	183.7860	314.8580
121.0990	245.0480	203.7320	408.8880	946.0000	511.4670	193.7590
58.4126	106.8520	256.4460	166.6900	685.2800	293.4880	213.7050
74.0843	357.5990	250.7470	169.5390	458.7530	529.9880	277.8160
52.7138	548.5090	296.3370	155.2920	152.4430	289.2140	88.3313
79.7831	294.9130	162.4160	139.6200	225.1020	188.0600	793.5570
112.5510	393.2170	148.1690	163.8400	454.4790	633.9910	236.5000
86.9066	78.3584	263.5690	170.9640	447.3550	406.0390	413.1620
89.7560	170.9640	183.7860	200.8820	411.7380	212.2800	162.4160
72.6596	209.4310	169.5390	152.4430	316.2830	213.7050	316.2830
269.2680	346.2020	253.5960	153.8670	210.8550	435.9580	158.1410
59.8373	367.5720	256.4460	270.6930	149.5930	331.9550	668.1830
65.5361	136.7710	257.8700	165.2650	441.6560	236.5000	705.2260
99.7289	168.1140	310.5840	256.4460	387.5180	246.4730	695.2530
55.5632	143.8950	215.1290	302.0360	361.8730	602.6470	666.7590
71.2349	175.2380	327.6810	299.1870	473.0000	321.9820	1069.9500
136.7710	213.7050	269.2680	283.5150	539.9610	313.4340	575.5780
102.5780	337.6530	193.7590	179.5120	252.1720	359.0240	772.1860
61.2620	116.8250	262.1440	239.3490	359.0240	482.9730	673.8820
239.3490	376.1200	156.7170	168.1140	141.0450	319.1320	615.4700
96.8795	378.9700	176.6630	232.2260	280.6660	492.9460	643.9640
106.8520	249.3220	313.4340	232.2260	246.4730	331.9550	737.9940
112.5510	196.6080	129.6480	128.2230	173.8130	317.7080	160.9910
52.7138	280.6660	252.1720	227.9520	584.1260	522.8640	160.9910
132.4970	351.9000	195.1840	230.8010	277.8160	520.0150	672.4580
183.7860	440.2320	206.5810	109.7020	455.9030	334.8040	520.0150
51.2891	230.8010	216.5540	276.3910	327.6810	216.5540	198.0330
59.8373	473.0000	229.3760	160.9910	219.4040	203.7320	557.0570
55.5632	182.3610	199.4580	403.1900	247.8970	235.0750	113.9760
95.4548	208.0060	215.1290	215.1290	232.2260	397.4910	834.8730
72.6596	407.4640	210.8550	293.4880	216.5540	193.7590	293.4880
249.3220	99.7289	299.1870	331.9550	502.9180	323.4060	464.4520
82.6325	156.7170	438.8070	188.0600	334.8040	156.7170	605.4970
98.3042	208.0060	155.2920	76.9337	233.6510	239.3490	257.8700
158.1410	226.5270	287.7890	458.7530	245.0480	437.3820	329.1050
52.7138	160.9910	165.2650	148.1690	359.0240	374.6960	208.0060
86.9066	58.4126	226.5270	245.0480	199.4580	350.4760	470.1500
109.7020	341.9280	121.0990	260.7200	208.0060	272.1170	490.0960
55.5632	380.3940	282.0900	387.5180	178.0870	520.0150	320.5570
92.6054	293.4880	186.6350	317.7080	245.0480	143.8950	491.5210
101.1540	71.2349	179.5120	276.3910	450.2050	461.6020	112.5510
89.7560	106.8520	350.4760	227.9520	312.0090	508.6170	172.3880
66.9608	373.2710	226.5270	304.8850	245.0480	394.6410	514.3160
88.3313	199.4580	239.3490	266.4190	179.5120	475.8490	557.0570
78.3584	188.0600	330.5300	659.6350	329.1050	330.5300	297.7620
58.4126	264.9940	142.4700	126.7980	354.7500	267.8430	490.0960
54.1385	403.1900	158.1410	343.3520	294.9130	404.6140	213.7050
316.2830	364.7230	185.2110	169.5390	383.2440	270.6930	679.5810
84.0572	250.7470	304.8850	247.8970	339.0780	223.6780	716.6230
75.5090	309.1600	146.7440	253.5960	477.2740	188.0600	665.3340
104.0030	361.8730	196.6080	119.6750	349.0510	240.7740	424.5600
101.1540	175.2380	203.7320	381.8190	149.5930	420.2860	700.9520
155.2920	290.6380	209.4310	141.0450	158.1410	162.4160	74.0843
71.2349	683.8550	283.5150	340.5030	330.5300	317.7080	182.3610
88.3313	378.9700	406.0390	163.8400	198.0330	327.6810	589.8250
106.8520	188.0600	86.9066	302.0360	302.0360	146.7440	383.2440
85.4819	312.0090	143.8950	138.1960	202.3070	314.8580	1149.7300
85.4819	263.5690	196.6080	160.9910	337.6530	250.7470	397.4910
99.7289	410.3130	220.8280	324.8310	544.2350	621.1680	425.9850
85.4819	176.6630	66.9608	152.4430	397.4910	408.8880	263.5690
71.2349	353.3250	260.7200	86.9066	341.9280	273.5420	376.1200
253.5960	131.0720	188.0600	149.5930	236.5000	225.1020	404.6140
75.5090	208.0060	116.8250	213.7050	264.9940	364.7230	294.9130
65.5361	257.8700	304.8850	176.6630	310.5840	317.7080	532.8370
339.0780	135.3460	249.3220	290.6380	396.0660	292.0630	313.4340
408.8880	411.7380	183.7860	153.8670	272.1170	309.1600	210.8550
243.6230	310.5840	189.4850	195.1840	326.2560	169.5390	802.1050
81.2078	255.0210	280.6660	216.5540	219.4040	223.6780	545.6590
69.8102	213.7050	437.3820	138.1960	401.7650	394.6410	491.5210
122.5240	168.1140	173.8130	138.1960	336.2290	216.5540	849.1200
76.9337	195.1840	237.9250	159.5660	172.3880	185.2110	615.4700
52.7138	290.6380	249.3220	203.7320	227.9520	588.4000	373.2710
72.6596	336.2290	183.7860	159.5660	299.1870	424.5600	75.5090
55.5632	354.7500	239.3490	178.0870	508.6170	188.0600	92.6054
78.3584	217.9790	490.0960	175.2380	269.2680	353.3250	588.4000
119.6750	158.1410	216.5540	284.9400	386.0930	286.3640	297.7620
81.2078	396.0660	270.6930	455.9030	309.1600	246.4730	102.5780
95.4548	319.1320	324.8310	149.5930	368.9970	433.1080	156.7170
65.5361	321.9820	259.2950	119.6750	310.5840	393.2170	377.5450
113.9760	56.9879	292.0630	173.8130	216.5540	386.0930	458.7530
56.9879	143.8950	237.9250	148.1690	357.5990	189.4850	663.9090
64.1114	213.7050	212.2800	267.8430	370.4220	165.2650	545.6590
66.9608	199.4580	423.1350	58.4126	209.4310	690.9790	373.2710
81.2078	217.9790	255.0210	112.5510	350.4760	252.1720	401.7650
55.5632	200.8820	179.5120	105.4280	274.9670	351.9000	74.0843
115.4010	206.5810	202.3070	209.4310	252.1720	321.9820	416.0120
119.6750	176.6630	317.7080	245.0480	279.2410	391.7920	841.9970
169.5390	346.2020	346.2020	363.2980	443.0810	264.9940	1041.4500
217.9790	52.7138	232.2260	360.4490	269.2680	424.5600	864.7920
59.8373	397.4910	219.4040	309.1600	284.9400	276.3910	1326.3900
82.6325	249.3220	112.5510	189.4850	393.2170	260.7200	1223.8200
59.8373	413.1620	341.9280	138.1960	284.9400	370.4220	698.1020
209.4310	414.5870	267.8430	125.3730	304.8850	350.4760	740.8430
156.7170	346.2020	232.2260	52.7138	511.4670	240.7740	753.6650
58.4126	334.8040	203.7320	220.8280	232.2260	340.5030	482.9730
85.4819	359.0240	160.9910	303.4610	366.1470	396.0660	538.5360
71.2349	203.7320	220.8280	307.7350	501.4940	242.1990	96.8795
62.6867	334.8040	321.9820	132.4970	434.5330	310.5840	383.2440
116.8250	326.2560	411.7380	186.6350	470.1500	280.6660	313.4340
89.7560	216.5540	435.9580	520.0150	237.9250	148.1690	269.2680
98.3042	239.3490	319.1320	179.5120	215.1290	294.9130	52.7138
236.5000	98.3042	263.5690	233.6510	297.7620	213.7050	363.2980
155.2920	82.6325	514.3160	239.3490	284.9400	313.4340	589.8250
106.8520	297.7620	451.6290	310.5840	364.7230	602.6470	518.5900
178.0870	330.5300	195.1840	267.8430	300.6110	373.2710	329.1050
257.8700	54.1385	170.9640	148.1690	492.9460	371.8460	665.3340
219.4040	344.7770	331.9550	223.6780	464.4520	441.6560	307.7350
71.2349	237.9250	416.0120	178.0870	233.6510	451.6290	64.1114
79.7831	196.6080	145.3190	146.7440	247.8970	280.6660	475.8490
92.6054	283.5150	104.0030	99.7289	233.6510	326.2560	421.7110
84.0572	213.7050	274.9670	408.8880	343.3520	374.6960	614.0450
85.4819	364.7230	445.9310	209.4310	109.7020	283.5150	141.0450
66.9608	309.1600	118.2500	223.6780	195.1840	374.6960	1191.0500
69.8102	491.5210	160.9910	142.4700	297.7620	312.0090	349.0510
69.8102	160.9910	185.2110	340.5030	217.9790	317.7080	245.0480
51.2891	82.6325	316.2830	290.6380	314.8580	470.1500	568.4550
282.0900	190.9100	202.3070	151.0180	196.6080	407.4640	189.4850
68.3855	192.3340	266.4190	146.7440	330.5300	233.6510	245.0480
133.9220	386.0930	219.4040	230.8010	72.6596	544.2350	377.5450
86.9066	81.2078	294.9130	217.9790	293.4880	585.5510	263.5690
54.1385	296.3370	210.8550	279.2410	438.8070	629.7170	269.2680
76.9337	74.0843	139.6200	139.6200	312.0090	235.0750	65.5361
68.3855	79.7831	264.9940	139.6200	596.9490	260.7200	411.7380
52.7138	64.1114	186.6350	350.4760	367.5720	213.7050	135.3460
148.1690	74.0843	279.2410	138.1960	284.9400	520.0150	101.1540
61.2620	56.9879	230.8010	133.9220	374.6960	195.1840	522.8640
79.7831	94.0301	173.8130	81.2078	309.1600	216.5540	1571.4400
188.0600	82.6325	230.8010	185.2110	451.6290	237.9250	886.1620
104.0030	69.8102	252.1720	91.1807	280.6660	296.3370	245.0480
85.4819	88.3313	203.7320	210.8550	307.7350	490.0960	316.2830
267.8430	56.9879	185.2110	235.0750	232.2260	393.2170	387.5180
152.4430	79.7831	189.4850	289.2140	336.2290	361.8730	290.6380
65.5361	54.1385	203.7320	162.4160	225.1020	689.5540	377.5450
58.4126	136.7710	266.4190	84.0572	897.5600	368.9970	280.6660
189.4850	128.2230	86.9066	123.9490	233.6510	407.4640	155.2920
85.4819	71.2349	202.3070	162.4160	427.4090	512.8910	340.5030
109.7020	81.2078	139.6200	163.8400	284.9400	245.0480	294.9130
59.8373	279.2410	205.1570	145.3190	393.2170	240.7740	380.3940
91.1807	69.8102	232.2260	259.2950	279.2410	179.5120	324.8310
86.9066	61.2620	323.4060	115.4010	592.6740	249.3220	193.7590
104.0030	190.9100	138.1960	257.8700	341.9280	75.5090	564.1800
54.1385	52.7138	219.4040	339.0780	599.7980	175.2380	551.3580
82.6325	122.5240	183.7860	198.0330	411.7380	423.1350	333.3790
71.2349	274.9670	232.2260	217.9790	223.6780	310.5840	289.2140
68.3855	280.6660	165.2650	435.9580	111.1260	219.4040	310.5840
448.7800	374.6960	78.3584	84.0572	232.2260	507.1930	143.8950
75.5090	166.6900	108.2770	391.7920	276.3910	269.2680	494.3700
59.8373	210.8550	55.5632	180.9370	249.3220	317.7080	267.8430
51.2891	239.3490	66.9608	313.4340	227.9520	286.3640	106.8520
75.5090	209.4310	64.1114	200.8820	229.3760	289.2140	448.7800
65.5361	284.9400	51.2891	183.7860	360.4490	505.7680	588.4000
88.3313	257.8700	59.8373	220.8280	287.7890	481.5480	1050.0000
66.9608	165.2650	79.7831	108.2770	346.2020	368.9970	340.5030
85.4819	390.3670	71.2349	203.7320	284.9400	159.5660	247.8970
64.1114	192.3340	66.9608	223.6780	320.5570	183.7860	68.3855
69.8102	200.8820	58.4126	239.3490	239.3490	398.9150	260.7200
72.6596	195.1840	74.0843	260.7200	159.5660	215.1290	205.1570
62.6867	232.2260	89.7560	246.4730	319.1320	215.1290	595.5240
64.1114	119.6750	91.1807	198.0330	312.0090	404.6140	65.5361
54.1385	274.9670	54.1385	76.9337	273.5420	267.8430	695.2530
61.2620	170.9640	58.4126	232.2260	303.4610	180.9370	577.0030
104.0030	223.6780	56.9879	457.3280	309.1600	1067.1000	229.3760
105.4280	262.1440	65.5361	165.2650	159.5660	320.5570	329.1050
72.6596	160.9910	65.5361	205.1570	142.4700	339.0780	457.3280
89.7560	86.9066	52.7138	276.3910	245.0480	321.9820	306.3100
54.1385	286.3640	54.1385	142.4700	263.5690	716.6230	428.8340
465.8760	169.5390	51.2891	192.3340	539.9610	685.2800	577.0030
58.4126	200.8820	59.8373	376.1200	371.8460	598.3730	326.2560
76.9337	208.0060	106.8520	297.7620	225.1020	1223.8200	294.9130
71.2349	182.3610	51.2891	180.9370	156.7170	685.2800	453.0540
951.6980	240.7740	79.7831	306.3100	377.5450	685.2800	401.7650
69.8102	222.2530	85.4819	250.7470	142.4700	830.5990	213.7050
82.6325	230.8010	467.3010	249.3220	347.6260	867.6410	669.6080
65.5361	353.3250	293.4880	141.0450	203.7320	675.3070	609.7710
538.5360	185.2110	253.5960	121.0990	337.6530	893.2860	222.2530
69.8102	273.5420	263.5690	216.5540	232.2260	830.5990	310.5840
58.4126	195.1840	169.5390	269.2680	480.1230	638.2650	289.2140
56.9879	200.8820	146.7440	72.6596	435.9580	578.4270	413.1620
99.7289	237.9250	417.4370	132.4970	283.5150	658.2110	686.7050
55.5632	229.3760	55.5632	356.1750	517.1650	690.9790	180.9370
61.2620	222.2530	180.9370	185.2110	190.9100	736.5690	488.6710
135.3460	485.8220	186.6350	115.4010	444.5060	75.5090	200.8820
264.9940	192.3340	108.2770	236.5000	189.4850	105.4280	638.2650
215.1290	297.7620	145.3190	183.7860	327.6810	84.0572	411.7380
51.2891	132.4970	68.3855	220.8280	155.2920	79.7831	236.5000
61.2620	142.4700	253.5960	173.8130	243.6230	81.2078	126.7980
51.2891	255.0210	323.4060	186.6350	279.2410	165.2650	279.2410
56.9879	249.3220	209.4310	196.6080	359.0240	391.7920	129.6480
74.0843	185.2110	58.4126	235.0750	398.9150	175.2380	166.6900
136.7710	116.8250	55.5632	170.9640	310.5840	111.1260	169.5390
131.0720	216.5540	236.5000	88.3313	158.1410	89.7560	353.3250
62.6867	112.5510	266.4190	225.1020	217.9790	52.7138	193.7590
75.5090	176.6630	249.3220	178.0870	236.5000	82.6325	129.6480
64.1114	219.4040	286.3640	196.6080	394.6410	160.9910	129.6480
78.3584	215.1290	256.4460	196.6080	267.8430	89.7560	269.2680
220.8280	115.4010	317.7080	247.8970	312.0090	69.8102	243.6230
95.4548	290.6380	52.7138	215.1290	226.5270	51.2891	410.3130
99.7289	112.5510	319.1320	246.4730	423.1350	51.2891	249.3220
239.3490	148.1690	284.9400	149.5930	257.8700	56.9879	202.3070
101.1540	131.0720	304.8850	226.5270	160.9910	51.2891	364.7230
62.6867	126.7980	819.2010	427.4090	337.6530	85.4819	470.1500
84.0572	262.1440	455.9030	299.1870	282.0900	56.9879	158.1410
84.0572	396.0660	376.1200	317.7080	162.4160	66.9608	334.8040
111.1260	445.9310	230.8010	377.5450	257.8700	54.1385	317.7080
88.3313	296.3370	243.6230	125.3730	441.6560	86.9066	635.4150
491.5210	344.7770	125.3730	421.7110	598.3730	129.6480	245.0480
115.4010	331.9550	116.8250	172.3880	180.9370	72.6596	435.9580
62.6867	178.0870	343.3520	259.2950	279.2410	168.1140	354.7500
59.8373	186.6350	381.8190	185.2110	388.9430	56.9879	458.7530
143.8950	263.5690	250.7470	245.0480	527.1380	62.6867	474.4240
52.7138	367.5720	192.3340	223.6780	232.2260	58.4126	386.0930
72.6596	359.0240	360.4490	237.9250	199.4580	142.4700	404.6140
58.4126	323.4060	163.8400	255.0210	326.2560	61.2620	520.0150
149.5930	374.6960	175.2380	229.3760	247.8970	81.2078	282.0900
69.8102	109.7020	388.9430	159.5660	567.0300	86.9066	347.6260
133.9220	162.4160	55.5632	142.4700	604.0720	132.4970	824.9000
58.4126	145.3190	156.7170	169.5390	568.4550	246.4730	256.4460
51.2891	470.1500	368.9970	210.8550	604.0720	104.0030	340.5030
64.1114	135.3460	423.1350	188.0600	339.0780	54.1385	239.3490
162.4160	388.9430	180.9370	260.7200	280.6660	125.3730	163.8400
59.8373	168.1140	74.0843	169.5390	236.5000	123.9490	383.2440
62.6867	515.7410	257.8700	250.7470	227.9520	88.3313	558.4820
69.8102	151.0180	361.8730	279.2410	327.6810	58.4126	111.1260
94.0301	484.3970	76.9337	168.1140	320.5570	85.4819	521.4400
55.5632	133.9220	51.2891	225.1020	152.4430	55.5632	494.3700
59.8373	286.3640	353.3250	131.0720	253.5960	65.5361	126.7980
68.3855	166.6900	284.9400	292.0630	720.8970	52.7138	682.4300
62.6867	474.4240	86.9066	383.2440	312.0090	52.7138	589.8250
72.6596	280.6660	65.5361	215.1290	158.1410	202.3070	378.9700
152.4430	1165.4000	146.7440	256.4460	153.8670	72.6596	217.9790
128.2230	492.9460	490.0960	162.4160	246.4730	149.5930	145.3190
61.2620	180.9370	209.4310	165.2650	529.9880	78.3584	239.3490
128.2230	192.3340	170.9640	257.8700	353.3250	69.8102	131.0720
116.8250	159.5660	334.8040	118.2500	149.5930	259.2950	188.0600
79.7831	289.2140	497.2200	132.4970	199.4580	76.9337	162.4160
64.1114	380.3940	353.3250	132.4970	170.9640	102.5780	158.1410
74.0843	267.8430	243.6230	400.3400	366.1470	81.2078	323.4060
309.1600	176.6630	286.3640	227.9520	165.2650	59.8373	465.8760
51.2891	252.1720	424.5600	183.7860	522.8640	213.7050	384.6690
65.5361	128.2230	418.8610	195.1840	186.6350	78.3584	276.3910
94.0301	209.4310	75.5090	240.7740	266.4190	69.8102	302.0360
51.2891	273.5420	559.9060	548.5090	166.6900	708.0750	505.7680
64.1114	239.3490	307.7350	172.3880	255.0210	82.6325	441.6560
58.4126	306.3100	55.5632	163.8400	205.1570	72.6596	210.8550
61.2620	172.3880	255.0210	209.4310	223.6780	55.5632	193.7590
74.0843	249.3220	206.5810	145.3190	222.2530	51.2891	463.0270
173.8130	233.6510	59.8373	143.8950	94.0301	59.8373	397.4910
86.9066	166.6900	215.1290	370.4220	329.1050	94.0301	76.9337
108.2770	237.9250	272.1170	173.8130	471.5750	52.7138	326.2560
156.7170	255.0210	356.1750	179.5120	253.5960	158.1410	226.5270
212.2800	284.9400	330.5300	199.4580	185.2110	66.9608	400.3400
76.9337	186.6350	245.0480	196.6080	470.1500	74.0843	434.5330
86.9066	259.2950	383.2440	139.6200	257.8700	601.2230	544.2350
112.5510	491.5210	319.1320	199.4580	326.2560	54.1385	239.3490
126.7980	142.4700	304.8850	200.8820	240.7740	51.2891	353.3250
54.1385	329.1050	286.3640	193.7590	160.9910	156.7170	380.3940
398.9150	255.0210	263.5690	149.5930	227.9520	339.0780	108.2770
92.6054	276.3910	169.5390	183.7860	175.2380	160.9910	138.1960
119.6750	215.1290	219.4040	296.3370	245.0480	86.9066	286.3640
62.6867	188.0600	237.9250	270.6930	256.4460	64.1114	554.2080
105.4280	220.8280	274.9670	159.5660	199.4580	102.5780	527.1380
159.5660	173.8130	223.6780	219.4040	323.4060	54.1385	256.4460
95.4548	539.9610	180.9370	198.0330	337.6530	66.9608	317.7080
91.1807	309.1600	149.5930	189.4850	208.0060	68.3855	225.1020
58.4126	188.0600	384.6690	84.0572	374.6960	115.4010	417.4370
96.8795	158.1410	297.7620	215.1290	176.6630	79.7831	146.7440
68.3855	192.3340	269.2680	346.2020	209.4310	91.1807	172.3880
131.0720	391.7920	273.5420	200.8820	178.0870	56.9879	387.5180
113.9760	267.8430	615.4700	260.7200	169.5390	58.4126	441.6560
56.9879	249.3220	316.2830	192.3340	175.2380	89.7560	323.4060
98.3042	96.8795	262.1440	81.2078	125.3730	71.2349	561.3310
72.6596	163.8400	95.4548	198.0330	282.0900	58.4126	643.9640
126.7980	188.0600	313.4340	192.3340	217.9790	302.0360	832.0240
82.6325	205.1570	129.6480	178.0870	286.3640	61.2620	655.3610
118.2500	329.1050	283.5150	84.0572	286.3640	89.7560	571.3040
91.1807	219.4040	136.7710	359.0240	407.4640	109.7020	767.9120
162.4160	310.5840	313.4340	336.2290	170.9640	125.3730	753.6650
52.7138	243.6230	253.5960	343.3520	444.5060	183.7860	682.4300
94.0301	195.1840	284.9400	376.1200	250.7470	141.0450	719.4730
75.5090	202.3070	232.2260	186.6350	274.9670	69.8102	662.4850
289.2140	259.2950	324.8310	240.7740	149.5930	69.8102	814.9270
180.9370	384.6690	297.7620	188.0600	287.7890	68.3855	746.5420
55.5632	108.2770	340.5030	468.7260	326.2560	125.3730	475.8490
59.8373	116.8250	387.5180	156.7170	240.7740	52.7138	319.1320
65.5361	158.1410	282.0900	233.6510	233.6510	58.4126	514.3160
85.4819	259.2950	186.6350	210.8550	229.3760	71.2349	527.1380
58.4126	199.4580	319.1320	202.3070	343.3520	81.2078	123.9490
69.8102	198.0330	182.3610	306.3100	307.7350	158.1410	340.5030
51.2891	255.0210	180.9370	400.3400	190.9100	51.2891	319.1320
91.1807	336.2290	237.9250	81.2078	266.4190	61.2620	95.4548
132.4970	324.8310	249.3220	363.2980	208.0060	89.7560	507.1930
54.1385	314.8580	206.5810	108.2770	148.1690	69.8102	81.2078
186.6350	223.6780	235.0750	260.7200	233.6510	79.7831	283.5150
65.5361	227.9520	340.5030	284.9400	200.8820	106.8520	240.7740
56.9879	193.7590	59.8373	149.5930	279.2410	262.1440	364.7230
226.5270	263.5690	105.4280	199.4580	206.5810	106.8520	217.9790
156.7170	170.9640	363.2980	142.4700	257.8700	55.5632	250.7470
65.5361	347.6260	350.4760	208.0060	279.2410	76.9337	333.3790
139.6200	178.0870	277.8160	202.3070	163.8400	76.9337	859.0930
76.9337	208.0060	235.0750	125.3730	361.8730	66.9608	242.1990
95.4548	243.6230	210.8550	235.0750	407.4640	210.8550	616.8940
88.3313	185.2110	435.9580	230.8010	220.8280	65.5361	303.4610
86.9066	186.6350	307.7350	208.0060	233.6510	123.9490	84.0572
266.4190	213.7050	264.9940	337.6530	374.6960	51.2891	433.1080
85.4819	195.1840	250.7470	173.8130	252.1720	66.9608	599.7980
104.0030	280.6660	202.3070	282.0900	146.7440	160.9910	143.8950
262.1440	183.7860	235.0750	220.8280	424.5600	56.9879	202.3070
61.2620	189.4850	245.0480	178.0870	179.5120	75.5090	249.3220
246.4730	545.6590	455.9030	290.6380	423.1350	55.5632	359.0240
165.2650	217.9790	168.1140	250.7470	215.1290	65.5361	313.4340
81.2078	378.9700	233.6510	163.8400	217.9790	96.8795	263.5690
445.9310	215.1290	104.0030	297.7620	182.3610	75.5090	353.3250
51.2891	235.0750	522.8640	243.6230	270.6930	386.0930	309.1600
119.6750	346.2020	448.7800	118.2500	371.8460	55.5632	208.0060
58.4126	233.6510	216.5540	95.4548	192.3340	101.1540	263.5690
84.0572	180.9370	351.9000	173.8130	350.4760	206.5810	638.2650
62.6867	158.1410	215.1290	257.8700	334.8040	55.5632	360.4490
68.3855	202.3070	257.8700	156.7170	163.8400	79.7831	477.2740
178.0870	226.5270	331.9550	312.0090	263.5690	89.7560	148.1690
51.2891	182.3610	317.7080	458.7530	216.5540	250.7470	705.2260
320.5570	99.7289	247.8970	198.0330	340.5030	119.6750	225.1020
75.5090	126.7980	359.0240	133.9220	280.6660	78.3584	128.2230
51.2891	129.6480	330.5300	145.3190	175.2380	102.5780	361.8730
433.1080	198.0330	430.2590	116.8250	246.4730	273.5420	702.3760
259.2950	152.4430	343.3520	98.3042	641.1140	200.8820	433.1080
56.9879	209.4310	306.3100	141.0450	119.6750	108.2770	253.5960
89.7560	269.2680	183.7860	172.3880	434.5330	141.0450	441.6560
84.0572	183.7860	253.5960	279.2410	522.8640	62.6867	126.7980
99.7289	401.7650	69.8102	359.0240	222.2530	59.8373	638.2650
136.7710	232.2260	240.7740	272.1170	250.7470	95.4548	267.8430
159.5660	193.7590	296.3370	655.3610	101.1540	72.6596	307.7350
55.5632	255.0210	293.4880	176.6630	178.0870	313.4340	222.2530
58.4126	292.0630	263.5690	451.6290	168.1140	69.8102	911.8070
64.1114	168.1140	284.9400	227.9520	226.5270	82.6325	596.9490
56.9879	245.0480	209.4310	116.8250	195.1840	61.2620	819.2010
113.9760	160.9910	198.0330	188.0600	123.9490	133.9220	812.0780
445.9310	561.3310	210.8550	118.2500	323.4060	237.9250	606.9210
65.5361	156.7170	192.3340	330.5300	82.6325	91.1807	54.1385
94.0301	215.1290	58.4126	223.6780	196.6080	72.6596	176.6630
71.2349	169.5390	313.4340	236.5000	236.5000	54.1385	139.6200
200.8820	165.2650	240.7740	223.6780	384.6690	71.2349	250.7470
68.3855	210.8550	264.9940	141.0450	190.9100	58.4126	662.4850
79.7831	279.2410	220.8280	217.9790	188.0600	54.1385	55.5632
132.4970	233.6510	240.7740	263.5690	159.5660	75.5090	56.9879
72.6596	118.2500	280.6660	273.5420	219.4040	78.3584	91.1807
74.0843	112.5510	284.9400	242.1990	249.3220	55.5632	128.2230
101.1540	220.8280	155.2920	346.2020	185.2110	62.6867	59.8373
51.2891	183.7860	299.1870	240.7740	155.2920	56.9879	290.6380
119.6750	264.9940	232.2260	235.0750	384.6690	129.6480	122.5240
128.2230	219.4040	163.8400	108.2770	314.8580	58.4126	59.8373
51.2891	189.4850	205.1570	159.5660	159.5660	69.8102	598.3730
95.4548	274.9670	135.3460	215.1290	166.6900	168.1140	55.5632
65.5361	264.9940	300.6110	257.8700	347.6260	138.1960	105.4280
54.1385	206.5810	227.9520	162.4160	299.1870	59.8373	205.1570
249.3220	215.1290	263.5690	128.2230	138.1960	72.6596	189.4850
82.6325	169.5390	314.8580	232.2260	252.1720	122.5240	339.0780
59.8373	192.3340	270.6930	215.1290	162.4160	79.7831	69.8102
132.4970	609.7710	212.2800	179.5120	232.2260	212.2800	78.3584
56.9879	215.1290	316.2830	383.2440	143.8950	71.2349	51.2891
91.1807	131.0720	282.0900	290.6380	286.3640	245.0480	89.7560
88.3313	195.1840	220.8280	166.6900	272.1170	54.1385	52.7138
72.6596	222.2530	195.1840	168.1140	190.9100	95.4548	341.9280
495.7950	222.2530	408.8880	146.7440	270.6930	76.9337	52.7138
81.2078	206.5810	156.7170	182.3610	690.9790	52.7138	79.7831
82.6325	269.2680	259.2950	259.2950	413.1620	54.1385	970.2190
55.5632	320.5570	102.5780	411.7380	196.6080	102.5780	200.8820
74.0843	225.1020	219.4040	324.8310	199.4580	51.2891	314.8580
72.6596	168.1140	300.6110	289.2140	297.7620	69.8102	272.1170
52.7138	165.2650	212.2800	220.8280	162.4160	111.1260	88.3313
52.7138	162.4160	287.7890	146.7440	65.5361	71.2349	65.5361
64.1114	474.4240	145.3190	113.9760	270.6930	75.5090	65.5361
146.7440	149.5930	242.1990	252.1720	276.3910	75.5090	363.2980
66.9608	264.9940	149.5930	257.8700	198.0330	59.8373	54.1385
59.8373	139.6200	217.9790	209.4310	189.4850	168.1140	188.0600
88.3313	186.6350	381.8190	361.8730	166.6900	202.3070	131.0720
74.0843	65.5361	310.5840	133.9220	816.3520	72.6596	153.8670
51.2891	220.8280	173.8130	247.8970	330.5300	81.2078	494.3700
101.1540	538.5360	331.9550	227.9520	160.9910	256.4460	264.9940
84.0572	250.7470	340.5030	229.3760	283.5150	96.8795	225.1020
56.9879	192.3340	467.3010	188.0600	227.9520	55.5632	270.6930
146.7440	170.9640	189.4850	215.1290	128.2230	64.1114	242.1990
59.8373	220.8280	243.6230	222.2530	1206.7200	112.5510	230.8010
51.2891	314.8580	430.2590	243.6230	668.1830	75.5090	113.9760
106.8520	142.4700	189.4850	182.3610	926.0540	62.6867	260.7200
52.7138	319.1320	196.6080	236.5000	752.2410	273.5420	555.6320
284.9400	294.9130	223.6780	118.2500	924.6290	85.4819	74.0843
56.9879	240.7740	297.7620	149.5930	813.5030	69.8102	71.2349
145.3190	223.6780	317.7080	189.4850	558.4820	89.7560	498.6440
121.0990	200.8820	185.2110	182.3610	598.3730	106.8520	189.4850
58.4126	79.7831	316.2830	175.2380	839.1470	56.9879	202.3070
121.0990	173.8130	222.2530	170.9640	624.0180	104.0030	61.2620
54.1385	235.0750	357.5990	222.2530	752.2410	119.6750	208.0060
119.6750	216.5540	146.7440	105.4280	729.4450	66.9608	330.5300
59.8373	216.5540	203.7320	132.4970	192.3340	71.2349	69.8102
71.2349	190.9100	668.1830	178.0870	366.1470	75.5090	481.5480
72.6596	236.5000	665.3340	190.9100	458.7530	55.5632	743.6920
86.9066	250.7470	202.3070	145.3190	256.4460	66.9608	564.1800
85.4819	169.5390	68.3855	152.4430	411.7380	64.1114	148.1690
54.1385	216.5540	163.8400	158.1410	269.2680	61.2620	445.9310
66.9608	297.7620	219.4040	220.8280	183.7860	65.5361	350.4760
109.7020	183.7860	331.9550	166.6900	378.9700	95.4548	455.9030
135.3460	259.2950	290.6380	192.3340	515.7410	159.5660	632.5660
189.4850	153.8670	230.8010	249.3220	343.3520	235.0750	98.3042
76.9337	200.8820	259.2950	163.8400	723.7470	91.1807	726.5960
71.2349	329.1050	441.6560	410.3130	538.5360	76.9337	58.4126
99.7289	296.3370	135.3460	203.7320	381.8190	55.5632	135.3460
118.2500	209.4310	406.0390	242.1990	250.7470	64.1114	501.4940
88.3313	151.0180	494.3700	119.6750	316.2830	76.9337	215.1290
65.5361	173.8130	310.5840	212.2800	226.5270	145.3190	51.2891
66.9608	217.9790	249.3220	126.7980	243.6230	94.0301	229.3760
163.8400	226.5270	302.0360	350.4760	236.5000	85.4819	113.9760
51.2891	277.8160	763.6380	233.6510	307.7350	183.7860	79.7831
151.0180	200.8820	309.1600	219.4040	843.4210	51.2891	106.8520
85.4819	380.3940	473.0000	216.5540	320.5570	62.6867	172.3880
54.1385	521.4400	383.2440	264.9940	363.2980	84.0572	56.9879
54.1385	504.3430	270.6930	148.1690	423.1350	59.8373	397.4910
79.7831	199.4580	199.4580	115.4010	236.5000	109.7020	176.6630
78.3584	199.4580	253.5960	136.7710	190.9100	59.8373	162.4160
76.9337	267.8430	222.2530	229.3760	417.4370	98.3042	71.2349
68.3855	209.4310	232.2260	143.8950	198.0330	81.2078	61.2620
64.1114	276.3910	280.6660	183.7860	247.8970	71.2349	425.9850
51.2891	302.0360	158.1410	101.1540	475.8490	173.8130	59.8373
52.7138	249.3220	210.8550	116.8250	461.6020	59.8373	86.9066
72.6596	302.0360	160.9910	175.2380	162.4160	52.7138	59.8373
112.5510	243.6230	237.9250	274.9670	172.3880	51.2891	79.7831
69.8102	367.5720	319.1320	104.0030	199.4580	106.8520	74.0843
235.0750	170.9640	210.8550	135.3460	245.0480	62.6867	68.3855
94.0301	277.8160	105.4280	165.2650	163.8400	175.2380	537.1110
111.1260	263.5690	340.5030	230.8010	227.9520	138.1960	55.5632
152.4430	243.6230	424.5600	350.4760	354.7500	74.0843	84.0572
52.7138	565.6050	383.2440	136.7710	297.7620	98.3042	58.4126
159.5660	215.1290	226.5270	180.9370	289.2140	51.2891	420.2860
74.0843	242.1990	283.5150	396.0660	529.9880	111.1260	314.8580
52.7138	105.4280	333.3790	101.1540	333.3790	85.4819	344.7770
75.5090	206.5810	323.4060	313.4340	173.8130	116.8250	66.9608
111.1260	165.2650	527.1380	487.2470	565.6050	82.6325	906.1080
72.6596	464.4520	156.7170	259.2950	363.2980	81.2078	84.0572
52.7138	225.1020	249.3220	170.9640	420.2860	61.2620	453.0540
162.4160	223.6780	474.4240	192.3340	273.5420	208.0060	74.0843
59.8373	290.6380	386.0930	257.8700	537.1110	64.1114	52.7138
56.9879	246.4730	453.0540	158.1410	233.6510	105.4280	51.2891
58.4126	304.8850	66.9608	219.4040	263.5690	69.8102	72.6596
54.1385	310.5840	199.4580	196.6080	183.7860	91.1807	64.1114
212.2800	807.8040	272.1170	118.2500	272.1170	143.8950	984.4660
69.8102	115.4010	169.5390	92.6054	212.2800	94.0301	68.3855
155.2920	257.8700	56.9879	400.3400	1099.8700	58.4126	334.8040
253.5960	179.5120	106.8520	108.2770	200.8820	56.9879	904.6830
113.9760	132.4970	58.4126	245.0480	341.9280	51.2891	703.8010
116.8250	227.9520	393.2170	106.8520	292.0630	54.1385	299.1870
111.1260	270.6930	351.9000	169.5390	202.3070	95.4548	64.1114
128.2230	453.0540	307.7350	175.2380	363.2980	51.2891	52.7138
51.2891	474.4240	236.5000	178.0870	474.4240	104.0030	84.0572
122.5240	260.7200	267.8430	138.1960	209.4310	88.3313	58.4126
64.1114	203.7320	198.0330	102.5780	242.1990	52.7138	236.5000
52.7138	188.0600	263.5690	843.4210	216.5540	310.5840	59.8373
155.2920	263.5690	153.8670	638.2650	126.7980	263.5690	52.7138
68.3855	264.9940	173.8130	934.6020	541.3850	58.4126	205.1570
78.3584	267.8430	246.4730	1924.7700	294.9130	72.6596	213.7050
59.8373	226.5270	333.3790	760.7890	290.6380	58.4126	51.2891
88.3313	256.4460	277.8160	924.6290	235.0750	131.0720	78.3584
52.7138	213.7050	339.0780	159.5660	326.2560	94.0301	104.0030
55.5632	219.4040	257.8700	135.3460	374.6960	69.8102	501.4940
69.8102	180.9370	316.2830	253.5960	168.1140	68.3855	480.1230
61.2620	240.7740	156.7170	180.9370	1141.1800	98.3042	51.2891
92.6054	158.1410	202.3070	66.9608	208.0060	59.8373	61.2620
85.4819	186.6350	388.9430	202.3070	377.5450	123.9490	165.2650
74.0843	196.6080	427.4090	274.9670	182.3610	139.6200	132.4970
86.9066	487.2470	306.3100	203.7320	227.9520	104.0030	141.0450
71.2349	336.2290	377.5450	256.4460	139.6200	68.3855	52.7138
106.8520	264.9940	537.1110	237.9250	357.5990	198.0330	274.9670
62.6867	306.3100	290.6380	172.3880	145.3190	72.6596	361.8730
64.1114	198.0330	206.5810	212.2800	404.6140	61.2620	916.0810
65.5361	125.3730	123.9490	151.0180	131.0720	434.5330	438.8070
58.4126	208.0060	284.9400	293.4880	168.1140	89.7560	128.2230
79.7831	155.2920	326.2560	230.8010	443.0810	85.4819	413.1620
64.1114	128.2230	155.2920	334.8040	185.2110	58.4126	333.3790
68.3855	155.2920	133.9220	215.1290	317.7080	113.9760	411.7380
215.1290	512.8910	240.7740	160.9910	304.8850	56.9879	284.9400
84.0572	260.7200	225.1020	205.1570	246.4730	112.5510	220.8280
58.4126	292.0630	59.8373	296.3370	396.0660	309.1600	413.1620
55.5632	113.9760	314.8580	310.5840	263.5690	266.4190	353.3250
78.3584	272.1170	289.2140	223.6780	243.6230	61.2620	210.8550
52.7138	189.4850	189.4850	145.3190	413.1620	54.1385	223.6780
158.1410	179.5120	190.9100	186.6350	220.8280	304.8850	511.4670
81.2078	267.8430	217.9790	165.2650	393.2170	82.6325	222.2530
55.5632	416.0120	273.5420	327.6810	514.3160	65.5361	277.8160
54.1385	216.5540	106.8520	160.9910	289.2140	82.6325	307.7350
106.8520	160.9910	497.2200	186.6350	441.6560	131.0720	406.0390
121.0990	227.9520	257.8700	313.4340	266.4190	54.1385	418.8610
205.1570	145.3190	239.3490	215.1290	143.8950	56.9879	299.1870
139.6200	264.9940	145.3190	474.4240	336.2290	66.9608	166.6900
66.9608	190.9100	230.8010	321.9820	170.9640	132.4970	458.7530
58.4126	257.8700	353.3250	196.6080	153.8670	123.9490	159.5660
64.1114	233.6510	223.6780	170.9640	162.4160	85.4819	186.6350
76.9337	235.0750	233.6510	135.3460	256.4460	59.8373	145.3190
85.4819	208.0060	139.6200	186.6350	173.8130	55.5632	289.2140
105.4280	400.3400	208.0060	280.6660	169.5390	56.9879	245.0480
128.2230	200.8820	351.9000	319.1320	286.3640	78.3584	867.6410
92.6054	169.5390	252.1720	243.6230	364.7230	88.3313	240.7740
51.2891	343.3520	170.9640	128.2230	193.7590	71.2349	728.0210
86.9066	253.5960	193.7590	220.8280	121.0990	51.2891	481.5480
247.8970	168.1140	390.3670	151.0180	292.0630	85.4819	79.7831
55.5632	183.7860	242.1990	309.1600	357.5990	66.9608	131.0720
76.9337	142.4700	286.3640	195.1840	314.8580	66.9608	400.3400
125.3730	199.4580	169.5390	129.6480	497.2200	155.2920	1088.4700
84.0572	160.9910	227.9520	148.1690	313.4340	162.4160	1099.8700
88.3313	334.8040	183.7860	324.8310	199.4580	78.3584	836.2980
54.1385	169.5390	262.1440	262.1440	274.9670	143.8950	844.8460
95.4548	200.8820	141.0450	242.1990	359.0240	52.7138	708.0750
64.1114	233.6510	294.9130	250.7470	175.2380	95.4548	638.2650
56.9879	215.1290	353.3250	159.5660	300.6110	54.1385	1421.8500
84.0572	195.1840	245.0480	364.7230	481.5480	64.1114	450.2050
105.4280	142.4700	227.9520	260.7200	190.9100	71.2349	410.3130
123.9490	152.4430	247.8970	129.6480	501.4940	79.7831	109.7020
76.9337	213.7050	135.3460	102.5780	381.8190	54.1385	203.7320
58.4126	256.4460	205.1570	257.8700	180.9370	149.5930	1347.7600
59.8373	145.3190	175.2380	123.9490	303.4610	198.0330	128.2230
72.6596	471.5750	336.2290	183.7860	189.4850	55.5632	162.4160
105.4280	102.5780	286.3640	529.9880	160.9910	64.1114	616.8940
64.1114	128.2230	428.8340	323.4060	253.5960	116.8250	280.6660
52.7138	159.5660	236.5000	239.3490	569.8790	55.5632	327.6810
111.1260	168.1140	259.2950	255.0210	91.1807	85.4819	179.5120
123.9490	104.0030	343.3520	209.4310	401.7650	160.9910	458.7530
84.0572	334.8040	236.5000	296.3370	388.9430	58.4126	106.8520
88.3313	192.3340	246.4730	297.7620	349.0510	56.9879	126.7980
75.5090	226.5270	252.1720	263.5690	170.9640	62.6867	141.0450
56.9879	236.5000	173.8130	250.7470	396.0660	82.6325	202.3070
96.8795	245.0480	321.9820	219.4040	323.4060	68.3855	236.5000
65.5361	180.9370	262.1440	193.7590	336.2290	135.3460	645.3880
200.8820	343.3520	505.7680	354.7500	445.9310	209.4310	481.5480
85.4819	294.9130	168.1140	193.7590	357.5990	105.4280	477.2740
126.7980	350.4760	142.4700	252.1720	349.0510	159.5660	652.5120
138.1960	160.9910	306.3100	351.9000	495.7950	79.7831	528.5630
146.7440	199.4580	168.1140	178.0870	237.9250	61.2620	411.7380
54.1385	158.1410	153.8670	179.5120	277.8160	95.4548	223.6780
78.3584	188.0600	195.1840	252.1720	447.3550	111.1260	480.1230
101.1540	388.9430	356.1750	289.2140	196.6080	51.2891	85.4819
96.8795	287.7890	62.6867	158.1410	350.4760	88.3313	477.2740
58.4126	210.8550	215.1290	85.4819	242.1990	139.6200	666.7590
61.2620	141.0450	136.7710	223.6780	282.0900	61.2620	128.2230
75.5090	52.7138	492.9460	547.0840	454.4790	52.7138	611.1960
115.4010	170.9640	277.8160	253.5960	488.6710	56.9879	292.0630
119.6750	512.8910	256.4460	343.3520	280.6660	92.6054	646.8130
61.2620	293.4880	445.9310	235.0750	420.2860	55.5632	713.7740
74.0843	163.8400	444.5060	178.0870	316.2830	118.2500	487.2470
105.4280	306.3100	119.6750	334.8040	282.0900	71.2349	495.7950
55.5632	193.7590	203.7320	222.2530	326.2560	166.6900	414.5870
112.5510	195.1840	356.1750	152.4430	300.6110	54.1385	393.2170
178.0870	210.8550	151.0180	357.5990	464.4520	116.8250	116.8250
104.0030	383.2440	370.4220	460.1780	377.5450	72.6596	396.0660
54.1385	239.3490	304.8850	269.2680	269.2680	58.4126	464.4520
59.8373	216.5540	448.7800	274.9670	420.2860	82.6325	404.6140
64.1114	317.7080	646.8130	406.0390	247.8970	75.5090	272.1170
96.8795	306.3100	156.7170	333.3790	387.5180	71.2349	581.2770
78.3584	163.8400	324.8310	195.1840	658.2110	108.2770	733.7200
65.5361	200.8820	579.8520	225.1020	494.3700	162.4160	380.3940
109.7020	257.8700	280.6660	297.7620	360.4490	108.2770	416.0120
101.1540	253.5960	200.8820	371.8460	767.9120	142.4700	490.0960
112.5510	262.1440	122.5240	232.2260	1188.2000	82.6325	558.4820
62.6867	165.2650	313.4340	165.2650	364.7230	86.9066	123.9490
54.1385	166.6900	119.6750	200.8820	336.2290	166.6900	387.5180
116.8250	401.7650	349.0510	75.5090	215.1290	133.9220	266.4190
81.2078	122.5240	333.3790	272.1170	367.5720	68.3855	440.2320
104.0030	255.0210	289.2140	329.1050	401.7650	139.6200	149.5930
54.1385	321.9820	274.9670	300.6110	349.0510	61.2620	433.1080
76.9337	343.3520	448.7800	222.2530	367.5720	99.7289	334.8040
65.5361	105.4280	280.6660	223.6780	266.4190	54.1385	336.2290
51.2891	444.5060	217.9790	257.8700	306.3100	71.2349	421.7110
142.4700	180.9370	212.2800	182.3610	242.1990	175.2380	317.7080
81.2078	247.8970	220.8280	173.8130	138.1960	58.4126	142.4700
82.6325	300.6110	374.6960	208.0060	233.6510	131.0720	802.1050
78.3584	225.1020	1344.9200	256.4460	276.3910	52.7138	159.5660
58.4126	267.8430	253.5960	507.1930	196.6080	102.5780	709.5000
94.0301	170.9640	636.8400	284.9400	226.5270	502.9180	584.1260
118.2500	202.3070	340.5030	289.2140	205.1570	81.2078	485.8220
116.8250	289.2140	289.2140	219.4040	151.0180	361.8730	705.2260
230.8010	108.2770	232.2260	146.7440	330.5300	54.1385	153.8670
101.1540	129.6480	156.7170	272.1170	337.6530	58.4126	454.4790
54.1385	209.4310	444.5060	239.3490	333.3790	255.0210	280.6660
126.7980	245.0480	169.5390	239.3490	319.1320	146.7440	655.3610
52.7138	129.6480	259.2950	160.9910	242.1990	173.8130	598.3730
82.6325	270.6930	215.1290	125.3730	212.2800	69.8102	280.6660
98.3042	260.7200	309.1600	314.8580	179.5120	78.3584	475.8490
289.2140	170.9640	327.6810	232.2260	193.7590	55.5632	176.6630
259.2950	222.2530	552.7830	180.9370	219.4040	75.5090	517.1650
64.1114	229.3760	190.9100	188.0600	430.2590	66.9608	337.6530
62.6867	253.5960	213.7050	232.2260	233.6510	106.8520	359.0240
54.1385	312.0090	461.6020	190.9100	203.7320	94.0301	1115.5400
105.4280	313.4340	175.2380	142.4700	502.9180	52.7138	282.0900
62.6867	162.4160	286.3640	292.0630	243.6230	81.2078	383.2440
75.5090	299.1870	170.9640	206.5810	169.5390	69.8102	229.3760
56.9879	183.7860	159.5660	190.9100	323.4060	71.2349	111.1260
96.8795	490.0960	326.2560	250.7470	226.5270	81.2078	728.0210
78.3584	235.0750	498.6440	165.2650	112.5510	98.3042	381.8190
138.1960	163.8400	225.1020	138.1960	195.1840	72.6596	183.7860
51.2891	202.3070	235.0750	136.7710	324.8310	61.2620	253.5960
95.4548	223.6780	246.4730	236.5000	206.5810	111.1260	745.1170
52.7138	259.2950	200.8820	296.3370	223.6780	56.9879	547.0840
58.4126	277.8160	249.3220	324.8310	376.1200	96.8795	417.4370
81.2078	299.1870	283.5150	169.5390	270.6930	149.5930	189.4850
89.7560	391.7920	320.5570	180.9370	495.7950	168.1140	433.1080
58.4126	143.8950	350.4760	223.6780	96.8795	72.6596	662.4850
91.1807	122.5240	283.5150	266.4190	190.9100	55.5632	163.8400
163.8400	139.6200	229.3760	160.9910	222.2530	58.4126	387.5180
54.1385	208.0060	146.7440	294.9130	330.5300	75.5090	225.1020
72.6596	293.4880	170.9640	343.3520	522.8640	55.5632	400.3400
54.1385	85.4819	158.1410	270.6930	498.6440	76.9337	433.1080
98.3042	138.1960	170.9640	132.4970	423.1350	411.7380	438.8070
55.5632	359.0240	249.3220	283.5150	304.8850	225.1020	302.0360
64.1114	222.2530	203.7320	229.3760	294.9130	79.7831	343.3520
81.2078	319.1320	434.5330	145.3190	226.5270	156.7170	126.7980
56.9879	274.9670	223.6780	401.7650	407.4640	165.2650	304.8850
61.2620	213.7050	136.7710	407.4640	343.3520	72.6596	703.8010
71.2349	205.1570	478.6990	264.9940	293.4880	88.3313	652.5120
91.1807	158.1410	552.7830	282.0900	236.5000	61.2620	270.6930
58.4126	111.1260	450.2050	159.5660	175.2380	52.7138	326.2560
123.9490	111.1260	209.4310	217.9790	273.5420	99.7289	126.7980
109.7020	152.4430	381.8190	84.0572	307.7350	59.8373	490.0960
142.4700	192.3340	175.2380	292.0630	256.4460	59.8373	584.1260
159.5660	297.7620	190.9100	321.9820	334.8040	183.7860	132.4970
108.2770	287.7890	200.8820	220.8280	282.0900	172.3880	146.7440
81.2078	119.6750	445.9310	435.9580	71.2349	165.2650	233.6510
95.4548	169.5390	723.7470	270.6930	433.1080	64.1114	391.7920
112.5510	242.1990	122.5240	252.1720	216.5540	169.5390	304.8850
94.0301	219.4040	186.6350	344.7770	198.0330	56.9879	470.1500
105.4280	292.0630	277.8160	212.2800	216.5540	56.9879	293.4880
51.2891	287.7890	210.8550	270.6930	225.1020	239.3490	403.1900
71.2349	142.4700	213.7050	267.8430	51.2891	106.8520	122.5240
66.9608	351.9000	344.7770	188.0600	178.0870	99.7289	386.0930
58.4126	179.5120	284.9400	202.3070	206.5810	116.8250	155.2920
61.2620	500.0690	378.9700	229.3760	283.5150	126.7980	266.4190
156.7170	227.9520	162.4160	195.1840	81.2078	62.6867	494.3700
72.6596	146.7440	531.4120	252.1720	208.0060	64.1114	460.1780
66.9608	131.0720	233.6510	370.4220	121.0990	145.3190	663.9090
96.8795	490.0960	299.1870	186.6350	143.8950	79.7831	337.6530
196.6080	215.1290	226.5270	252.1720	163.8400	64.1114	142.4700
66.9608	274.9670	437.3820	149.5930	202.3070	341.9280	397.4910
101.1540	252.1720	195.1840	195.1840	172.3880	58.4126	131.0720
119.6750	125.3730	226.5270	175.2380	447.3550	64.1114	176.6630
69.8102	208.0060	366.1470	121.0990	200.8820	51.2891	507.1930
56.9879	235.0750	282.0900	152.4430	78.3584	61.2620	404.6140
61.2620	237.9250	220.8280	195.1840	210.8550	59.8373	438.8070
133.9220	309.1600	272.1170	203.7320	235.0750	55.5632	216.5540
51.2891	279.2410	123.9490	344.7770	408.8880	66.9608	626.8670
108.2770	165.2650	458.7530	52.7138	347.6260	51.2891	616.8940
68.3855	458.7530	267.8430	146.7440	196.6080	65.5361	675.3070
203.7320	235.0750	266.4190	183.7860	381.8190	101.1540	625.4430
65.5361	149.5930	235.0750	269.2680	75.5090	54.1385	608.3460
91.1807	267.8430	185.2110	351.9000	364.7230	145.3190	718.0480
139.6200	259.2950	377.5450	195.1840	434.5330	52.7138	1168.2500
81.2078	300.6110	319.1320	141.0450	542.8100	458.7530	1030.0600
160.9910	363.2980	467.3010	272.1170	215.1290	62.6867	709.5000
243.6230	296.3370	262.1440	286.3640	118.2500	72.6596	850.5450
62.6867	190.9100	242.1990	182.3610	343.3520	65.5361	665.3340
85.4819	243.6230	390.3670	329.1050	401.7650	66.9608	217.9790
61.2620	190.9100	183.7860	225.1020	517.1650	62.6867	243.6230
69.8102	284.9400	484.3970	178.0870	274.9670	78.3584	420.2860
51.2891	205.1570	424.5600	279.2410	528.5630	69.8102	148.1690
65.5361	239.3490	186.6350	66.9608	246.4730	52.7138	1297.9000
91.1807	282.0900	423.1350	101.1540	349.0510	282.0900	188.0600
99.7289	162.4160	252.1720	160.9910	148.1690	86.9066	256.4460
113.9760	208.0060	312.0090	115.4010	263.5690	66.9608	111.1260
51.2891	145.3190	128.2230	300.6110	336.2290	58.4126	210.8550
300.6110	182.3610	126.7980	202.3070	125.3730	216.5540	175.2380
59.8373	78.3584	458.7530	280.6660	68.3855	109.7020	287.7890
75.5090	126.7980	317.7080	266.4190	625.4430	74.0843	242.1990
62.6867	253.5960	149.5930	276.3910	293.4880	145.3190	52.7138
52.7138	176.6630	418.8610	195.1840	158.1410	56.9879	259.2950
199.4580	158.1410	401.7650	337.6530	274.9670	163.8400	333.3790
143.8950	135.3460	202.3070	115.4010	227.9520	168.1140	300.6110
101.1540	186.6350	641.1140	136.7710	183.7860	92.6054	252.1720
64.1114	132.4970	193.7590	200.8820	210.8550	76.9337	104.0030
64.1114	296.3370	507.1930	145.3190	303.4610	58.4126	418.8610
55.5632	196.6080	142.4700	255.0210	133.9220	111.1260	247.8970
85.4819	189.4850	274.9670	153.8670	246.4730	104.0030	467.3010
55.5632	787.8580	243.6230	219.4040	253.5960	109.7020	92.6054
408.8880	736.5690	216.5540	280.6660	260.7200	72.6596	250.7470
59.8373	628.2920	368.9970	133.9220	163.8400	95.4548	331.9550
172.3880	712.3490	143.8950	104.0030	166.6900	96.8795	270.6930
159.5660	210.8550	386.0930	133.9220	215.1290	108.2770	253.5960
78.3584	190.9100	199.4580	233.6510	284.9400	129.6480	337.6530
66.9608	219.4040	94.0301	225.1020	105.4280	329.1050	856.2440
104.0030	95.4548	178.0870	229.3760	230.8010	51.2891	374.6960
111.1260	424.5600	264.9940	208.0060	163.8400	64.1114	163.8400
88.3313	208.0060	302.0360	189.4850	179.5120	85.4819	243.6230
54.1385	199.4580	172.3880	192.3340	165.2650	66.9608	273.5420
59.8373	158.1410	193.7590	337.6530	250.7470	76.9337	96.8795
55.5632	186.6350	310.5840	290.6380	188.0600	109.7020	574.1530
75.5090	376.1200	752.2410	131.0720	233.6510	85.4819	816.3520
51.2891	152.4430	129.6480	360.4490	313.4340	79.7831	381.8190
118.2500	148.1690	212.2800	149.5930	266.4190	200.8820	443.0810
245.0480	210.8550	156.7170	139.6200	360.4490	112.5510	253.5960
104.0030	255.0210	243.6230	340.5030	475.8490	64.1114	671.0330
56.9879	276.3910	319.1320	249.3220	343.3520	172.3880	582.7020
68.3855	159.5660	406.0390	223.6780	222.2530	314.8580	81.2078
72.6596	250.7470	152.4430	408.8880	260.7200	78.3584	59.8373
92.6054	297.7620	142.4700	297.7620	282.0900	128.2230	72.6596
61.2620	408.8880	249.3220	118.2500	158.1410	434.5330	75.5090
69.8102	173.8130	373.2710	377.5450	458.7530	64.1114	51.2891
84.0572	259.2950	319.1320	208.0060	196.6080	56.9879	125.3730
69.8102	180.9370	203.7320	95.4548	280.6660	165.2650	75.5090
55.5632	202.3070	205.1570	125.3730	299.1870	146.7440	59.8373
61.2620	507.1930	199.4580	240.7740	262.1440	89.7560	54.1385
54.1385	190.9100	180.9370	152.4430	259.2950	333.3790	56.9879
76.9337	152.4430	404.6140	246.4730	149.5930	104.0030	54.1385
55.5632	160.9910	334.8040	366.1470	176.6630	81.2078	59.8373
116.8250	361.8730	183.7860	232.2260	203.7320	236.5000	475.8490
84.0572	381.8190	202.3070	139.6200	312.0090	64.1114	69.8102
51.2891	233.6510	1168.2500	178.0870	198.0330	68.3855	209.4310
497.2200	367.5720	494.3700	182.3610	188.0600	64.1114	51.2891
62.6867	172.3880	183.7860	72.6596	215.1290	71.2349	68.3855
176.6630	217.9790	296.3370	148.1690	159.5660	86.9066	56.9879
71.2349	236.5000	153.8670	212.2800	210.8550	54.1385	66.9608
68.3855	294.9130	330.5300	256.4460	289.2140	173.8130	52.7138
54.1385	243.6230	304.8850	162.4160	423.1350	66.9608	64.1114
139.6200	447.3550	198.0330	246.4730	304.8850	58.4126	72.6596
106.8520	246.4730	198.0330	370.4220	340.5030	98.3042	145.3190
82.6325	175.2380	193.7590	230.8010	175.2380	64.1114	65.5361
51.2891	303.4610	119.6750	242.1990	346.2020	146.7440	123.9490
54.1385	260.7200	206.5810	139.6200	323.4060	247.8970	55.5632
95.4548	299.1870	293.4880	198.0330	360.4490	95.4548	51.2891
65.5361	376.1200	366.1470	223.6780	307.7350	106.8520	92.6054
58.4126	183.7860	189.4850	195.1840	89.7560	96.8795	156.7170
68.3855	188.0600	219.4040	170.9640	102.5780	64.1114	85.4819
160.9910	205.1570	113.9760	143.8950	212.2800	61.2620	86.9066
98.3042	198.0330	208.0060	193.7590	316.2830	92.6054	68.3855
309.1600	203.7320	149.5930	270.6930	158.1410	52.7138	56.9879
51.2891	99.7289	166.6900	160.9910	170.9640	69.8102	78.3584
74.0843	195.1840	350.4760	182.3610	182.3610	143.8950	61.2620
133.9220	233.6510	223.6780	260.7200	346.2020	1148.3100	132.4970
54.1385	143.8950	229.3760	297.7620	517.1650	95.4548	139.6200
71.2349	175.2380	183.7860	237.9250	200.8820	75.5090	55.5632
95.4548	374.6960	274.9670	160.9910	324.8310	333.3790	86.9066
51.2891	146.7440	296.3370	209.4310	267.8430	51.2891	109.7020
51.2891	242.1990	215.1290	203.7320	146.7440	66.9608	88.3313
75.5090	230.8010	307.7350	276.3910	212.2800	85.4819	62.6867
71.2349	128.2230	284.9400	199.4580	233.6510	69.8102	55.5632
190.9100	195.1840	235.0750	242.1990	135.3460	79.7831	56.9879
269.2680	128.2230	225.1020	183.7860	219.4040	62.6867	56.9879
173.8130	65.5361	229.3760	246.4730	86.9066	267.8430	864.7920
65.5361	203.7320	227.9520	202.3070	292.0630	151.0180	55.5632
81.2078	68.3855	203.7320	131.0720	193.7590	266.4190	66.9608
129.6480	243.6230	136.7710	193.7590	246.4730	56.9879	79.7831
138.1960	370.4220	175.2380	210.8550	282.0900	217.9790	51.2891
68.3855	206.5810	225.1020	202.3070	445.9310	58.4126	84.0572
75.5090	212.2800	505.7680	129.6480	414.5870	109.7020	64.1114
113.9760	129.6480	266.4190	200.8820	163.8400	55.5632	51.2891
51.2891	210.8550	145.3190	72.6596	172.3880	169.5390	55.5632
84.0572	152.4430	180.9370	189.4850	276.3910	132.4970	65.5361
59.8373	239.3490	145.3190	324.8310	212.2800	84.0572	69.8102
56.9879	96.8795	196.6080	148.1690	239.3490	336.2290	92.6054
59.8373	535.6870	286.3640	162.4160	132.4970	111.1260	51.2891
68.3855	156.7170	143.8950	183.7860	284.9400	55.5632	64.1114
69.8102	131.0720	273.5420	273.5420	253.5960	78.3584	82.6325
89.7560	260.7200	195.1840	225.1020	166.6900	72.6596	56.9879
54.1385	314.8580	307.7350	185.2110	208.0060	123.9490	52.7138
79.7831	277.8160	119.6750	131.0720	190.9100	160.9910	61.2620
176.6630	152.4430	427.4090	180.9370	165.2650	156.7170	56.9879
56.9879	229.3760	249.3220	217.9790	193.7590	51.2891	101.1540
55.5632	208.0060	397.4910	202.3070	99.7289	54.1385	55.5632
58.4126	431.6840	132.4970	477.2740	284.9400	209.4310	55.5632
65.5361	190.9100	259.2950	237.9250	168.1140	128.2230	91.1807
202.3070	163.8400	485.8220	223.6780	106.8520	121.0990	52.7138
55.5632	189.4850	391.7920	260.7200	249.3220	99.7289	54.1385
222.2530	232.2260	306.3100	156.7170	220.8280	86.9066	58.4126
68.3855	188.0600	269.2680	284.9400	331.9550	178.0870	66.9608
62.6867	165.2650	368.9970	165.2650	504.3430	136.7710	51.2891
79.7831	263.5690	180.9370	260.7200	148.1690	108.2770	911.8070
69.8102	172.3880	297.7620	116.8250	85.4819	141.0450	74.0843
51.2891	444.5060	151.0180	246.4730	326.2560	95.4548	76.9337
72.6596	377.5450	269.2680	153.8670	119.6750	139.6200	59.8373
71.2349	179.5120	286.3640	199.4580	195.1840	155.2920	55.5632
69.8102	122.5240	450.2050	206.5810	544.2350	78.3584	54.1385
116.8250	213.7050	188.0600	160.9910	434.5330	75.5090	61.2620
82.6325	356.1750	286.3640	138.1960	230.8010	58.4126	505.7680
65.5361	212.2800	162.4160	112.5510	195.1840	75.5090	54.1385
51.2891	230.8010	229.3760	186.6350	282.0900	78.3584	588.4000
152.4430	185.2110	290.6380	208.0060	290.6380	329.1050	61.2620
125.3730	227.9520	274.9670	170.9640	126.7980	72.6596	510.0420
170.9640	183.7860	168.1140	156.7170	146.7440	92.6054	88.3313
115.4010	324.8310	463.0270	159.5660	229.3760	64.1114	58.4126
149.5930	162.4160	351.9000	121.0990	283.5150	226.5270	58.4126
260.7200	210.8550	428.8340	247.8970	272.1170	64.1114	68.3855
111.1260	282.0900	314.8580	213.7050	232.2260	156.7170	68.3855
98.3042	349.0510	267.8430	182.3610	482.9730	316.2830	75.5090
64.1114	206.5810	163.8400	245.0480	118.2500	125.3730	52.7138
86.9066	175.2380	314.8580	126.7980	206.5810	75.5090	59.8373
64.1114	249.3220	199.4580	230.8010	71.2349	135.3460	52.7138
66.9608	149.5930	256.4460	212.2800	262.1440	71.2349	59.8373
133.9220	220.8280	501.4940	277.8160	428.8340	82.6325	95.4548
54.1385	302.0360	522.8640	205.1570	225.1020	54.1385	56.9879
148.1690	290.6380	160.9910	68.3855	253.5960	86.9066	55.5632
138.1960	136.7710	166.6900	185.2110	313.4340	71.2349	58.4126
183.7860	229.3760	179.5120	142.4700	390.3670	122.5240	74.0843
153.8670	343.3520	463.0270	289.2140	185.2110	56.9879	56.9879
76.9337	179.5120	334.8040	220.8280	229.3760	141.0450	82.6325
58.4126	253.5960	337.6530	158.1410	344.7770	62.6867	58.4126
56.9879	142.4700	206.5810	175.2380	179.5120	88.3313	64.1114
74.0843	163.8400	547.0840	227.9520	346.2020	91.1807	69.8102
437.3820	217.9790	458.7530	310.5840	263.5690	176.6630	81.2078
69.8102	267.8430	396.0660	263.5690	185.2110	79.7831	123.9490
82.6325	299.1870	376.1200	202.3070	299.1870	58.4126	102.5780
69.8102	383.2440	410.3130	205.1570	300.6110	123.9490	56.9879
133.9220	242.1990	323.4060	280.6660	232.2260	102.5780	79.7831
76.9337	270.6930	341.9280	156.7170	186.6350	62.6867	417.4370
66.9608	205.1570	212.2800	196.6080	424.5600	94.0301	71.2349
64.1114	430.2590	299.1870	158.1410	475.8490	74.0843	131.0720
95.4548	274.9670	296.3370	246.4730	245.0480	106.8520	129.6480
51.2891	270.6930	269.2680	250.7470	79.7831	56.9879	88.3313
56.9879	243.6230	189.4850	190.9100	213.7050	119.6750	69.8102
116.8250	183.7860	158.1410	178.0870	247.8970	81.2078	106.8520
94.0301	313.4340	243.6230	199.4580	165.2650	74.0843	92.6054
62.6867	217.9790	262.1440	133.9220	323.4060	64.1114	71.2349
68.3855	101.1540	302.0360	356.1750	457.3280	86.9066	62.6867
78.3584	185.2110	406.0390	334.8040	262.1440	102.5780	88.3313
58.4126	215.1290	297.7620	290.6380	327.6810	98.3042	66.9608
65.5361	292.0630	259.2950	232.2260	153.8670	52.7138	92.6054
64.1114	210.8550	410.3130	240.7740	277.8160	169.5390	55.5632
296.3370	62.6867	428.8340	232.2260	196.6080	56.9879	84.0572
202.3070	247.8970	256.4460	229.3760	359.0240	58.4126	61.2620
266.4190	180.9370	383.2440	225.1020	740.8430	91.1807	1377.6800
235.0750	143.8950	237.9250	190.9100	190.9100	54.1385	58.4126
290.6380	133.9220	391.7920	210.8550	232.2260	133.9220	58.4126
206.5810	206.5810	698.1020	89.7560	212.2800	155.2920	66.9608
339.0780	233.6510	371.8460	203.7320	262.1440	76.9337	52.7138
351.9000	153.8670	99.7289	232.2260	286.3640	210.8550	55.5632
333.3790	158.1410	162.4160	192.3340	287.7890	55.5632	62.6867
336.2290	350.4760	307.7350	202.3070	282.0900	138.1960	54.1385
729.4450	423.1350	304.8850	317.7080	206.5810	84.0572	59.8373
233.6510	203.7320	198.0330	186.6350	363.2980	54.1385	82.6325
309.1600	297.7620	343.3520	136.7710	284.9400	59.8373	159.5660
367.5720	158.1410	484.3970	185.2110	223.6780	92.6054	51.2891
468.7260	199.4580	334.8040	321.9820	219.4040	133.9220	68.3855
299.1870	304.8850	202.3070	216.5540	176.6630	79.7831	54.1385
307.7350	413.1620	371.8460	129.6480	398.9150	55.5632	51.2891
474.4240	223.6780	195.1840	192.3340	225.1020	98.3042	143.8950
445.9310	205.1570	193.7590	189.4850	229.3760	96.8795	350.4760
280.6660	75.5090	148.1690	196.6080	272.1170	121.0990	69.8102
200.8820	212.2800	178.0870	170.9640	904.6830	91.1807	68.3855
263.5690	240.7740	220.8280	306.3100	341.9280	62.6867	85.4819
350.4760	220.8280	195.1840	176.6630	217.9790	88.3313	95.4548
233.6510	300.6110	398.9150	179.5120	153.8670	65.5361	52.7138
199.4580	270.6930	263.5690	266.4190	170.9640	113.9760	64.1114
239.3490	217.9790	213.7050	139.6200	292.0630	88.3313	1119.8100
162.4160	81.2078	586.9760	262.1440	282.0900	247.8970	89.7560
312.0090	514.3160	698.1020	182.3610	243.6230	86.9066	72.6596
367.5720	293.4880	614.0450	283.5150	193.7590	71.2349	51.2891
270.6930	225.1020	709.5000	212.2800	286.3640	113.9760	59.8373
359.0240	170.9640	804.9540	195.1840	277.8160	51.2891	54.1385
246.4730	232.2260	618.3190	135.3460	209.4310	56.9879	52.7138
302.0360	245.0480	708.0750	163.8400	149.5930	75.5090	52.7138
173.8130	267.8430	804.9540	149.5930	300.6110	101.1540	91.1807
226.5270	143.8950	859.0930	196.6080	169.5390	133.9220	54.1385
283.5150	196.6080	786.4330	247.8970	78.3584	149.5930	54.1385
138.1960	208.0060	641.1140	186.6350	92.6054	52.7138	71.2349
321.9820	200.8820	789.2830	219.4040	437.3820	52.7138	75.5090
143.8950	329.1050	757.9390	290.6380	205.1570	66.9608	642.5390
230.8010	185.2110	159.5660	172.3880	109.7020	155.2920	51.2891
215.1290	266.4190	242.1990	246.4730	172.3880	62.6867	81.2078
142.4700	304.8850	289.2140	269.2680	84.0572	102.5780	104.0030
430.2590	324.8310	178.0870	112.5510	470.1500	148.1690	51.2891
481.5480	178.0870	236.5000	86.9066	200.8820	62.6867	89.7560
262.1440	552.7830	162.4160	290.6380	168.1140	98.3042	113.9760
222.2530	219.4040	168.1140	292.0630	226.5270	71.2349	61.2620
290.6380	176.6630	210.8550	252.1720	199.4580	59.8373	79.7831
252.1720	323.4060	492.9460	213.7050	289.2140	65.5361	51.2891
158.1410	160.9910	142.4700	208.0060	236.5000	59.8373	55.5632
202.3070	192.3340	143.8950	151.0180	524.2890	78.3584	58.4126
122.5240	273.5420	222.2530	94.0301	151.0180	59.8373	61.2620
217.9790	529.9880	227.9520	160.9910	236.5000	68.3855	68.3855
243.6230	225.1020	128.2230	202.3070	159.5660	148.1690	75.5090
240.7740	404.6140	210.8550	209.4310	289.2140	118.2500	61.2620
215.1290	364.7230	151.0180	210.8550	250.7470	170.9640	72.6596
326.2560	217.9790	303.4610	210.8550	223.6780	319.1320	55.5632
313.4340	276.3910	266.4190	250.7470	162.4160	56.9879	75.5090
636.8400	457.3280	205.1570	178.0870	294.9130	129.6480	62.6867
333.3790	377.5450	259.2950	346.2020	186.6350	85.4819	108.2770
225.1020	300.6110	233.6510	169.5390	182.3610	51.2891	78.3584
374.6960	240.7740	196.6080	173.8130	158.1410	79.7831	54.1385
198.0330	220.8280	253.5960	236.5000	212.2800	106.8520	85.4819
249.3220	236.5000	163.8400	166.6900	324.8310	75.5090	81.2078
[truncated: 43,565 more rows]
