# Supplementary material for: Intracellular potassium levels orchestrate circadian rhythmicity and cell division
Source: Nat Commun. 2026 May 22;17:6738. doi: 10.1038/s41467-026-73351-2 (PMC13385874; doi:10.1038/s41467-026-73351-2)
Supplement: Supplementary file 8 — Source Data [file 41467_2026_73351_MOESM8_ESM.zip › Source data/4a.txt]

Time, hrs	Geminin	Cdt1	Venus
0.0	994.486	3007.570	1343.670
0.3	976.908	2937.770	1316.780
0.6	987.938	2831.690	1282.470
0.9	917.165	2582.790	1175.550
1.2	870.362	2328.770	1099.110
1.5	828.370	2157.730	1075.010
1.8	813.783	2058.380	1029.610
2.1	812.335	1931.610	999.509
2.4	812.066	1850.650	976.930
2.7	786.070	1710.990	903.574
3.0	785.356	1553.520	864.387
3.3	773.703	1425.610	834.248
3.6	739.266	1289.340	770.729
3.9	708.637	1112.910	734.268
4.2	715.230	1021.440	696.036
4.5	701.705	838.525	643.750
4.8	660.813	762.851	591.469
5.1	683.837	671.309	554.322
5.4	654.231	540.691	504.637
5.7	675.545	457.294	465.464
6.0	679.094	361.901	433.745
6.3	648.542	276.528	394.275
6.6	695.594	226.282	369.879
6.9	646.587	182.381	349.802
7.2	687.697	170.689	338.689
7.5	708.149	160.120	332.539
7.8	697.166	157.489	332.553
8.1	764.505	157.226	329.790
8.4	777.944	156.536	331.201
8.7	812.226	155.872	327.020
9.0	871.719	154.818	328.686
9.3	579.147	152.241	326.143
9.6	773.863	160.378	329.209
9.9	875.264	163.156	336.755
10.2	754.483	170.911	337.783
10.5	406.265	175.640	339.279
10.8	336.617	210.137	368.598
11.1	319.102	225.105	378.058
11.4	317.925	238.586	385.386
11.7	325.104	275.067	413.893
12.0	330.290	309.724	448.717
12.3	338.019	326.253	475.647
12.6	339.684	349.899	498.949
12.9	358.472	415.869	548.842
13.2	373.823	496.448	604.691
13.5	389.319	549.377	634.435
13.8	419.398	638.997	701.278
14.1	426.442	688.955	719.862
14.4	439.134	739.281	754.519
14.7	480.896	865.102	827.313
15.0	491.339	924.160	852.862
15.3	531.038	1044.740	908.581
15.6	540.886	1068.230	912.185
15.9	576.624	1209.580	941.601
16.2	596.364	1201.450	943.182
16.5	645.665	1243.500	966.888
16.8	733.859	1357.060	1018.920
17.1	793.980	1402.620	1046.570
17.4	843.348	1424.320	1063.170
17.7	869.465	1405.610	1056.450
18.0	936.188	1463.460	1076.880
18.3	1016.390	1498.650	1083.830
18.6	1038.220	1471.500	1063.690
18.9	1025.980	1383.850	1025.860
19.2	1073.140	1370.700	1010.950
19.5	1125.660	1356.310	1007.920
19.8	1087.240	1247.800	947.322
20.1	1142.000	1201.490	935.760
20.4	1151.930	1160.250	912.100
20.7	1266.350	1163.230	900.937
21.0	1339.500	1129.730	882.075
21.3	1386.660	1058.350	848.683
21.6	1343.620	943.168	789.903
21.9	1471.600	908.842	761.426
22.2	1376.200	791.174	707.147
22.5	1516.930	737.158	677.171
22.8	1582.650	671.325	647.378
23.1	1508.640	556.626	586.753
23.4	1647.370	478.976	537.446
23.7	1582.060	387.880	480.105
24.0	1673.940	311.564	433.023
24.3	1697.470	250.017	390.284
24.6	1728.330	203.998	363.410
24.9	1795.360	185.059	346.755
25.2	1928.560	167.991	340.871
25.5	2076.320	163.986	338.171
25.8	2103.240	162.500	334.672
26.1	2074.960	157.882	323.823
26.4	2117.940	159.948	329.002
26.7	1643.150	160.515	326.602
27.0	1749.690	161.055	329.823
27.3	1844.730	170.877	335.543
27.6	1368.520	171.692	330.556
27.9	619.236	170.811	325.807
28.2	423.123	184.533	335.480
28.5	338.530	203.837	334.509
28.8	323.809	232.894	359.075
29.1	323.298	249.451	375.007
29.4	331.937	294.795	420.146
29.7	344.061	325.030	437.799
30.0	352.382	369.427	478.067
30.3	364.944	412.101	495.951
30.6	371.107	460.900	542.827
30.9	403.258	566.183	595.495
31.2	418.143	631.819	627.268
31.5	438.823	720.428	680.784
31.8	464.938	837.971	746.985
32.1	471.364	916.224	767.520
32.4	485.369	955.468	821.678
32.7	498.980	1039.680	854.607
33.0	525.102	1124.450	901.085
33.3	551.641	1247.040	938.147
33.6	580.177	1323.260	994.606
33.9	633.258	1469.420	1046.040
34.2	700.739	1629.840	1088.510
34.5	736.956	1645.390	1098.380
34.8	802.695	1643.550	1106.430
35.1	891.077	1773.370	1131.960
35.4	902.243	1692.750	1108.460
35.7	1093.530	1864.640	1161.910
36.0	982.824	1635.090	1088.490
36.3	1216.720	1913.530	1187.290
36.6	1050.820	1540.130	1062.930
36.9	1026.500	1470.430	1018.150
37.2	1337.190	1725.020	1101.030
37.5	1292.310	1597.300	1049.090
37.8	1360.320	1567.040	1011.840
38.1	1527.390	1532.420	976.648
38.4	1268.650	1239.310	852.301
38.7	1403.840	1200.870	818.442
39.0	1456.290	1086.490	750.116
39.3	1513.100	954.136	693.673
39.6	1543.080	816.592	621.563
39.9	1457.310	625.715	534.042
40.2	1391.830	456.392	449.887
40.5	1449.690	317.467	385.961
40.8	1542.880	214.767	329.122
41.1	1526.870	165.732	299.613
41.4	1569.820	159.833	291.650
41.7	1471.540	156.045	290.811
42.0	1528.460	160.253	288.736
42.3	1642.930	156.997	288.517
42.6	1595.870	158.248	287.885
42.9	1698.490	159.378	291.446
43.2	1891.480	157.918	293.672
43.5	1198.620	155.272	290.025
43.8	1399.340	159.602	293.306
44.1	1419.950	160.391	294.319
44.4	1294.350	165.558	295.644
44.7	749.200	161.483	282.146
45.0	461.093	178.231	289.793
45.3	335.883	193.176	305.415
45.6	321.264	238.995	332.259
45.9	318.893	240.593	329.041
46.2	320.530	268.630	359.840
46.5	334.725	303.218	386.806
46.8	331.773	302.216	384.777
47.1	335.538	347.964	420.336
47.4	354.514	397.887	453.008
47.7	362.502	432.778	472.082
48.0	387.043	536.973	530.004
48.3	399.744	571.619	563.181
48.6	431.586	684.718	622.132
48.9	418.875	681.451	610.300
49.2	472.609	881.283	709.902
49.5	486.691	906.583	739.528
49.8	526.359	1076.380	798.584
50.1	528.780	1088.430	806.373
50.4	574.961	1285.080	886.718
50.7	586.031	1319.510	902.886
51.0	635.979	1519.180	967.789
51.3	642.871	1570.650	977.207
51.6	683.428	1700.430	1040.730
51.9	691.003	1769.950	1060.310
52.2	731.639	1898.230	1116.530
52.5	798.565	2095.080	1185.420
52.8	791.480	2057.990	1211.330
53.1	879.697	2313.920	1278.320
53.4	963.083	2458.170	1303.810
53.7	962.312	2382.670	1279.560
54.0	1081.290	2704.160	1382.350
54.3	1114.630	2557.860	1337.390
54.6	1114.510	2445.730	1299.480
54.9	1139.700	2327.860	1209.920
55.2	1145.010	2138.340	1138.590
55.5	1173.930	2096.190	1107.910
55.8	1161.790	1921.970	1056.320
56.1	1239.710	1829.090	1004.930
56.4	1253.630	1671.130	931.709
56.7	1292.700	1588.990	888.441
57.0	1362.760	1403.280	818.673
57.3	1235.750	1166.750	717.125
57.6	1253.330	992.559	636.913
57.9	1260.230	760.168	546.551
58.2	1197.410	543.523	440.450
58.5	1109.900	341.080	356.752
58.8	1123.730	194.058	297.543
59.1	1179.430	163.318	280.652
59.4	1183.470	159.495	282.439
59.7	1134.310	161.801	278.343
60.0	1184.330	161.240	277.331
60.3	1117.800	158.344	277.678
60.6	1310.050	159.197	278.603
60.9	1281.600	160.546	276.562
61.2	1324.120	162.513	279.660
61.5	1281.450	157.710	273.975
61.8	1260.990	160.267	274.626
62.1	1285.290	156.610	274.194
62.4	1308.080	161.272	272.495
62.7	1391.220	158.393	281.594
63.0	1366.470	160.104	276.915
63.3	977.790	157.331	274.644
63.6	1110.830	159.293	281.512
63.9	1222.220	159.331	284.978
64.2	958.746	158.978	274.465
64.5	432.117	156.607	266.995
64.8	845.038	2227.570	1047.100
65.1	1577.700	4908.080	2032.750
65.4	1563.300	5012.290	2021.340
65.7	1626.980	5079.900	2066.530
66.0	1599.250	4938.940	2025.190
66.3	1651.200	5150.240	2069.200
66.6	1648.990	5315.940	2120.270
66.9	1709.750	5456.800	2169.960
67.2	1910.030	6152.500	2409.980
67.5	1763.290	5400.620	2239.890
67.8	1675.200	5356.020	2178.430
68.1	1669.430	5378.100	2152.240
68.4	1676.980	5364.490	2159.960
68.7	1752.650	5637.620	2199.930
69.0	1777.180	5612.500	2202.010
69.3	1803.130	6000.490	2427.440
69.6	1916.030	6169.810	2485.250
69.9	1953.580	6170.430	2543.800
70.2	1945.710	6125.420	2472.820
70.5	1684.190	5376.470	2400.050
70.8	1986.130	6263.910	2502.350
71.1	1820.880	5790.590	2265.000
71.4	1790.570	5558.590	2259.030
71.7	1787.040	5563.670	2197.040
72.0	1798.240	5734.660	2236.630
72.3	1784.830	5777.300	2271.520
72.6	1776.440	5579.380	2253.820
72.9	1772.530	5636.950	2243.390
73.2	1779.270	5785.010	2283.980
73.5	1953.900	6182.970	2393.700
73.8	1711.010	5520.270	2254.320
74.1	1772.420	5609.740	2317.650
74.4	1972.640	6191.170	2523.220
74.7	1762.060	5337.280	2212.630
75.0	1837.870	5462.880	2199.220
75.3	1746.780	5071.740	2054.310
75.6	1783.830	4936.530	2045.140
75.9	1717.730	4773.730	2070.800
76.2	1896.410	5206.860	2141.460
76.5	2271.510	6396.400	2547.640
76.8	1699.980	4509.690	1866.270
77.1	1622.740	4143.700	1744.540
77.4	1584.480	4017.190	1677.270
77.7	1646.790	3861.000	1645.380
78.0	1726.280	3827.180	1668.200
78.3	1518.960	3304.400	1453.880
78.6	1603.950	3178.660	1428.070
78.9	1536.270	2965.410	1324.210
79.2	1517.020	2713.940	1194.090
79.5	1321.740	2139.510	994.280
79.8	1292.630	1915.720	945.684
80.1	1150.250	1490.490	781.477
80.4	950.344	1095.460	637.295
80.7	945.247	840.097	512.507
81.0	920.691	533.417	394.229
81.3	911.731	279.746	314.549
81.6	1017.120	185.686	267.740
81.9	1173.170	178.785	256.319
82.2	913.745	171.613	256.099
82.5	883.938	170.555	258.238
82.8	926.500	165.587	257.990
83.1	1003.730	166.771	258.337
83.4	941.646	165.519	250.151
83.7	910.913	169.404	254.426
84.0	993.963	167.014	255.542
84.3	1009.730	166.665	259.395
84.6	1004.190	163.308	257.507
84.9	977.852	162.507	258.734
85.2	842.797	163.065	256.783
85.5	1105.100	164.752	262.837
85.8	901.616	159.841	259.410
86.1	1080.710	164.617	260.684
86.4	1119.650	160.943	260.775
86.7	996.217	206.543	274.910
87.0	1133.280	157.679	270.742
87.3	758.369	157.454	258.446
87.6	760.007	156.241	258.419
87.9	790.159	161.278	256.190
88.2
88.5
88.8
89.1
89.4
89.7
90.0
90.3
90.6
90.9
91.2
91.5
91.8
92.1
92.4
92.7
93.0
93.3
93.6
93.9
94.2
94.5
94.8
95.1
95.4
95.7
96.0
96.3
96.6
96.9
97.2
97.5
97.8
98.1
98.4
98.7
99.0
99.3
99.6
99.9
100.2
100.5
100.8
101.1
101.4
101.7
102.0
102.3
102.6
102.9
103.2
103.5
103.8
104.1
104.4
104.7
105.0
105.3
105.6
105.9
106.2
106.5
106.8
107.1
107.4
107.7
108.0
108.3
108.6
108.9
109.2
109.5
109.8
110.1
110.4
110.7
111.0
111.3
111.6
111.9
112.2
112.5
112.8
113.1
113.4
113.7
114.0
114.3
114.6
114.9
115.2
115.5
115.8
116.1
116.4
116.7
117.0
117.3
117.6
117.9
118.2
118.5
118.8
119.1
119.4
119.7
120.0
120.3
120.6
120.9
121.2
121.5
121.8
122.1
122.4
122.7
123.0
123.3
123.6
123.9
124.2
124.5
124.8
125.1
125.4
125.7
126.0
126.3
126.6
126.9
127.2
127.5
127.8
128.1
128.4
128.7
129.0
129.3
129.6
129.9
130.2
130.5
130.8
131.1
131.4
131.7
132.0
132.3
132.6
132.9
133.2
133.5
133.8
134.1
134.4
134.7
135.0
135.3
135.6
135.9
136.2
136.5
136.8
137.1
137.4
137.7
138.0
138.3
138.6
138.9
139.2
139.5
139.8
140.1
140.4
140.7
141.0
141.3
141.6
141.9
142.2
142.5
142.8
143.1
143.4
143.7
144.0
144.3
144.6
144.9
145.2
145.5
145.8
146.1
146.4
146.7
147.0
147.3
147.6
147.9
148.2
148.5
148.8
149.1
149.4
149.7
150.0
150.3
150.6
150.9
151.2
151.5
151.8
152.1
152.4
152.7
153.0
153.3
153.6
153.9
154.2
154.5
154.8
155.1
155.4
155.7
156.0
156.3
156.6
156.9
157.2
157.5
157.8
158.1
158.4
158.7
159.0
159.3
159.6
159.9
160.2
160.5
160.8
161.1
161.4
161.7
162.0
162.3
162.6
162.9
163.2
163.5
163.8
164.1
164.4
164.7
165.0
165.3
165.6
165.9
166.2
166.5
166.8
167.1
167.4
167.7
168.0
168.3
168.6
168.9
169.2
169.5
169.8
170.1
170.4
170.7
171.0
171.3
171.6
171.9
172.2
172.5
172.8
173.1
173.4
173.7
174.0
174.3
174.6
174.9
175.2
175.5
175.8
176.1
176.4
176.7
177.0
177.3
177.6
177.9
178.2
178.5
178.8
179.1
179.4
179.7
180.0
180.3
180.6
180.9
181.2
181.5
181.8
182.1
182.4
182.7
183.0
183.3
183.6
183.9
184.2
184.5
184.8
185.1
185.4
185.7
186.0
186.3
186.6
186.9
187.2
187.5
187.8
188.1
188.4
188.7
189.0
189.3
189.6
189.9
190.2
190.5
190.8
191.1
191.4
191.7
192.0
192.3
192.6
192.9
193.2
193.5
193.8
194.1
194.4
194.7
195.0
195.3
195.6
195.9
196.2
196.5
