# Supplementary material for: Intracellular potassium levels orchestrate circadian rhythmicity and cell division
Source: Nat Commun. 2026 May 22;17:6738. doi: 10.1038/s41467-026-73351-2 (PMC13385874; doi:10.1038/s41467-026-73351-2)
Supplement: Supplementary file 8 — Source Data [file 41467_2026_73351_MOESM8_ESM.zip › Source data/S1f right.txt]

Time in LL (hours)	0mM Cs	0mM Cs	0mM Cs	0mM Cs	0mM Cs	0mM Cs	0mM Cs	0mM Cs	2mM Cs	2mM Cs	2mM Cs	2mM Cs	2mM Cs	2mM Cs	2mM Cs	2mM Cs	4mM Cs	4mM Cs	4mM Cs	4mM Cs	4mM Cs	4mM Cs	4mM Cs	4mM Cs	6mM Cs	6mM Cs	6mM Cs	6mM Cs	6mM Cs	6mM Cs	6mM Cs	6mM Cs	8mM Cs	8mM Cs	8mM Cs	8mM Cs	8mM Cs	8mM Cs	8mM Cs	8mM Cs	12mM Cs	12mM Cs	12mM Cs	12mM Cs	12mM Cs	12mM Cs	12mM Cs	12mM Cs	16mM Cs
6.73	2521	2483	2407	2493	2455	2464	2426	2359	2531	2445	2521	2512	2435	2397	2369	2359	2846	2961	2817	2808	2827	2808	2741	2760	2789	2703	2751	2655	2693	2817	2712	2789	2531	2865	2779	2856	2789	2703	2837	2693	2808	2703	2569	2712	2837	2636	2703	2770	3114
7.69	1280	1213	1289	1213	1280	1251	1318	1251	1289	1289	1261	1280	1242	1280	1213	1308	1375	1385	1385	1375	1433	1356	1318	1318	1318	1385	1261	1366	1242	1394	1337	1308	1184	1356	1270	1318	1222	1270	1270	1270	1299	1232	1289	1318	1337	1337	1308	1222	1385
8.65	697	669	688	688	745	678	678	678	697	716	707	621	592	707	697	697	755	745	688	678	774	688	716	707	659	659	678	697	659	707	678	697	621	659	678	669	659	640	678	678	640	669	640	630	688	688	678	678	735
9.61	439	411	411	420	411	420	382	392	401	372	382	420	392	363	372	401	420	430	401	392	411	430	439	372	401	420	382	401	353	411	439	392	353	392	372	401	392	382	420	420	392	363	372	401	382	382	420	401	401
10.57	239	239	267	258	277	258	248	248	239	239	296	248	248	267	239	248	258	248	267	258	277	248	248	239	239	267	277	287	239	258	267	258	239	258	248	267	258	248	267	239	239	239	248	239	258	220	258	258	220
11.53	153	153	162	191	172	153	201	181	162	201	181	162	181	162	143	191	220	172	181	162	181	210	162	191	162	220	181	162	181	210	191	191	210	162	191	162	172	172	162	181	162	191	172	172	181	172	143	162	181
12.49	172	153	153	153	134	162	143	134	191	162	153	162	153	181	162	143	181	162	162	162	172	181	172	153	172	172	181	172	172	172	162	153	162	162	181	191	162	172	162	172	153	153	153	201	172	162	172	162	191
13.45	191	172	210	181	181	191	162	191	210	191	181	191	162	201	210	162	210	258	210	201	201	210	210	201	201	229	210	201	220	210	201	181	248	181	229	201	210	229	210	201	239	201	239	210	191	201	201	201	210
14.41	334	315	306	277	267	296	267	239	344	315	353	325	287	258	277	296	344	344	315	296	315	325	315	277	325	287	277	315	287	306	287	325	315	372	287	287	315	306	306	325	306	315	296	334	306	287	306	306	315
15.36	535	516	506	497	516	487	487	439	535	506	535	516	478	487	478	458	525	535	506	468	487	544	497	468	497	449	506	497	468	487	478	449	458	525	478	506	516	497	458	516	487	468	497	439	516	430	487	468	497
16.32	840	764	755	783	764	707	735	707	860	802	783	764	802	783	726	707	821	783	793	802	812	774	755	726	812	774	802	764	755	716	735	707	726	840	783	755	802	716	783	764	735	755	745	735	755	726	707	697	802
17.28	1108	1108	1022	1070	1041	1108	1031	898	1117	1012	1108	1060	1060	1031	974	1003	1203	1251	1127	1070	1079	1089	1051	974	1089	1156	1041	1060	1098	1041	974	926	1022	1213	1041	1098	1108	1079	1003	984	1137	1031	1051	1012	1051	1031	984	965	1098
18.24	1452	1490	1414	1433	1385	1328	1289	1184	1528	1509	1490	1480	1299	1414	1280	1232	1547	1461	1471	1461	1509	1433	1318	1242	1385	1433	1394	1394	1318	1299	1318	1261	1299	1461	1509	1442	1404	1404	1356	1337	1480	1366	1423	1299	1375	1375	1318	1242	1452
19.20	1796	1700	1757	1729	1643	1738	1538	1624	1834	1796	1681	1786	1738	1681	1710	1557	1920	2034	1815	1776	1853	1805	1729	1585	1939	1767	1786	1786	1748	1643	1710	1652	1738	1910	1805	1796	1662	1700	1681	1681	1796	1786	1690	1776	1681	1671	1633	1557	1738
20.16	2130	1929	1987	2092	1977	1948	2015	1853	2283	2073	2139	2111	2063	2044	1967	1901	2378	2349	2349	2292	2254	2187	2006	1967	2187	2149	2187	2063	2101	2063	1939	1920	1939	2302	2225	2149	2120	2139	2053	1967	2101	2197	2082	1977	1929	1996	1948	1815	2139
21.12	2455	2388	2349	2359	2206	2378	2264	2139	2531	2455	2426	2493	2264	2292	2206	2092	2674	2722	2646	2569	2569	2493	2388	2139	2560	2435	2483	2244	2416	2378	2349	2206	2225	2531	2636	2550	2426	2426	2349	2378	2445	2521	2369	2330	2369	2273	2321	2073	2426
22.08	2684	2540	2588	2560	2550	2502	2359	2311	2751	2732	2722	2560	2550	2502	2512	2369	3028	3008	2798	2732	2817	2722	2598	2378	2846	2770	2808	2808	2770	2674	2607	2493	2502	2770	2970	2932	2607	2732	2598	2464	2865	2674	2646	2521	2531	2483	2674	2264	2607
23.04	2913	2655	2770	2770	2626	2779	2464	2435	2970	2932	2770	2856	2569	2626	2588	2455	3161	3152	3209	2837	2999	2779	2655	2407	3190	3037	2980	2951	2884	2951	2808	2684	2741	3066	3037	3180	2970	2856	2913	2617	3008	2980	2894	2798	2779	2779	2722	2540	2932
24.00	2884	2779	2875	2827	2760	2760	2617	2426	3028	2923	2923	2856	2779	2770	2626	2426	3314	3285	3085	2989	2932	2980	2923	2474	3219	3247	3056	3056	3094	2989	2827	2626	2712	3228	3114	3180	2923	3142	2951	2712	3190	3085	2961	2980	2923	2932	2732	2636	3008
24.96	2837	2751	2674	2779	2693	2655	2512	2388	2789	2923	2770	2741	2703	2607	2474	2378	3094	3066	3085	2846	2894	2703	2760	2512	3171	3075	2999	2989	2837	2884	2923	2626	2674	3161	3161	3142	3047	2884	2894	2770	3056	3075	2884	2903	2903	2942	2865	2626	3190
25.92	2540	2493	2426	2455	2311	2359	2254	2158	2531	2540	2550	2521	2273	2330	2187	2206	2760	2751	2646	2483	2607	2531	2407	2178	2789	2779	2684	2665	2655	2646	2550	2359	2560	2989	2856	2875	2789	2732	2741	2502	2989	2999	2970	2808	2827	2827	2684	2512	3142
26.88	2216	2063	2092	2178	2063	2101	2006	1948	2244	2206	2216	2130	2006	1987	1901	1929	2397	2445	2397	2330	2283	2197	2015	1920	2464	2464	2445	2435	2254	2378	2178	2168	2187	2607	2540	2540	2388	2483	2359	2206	2626	2684	2579	2598	2569	2703	2521	2178	2980
27.84	1843	1796	1920	1834	1853	1920	1767	1643	1939	1987	2025	1815	1776	1881	1738	1595	2168	2092	2111	1967	1967	1948	1929	1538	2225	2206	2111	2015	2073	2092	1920	1824	2034	2264	2111	2178	2092	2063	2044	1881	2416	2340	2235	2359	2149	2292	2168	2025	2626
28.80	1624	1528	1643	1671	1509	1490	1547	1375	1729	1633	1652	1652	1557	1490	1461	1356	1815	1776	1738	1595	1690	1643	1576	1461	1805	1767	1757	1662	1729	1643	1690	1547	1805	1958	1853	1843	1729	1719	1710	1605	2044	2073	1977	1872	1767	1929	1776	1776	2311
29.76	1404	1289	1366	1289	1280	1270	1165	1146	1356	1414	1423	1308	1232	1261	1203	1232	1547	1528	1375	1308	1385	1308	1356	1117	1614	1557	1423	1499	1442	1471	1442	1203	1538	1566	1595	1614	1490	1499	1452	1394	1681	1738	1652	1499	1633	1595	1614	1433	2025
30.72	1137	1041	1079	1089	993	1041	946	926	1089	1127	1117	1108	1012	1022	1012	993	1299	1222	1184	1098	1232	1051	984	879	1347	1213	1270	1175	1232	1175	1184	1060	1213	1423	1337	1261	1175	1299	1232	1117	1423	1375	1433	1299	1308	1375	1289	1203	1748
31.68	879	821	850	840	831	793	755	630	860	860	840	879	812	812	755	764	1012	936	1003	917	917	926	831	764	1079	1012	1003	1031	1041	965	888	946	1022	1089	1156	1137	993	1003	946	907	1184	1213	1156	1165	1156	1070	1127	1012	1433
32.63	630	592	669	649	583	659	592	554	669	697	659	716	630	621	621	621	793	793	793	669	707	659	697	583	840	821	774	793	783	774	726	735	840	850	926	860	726	783	755	726	869	955	955	850	926	926	936	802	1194
33.59	525	497	478	458	468	468	487	468	506	506	516	506	430	449	478	478	563	563	554	563	544	544	525	535	678	602	621	583	563	583	621	573	735	669	659	649	621	640	659	592	793	774	735	678	764	745	707	659	898
34.55	392	325	372	353	372	306	315	296	382	382	392	363	372	344	353	363	430	458	430	372	458	439	430	411	449	478	478	478	449	430	430	411	525	544	506	516	468	506	468	478	640	554	602	573	583	573	544	554	774
35.51	277	258	267	248	267	267	229	267	296	306	287	267	306	325	248	296	353	353	363	315	401	353	344	296	372	401	382	363	344	382	306	334	458	392	411	382	382	401	325	325	449	439	430	458	411	439	401	439	592
36.47	229	210	210	229	229	210	191	220	229	220	210	248	220	239	239	239	267	277	287	277	277	277	277	306	325	287	315	296	277	287	267	277	306	315	334	334	344	315	315	315	334	344	325	325	372	372	315	334	468
37.43	210	172	201	191	210	220	210	229	220	191	210	239	201	239	220	239	220	258	229	248	248	287	248	296	239	239	248	220	248	239	229	315	334	248	258	296	267	248	248	239	277	267	239	287	325	277	325	315	353
38.39	229	210	248	239	220	239	201	229	267	210	229	210	220	229	220	248	248	258	229	239	239	258	287	258	229	248	239	258	248	258	248	267	287	258	248	277	258	248	258	258	287	248	267	267	267	296	296	277	325
39.35	325	267	287	296	315	258	277	287	306	306	296	315	296	287	315	344	315	277	325	296	315	334	315	334	229	248	267	296	258	296	287	315	306	306	287	306	277	287	248	315	287	248	239	315	287	277	315	296	277
40.31	401	411	401	382	382	392	401	353	411	372	420	401	401	420	420	420	392	382	382	363	430	382	401	363	334	325	306	315	334	382	334	353	325	372	363	382	334	363	334	382	372	277	296	334	353	325	306	363	296
41.27	583	554	506	535	544	478	573	516	563	544	554	535	535	535	525	478	525	458	468	516	544	516	525	468	439	430	439	382	458	382	458	420	401	439	468	497	468	430	420	430	411	392	363	458	392	392	401	363	353
42.22	735	669	726	726	745	688	697	602	726	688	707	716	697	774	697	678	726	630	688	688	688	697	649	611	563	544	592	525	563	563	573	640	592	563	583	640	621	621	525	554	487	497	497	458	497	525	525	544	401
43.18	907	936	946	907	955	955	860	888	965	965	965	965	936	946	946	860	907	926	926	850	850	860	946	783	783	755	802	707	812	735	755	716	697	774	793	831	745	793	774	755	726	659	678	630	688	716	630	659	544
44.14	1270	1175	1203	1203	1175	1194	1127	1041	1366	1213	1270	1232	1108	1194	1213	1070	1165	1175	1203	1146	1175	1165	1089	926	1060	1051	1041	974	984	984	955	955	879	993	1031	1041	974	1003	984	974	907	869	888	917	946	869	831	812	745
45.10	1576	1461	1490	1452	1528	1461	1328	1194	1614	1585	1528	1490	1442	1461	1452	1328	1499	1519	1404	1375	1442	1423	1328	1146	1308	1261	1289	1251	1213	1280	1232	1089	1175	1299	1308	1289	1308	1270	1203	1108	1156	1079	1165	1146	1165	1070	1089	946	984
46.06	1891	1710	1738	1796	1710	1719	1585	1461	1987	1881	1920	1987	1729	1786	1671	1528	1815	1815	1872	1786	1824	1585	1681	1337	1614	1547	1662	1595	1471	1509	1509	1299	1356	1614	1652	1662	1471	1566	1509	1480	1528	1414	1337	1433	1423	1404	1356	1165	1184
47.02	2264	2101	2015	2139	2006	2034	1958	1690	2397	2168	2149	2349	2130	2025	1853	1681	2292	2178	2216	2073	2053	1948	1881	1566	2044	1939	1996	1920	1815	1853	1796	1595	1681	1967	2034	2006	1872	1824	1891	1690	1796	1700	1757	1624	1700	1681	1566	1385	1471
47.98	2512	2369	2283	2330	2330	2302	2092	1748	2646	2646	2550	2531	2397	2349	2034	1901	2646	2550	2474	2254	2359	2225	2158	1815	2474	2264	2283	2206	2168	2158	1996	1776	1987	2321	2397	2388	2006	2101	2130	1862	2130	2149	1987	1901	2044	1987	1834	1605	1834
48.94	2579	2445	2474	2407	2330	2416	2264	2034	2856	2789	2751	2760	2464	2426	2264	1958	2865	2741	2808	2617	2474	2493	2388	1881	2674	2588	2540	2397	2283	2216	2178	1977	2359	2646	2665	2626	2464	2502	2330	2082	2426	2378	2244	2178	2254	2168	2158	1738	2053
49.90	2741	2560	2579	2560	2502	2569	2369	1987	2923	2856	2732	2961	2588	2474	2311	2053	3037	3037	2942	2693	2569	2531	2493	2044	2951	2789	2846	2703	2607	2579	2407	1967	2445	2913	2884	2846	2474	2607	2445	2283	2617	2655	2569	2445	2445	2416	2349	1910	2273
50.86	2684	2598	2588	2617	2426	2579	2244	1948	2932	2923	2817	2760	2540	2493	2244	2034	3133	3028	2999	2741	2703	2569	2435	2063	3085	3094	2903	2894	2693	2655	2540	2082	2512	3075	3133	3075	2684	2808	2636	2369	3018	2961	2884	2703	2684	2569	2474	2139	2569
51.82	2617	2369	2512	2493	2283	2321	2101	1824	2617	2741	2646	2550	2264	2388	2197	1834	2980	2999	2865	2655	2531	2512	2359	1853	3037	2913	2875	2846	2607	2617	2502	2139	2684	3123	3247	3075	2626	2674	2703	2302	3066	3008	2884	2712	2846	2741	2569	2101	2789
52.78	2369	2130	2225	2283	2168	2120	1920	1681	2407	2512	2378	2359	2197	2063	1948	1719	2665	2646	2540	2416	2311	2254	2178	1652	2817	2741	2732	2579	2455	2435	2416	2006	2598	3047	2817	2903	2483	2531	2493	2244	2970	3028	2865	2646	2646	2684	2445	2139	2923
53.74	2015	1948	1958	1891	1786	1824	1757	1499	2168	2139	2101	2063	1834	1805	1757	1528	2388	2407	2283	2111	2053	1901	1843	1557	2588	2445	2521	2292	2206	2206	2187	1767	2397	2655	2684	2646	2397	2302	2378	2044	2961	2884	2770	2693	2626	2550	2378	1967	2932
54.70	1662	1719	1700	1710	1538	1700	1375	1242	1929	1901	1776	1776	1652	1585	1461	1251	2130	2044	2025	1853	1757	1700	1690	1299	2359	2254	2216	2053	2130	1920	1843	1528	2216	2426	2235	2349	2044	2111	1948	1710	2693	2646	2617	2378	2455	2349	2139	1910	2817
55.66	1414	1423	1413	1337	1280	1337	1213	1041	1538	1538	1576	1452	1375	1280	1222	1070	1824	1757	1643	1461	1461	1480	1337	1098	1967	1920	1815	1767	1748	1595	1519	1289	1939	2053	2130	2006	1757	1719	1681	1480	2397	2378	2206	2092	2168	2101	1987	1643	2588
56.62	1213	1165	1108	1146	1165	1156	1041	936	1251	1242	1318	1261	1146	1041	984	936	1519	1547	1433	1318	1270	1251	1127	888	1624	1566	1538	1490	1452	1366	1318	1165	1671	1853	1843	1738	1499	1528	1471	1328	2120	2053	1987	1901	1843	1891	1738	1433	2493
57.58	1060	955	965	974	936	917	821	755	1022	1022	1137	1070	946	831	821	755	1175	1213	1137	1079	1137	1051	926	793	1404	1356	1328	1280	1261	1222	1194	965	1576	1509	1404	1442	1318	1328	1289	1079	1815	1843	1681	1595	1585	1585	1480	1232	2168
58.54	860	764	726	831	678	735	659	573	850	850	907	840	735	745	697	602	1041	1031	898	879	926	860	821	697	1213	1137	1156	1108	974	946	946	869	1251	1232	1280	1232	1079	1137	1003	860	1566	1605	1433	1423	1394	1394	1222	1012	1967
59.50	630	611	563	659	583	583	535	430	659	735	726	659	611	554	573	497	860	774	793	716	735	649	640	554	965	879	907	888	860	840	716	678	1079	1137	1012	1041	888	879	869	697	1242	1213	1222	1184	1156	1137	1108	869	1767
60.46	516	506	573	506	449	449	420	382	525	592	583	497	468	487	458	382	678	649	640	602	563	563	535	468	783	755	707	678	659	640	678	563	926	888	783	802	735	716	726	640	1041	1041	1031	926	879	965	879	726	1471
61.41	449	372	420	401	315	334	325	306	478	411	430	420	392	382	363	334	563	516	478	487	468	439	458	353	649	630	563	535	583	554	487	478	755	678	697	707	583	602	583	516	860	869	783	755	802	783	755	611	1222
62.37	315	334	334	334	325	334	306	239	392	382	344	344	315	334	296	277	449	449	411	353	439	372	372	325	535	525	497	458	430	420	430	401	659	535	487	583	487	487	439	392	697	716	669	621	669	611	573	487	1051
63.33	277	306	239	258	239	248	287	258	296	306	325	325	267	287	287	258	363	353	306	325	353	334	363	353	430	392	372	411	382	353	344	325	611	439	458	458	420	430	392	363	563	563	583	478	554	506	439	411	821
64.29	287	258	325	248	248	258	344	229	277	277	277	296	296	277	277	287	372	296	306	315	306	296	287	306	315	334	296	306	315	315	277	306	449	382	392	372	353	334	334	325	439	449	468	401	458	478	382	353	678
65.25	306	287	334	315	306	267	296	334	325	325	315	344	334	353	315	334	334	344	315	306	372	344	334	306	334	315	296	277	296	306	296	287	439	353	353	315	306	344	334	277	401	401	401	401	401	401	353	306	573
66.21	382	363	363	353	344	372	315	296	430	363	382	401	411	411	401	392	382	334	334	315	372	353	353	363	353	325	325	315	334	325	325	372	353	325	325	287	363	315	277	325	334	344	372	372	372	344	287	315	468
67.17	506	420	449	439	449	449	439	392	430	439	449	458	439	535	439	449	468	372	411	401	430	411	401	401	344	344	353	306	315	353	363	372	449	315	344	334	372	363	306	382	344	325	353	325	344	325	334	315	392
68.13	649	554	563	535	611	535	592	583	640	583	525	602	602	583	563	573	497	468	506	554	563	506	506	478	401	401	411	401	411	430	392	401	449	401	468	430	411	392	420	420	392	392	363	392	372	420	353	344	401
69.09	774	707	764	697	678	726	678	669	735	726	707	755	659	764	726	707	678	583	640	602	602	611	640	592	602	516	554	497	544	525	487	516	487	487	487	506	506	497	506	497	458	430	458	439	468	411	382	392	382
70.05	955	879	840	860	821	898	860	774	946	926	869	936	907	917	783	802	860	860	802	831	783	735	793	678	640	630	678	621	659	649	640	583	602	563	621	630	630	583	611	611	497	468	525	487	478	497	487	506	353
71.01	1156	1031	1137	1022	1070	1031	946	898	1184	1146	1060	1146	1060	1060	1079	907	1041	1003	1022	946	955	907	955	783	812	783	793	716	716	812	745	735	726	716	783	745	735	755	697	745	640	649	630	630	583	583	602	544	478
71.96	1461	1270	1328	1261	1222	1222	1127	1070	1433	1366	1289	1404	1318	1385	1194	1117	1318	1175	1261	1203	1137	1137	1098	917	1051	1003	974	946	907	898	936	812	879	955	1022	955	888	955	888	888	812	774	726	802	802	707	707	688	544
72.92	1738	1433	1624	1557	1547	1442	1366	1203	1710	1624	1566	1729	1547	1490	1414	1261	1566	1471	1499	1404	1356	1328	1270	1127	1318	1232	1156	1070	1108	1137	1079	1012	1022	1146	1222	1184	1070	1165	1012	1051	1022	993	926	869	917	965	917	812	659
73.88	1872	1681	1843	1690	1748	1719	1652	1423	2044	1987	1805	1910	1767	1719	1690	1394	1843	1700	1748	1729	1643	1643	1538	1270	1566	1366	1490	1423	1347	1299	1356	1137	1251	1413	1519	1414	1347	1280	1318	1232	1213	1251	1175	1098	1146	1117	1060	907	764
74.84	2092	1862	1958	1948	1872	1843	1700	1528	2244	2120	2034	2025	1939	1881	1824	1509	2168	2063	1929	1862	1891	1767	1700	1394	1757	1652	1767	1585	1585	1595	1557	1356	1519	1671	1729	1729	1566	1461	1499	1414	1480	1366	1328	1280	1270	1299	1251	1137	955
75.80	2101	1948	2101	2111	2006	2006	1834	1595	2502	2311	2034	2206	2072	2025	1891	1519	2330	2216	2178	2168	1939	1939	1881	1423	1977	1948	1901	1862	1843	1767	1614	1452	1681	1910	2053	1987	1776	1776	1719	1547	1710	1690	1538	1528	1538	1528	1347	1242	1165
76.76	2388	2063	2101	2120	2120	1939	1901	1585	2407	2407	2292	2340	2111	2034	1958	1662	2569	2388	2302	2225	2168	2025	1929	1585	2216	2101	2158	1920	1920	1910	1824	1557	1853	2130	2254	2197	2015	1920	1862	1633	1948	1881	1690	1729	1719	1729	1605	1423	1347
77.72	2254	2006	2139	1967	1996	2006	1767	1538	2426	2369	2120	2340	2082	1987	1738	1576	2665	2455	2359	2225	2053	2072	1939	1480	2407	2158	2225	1948	2025	2073	1891	1624	1948	2321	2416	2321	2082	2073	1996	1710	2178	2015	1996	1910	1901	1805	1843	1480	1595
78.68	2149	1948	2053	2034	2015	2015	1729	1461	2388	2254	2168	2244	1948	1910	1700	1480	2617	2540	2407	2235	2149	2034	1901	1394	2521	2330	2321	2254	2178	1939	1843	1595	2206	2445	2464	2474	2206	2206	2015	1834	2531	2292	2168	2015	2082	2073	1910	1490	1853
79.64	2006	1824	1929	1929	1767	1767	1585	1347	2178	2244	1987	2063	1824	1834	1633	1404	2407	2369	2349	2063	2006	1977	1901	1385	2388	2321	2244	2225	2178	1910	1958	1519	2073	2483	2560	2521	2235	2197	2044	1776	2474	2474	2311	2168	2178	2073	1948	1585	1901
80.60	1939	1786	1700	1748	1643	1690	1480	1270	2025	1987	1805	1939	1671	1681	1404	1270	2283	2225	2178	2025	1958	1796	1757	1289	2311	2216	2244	2168	2053	1910	1824	1480	1996	2378	2540	2531	2158	2101	2044	1748	2560	2464	2369	2197	2235	2158	2044	1519	2101
81.56	1700	1585	1566	1566	1461	1509	1242	1070	1834	1824	1700	1862	1547	1499	1442	1079	2120	2034	1996	1786	1757	1652	1519	1175	2273	2082	2120	2006	1891	1843	1767	1299	2120	2378	2521	2388	2025	2015	1967	1576	2512	2426	2483	2225	2244	2139	1948	1547	2283
82.52	1452	1366	1404	1404	1366	1289	1175	993	1671	1576	1509	1490	1299	1308	1089	917	1958	1920	1738	1605	1557	1433	1413	1031	2063	2025	1987	1853	1786	1681	1547	1184	1967	2139	2264	2216	1948	1967	1805	1509	2502	2330	2311	2178	2082	2139	2025	1490	2283
83.48	1251	1175	1156	1203	1117	1079	936	812	1394	1414	1375	1318	1175	1146	1012	812	1729	1624	1490	1423	1347	1337	1127	840	2034	1719	1805	1710	1624	1461	1461	1079	1796	2111	2034	1977	1652	1738	1671	1299	2455	2283	2158	1958	2053	2044	1853	1423	2397
84.44	1079	936	1012	1031	955	1003	821	659	1242	1156	1156	1156	1041	1031	869	678	1423	1414	1328	1222	1175	1098	1060	793	1719	1585	1538	1461	1433	1366	1203	946	1671	1834	1786	1776	1519	1480	1366	1165	2168	2034	2120	1910	1910	1815	1681	1242	2235
85.40	917	860	812	860	764	783	726	630	936	1003	898	1070	802	774	726	573	1242	1194	1051	1041	1031	955	869	611	1480	1299	1385	1318	1280	1127	1060	860	1519	1652	1538	1633	1308	1356	1203	965	2072	2006	1910	1776	1748	1605	1528	1156	2168
86.36	735	735	678	649	659	649	506	516	812	812	802	774	630	611	573	478	1041	1031	1012	840	860	802	716	554	1203	1098	1117	1089	1031	974	917	707	1261	1394	1375	1318	1108	1098	1041	783	1729	1710	1576	1509	1490	1423	1337	955	2063
87.32	649	573	535	544	487	516	392	420	649	755	669	678	573	554	497	411	898	802	764	707	697	707	611	468	974	936	936	926	907	860	774	573	1165	1222	1280	1232	984	1022	831	611	1480	1557	1423	1328	1337	1328	1232	850	1853
88.28	487	506	525	449	430	449	334	382	592	602	563	544	458	468	401	334	735	726	611	583	602	563	506	420	965	831	774	774	735	659	630	516	1060	993	1022	974	802	840	802	621	1366	1318	1261	1184	1146	1137	984	716	1719
89.24	439	430	468	458	411	392	382	315	468	535	468	516	430	401	392	296	611	640	535	468	487	468	411	344	764	649	669	583	669	544	592	420	993	793	802	898	735	726	621	525	1213	1184	1031	936	993	974	869	669	1557
90.19	420	372	344	372	363	334	363	287	458	401	401	449	382	430	344	296	535	478	525	458	478	430	401	344	621	554	573	516	544	487	487	372	812	688	697	688	573	611	563	411	946	965	917	860	850	783	745	535	1385
91.15	382	353	353	372	382	325	363	306	411	401	449	439	382	363	401	382	458	439	382	382	401	372	392	315	535	516	497	506	458	430	468	344	745	583	554	621	525	516	497	401	793	802	783	669	726	669	716	487	1222
92.11	401	372	344	382	344	353	382	334	401	411	392	401	382	392	363	344	392	401	411	392	430	411	353	306	506	449	430	439	439	401	392	306	678	525	516	525	439	449	430	382	735	669	640	583	649	592	525	363	1117
93.07	420	449	401	411	449	430	411	382	430	449	430	449	392	420	392	363	401	411	430	353	411	420	334	325	449	411	372	363	372	401	363	296	640	506	478	478	430	363	430	344	602	563	592	554	516	544	506	392	965
94.03	544	439	478	487	468	487	439	439	506	468	497	506	458	487	478	458	449	411	420	420	420	430	439	401	401	401	401	382	392	344	334	372	640	420	449	430	372	363	382	353	535	516	525	468	449	468	411	344	821
94.99	535	535	535	535	525	516	497	439	525	563	516	516	554	544	516	525	544	497	478	458	468	439	487	449	449	439	372	382	401	420	372	372	592	420	420	420	420	430	382	344	497	468	439	449	401	430	372	315	697
95.95	726	659	688	688	630	602	640	554	716	669	640	688	659	630	640	602	602	544	554	573	611	544	525	506	506	449	439	392	430	449	478	411	583	439	525	458	497	439	458	478	468	449	458	411	411	430	420	363	602
96.91	860	745	850	821	735	726	755	630	860	793	821	812	850	735	774	697	716	649	716	697	688	611	621	611	535	497	535	439	468	516	525	554	621	497	535	535	525	468	487	516	449	458	458	478	430	478	420	363	602
97.87	1022	917	965	946	898	907	860	707	1003	965	898	984	974	926	898	764	860	850	812	831	821	840	774	669	602	649	649	602	592	611	611	573	764	583	602	621	611	563	611	621	497	544	535	497	487	487	458	439	506
98.83	1232	1041	1117	1051	1108	1079	993	946	1261	1175	1070	1203	1098	1098	1022	898	1003	974	955	926	907	898	907	860	783	707	716	755	716	735	716	678	774	726	735	755	640	688	716	688	583	602	592	573	525	563	535	497	544
99.79	1308	1137	1213	1194	1146	1156	1079	993	1375	1337	1146	1375	1232	1203	1146	955	1222	1213	1156	1165	1079	1089	1079	869	879	860	860	831	793	879	850	802	869	821	840	850	831	774	821	755	707	630	630	649	640	707	621	516	516
100.75	1404	1337	1471	1318	1347	1404	1280	1079	1576	1433	1433	1490	1366	1461	1280	1089	1452	1270	1318	1318	1270	1203	1137	1031	1098	1089	1012	917	936	955	946	898	955	965	1012	1003	926	965	907	850	802	755	774	774	793	716	649	688	554
101.70	1710	1404	1538	1528	1509	1413	1308	1175	1700	1671	1471	1662	1519	1509	1404	1194	1566	1414	1528	1394	1471	1375	1385	1060	1222	1156	1289	1098	1108	1108	1089	946	1060	1165	1270	1137	1146	1070	1041	936	946	917	926	812	869	860	764	764	573
102.66	1776	1480	1490	1643	1509	1452	1480	1175	1824	1681	1576	1624	1509	1452	1404	1156	1738	1662	1624	1557	1538	1452	1413	1079	1404	1280	1337	1242	1222	1213	1108	1003	1232	1270	1490	1337	1194	1270	1213	1089	1089	1031	1012	1012	993	898	1003	812	678
103.62	1805	1624	1614	1690	1595	1633	1347	1203	1862	1872	1710	1748	1595	1614	1547	1137	1891	1690	1853	1643	1614	1576	1547	1165	1576	1385	1519	1394	1318	1328	1251	1098	1261	1452	1547	1499	1356	1318	1347	1156	1270	1232	1194	1137	1156	1070	1031	946	783
104.58	1881	1671	1757	1710	1671	1566	1404	1184	2063	1805	1738	1824	1614	1690	1499	1270	1987	1948	1881	1767	1815	1538	1595	1175	1652	1729	1681	1605	1461	1471	1442	1213	1414	1605	1671	1671	1442	1442	1356	1318	1461	1404	1299	1299	1156	1270	1165	946	860
105.54	1881	1547	1690	1643	1662	1557	1308	1203	1996	1891	1853	1786	1614	1681	1566	1203	2063	1881	1929	1843	1805	1624	1614	1156	1891	1633	1767	1538	1614	1614	1471	1137	1547	1662	1834	1929	1605	1595	1538	1404	1605	1471	1471	1442	1385	1394	1308	1031	984
106.50	1719	1566	1605	1605	1585	1480	1318	1127	1939	1920	1662	1786	1547	1566	1461	1051	2092	1920	1948	1729	1710	1547	1566	1089	1901	1757	1834	1624	1710	1509	1566	1203	1624	1796	1920	1910	1662	1671	1566	1337	1786	1643	1547	1557	1490	1566	1366	1146	1184
107.46	1585	1413	1509	1519	1490	1414	1242	1003	1834	1710	1605	1719	1499	1413	1375	1060	2015	1824	1901	1729	1710	1528	1538	1060	1958	1710	1796	1576	1671	1538	1452	1203	1538	1881	1891	1881	1700	1690	1605	1280	1872	1834	1681	1614	1595	1547	1452	1156	1184
108.42	1585	1328	1471	1442	1337	1356	1165	1041	1605	1662	1547	1624	1328	1366	1270	936	1920	1796	1700	1557	1690	1490	1471	1060	1910	1776	1786	1671	1690	1538	1423	1089	1557	1862	1958	1967	1614	1681	1528	1308	1920	1987	1910	1719	1624	1662	1624	1108	1347
109.38	1461	1308	1299	1356	1222	1184	1031	888	1547	1566	1452	1499	1270	1270	1137	860	1853	1624	1585	1538	1557	1337	1337	955	1853	1605	1605	1566	1585	1471	1414	1031	1471	1815	1939	1929	1547	1576	1519	1242	1967	1901	1824	1710	1624	1700	1605	1213	1404
110.34	1261	1098	1137	1222	1098	1031	946	802	1375	1366	1251	1308	1108	1156	955	793	1671	1461	1585	1270	1318	1261	1175	793	1719	1662	1585	1480	1490	1394	1184	984	1423	1757	1815	1834	1499	1519	1490	1203	1987	1834	1748	1729	1748	1710	1490	1098	1566
111.30	1060	974	1003	1051	955	965	840	688	1194	1194	1156	1117	1003	993	879	688	1509	1356	1375	1242	1222	1070	1051	659	1652	1519	1480	1404	1299	1232	1146	821	1394	1700	1834	1748	1452	1347	1433	1051	1901	1910	1700	1719	1662	1643	1414	1070	1566
112.26	993	869	917	898	831	802	659	611	1041	1031	993	965	898	869	745	554	1356	1261	1232	1089	1108	974	869	640	1519	1366	1414	1385	1270	1146	1003	726	1308	1662	1624	1633	1366	1280	1261	907	1920	1786	1729	1710	1528	1490	1414	1003	1595
113.22	831	831	764	793	688	745	611	516	917	879	898	917	726	764	697	516	1175	1108	1108	984	1060	917	869	611	1385	1184	1203	1117	1242	1060	984	697	1251	1423	1452	1471	1261	1184	1098	860	1767	1748	1662	1538	1442	1490	1385	926	1710
114.18	707	707	678	697	630	621	554	449	774	821	735	774	678	688	621	468	1022	965	965	840	850	831	726	487	1242	1051	1060	1051	1022	926	860	649	1051	1356	1375	1328	1117	1060	1031	793	1757	1576	1585	1452	1356	1356	1203	831	1576
115.14	602	592	621	592	544	544	487	401	726	726	697	688	621	554	506	420	907	850	821	678	774	649	630	439	1117	984	984	850	888	812	774	516	1003	1222	1108	1184	936	974	888	735	1499	1499	1394	1366	1261	1261	1194	707	1538
116.10	602	478	506	535	497	478	458	420	573	602	563	583	487	478	430	334	755	669	688	602	659	554	516	372	936	888	812	783	707	745	697	497	936	1070	1041	1031	869	850	755	602	1394	1404	1318	1127	1165	1051	1012	659	1509
117.06	497	468	497	478	449	449	392	296	563	516	525	516	430	411	401	353	602	583	602	525	583	487	516	392	821	669	735	678	649	583	592	411	840	936	936	898	831	726	716	525	1184	1242	1184	1117	1012	1003	860	535	1394
118.01	468	458	468	439	411	420	382	325	487	468	478	497	430	439	392	334	583	554	516	544	516	439	449	344	707	659	640	602	583	468	497	401	716	774	793	802	688	688	592	458	1070	1051	1070	955	898	974	774	516	1242
118.97	487	382	430	458	430	401	401	353	487	449	449	430	411	439	382	372	497	516	506	516	458	439	449	315	640	554	544	525	516	468	458	325	688	774	707	659	659	535	544	411	926	955	936	840	793	821	745	449	1156
119.93	478	382	449	506	420	439	392	296	506	468	458	487	420	439	411	411	535	449	468	439	487	411	420	334	583	497	468	487	468	401	449	363	659	544	630	630	535	468	525	411	802	879	774	688	745	697	621	420	1117
120.89	497	468	487	497	439	478	449	372	544	468	506	525	525	458	449	468	525	439	487	430	468	401	420	353	497	449	478	411	439	439	401	392	630	544	592	535	487	516	449	372	697	697	669	697	669	621	583	353	1031
121.85	535	525	516	563	516	487	487	439	640	487	554	563	525	535	535	478	525	497	487	487	468	458	478	401	478	525	458	458	439	411	392	382	630	535	544	544	478	449	478	372	678	649	621	554	535	573	554	392	888
122.81	659	563	621	592	602	602	583	535	678	563	583	640	602	573	573	554	554	535	516	563	516	506	478	458	497	458	468	439	449	401	411	382	563	497	535	525	439	458	458	420	583	602	592	573	554	516	478	372	869
123.77	812	630	659	716	688	621	640	544	735	716	659	659	678	640	669	611	688	611	611	583	583	563	583	516	544	449	478	420	439	439	449	401	621	544	506	516	478	506	392	430	621	592	573	506	516	506	468	392	764
124.73	860	716	755	707	764	688	745	659	793	764	755	812	745	697	764	640	735	669	735	649	688	649	630	592	544	497	516	487	487	497	487	468	583	487	525	554	487	506	497	468	535	554	516	516	506	478	449	363	735
125.69	936	793	898	860	936	860	831	697	965	831	802	926	869	812	783	726	783	745	745	745	755	697	678	669	602	525	544	516	506	554	554	554	611	554	602	554	544	573	487	573	554	516	525	516	468	525	516	392	630
126.65	1041	917	946	926	926	879	860	793	1051	984	907	1079	993	926	879	802	907	831	936	860	850	802	840	726	697	611	583	583	611	573	602	602	697	611	669	621	573	487	621	602	592	506	554	573	516	544	506	439	563
127.61	1222	993	1098	1041	1060	1012	1003	764	1175	1098	955	1165	1060	1070	993	840	1031	974	1012	1003	907	917	869	755	688	726	707	649	716	707	707	649	774	669	726	697	640	640	659	649	621	554	573	583	592	573	497	411	602
128.57	1232	1012	1184	1127	1165	1108	1003	879	1337	1270	1070	1261	1117	1079	1051	888	1127	1070	1117	1051	1070	974	974	802	812	869	840	774	697	812	755	688	802	774	850	755	669	697	745	745	678	649	630	630	611	621	583	516	583
129.52	1423	1165	1242	1356	1261	1203	1079	955	1471	1328	1213	1414	1289	1194	1175	926	1261	1194	1222	1222	1146	1117	1060	869	984	917	936	860	898	850	850	745	821	860	926	879	793	745	783	745	755	707	630	735	688	621	640	602	563
130.48	1442	1175	1299	1375	1270	1232	1194	917	1452	1423	1242	1461	1308	1222	1222	926	1356	1270	1328	1251	1280	1137	1137	936	1079	1051	926	974	955	860	926	802	917	965	955	955	907	907	898	860	860	774	774	707	755	793	697	659	583
131.44	1461	1280	1394	1308	1261	1289	1165	993	1519	1433	1280	1490	1280	1261	1165	1003	1490	1356	1328	1385	1347	1194	1242	907	1146	1089	1137	974	1098	1012	965	879	926	1079	1203	1079	984	946	955	946	898	1003	946	783	802	802	812	678	669
132.40	1566	1270	1452	1251	1328	1299	1165	926	1585	1480	1356	1528	1289	1299	1232	879	1423	1404	1452	1328	1385	1299	1261	879	1242	1146	1137	1060	1041	1079	1041	860	993	1156	1184	1117	1079	1022	984	993	984	907	879	898	869	888	907	716	669
133.36	1519	1213	1270	1328	1347	1299	1060	946	1490	1452	1337	1461	1318	1251	1089	917	1490	1461	1433	1356	1308	1203	1137	917	1280	1203	1222	1137	1137	1079	1031	898	1022	1194	1251	1232	1079	1089	1051	907	1041	1003	993	993	984	955	926	755	707
134.32	1394	1175	1203	1289	1308	1203	1098	850	1528	1385	1289	1442	1194	1175	1051	821	1576	1461	1404	1337	1356	1108	1261	860	1308	1203	1203	1165	1117	1108	1031	840	1060	1222	1299	1347	1175	1127	1051	984	1146	1041	1060	1070	993	993	955	831	735
135.28	1328	1127	1213	1194	1203	1146	965	793	1461	1366	1213	1413	1137	1108	993	812	1595	1385	1433	1251	1375	1127	1165	812	1385	1270	1280	1194	1117	1060	1060	831	1051	1318	1261	1270	1203	1156	1146	984	1261	1156	1156	1079	1060	1089	1031	812	764
136.24	1242	1070	1165	1146	1098	1060	946	697	1337	1280	1137	1356	1070	1098	1041	716	1499	1347	1423	1251	1289	1117	1117	764	1356	1251	1222	1175	1137	1098	1070	745	1089	1289	1385	1347	1165	1213	1089	936	1280	1251	1270	1146	1165	1117	1022	812	783
137.20	1184	1022	1060	1137	993	1012	869	707	1318	1165	1137	1232	1041	1022	946	697	1413	1328	1318	1146	1222	1060	1060	735	1385	1232	1261	1203	1146	1079	1031	764	1098	1213	1385	1442	1117	1098	1137	898	1328	1242	1242	1232	1203	1222	993	821	879
138.16	1117	926	965	1031	946	907	755	640	1146	1137	1098	1108	946	926	812	659	1385	1184	1232	1022	1060	946	984	659	1280	1137	1184	1137	1146	1022	993	783	1070	1261	1413	1337	1146	1098	1070	898	1385	1194	1289	1203	1156	1117	1070	860	965
139.12	974	879	869	879	888	802	726	516	1070	1022	946	1089	850	898	697	611	1289	1127	1213	1051	1022	946	888	554	1222	1089	1108	1127	984	1031	917	678	907	1261	1270	1251	1175	1041	965	755	1318	1261	1137	1194	1175	1079	1051	755	926
140.08	946	764	764	821	802	745	659	516	955	926	898	965	802	774	630	544	1108	1003	984	888	965	812	774	554	1203	1031	1003	1051	984	888	831	640	936	1146	1251	1280	974	955	926	726	1308	1213	1146	1175	1051	1079	1012	726	936
141.04	802	716	735	755	640	640	592	449	840	869	726	793	716	716	621	449	1031	926	946	812	869	726	726	535	1041	936	1089	917	946	764	764	563	831	1060	1108	1137	917	926	831	688	1242	1137	1108	1175	1031	1137	1041	716	1003
142.00	697	611	611	630	630	573	487	449	726	707	735	678	554	602	573	439	917	840	831	716	764	678	640	439	984	850	917	783	860	707	707	535	793	1022	1051	1060	917	860	774	583	1156	1127	1070	1031	1022	1051	907	621	984
142.96	592	554	602	563	544	554	458	392	649	707	669	621	516	554	458	401	821	707	755	640	707	659	573	382	898	793	850	697	716	659	592	468	707	965	926	926	802	755	764	592	1060	1060	1079	974	946	936	879	573	1022
143.91	544	573	544	544	478	411	458	401	573	544	573	592	516	487	439	363	755	649	649	640	640	563	497	382	821	707	707	707	640	583	544	411	688	850	840	831	764	688	621	497	1012	917	965	917	850	907	840	563	926
144.87	583	516	506	497	449	487	430	401	583	573	554	554	497	487	449	353	688	621	611	506	583	516	487	353	745	640	602	602	621	544	563	382	630	755	812	802	678	649	602	468	965	898	907	869	821	869	716	458	936
145.83	554	478	525	516	497	478	420	344	554	525	497	554	506	478	439	372	649	583	516	583	535	487	468	372	640	544	573	544	563	544	497	372	535	669	688	755	640	583	535	401	869	860	850	812	745	774	688	468	907
146.79	478	478	497	497	487	458	449	363	516	544	506	535	468	458	449	420	563	506	497	468	487	487	449	353	592	497	506	487	497	439	420	392	478	688	640	649	563	544	478	363	821	793	774	764	707	697	678	430	831
147.75	535	487	487	497	506	525	458	382	554	544	525	516	506	430	449	382	563	535	516	458	506	420	468	344	535	487	573	449	468	392	430	353	497	554	592	583	506	458	420	392	774	783	669	621	640	621	611	392	802
148.71	544	525	535	516	525	449	487	439	544	535	497	602	525	497	478	401	497	478	478	449	506	449	458	401	525	458	506	430	430	382	392	325	478	554	583	592	535	468	458	382	678	602	621	592	573	583	516	334	793
149.67	630	525	611	544	573	525	478	478	611	554	592	630	563	544	525	468	544	516	544	554	478	449	487	392	497	382	430	411	411	420	420	392	449	497	525	525	439	439	449	382	630	554	611	583	583	554	430	353	726
150.63	630	573	573	544	554	640	544	487	630	554	535	621	640	583	525	468	554	544	535	516	468	487	506	420	468	420	487	411	401	392	420	372	420	449	487	487	487	468	401	353	592	544	497	525	506	535	458	353	688
151.59	688	592	640	649	669	621	583	478	726	630	611	669	602	602	621	497	563	497	554	592	516	516	487	487	430	401	430	449	382	382	411	363	401	420	468	449	420	420	411	439	563	449	497	497	439	468	439	325	669
152.55	831	707	707	755	764	688	697	630	840	735	659	735	678	697	716	592	640	573	592	659	602	621	592	516	458	449	449	430	439	449	449	392	420	497	487	535	420	516	382	458	497	497	506	478	468	458	449	363	621
153.51	888	755	869	783	755	697	745	621	850	755	755	793	783	735	697	659	669	640	678	707	678	592	621	535	478	506	506	458	449	439	516	458	449	449	506	516	420	420	458	449	478	487	478	449	449	487	430	363	621
154.47	917	850	888	860	850	726	764	678	879	850	802	898	831	802	812	602	735	726	735	735	659	707	669	621	554	535	506	525	506	506	458	458	525	468	583	525	497	535	487	516	497	487	468	506	411	468	439	372	563
155.42	1012	898	840	965	955	869	812	630	974	926	860	965	936	869	850	697	850	802	802	840	802	726	745	621	583	554	640	525	544	573	535	525	573	516	544	573	554	506	525	592	535	449	449	468	458	478	420	382	506
156.38	1089	860	984	946	946	907	869	678	1070	984	898	984	898	926	898	745	869	840	850	907	793	688	783	669	611	640	621	592	592	611	602	602	554	573	640	640	554	592	516	563	525	516	535	497	497	516	449	382	544
157.34	1070	917	1022	1012	926	936	821	707	1051	993	926	1012	907	907	917	735	898	907	888	907	812	812	735	716	649	621	649	563	611	573	649	554	573	630	669	659	563	611	544	554	592	554	506	497	506	544	487	439	468
158.30	1165	965	1041	1003	1012	946	793	707	1117	1031	974	1060	946	917	917	697	955	936	917	860	879	869	869	707	688	649	688	583	592	649	649	592	621	621	697	688	659	592	611	592	544	544	544	573	516	525	468	458	497
159.26	1108	946	1031	1060	1012	965	869	774	1117	1098	936	1079	946	993	936	678	1012	936	955	907	898	907	840	735	783	697	755	735	716	716	707	592	630	697	669	649	669	659	649	669	630	544	535	583	602	630	516	535	468
160.22	1156	965	1022	984	1051	907	898	726	1194	1117	955	1089	1003	936	840	697	1070	917	974	955	926	860	869	659	793	745	793	745	745	678	707	640	649	697	678	745	735	716	649	649	630	592	583	554	554	602	649	544	478
161.18	1117	965	1012	1012	984	926	821	716	1089	1137	965	1022	946	965	879	630	1137	936	1089	965	898	869	888	621	821	783	840	716	669	745	745	621	621	735	783	793	764	745	697	630	611	659	592	621	621	602	563	544	506
162.14	1127	879	984	1051	974	898	783	669	1108	993	917	1079	907	888	850	649	1060	984	946	936	907	888	850	640	821	783	793	726	783	764	707	563	602	764	812	812	745	735	669	649	669	669	640	611	611	649	611	516	468
163.10	1070	879	965	917	907	821	755	649	993	1012	898	1012	888	840	793	611	1070	946	955	907	917	812	802	583	860	774	850	726	774	688	707	563	592	764	831	764	707	774	659	621	688	630	659	640	611	630	688	544	516
164.06	955	860	917	879	879	821	688	573	984	936	879	946	860	783	735	573	1012	879	965	898	888	726	821	525	821	745	831	678	716	726	697	602	583	793	831	745	764	755	669	640	697	630	649	611	621	649	621	525	468
165.02	879	793	831	850	783	764	669	544	907	879	802	850	793	745	640	516	1041	831	898	869	793	755	755	563	783	735	802	697	707	669	630	525	621	745	764	764	688	669	659	583	659	688	640	630	621	630	592	497	554
165.98	850	716	774	735	669	659	659	487	898	898	688	783	697	716	678	478	936	831	821	793	812	707	669	458	745	669	707	669	659	640	621	516	535	688	726	764	697	659	630	583	678	630	697	678	611	649	621	497	487
166.93	774	697	716	716	669	659	602	478	821	726	735	755	659	678	602	439	898	774	821	755	831	678	688	430	735	678	688	630	649	602	583	468	554	697	735	726	630	630	630	525	678	697	649	669	669	640	602	468	544
167.89	716	602	659	669	640	583	516	458	735	707	659	745	621	621	525	411	802	716	707	678	726	640	611	420	735	630	669	621	649	554	554	430	554	707	678	688	621	621	621	506	678	640	640	649	659	602	573	449	497
168.85	726	621	621	602	659	573	497	392	726	669	659	697	602	602	525	372	783	649	630	649	707	573	573	372	678	592	611	535	573	525	535	411	458	630	697	669	583	573	554	478	649	649	640	621	630	659	563	420	573
169.81	630	583	611	563	563	506	487	401	659	573	554	678	516	525	487	353	726	573	630	554	621	583	554	363	630	592	583	487	563	516	468	382	458	573	669	640	563	516	525	458	630	573	544	640	563	554	602	430	487
170.77	563	516	506	544	468	506	411	401	583	592	554	602	525	478	458	363	611	554	573	544	602	544	478	363	621	516	563	525	554	478	420	353	449	506	649	573	554	497	478	449	611	535	516	583	516	554	506	411	458
171.73	554	449	458	535	506	497	401	363	544	525	525	563	478	478	401	353	573	497	535	497	497	487	449	363	497	478	478	468	458	420	439	353	392	506	516	554	516	420	439	372	573	525	525	544	516	458	487	372	478
172.69	554	487	487	439	506	458	363	344	583	497	497	563	439	487	411	344	544	449	478	468	478	458	430	306	554	420	468	430	420	382	363	334	363	468	468	487	439	420	420	344	525	516	516	497	487	506	468	306	506
173.65	497	449	478	420	430	458	353	363	516	458	458	506	439	449	430	334	506	411	411	430	449	420	392	315	430	392	430	382	411	382	344	287	334	439	458	439	430	372	411	315	478	497	458	449	439	487	401	315	497
174.61	468	420	449	449	458	430	449	344	458	458	458	449	449	420	392	353	439	420	411	420	468	382	372	296	382	372	430	392	382	334	353	287	325	411	401	401	401	353	334	287	430	439	458	458	411	382	401	296	468
175.57	506	430	468	458	439	449	420	325	487	458	430	458	449	449	401	344	487	353	430	439	430	363	353	306	382	372	344	353	344	334	306	306	277	315	392	439	344	334	334	296	392	411	411	458	430	382	344	315	449
176.53	525	420	439	487	487	458	430	372	516	478	458	516	449	487	372	392	382	430	392	392	392	382	401	334	363	363	353	344	353	344	344	277	267	392	401	392	353	353	325	296	420	392	401	372	372	382	382	267	392
177.48	525	487	554	506	525	516	439	392	525	497	478	525	478	458	458	382	401	439	382	401	392	411	392	353	334	306	353	325	315	296	296	296	325	315	344	353	306	306	325	296	372	401	325	353	401	363	382	287	430
178.44	563	487	516	535	535	516	525	411	516	516	449	544	525	506	439	382	439	411	420	420	411	392	372	411	353	315	325	334	296	315	315	306	296	315	353	315	344	344	344	287	334	344	315	344	353	325	306	267	420
179.40	640	573	583	563	544	544	487	439	573	497	516	525	506	554	506	401	458	468	439	478	439	439	401	392	306	344	382	325	325	325	334	334	277	306	363	315	353	267	315	296	344	353	325	334	315	334	277	248	439
180.36	640	516	602	583	563	563	525	449	630	554	554	592	573	544	563	420	430	411	487	439	449	430	458	411	344	325	372	296	334	372	325	296	287	287	325	325	306	334	334	344	277	315	353	334	334	325	315	296	420
181.32	659	535	630	621	630	583	554	458	611	592	563	611	611	573	563	468	468	458	449	478	458	468	497	420	344	344	344	325	334	363	344	315	325	315	353	353	344	277	334	372	363	258	277	277	296	315	296	258	353
182.28	774	611	640	640	630	583	592	458	726	573	583	649	602	554	563	430	554	497	516	468	516	487	497	420	325	344	353	344	372	363	392	353	334	306	306	334	334	287	315	344	353	325	334	315	315	334	306	296	363
183.24	726	630	716	678	716	649	563	487	678	659	573	726	640	602	611	506	544	535	544	554	544	487	525	430	334	392	382	315	353	344	392	382	334	315	372	344	344	372	353	392	296	296	306	296	315	334	296	277	344
184.20	802	659	735	678	726	659	592	563	716	697	592	688	678	640	592	458	573	592	583	563	516	563	535	487	353	382	420	353	363	382	372	392	363	325	372	392	363	353	334	401	334	325	325	315	344	344	325	258	363
185.16	774	659	764	745	764	688	602	525	764	688	630	707	707	669	669	468	592	563	659	602	611	516	535	478	430	420	430	334	372	411	420	334	353	353	382	344	372	334	382	401	334	306	306	315	334	363	296	277	334
186.12	840	726	735	783	707	649	621	525	793	755	726	764	669	678	621	497	563	602	678	563	544	554	573	449	401	468	458	372	372	392	372	353	353	363	382	382	392	420	392	439	325	334	306	315	334	334	363	315	315
187.08	840	669	764	726	774	669	611	535	774	783	602	678	678	659	611	468	678	602	630	592	611	554	535	458	458	420	449	372	411	392	401	363	392	372	439	353	392	372	401	382	315	334	344	344	315	334	325	287	306
188.03	821	707	735	735	707	707	640	468	764	793	640	735	640	630	630	478	640	583	659	592	563	563	592	430	401	449	468	401	401	392	401	401	315	363	420	382	382	382	353	372	334	306	306	296	306	334	363	325	315
188.99	821	649	678	716	755	688	592	497	764	716	659	707	707	630	583	458	649	563	669	554	563	516	573	430	458	439	458	411	401	420	382	353	306	382	420	353	363	344	382	363	334	306	382	325	325	344	325	325	325
189.95	821	630	640	697	716	611	573	468	726	678	621	697	659	621	592	430	669	592	592	592	630	544	544	430	420	411	420	430	382	439	382	353	344	353	382	353	411	372	344	382	334	325	344	344	353	353	334	296	287
190.91	774	621	697	669	707	630	563	506	707	735	697	678	678	621	544	363	640	602	611	554	544	535	573	411	458	401	458	420	420	430	430	353	353	363	449	392	363	363	372	372	315	344	296	325	353	353	353	334	287
191.87	764	592	649	707	649	592	563	401	688	649	563	659	573	573	497	439	621	554	573	468	583	506	535	411	439	420	449	382	411	392	401	344	334	363	372	401	372	392	372	392	353	325	296	372	344	334	392	306	287
192.83	697	611	621	621	630	592	544	430	649	583	592	611	544	583	468	363	621	497	525	592	563	468	506	353	430	420	439	401	382	392	411	325	353	363	382	382	382	411	382	363	344	306	334	353	353	353	344	306	267
193.79	659	621	592	563	554	554	497	411	611	621	563	573	458	554	497	363	592	497	535	458	525	449	487	372	411	449	392	382	363	382	363	306	306	344	401	372	392	363	353	363	315	315	315	296	363	363	372	315	277
194.75	640	525	573	583	516	506	401	353	602	563	554	563	478	478	439	325	554	439	525	478	506	449	468	353	439	353	420	372	392	353	363	315	277	325	353	382	344	315	363	363	306	315	315	296	372	334	334	296	296
195.71	525	535	544	525	506	468	430	353	583	478	468	506	458	468	411	315	497	430	468	449	468	411	420	306	353	372	392	372	363	344	353	315	325	306	306	372	344	315	306	315	306	334	287	325	296	325	344	258	229
196.67	506	449	478	506	487	411	372	325	563	449	411	535	449	478	382	325	468	449	458	439	401	353	411	287	382	277	363	344	315	325	315	287	277	296	325	325	315	315	325	287	306	277	296	353	296	315	325	267	267
197.62	516	449	478	439	449	430	334	296	497	468	401	497	449	420	392	287	449	382	468	353	382	382	382	296	287	325	372	287	315	277	277	258	296	296	325	287	277	306	287	277	315	258	287	287	296	306	325	248	258
[truncated: 15 more columns]
