# Supplementary material for: Intracellular potassium levels orchestrate circadian rhythmicity and cell division
Source: Nat Commun. 2026 May 22;17:6738. doi: 10.1038/s41467-026-73351-2 (PMC13385874; doi:10.1038/s41467-026-73351-2)
Supplement: Supplementary file 8 — Source Data [file 41467_2026_73351_MOESM8_ESM.zip › Source data/1j.txt]

	CsCl	CsCl	CsCl
24000.00	-0.75333330	-0.44333330	-0.22333330
12000.00	2.21666667	2.15666667	2.06666667
6000.00	1.38666667	1.37666667	1.32666667
3000.00	0.71666667	0.66666667	0.62666667
1500.00	0.33666667	0.39666667	0.43666667
750.00	0.14666667	0.22666667	0.25666667
375.00	0.11666667	0.04666667	0.11666667
0.00	-0.04333330	0.02666667	0.01666667
