# Supplementary material for: Intracellular potassium levels orchestrate circadian rhythmicity and cell division
Source: Nat Commun. 2026 May 22;17:6738. doi: 10.1038/s41467-026-73351-2 (PMC13385874; doi:10.1038/s41467-026-73351-2)
Supplement: Supplementary file 8 — Source Data [file 41467_2026_73351_MOESM8_ESM.zip › Source data/S3e.txt]

High light	Dim light
1131	3111
1376	3354
1549	2446
1380	3357
1829	2803
1410	3010
1827	2368
1871	2946
1299	3637
2110	2831
1480	3170
2086	2955
1914	3080
