# Supplementary material for: Intracellular potassium levels orchestrate circadian rhythmicity and cell division
Source: Nat Commun. 2026 May 22;17:6738. doi: 10.1038/s41467-026-73351-2 (PMC13385874; doi:10.1038/s41467-026-73351-2)
Supplement: Supplementary file 8 — Source Data [file 41467_2026_73351_MOESM8_ESM.zip › Source data/S1m.txt]

Time, hrs	24000	24000	24000	12000	12000	12000	6000	6000	6000	3000	3000	3000	1500	1500	1500	750	750	750	375	375	375	0	0	0
12.000	100.000	100.000	100.000	77.077	77.663	73.040	68.763	66.388	73.425	60.058	57.875	59.663	54.383	52.719	59.709	63.645	56.670	63.531	69.507	59.568	64.489	66.715	61.028	58.021
13.000	77.219	78.087	80.298	55.026	60.308	55.520	53.079	50.354	56.313	44.351	42.472	45.008	41.689	39.298	44.139	49.460	42.260	50.819	52.850	46.146	50.842	53.436	46.535	44.795
14.000	54.924	55.565	58.311	40.284	44.481	40.407	36.936	36.304	39.346	28.898	28.201	30.961	29.411	25.617	29.065	34.667	28.897	36.580	38.441	32.192	36.667	38.200	34.218	31.480
15.000	36.742	36.977	36.395	26.603	28.713	25.732	21.979	23.683	26.155	18.210	17.592	20.345	18.631	16.805	17.912	23.274	20.188	24.337	27.930	21.591	24.420	24.648	22.913	20.636
16.000	19.200	20.813	19.922	15.362	16.022	14.301	10.848	11.406	15.327	8.449	8.854	10.418	10.202	8.313	9.209	13.147	11.853	14.551	17.639	12.910	13.337	14.736	12.283	12.291
17.000	10.861	9.445	10.437	6.836	5.110	5.653	4.471	4.547	8.204	1.785	4.290	2.811	5.230	3.154	4.491	5.952	5.438	5.872	9.147	6.870	6.404	7.541	5.928	5.781
18.000	6.575	4.000	4.611	1.482	0.816	1.041	2.644	0.084	3.269	0.000	0.787	0.935	2.709	1.389	1.988	1.726	2.314	1.641	4.577	2.809	2.043	2.516	3.441	1.893
19.000	0.813	0.000	0.000	0.000	0.000	0.025	1.785	0.000	0.000	0.213	0.000	0.057	0.717	0.000	0.000	0.162	0.000	0.000	1.457	0.000	0.000	0.000	0.412	0.000
20.000	0.000	0.698	0.726	1.196	0.067	0.000	0.000	0.563	0.030	0.785	3.017	0.000	0.000	0.182	0.341	0.000	0.097	0.002	0.000	0.020	0.222	0.320	0.000	0.594
21.000	4.804	4.871	4.266	3.967	0.530	2.090	3.234	2.503	1.795	3.262	7.937	2.758	3.030	2.544	1.571	1.504	2.901	2.872	1.775	1.924	1.948	1.063	2.178	1.589
22.000	12.681	10.543	10.020	7.406	4.265	4.287	8.238	6.709	5.720	7.463	10.366	6.366	6.325	5.823	5.971	5.645	6.768	5.909	6.509	6.279	4.273	3.957	5.377	5.650
23.000	20.349	16.624	17.542	12.815	9.749	9.786	13.530	12.604	11.623	14.497	14.718	12.158	11.553	11.752	12.430	11.672	12.205	11.229	12.181	12.379	8.846	11.551	10.465	10.830
24.000	27.091	23.131	24.799	20.251	16.504	15.887	21.222	19.921	19.776	23.509	23.141	18.809	19.255	18.567	19.849	19.360	17.877	19.144	20.526	20.739	18.068	21.356	19.493	20.196
25.000	35.395	31.818	32.765	28.033	25.555	23.819	30.780	28.272	27.891	33.688	32.664	29.164	28.866	27.915	30.088	29.418	27.995	29.050	29.893	31.237	29.683	31.493	31.025	29.925
26.000	42.870	38.103	40.523	38.082	34.633	32.824	42.647	38.542	38.461	44.628	43.856	41.444	40.811	41.365	43.695	43.298	42.149	41.630	42.586	43.745	41.511	43.204	44.555	42.363
27.000	51.987	46.122	47.881	49.819	44.841	44.518	52.558	51.460	50.693	56.978	54.766	53.148	55.347	54.963	57.687	56.424	54.344	56.102	56.262	56.839	55.773	57.725	55.374	54.968
28.000	63.879	53.166	59.065	61.551	57.648	57.250	65.200	65.363	63.621	69.630	65.821	66.313	68.665	68.219	71.277	72.337	68.301	69.459	68.939	69.671	69.272	73.379	70.089	66.778
29.000	70.917	62.667	68.142	72.592	70.246	69.163	80.635	76.678	75.487	81.791	78.198	77.544	81.021	80.072	82.499	83.926	80.898	82.121	81.626	81.608	82.540	84.153	82.897	79.918
30.000	77.059	71.041	73.680	85.675	81.475	78.138	88.649	86.286	87.495	91.318	87.096	87.086	90.179	90.849	91.160	91.952	91.139	92.328	91.187	91.778	93.145	94.417	94.586	92.016
31.000	80.703	76.634	81.612	92.878	92.018	87.476	95.868	95.263	95.106	98.757	95.781	95.520	97.593	98.069	96.783	98.797	99.791	98.312	97.262	98.459	99.606	100.000	99.874	98.472
32.000	85.231	79.625	84.587	96.706	98.672	93.877	100.000	100.000	97.919	100.000	100.000	100.000	100.000	100.000	100.000	100.000	100.000	100.000	100.000	100.000	100.000	99.558	100.000	99.472
33.000	86.229	79.920	84.846	100.000	100.000	100.000	99.360	98.819	100.000	98.469	99.492	99.485	98.960	98.934	99.852	98.709	99.619	98.417	97.014	96.220	98.285	97.757	98.352	100.000
34.000	84.826	82.353	88.564	98.120	99.654	96.815	97.267	95.979	96.160	92.753	93.985	95.752	95.172	93.412	93.988	94.596	95.169	93.784	90.927	89.997	94.334	90.701	92.489	94.192
35.000	83.643	82.069	86.755	92.441	95.789	93.514	89.965	89.679	87.801	82.313	85.581	88.130	86.441	82.490	84.651	84.102	87.598	82.594	82.428	81.153	85.157	80.426	80.856	84.187
36.000	77.053	78.410	82.426	86.194	88.559	84.449	78.767	78.916	79.045	70.873	76.743	76.524	75.365	69.632	73.362	74.377	74.051	69.015	70.148	67.172	73.013	68.142	67.091	70.581
37.000	74.747	72.667	76.917	79.186	78.016	76.416	68.611	67.074	71.797	59.992	65.530	63.994	63.893	56.774	59.918	60.456	61.784	57.015	57.671	55.768	59.873	55.287	55.363	56.357
38.000	70.575	70.855	71.408	69.219	68.533	67.779	59.936	56.006	60.981	49.930	54.227	51.337	50.626	45.521	46.385	46.962	50.267	46.519	46.091	43.820	47.527	43.686	43.839	46.518
39.000	65.168	65.919	66.099	60.603	61.089	57.635	49.963	46.716	50.802	40.545	43.711	40.678	38.828	34.485	36.962	36.901	38.706	35.015	35.365	31.950	36.326	31.949	31.353	34.818
40.000	58.153	59.223	58.896	50.725	51.318	47.846	40.691	37.377	39.590	31.942	34.334	31.878	29.482	24.247	28.362	27.105	30.252	26.086	26.980	23.648	26.727	24.015	23.286	25.443
41.000	55.488	55.748	55.154	60.209	43.791	39.405	31.733	30.895	31.914	25.398	26.189	25.146	23.345	18.770	21.398	21.027	23.682	20.289	21.553	18.380	20.950	18.958	16.202	18.329
42.000	52.379	51.177	52.006	38.054	37.920	35.319	27.213	26.128	25.698	22.057	23.442	19.573	18.690	15.192	17.622	17.348	20.654	16.133	18.550	15.006	17.621	17.194	13.008	15.556
43.000	46.763	46.530	48.266	31.689	33.498	32.223	23.981	21.663	23.101	21.033	20.543	18.283	15.831	14.974	16.654	16.770	18.407	14.407	18.064	14.728	14.788	15.498	13.550	14.628
44.000	46.261	45.205	45.162	29.922	29.446	28.802	23.866	21.940	23.769	22.939	20.511	20.401	18.080	16.499	19.095	17.552	17.748	16.181	20.516	16.185	16.231	18.239	16.118	15.556
45.000	44.987	44.238	43.421	30.386	30.755	27.723	24.706	23.597	25.887	25.619	25.036	23.813	21.034	20.252	22.056	21.056	19.274	21.018	25.548	21.674	19.216	24.520	21.832	18.110
46.000	46.174	45.484	44.360	30.533	31.405	29.142	29.025	28.704	29.564	30.497	29.727	29.418	25.489	26.467	26.860	28.299	24.711	26.247	31.274	29.009	24.420	32.391	29.393	23.803
47.000	47.020	46.258	47.512	34.658	34.847	31.173	33.666	33.934	33.014	37.022	36.726	35.898	32.601	35.022	33.360	36.006	32.938	34.357	39.345	37.843	32.642	44.269	39.156	31.930
48.000	51.255	48.287	52.195	38.267	38.667	35.484	38.933	40.857	39.422	44.791	45.468	44.688	41.185	42.981	42.329	45.500	41.333	44.488	48.870	46.158	41.328	53.329	50.257	41.535
49.000	56.241	50.136	56.202	43.034	42.285	42.962	47.300	47.874	48.248	53.426	54.254	52.977	51.348	52.174	50.303	54.793	49.354	53.125	59.688	55.981	51.060	63.220	60.636	50.748
50.000	59.210	54.876	58.375	48.739	47.893	48.608	54.068	55.026	54.791	59.658	62.061	60.610	60.457	62.100	60.193	65.008	58.799	62.284	70.163	66.185	61.941	73.127	69.521	61.216
51.000	61.508	58.028	61.856	55.728	54.228	53.556	62.569	63.193	61.778	65.180	70.651	66.590	68.112	70.623	67.679	73.033	67.569	71.106	77.058	74.470	70.523	78.478	77.789	70.916
52.000	64.598	59.810	65.510	60.649	60.023	58.862	70.754	70.962	67.871	70.593	76.322	71.517	75.078	76.642	74.925	81.160	76.454	78.541	81.519	81.668	79.996	83.544	83.952	77.036
53.000	65.902	60.273	67.275	66.313	63.455	64.149	74.408	74.037	73.163	75.402	79.964	76.962	80.354	80.547	81.061	87.370	80.846	83.505	84.763	84.408	86.336	85.224	85.531	80.652
54.000	69.374	62.611	68.254	70.173	68.426	68.704	77.582	77.194	78.913	78.859	83.470	79.979	83.369	82.240	82.492	87.601	83.965	85.180	84.771	86.590	87.158	84.163	85.967	81.332
55.000	70.691	67.021	69.332	74.080	72.118	70.895	80.203	79.616	81.401	79.602	83.938	79.640	84.070	83.400	81.869	85.077	85.641	83.253	82.536	84.707	88.129	82.789	83.628	83.005
56.000	68.706	65.551	68.521	76.597	74.271	74.291	80.436	81.344	82.579	76.586	82.204	79.314	83.483	78.470	79.956	80.392	84.074	78.531	78.681	78.170	85.177	79.149	80.122	80.247
57.000	66.711	65.307	69.354	76.796	75.429	73.707	78.512	77.825	80.284	72.487	77.294	75.713	77.806	73.585	77.056	74.120	80.839	72.926	71.611	72.763	79.609	71.914	74.493	75.760
58.000	68.317	64.133	68.655	74.725	75.391	73.464	75.988	75.366	76.217	66.906	70.519	69.073	71.757	66.297	69.401	66.565	73.854	67.336	64.041	65.515	69.639	63.926	64.126	69.306
59.000	66.477	61.829	65.898	71.370	73.715	70.813	72.419	71.499	72.202	60.622	65.090	63.298	65.145	59.120	63.468	60.837	65.743	60.585	57.821	58.200	60.986	57.075	55.635	61.284
60.000	64.049	60.832	62.155	69.551	69.339	67.329	68.619	67.894	67.532	55.737	57.811	55.813	56.646	52.266	56.269	53.090	58.376	51.639	50.656	49.747	52.737	49.522	48.434	53.149
61.000	60.762	58.612	60.255	67.060	65.389	63.069	64.582	64.438	62.031	51.431	51.983	50.095	48.620	45.414	47.457	45.018	51.350	45.393	42.813	42.091	44.035	41.542	41.241	45.001
62.000	58.212	58.220	58.527	64.179	61.464	58.538	59.738	57.251	57.268	46.733	46.955	45.199	44.718	39.287	41.672	39.064	44.552	40.032	36.671	35.654	38.361	36.699	36.781	40.462
63.000	56.518	56.077	57.606	60.463	60.108	56.916	55.262	51.221	50.168	41.414	41.092	39.476	38.957	34.945	37.042	34.941	39.375	36.355	34.730	32.491	35.885	35.562	32.378	36.491
64.000	56.626	53.987	55.101	57.656	55.653	53.536	49.943	46.172	46.268	37.739	38.378	36.891	34.241	31.079	34.200	32.988	36.112	32.337	32.967	30.639	31.818	31.989	30.911	33.025
65.000	57.137	54.396	57.679	54.489	51.861	49.677	46.282	43.981	44.704	37.259	36.073	35.911	32.617	30.883	32.602	32.994	32.683	30.267	32.527	30.251	29.334	32.318	32.056	32.119
66.000	55.421	55.892	56.944	51.554	50.491	47.443	43.532	41.996	42.386	36.073	36.388	35.035	31.321	31.193	32.081	32.124	30.793	30.370	34.697	32.127	29.033	34.856	32.923	31.402
67.000	56.078	54.501	54.338	49.226	47.793	46.530	42.413	39.396	41.344	37.366	36.827	35.085	32.711	31.736	33.430	35.244	32.285	32.563	36.700	34.658	30.788	36.337	35.495	33.956
68.000	56.539	53.887	53.119	49.463	47.260	46.000	43.878	41.628	41.989	39.189	38.645	36.433	35.680	35.445	35.752	37.926	35.482	36.244	39.365	37.276	33.413	40.665	37.809	36.841
69.000	58.260	55.823	54.801	48.522	47.613	45.954	42.863	42.281	42.788	41.310	41.344	38.979	38.415	39.336	38.205	41.628	38.986	39.256	43.830	40.672	37.777	45.658	42.968	40.897
70.000	56.978	56.264	58.074	48.309	48.120	47.069	42.370	43.899	43.779	44.097	43.238	43.827	43.100	43.416	41.729	44.796	42.243	43.878	48.279	46.461	42.952	49.252	47.450	44.391
71.000	59.070	55.938	59.408	49.498	48.950	47.714	45.521	46.024	45.617	47.901	49.170	47.563	47.254	47.915	46.478	49.900	48.016	48.051	53.075	52.262	48.085	54.273	52.846	47.281
72.000	59.943	56.104	60.227	50.849	50.590	49.296	48.433	48.849	48.152	52.478	53.800	50.676	50.921	52.810	50.500	54.206	52.634	53.216	57.486	57.342	52.541	57.740	57.304	52.136
73.000	62.652	57.139	62.025	52.434	51.327	51.030	52.599	51.979	51.112	55.378	56.806	54.376	57.946	56.936	55.381	59.031	57.510	57.011	61.060	60.335	57.561	59.976	59.061	57.023
74.000	61.748	59.334	63.129	53.184	54.638	52.498	56.945	55.536	54.771	58.689	61.360	59.578	62.615	59.689	59.562	63.981	60.860	60.564	63.621	62.937	61.749	64.051	64.359	61.538
75.000	61.864	60.259	62.961	54.448	55.839	52.509	59.791	59.445	58.144	61.423	63.162	61.618	64.387	62.865	61.761	66.443	64.534	64.878	65.001	64.937	65.165	66.296	65.773	64.029
76.000	62.892	59.782	63.623	57.125	55.926	55.188	62.562	60.507	60.322	63.502	64.724	63.083	66.117	65.159	64.540	66.606	69.041	66.258	66.258	65.508	65.565	67.713	65.975	65.086
77.000	62.270	60.371	63.751	58.592	57.315	56.389	63.350	62.700	61.503	63.523	65.854	64.468	66.230	63.782	66.664	66.280	69.361	65.542	66.328	65.038	65.375	64.843	65.521	63.063
78.000	62.463	59.451	61.493	59.801	58.120	57.069	64.838	63.439	63.285	62.626	66.479	63.089	63.666	62.967	66.333	65.705	66.382	63.477	64.574	63.639	64.668	62.591	63.413	62.342
79.000	62.735	60.822	63.636	60.981	60.012	58.387	64.854	63.417	64.317	62.866	67.397	63.257	63.129	62.836	65.727	63.966	65.915	62.800	63.194	62.331	64.611	63.407	60.964	62.138
80.000	63.850	60.383	64.975	61.741	61.567	59.537	65.305	64.872	64.810	62.617	66.394	65.292	62.282	61.138	64.264	63.089	65.755	61.883	60.772	58.620	62.920	61.316	59.907	60.450
81.000	62.526	59.902	62.378	62.311	60.204	59.455	64.999	64.330	63.777	61.065	63.156	63.447	61.266	57.170	61.383	58.583	61.584	58.269	57.604	56.337	59.154	57.017	56.271	57.043
82.000	60.933	57.806	60.527	62.813	59.215	60.464	64.626	62.758	63.998	57.957	61.020	57.730	57.541	54.607	58.575	55.309	58.555	54.981	53.807	54.650	55.840	52.896	53.590	53.289
83.000	63.398	56.202	60.599	62.226	58.952	60.585	60.930	60.536	62.532	54.718	57.401	54.734	52.655	50.463	55.078	52.130	55.160	51.816	51.550	50.609	52.281	50.185	49.614	48.761
84.000	60.518	56.704	58.782	62.755	59.987	57.393	59.286	58.003	59.091	51.842	55.054	51.844	49.788	47.939	50.332	48.561	51.756	49.262	48.477	46.861	48.120	47.795	45.513	46.147
85.000	58.926	57.261	58.439	62.489	59.980	56.818	58.237	56.821	57.777	49.264	52.584	49.360	47.473	46.195	47.371	46.444	47.996	46.034	47.221	45.926	46.718	45.015	44.309	44.244
86.000	60.389	56.275	58.337	63.779	60.254	57.877	56.162	54.945	55.462	47.612	50.355	48.127	46.199	44.110	44.689	44.781	44.995	44.096	45.582	43.594	45.315	45.203	45.225	43.949
87.000	57.795	56.167	58.218	61.696	59.480	56.403	54.491	53.197	54.123	47.199	48.340	45.604	45.285	42.212	43.343	44.313	44.302	42.977	44.241	42.908	43.730	45.542	44.614	43.926
88.000	57.739	55.083	58.193	57.717	56.028	53.523	51.974	50.770	50.925	44.646	46.572	44.882	42.797	42.420	42.851	44.011	43.752	42.100	44.716	43.030	42.788	44.775	43.646	43.134
89.000	57.545	54.933	58.013	56.824	55.406	52.908	50.915	49.784	49.903	44.413	44.812	43.934	43.207	43.306	41.883	44.382	42.437	43.196	45.502	43.527	42.626	46.578	45.851	43.690
90.000	57.031	57.178	59.614	55.597	54.932	53.032	52.372	49.994	49.206	46.673	44.932	44.154	42.821	43.404	42.952	46.079	42.589	43.173	46.853	45.148	43.914	48.820	47.355	43.600
91.000	57.802	56.197	60.362	54.783	53.097	51.562	51.997	50.355	49.781	45.161	45.727	45.735	44.994	43.500	44.647	46.610	44.699	43.420	47.876	46.863	44.784	49.800	48.357	44.006
92.000	58.860	57.968	60.385	55.577	52.960	51.634	49.844	48.996	48.751	45.498	45.618	45.892	46.639	45.722	46.866	47.954	47.720	46.764	50.070	48.020	47.591	52.227	49.549	48.043
93.000	59.382	57.776	58.566	54.216	54.459	50.995	48.472	48.877	47.938	47.902	46.404	47.948	48.701	48.449	48.207	50.674	48.423	48.835	51.478	50.138	50.301	52.533	51.870	49.446
94.000	59.603	57.924	57.855	53.931	52.744	51.731	49.698	48.582	48.303	50.542	50.408	50.233	51.821	50.156	49.975	53.280	51.121	51.853	53.813	52.965	52.710	55.718	54.042	49.757
95.000	61.497	58.524	60.126	54.080	53.145	53.064	51.735	50.302	50.257	53.542	53.219	52.347	55.095	52.388	52.733	54.875	53.005	54.170	55.329	54.813	54.575	58.121	57.088	54.453
96.000	60.465	58.094	60.330	55.258	54.897	53.544	52.617	52.644	50.707	53.672	55.277	53.044	57.390	55.096	55.465	57.432	55.512	54.598	56.991	56.570	55.361	58.958	58.998	55.141
97.000	60.691	58.017	61.270	54.747	54.399	53.334	54.066	51.501	51.463	54.105	56.680	54.152	58.376	56.838	56.406	58.106	58.731	57.330	58.380	57.713	57.635	59.393	58.645	56.454
98.000	61.836	58.341	63.192	55.408	55.929	54.912	54.836	52.469	53.679	56.443	58.290	54.920	58.482	57.748	57.522	59.895	60.057	58.482	60.733	59.570	58.508	60.645	58.146	58.567
99.000	62.174	59.066	62.104	54.812	56.558	54.917	56.504	54.648	55.688	57.458	59.297	57.261	60.012	58.891	59.050	61.040	62.381	59.715	61.221	58.923	59.067	58.530	59.647	60.244
100.000	61.174	58.874	60.619	55.678	55.721	54.338	55.935	54.642	56.080	58.195	60.623	57.894	60.575	58.880	60.000	59.948	62.199	59.318	59.919	59.375	59.369	57.896	57.553	58.433
101.000	62.065	60.107	61.346	58.025	55.653	55.454	57.225	55.543	57.711	58.232	62.576	58.738	60.847	58.302	59.926	58.528	60.707	59.363	58.490	58.199	59.533	59.240	57.846	59.209
102.000	62.396	59.417	61.393	58.222	56.504	55.450	58.422	58.873	60.394	59.115	63.291	58.095	59.573	56.620	58.804	58.581	59.915	58.712	58.105	57.148	58.766	57.449	58.116	59.420
103.000	61.411	58.589	61.700	58.265	57.741	56.345	59.054	59.587	60.301	58.060	62.556	57.604	58.286	55.070	57.914	58.613	58.639	58.446	57.109	55.588	57.942	55.676	56.619	57.713
104.000	62.068	57.823	62.188	60.117	57.363	56.708	59.673	58.869	58.776	58.367	59.946	58.868	57.516	54.962	57.450	56.674	58.206	55.861	54.655	53.062	56.678	55.419	54.618	55.754
105.000	61.375	57.422	60.837	59.358	56.958	55.140	58.491	57.427	58.675	56.443	58.317	56.628	55.001	52.105	54.804	54.481	54.432	52.604	52.760	50.795	54.257	53.549	52.319	52.939
106.000	60.937	56.974	62.160	58.329	57.242	54.591	58.804	57.973	59.688	55.081	57.349	55.110	53.195	51.102	53.512	53.315	52.617	51.978	52.433	50.793	52.649	51.585	50.721	51.149
107.000	60.047	55.823	61.466	59.095	57.486	54.596	58.174	59.125	59.626	54.621	55.959	54.426	51.398	49.907	51.740	51.916	51.835	50.463	51.789	49.498	52.222	52.183	49.764	49.495
108.000	59.840	56.047	57.630	59.745	55.851	55.187	57.126	56.860	57.364	52.920	52.942	52.218	50.136	46.540	49.845	49.816	48.966	48.574	50.489	49.044	50.039	51.085	48.854	48.576
109.000	61.429	55.490	59.006	59.984	57.567	55.570	56.989	57.178	55.933	51.557	52.276	51.881	48.431	46.431	49.707	49.184	48.113	47.138	49.659	48.386	48.962	50.637	48.644	48.152
110.000	60.032	56.995	59.394	58.944	56.827	54.631	56.039	54.446	54.600	50.991	51.828	51.284	48.199	47.142	48.984	48.199	48.080	45.835	50.356	48.165	47.699	50.852	48.134	46.881
111.000	59.327	57.216	59.053	58.806	56.270	53.862	55.709	53.978	54.630	49.500	50.528	49.469	47.269	46.245	47.488	46.063	47.027	45.926	49.224	46.414	47.451	50.076	48.050	47.132
112.000	57.734	57.263	59.317	57.445	56.766	54.497	55.154	53.543	54.203	49.105	50.389	47.806	47.245	46.404	46.370	46.630	48.017	46.852	48.680	47.251	47.911	51.283	48.427	47.928
113.000	58.520	57.548	58.921	56.919	56.593	53.536	54.450	52.942	52.565	50.642	48.752	48.783	47.722	46.847	46.710	50.025	48.689	48.254	50.287	48.185	47.966	52.190	49.645	48.574
114.000	58.742	56.814	58.087	56.771	56.338	53.527	54.309	52.084	52.701	50.927	49.531	50.511	48.544	48.260	48.080	50.480	48.795	48.565	51.107	48.842	48.562	52.181	50.446	48.197
115.000	58.440	58.007	59.344	56.153	57.710	54.585	54.426	51.634	51.614	49.412	50.332	49.852	50.869	48.780	48.950	50.655	50.203	48.976	50.468	49.995	49.805	53.542	52.152	49.272
116.000	60.172	59.357	59.320	56.531	56.600	55.114	53.951	51.622	51.479	49.223	51.055	50.585	51.369	50.578	49.757	52.307	51.851	49.286	51.652	50.716	49.736	53.808	51.581	49.873
117.000	59.869	57.553	59.352	56.392	55.986	54.395	53.940	51.603	52.494	52.259	51.417	51.373	52.762	51.126	50.546	52.540	53.365	50.789	52.893	52.599	50.479	53.892	53.789	52.244
118.000	59.326	56.712	60.778	57.005	56.574	53.832	53.627	52.929	52.663	51.785	53.657	52.597	53.548	51.833	51.092	53.951	53.997	51.793	54.028	53.586	51.380	54.129	54.132	51.855
119.000	59.267	57.046	60.255	56.797	55.632	55.135	53.718	52.682	52.464	51.782	55.870	51.939	55.361	52.895	51.615	54.727	54.672	53.025	54.660	54.225	52.553	55.178	53.441	51.500
120.000	60.777	57.625	59.653	55.900	55.170	53.826	53.667	51.934	52.849	52.676	55.981	52.875	54.968	52.899	53.181	55.739	55.045	53.597	55.236	54.306	54.118	54.740	53.611	52.814
121.000	60.609	57.102	60.275	55.739	54.664	54.182	54.158	54.099	53.915	53.126	56.541	54.794	55.431	53.458	56.101	56.127	55.294	53.747	55.412	53.899	56.233	53.595	54.577	54.507
122.000	60.700	56.391	58.528	56.390	54.818	54.090	53.571	53.550	53.723	54.146	56.537	53.536	54.976	52.751	54.444	54.774	54.145	53.896	54.957	53.229	55.037	52.996	53.414	52.654
123.000	60.181	57.281	59.222	55.665	54.149	53.334	54.338	53.248	55.657	54.362	57.445	54.411	54.497	52.686	54.549	55.302	54.938	54.630	55.365	53.961	54.959	53.983	54.855	52.275
124.000	61.719	58.062	61.737	56.025	54.440	54.679	55.609	55.383	56.769	56.823	58.285	54.632	55.773	53.167	56.499	55.109	57.733	55.559	56.042	54.390	55.566	54.738	55.577	53.667
125.000	60.581	57.824	61.751	57.025	56.576	55.117	56.285	56.058	56.212	57.391	57.679	54.847	54.715	54.341	55.900	54.925	56.658	55.094	55.370	54.211	55.020	54.496	53.998	54.736
126.000	60.933	57.551	60.011	57.574	56.512	54.733	56.865	55.925	56.880	56.195	57.796	55.561	55.646	53.482	55.676	55.599	55.145	55.934	54.658	53.057	53.780	54.588	53.943	54.607
127.000	61.296	57.728	62.003	58.378	56.656	54.661	57.409	56.701	57.402	55.428	57.464	56.094	55.421	52.314	55.198	55.489	55.079	54.256	54.567	53.523	53.446	53.218	53.859	52.622
128.000	61.448	58.190	61.133	58.841	56.375	53.842	58.157	56.844	57.661	54.955	57.877	55.835	54.606	52.914	54.692	54.519	55.219	53.512	54.016	52.619	53.734	53.364	53.005	53.009
129.000	59.917	56.959	59.890	57.266	56.335	52.498	56.411	54.892	55.679	53.417	55.445	52.712	51.947	50.260	52.588	51.441	53.051	52.386	50.948	50.018	52.573	51.356	50.729	50.970
130.000	59.993	57.024	59.144	57.655	56.134	53.144	56.458	54.453	56.035	52.728	53.967	51.905	50.584	49.306	51.089	50.747	52.396	50.058	50.037	49.280	51.187	50.177	49.524	49.922
131.000	60.847	58.033	60.141	57.638	56.654	54.367	57.644	57.165	57.032	53.415	54.262	53.136	51.482	49.861	51.532	51.467	52.164	49.042	50.936	49.939	50.666	52.390	50.297	51.442
132.000	59.683	59.098	60.151	57.365	56.558	55.384	55.878	56.601	56.709	52.798	53.035	52.611	50.749	48.979	50.550	50.333	50.892	49.216	51.547	49.787	50.840	51.778	50.217	50.426
133.000	59.406	57.800	60.493	57.714	57.264	55.659	56.688	56.284	54.990	51.111	52.995	53.188	49.410	48.646	49.553	50.688	50.108	48.974	52.038	49.151	50.848	51.124	50.028	49.069
134.000	59.586	57.376	59.715	57.471	56.266	55.240	56.076	54.945	55.230	51.343	52.435	52.667	49.849	48.662	49.222	49.804	50.070	48.328	50.853	48.682	49.146	50.815	50.114	48.710
135.000	58.168	57.425	58.667	57.044	55.906	54.962	56.220	53.840	54.568	51.032	51.845	51.964	49.571	48.430	49.612	48.988	49.774	48.902	50.680	48.735	48.881	51.008	50.492	49.670
136.000	59.452	57.640	60.038	57.654	56.207	54.330	56.637	54.015	53.638	50.561	52.780	51.095	49.915	48.895	50.361	50.095	49.766	49.440	51.275	49.756	49.182	52.189	50.655	48.506
137.000	59.736	57.257	58.602	58.315	55.253	54.275	55.319	54.398	53.147	51.045	51.984	49.969	50.095	49.838	50.668	51.736	50.607	49.868	51.612	50.594	49.481	53.011	50.757	48.379
138.000	62.961	56.695	57.756	57.100	55.212	54.850	54.323	53.863	54.360	51.272	50.603	50.392	50.920	48.397	49.962	51.475	50.665	49.997	51.598	51.204	50.119	52.489	50.470	48.945
139.000	62.461	57.146	58.554	57.163	56.118	55.459	53.287	54.444	54.199	51.841	51.464	50.906	51.332	49.803	50.446	51.601	51.436	50.621	52.910	51.338	50.133	52.980	51.402	50.444
140.000	59.116	57.627	60.229	57.978	56.137	54.753	54.608	54.210	53.572	52.624	53.203	49.871	52.741	50.539	50.933	52.858	52.802	51.164	52.420	51.308	50.605	53.932	52.530	50.446
141.000	58.504	56.550	61.036	57.877	57.207	54.463	55.084	54.899	54.161	52.761	54.352	50.217	53.619	50.638	51.037	54.044	53.861	51.766	52.676	51.538	52.662	53.681	53.427	51.169
142.000	59.973	56.368	60.853	58.060	56.888	53.857	54.689	53.834	53.431	52.625	53.923	51.163	53.432	51.678	51.879	53.519	53.197	51.904	53.799	52.442	52.599	54.088	53.048	51.784
143.000	60.412	57.603	60.036	56.564	56.323	53.886	54.999	53.539	53.701	51.882	54.728	52.082	52.090	51.283	53.181	53.726	52.703	52.328	53.545	53.278	53.628	54.238	53.779	52.851
144.000	59.643	57.767	59.624	56.808	55.428	53.703	55.272	53.064	54.118	52.535	54.243	52.767	52.923	51.513	53.186	54.516	53.546	52.913	53.816	53.036	53.706	53.261	53.874	51.901
145.000	59.261	58.837	60.407	56.682	55.189	53.699	55.874	53.863	55.056	53.169	55.885	52.887	54.780	52.822	53.161	53.683	54.119	53.219	53.832	53.833	54.147	54.370	53.441	53.385
146.000	59.340	57.196	60.890	56.160	55.799	54.931	55.724	53.578	55.449	53.450	55.386	53.672	54.919	52.170	52.413	53.612	53.401	52.174	54.751	53.689	53.777	53.856	52.710	52.416
147.000	58.780	56.279	59.437	55.682	56.265	54.513	55.151	51.859	54.077	54.088	54.510	52.488	53.145	51.304	52.988	53.033	53.550	50.811	53.762	52.207	52.693	53.021	52.451	51.458
148.000	59.810	57.926	60.111	57.303	56.790	54.452	55.588	53.596	54.895	53.520	55.147	55.264	53.616	51.258	53.580	53.677	54.405	52.514	54.000	51.678	53.267	53.998	52.715	52.434
149.000	62.163	57.597	60.081	58.612	56.687	54.609	55.836	54.811	56.078	54.504	56.166	54.758	53.557	52.005	53.457	54.219	53.796	53.051	54.052	51.956	52.985	54.310	52.301	52.225
150.000	61.268	57.587	61.922	58.808	55.590	53.974	56.713	54.786	56.693	54.562	56.525	53.482	52.151	51.547	53.220	53.973	53.175	52.020	52.861	51.687	52.575	53.643	51.495	51.489
151.000	59.486	57.108	60.750	57.050	56.397	55.014	56.113	55.761	55.742	53.763	54.482	54.505	52.448	50.762	52.396	54.091	53.379	51.821	52.635	51.263	52.298	52.342	51.348	51.271
152.000	60.668	56.805	60.619	57.353	56.701	54.995	55.850	55.887	55.262	53.447	53.902	55.108	52.372	51.398	51.570	52.548	53.128	51.767	53.164	51.277	52.157	52.496	51.110	50.572
153.000	61.339	57.983	61.167	57.722	55.705	54.341	56.823	55.355	55.330	53.629	54.991	53.909	52.664	51.637	51.526	52.494	52.036	52.344	52.165	50.293	52.544	52.233	50.771	51.472
154.000	60.035	57.672	59.439	58.155	56.069	54.289	56.504	55.388	55.368	53.942	55.671	53.496	52.977	50.297	52.007	52.206	52.071	51.714	52.143	50.951	51.767	52.536	52.895	51.011
155.000	60.988	58.579	59.165	56.977	56.989	55.000	56.343	56.745	55.476	53.932	55.265	52.892	52.766	49.453	51.715	51.884	52.836	51.340	51.943	51.187	51.388	51.942	52.544	51.077
156.000	60.474	56.561	59.585	57.314	56.669	54.550	55.618	56.868	54.819	51.948	54.403	51.374	50.515	49.466	51.092	51.550	51.767	50.774	51.420	49.559	50.128	51.346	50.921	50.533
157.000	59.551	56.854	59.343	56.240	55.954	53.887	55.525	54.797	55.331	51.177	53.663	51.225	49.797	49.433	50.612	51.067	51.130	50.217	50.960	49.514	49.956	52.644	50.398	49.989
158.000	60.625	58.019	59.624	57.365	55.708	54.826	55.564	54.320	55.956	52.092	53.556	52.092	51.531	49.597	51.542	50.779	52.204	50.752	52.112	49.667	50.318	53.236	51.554	49.296
159.000	60.522	57.214	60.502	57.429	56.460	54.179	55.031	55.015	55.320	51.813	52.950	52.288	51.989	49.270	51.268	50.690	51.239	50.039	52.566	50.424	50.703	52.412	49.984	50.357
160.000	59.980	56.718	60.350	57.193	55.564	54.318	55.690	54.235	54.643	51.660	52.472	51.429	51.747	49.714	50.020	51.113	50.996	50.153	52.949	50.716	50.703	52.154	50.408	49.543
161.000	59.808	56.113	58.498	57.528	56.299	54.609	55.470	53.462	53.635	52.285	52.488	51.289	52.267	50.113	50.116	51.501	52.062	49.916	53.061	50.448	51.380	52.389	51.419	50.288
162.000	59.308	57.794	58.876	57.644	56.156	54.693	55.820	54.122	54.006	52.522	53.559	51.580	51.851	50.077	51.070	52.006	52.270	50.657	52.643	50.835	52.401	52.160	52.133	50.311
163.000	60.228	59.429	60.214	57.558	56.123	54.187	55.689	54.425	54.378	52.511	53.615	51.745	50.915	50.331	50.804	51.988	51.931	50.259	52.109	51.610	51.900	52.528	51.947	49.078
164.000	59.547	58.906	59.708	57.407	56.227	54.185	54.486	54.197	53.913	52.422	53.414	52.340	51.709	49.877	51.291	52.169	52.070	50.877	51.434	50.876	51.443	52.818	52.519	50.163
165.000	59.509	57.346	59.405	57.793	56.144	55.631	55.339	53.593	53.953	52.205	54.517	51.799	51.906	49.984	51.938	52.656	52.773	51.709	53.098	51.091	51.554	54.379	51.428	52.029
166.000	59.516	57.356	59.600	58.040	56.003	54.868	55.367	54.312	54.738	52.693	53.949	51.593	52.625	49.928	52.267	52.802	52.718	51.842	54.067	52.396	51.934	53.675	52.234	52.052
167.000	61.251	57.922	59.437	57.519	55.897	54.092	55.912	54.383	54.068	52.460	54.791	52.921	53.407	49.551	52.655	53.862	52.479	51.292	53.323	52.855	51.612	53.075	53.231	51.306
168.000	61.603	58.033	59.513	57.136	55.892	54.450	55.907	54.927	54.330	52.630	55.849	53.387	53.014	51.454	52.701	53.398	53.399	52.044	53.017	52.777	52.136	53.967	53.991	52.326
169.000	60.575	56.761	60.560	57.606	56.229	54.791	55.914	54.197	54.235	52.665	54.930	52.803	52.711	52.664	52.960	53.875	53.635	52.521	52.557	52.894	52.767	54.228	53.104	53.290
170.000	59.201	56.496	61.253	57.770	57.904	54.119	56.162	54.100	55.329	53.071	55.397	52.098	52.918	52.063	52.959	53.805	53.580	52.618	53.402	52.486	52.602	54.253	52.424	51.896
