# Supplementary material for: Intracellular potassium levels orchestrate circadian rhythmicity and cell division
Source: Nat Commun. 2026 May 22;17:6738. doi: 10.1038/s41467-026-73351-2 (PMC13385874; doi:10.1038/s41467-026-73351-2)
Supplement: Supplementary file 8 — Source Data [file 41467_2026_73351_MOESM8_ESM.zip › Source data/S1l.txt]

	4AP	4AP	4AP
1000.00	2.35333333	2.42333333	2.08333333
500.00	1.41333333	0.86333333	0.93333333
250.00	0.92333333	0.50333333
125.00	0.56333333	0.27333333	-0.09666670
62.50	0.47333333	0.13333333	0.24333333
31.25	0.05333333	0.00333333	0.08333333
15.63	0.11333333		0.23333333
0.00	0.07333333	-0.17666670	0.10333333
