# Supplementary material for: Intracellular potassium levels orchestrate circadian rhythmicity and cell division
Source: Nat Commun. 2026 May 22;17:6738. doi: 10.1038/s41467-026-73351-2 (PMC13385874; doi:10.1038/s41467-026-73351-2)
Supplement: Supplementary file 8 — Source Data [file 41467_2026_73351_MOESM8_ESM.zip › Source data/S3d.txt]

CT	Ctrl LL - 1	Ctrl LL - 1	Ctrl LL - 1	Ctrl LL - 1	Ctrl LL - 1	Ctrl LL - 1	Ctrl LL - 1	Ctrl LL - 1	Ctrl LL - 1	Ctrl LL - 1	Ctrl LL - 2	Ctrl LL - 2	Ctrl LL - 2	Ctrl LL - 2	Ctrl LL - 2	Ctrl LL - 2	Ctrl LL - 2	Ctrl LL - 2	Ctrl LL - 2	Ctrl LL - 2	1mM KCL	1mM KCL	1mM KCL	1mM KCL	1mM KCL	1mM KCL	1mM KCL	1mM KCL	1mM KCL	1mM KCL	3mM KCL	3mM KCL	3mM KCL	3mM KCL	3mM KCL	3mM KCL	3mM KCL	3mM KCL	3mM KCL	3mM KCL	50mM KCL	50mM KCL	50mM KCL	50mM KCL	50mM KCL	50mM KCL	50mM KCL	50mM KCL	50mM KCL
26	0.00000000	0.00000000	0.00000000	0.00000000	0.00000000	0.00000000	0.00000000	0.00000000	0.00000000	0.00000000	0.00000000	0.00000000	0.00000000	0.00000000	0.00000000	0.00000000	0.00000000	0.00000000	0.00000000	0.00000000	0.00000000	0.00000000	0.00000000	0.00000000	0.00	0.00000000	0.00000000	0.00000000	0.00000000	0.00000000	0.00000000	0.00000000	0.00000000	0.00000000	0.00000000	0.00000000	0.00000000	0.00000000	0.00000000	0.00000000	0.00000000	0.00000000	0.00000000	0.00000000	0.00000000	0.00000000	0.00000000	0.00000000	0.00000000
28	0.29032258	0.05882353	0.33333333	0.06250000	0.16666667	-0.01428570	0.08823529	0.02816901	0.18750000	0.22222222	0.29032258	0.05882353	0.33333333	0.06250000	0.16666667	-0.01428570	0.08823529	0.02816901	0.18750000	0.22222222	0.20370370	0.15384615	0.38888889	0.24528302	0.00	0.09756098	0.12500000	0.14634146	0.31428571	0.11111111	0.07142857	-0.03333330	0.10714286	0.06451613	0.13559322	0.16666667	0.05714286	0.23076923	0.12500000	0.15873016	-0.01923080	-0.15517240	-0.06896550	-0.05084750	-0.11290320	0.09090909	-0.06250000	0.04000000	0.06250000
30	0.35483871	0.11764706	0.33333333	0.15625000	0.35000000	0.05714286	0.10294118	0.07042254	0.21875000	0.26984127	0.35483871	0.11764706	0.33333333	0.15625000	0.35000000	0.05714286	0.10294118	0.07042254	0.21875000	0.26984127	0.27777778	0.21153846	0.24074074	0.28301887	0.06	0.26829268	0.32500000	0.21951220	0.37142857	0.15555556	0.10714286	0.00000000	0.35714286	0.09677419	0.30508475	0.27272727	0.17142857	0.16923077	0.20312500	0.26984127	0.05769231	-0.01724140	-0.03448280	-0.05084750	-0.03225810	0.20454545	0.02083333	0.04000000	-0.06250000
32	0.41935484	0.20588235	0.53333333	0.28125000	0.45000000	0.22857143	0.32352941	0.18309859	0.32812500	0.38095238	0.41935484	0.20588235	0.53333333	0.28125000	0.45000000	0.22857143	0.32352941	0.18309859	0.32812500	0.38095238	0.31481481	0.11538462	0.16666667	0.07547170	0.08	0.29268293	0.35000000	0.21951220	0.48571429	0.13333333	0.67857143	0.76666667	0.71428571	0.64516129	0.49152542	0.43939394	0.40000000	0.58461538	0.48437500	0.53968254	0.23076923	0.15517241	0.24137931	0.22033898	0.03225806	0.27272727	0.18750000	0.04000000	0.06250000
34	0.54838710	0.41176471	0.56666667	0.40625000	0.50000000	0.30000000	0.29411765	0.26760563	0.46875000	0.44444444	0.54838710	0.41176471	0.56666667	0.40625000	0.50000000	0.30000000	0.29411765	0.26760563	0.46875000	0.44444444	0.11111111	-0.03846150	0.03703704	0.00000000	0.08	0.31707317	0.25000000	0.29268293	0.60000000	0.33333333	0.85714286	0.83333333	1.07142857	0.67741935	0.79661017	0.50000000	0.40000000	0.60000000	0.64062500	0.58730159	0.53846154	0.37931034	0.43103448	0.37288136	0.37096774	0.47727273	0.47916667	0.26000000	0.35416667
36	0.54838710	0.61764706	0.83333333	0.62500000	0.61666667	0.40000000	0.45588235	0.36619718	0.57812500	0.52380952	0.54838710	0.61764706	0.83333333	0.62500000	0.61666667	0.40000000	0.45588235	0.36619718	0.57812500	0.52380952	0.25925926	0.32692308	0.20370370	0.39622642	0.00	0.24390244	0.20000000	0.34146341	0.60000000	0.20000000	1.21428571	1.03333333	1.14285714	1.09677419	0.74576271	0.60606061	0.51428571	0.56923077	0.60937500	0.66666667	0.55769231	0.43103448	0.46551724	0.40677966	0.45161290	0.61363636	0.37500000	0.40000000	0.47916667
38	1.38709677	1.23529412	1.26666667	1.31250000	0.83333333	0.61428571	0.69117647	0.60563380	0.79687500	0.85714286	1.38709677	1.23529412	1.26666667	1.31250000	0.83333333	0.61428571	0.69117647	0.60563380	0.79687500	0.85714286	0.14814815	0.26923077	0.03703704	0.20754717	0.10	0.31707317	0.25000000	0.46341463	0.45714286	0.11111111	1.92857143	1.86666667	1.85714286	1.74193548	0.74576271	0.77272727	0.60000000	0.69230769	0.79687500	0.87301587	0.55769231	0.29310345	0.41379310	0.35593220	0.29032258	0.86363636	0.58333333	0.54000000	0.66666667
40	1.90322581	1.67647059	1.66666667	1.75000000	1.16666667	0.87142857	1.02941176	0.97183099	1.01562500	1.07936508	1.90322581	1.67647059	1.66666667	1.75000000	1.16666667	0.87142857	1.02941176	0.97183099	1.01562500	1.07936508	0.25925926	0.28846154	0.20370370	0.32075472	0.00	0.21951220	0.37500000	0.26829268	0.40000000	0.15555556	2.14285714	2.06666667	2.17857143	1.90322581	1.16949153	0.89393939	0.78571429	0.86153846	0.98437500	1.00000000	0.63461538	0.44827586	0.31034483	0.35593220	0.32258065	1.15909091	0.83333333	1.00000000	0.91666667
42	2.09677419	1.47058824	1.86666667	1.81250000	1.35000000	1.08571429	1.10294118	1.00000000	1.18750000	1.22222222	2.09677419	1.47058824	1.86666667	1.81250000	1.35000000	1.08571429	1.10294118	1.00000000	1.18750000	1.22222222	0.33333333	0.25000000	0.18518519	0.11320755	0.14	0.34146341	0.40000000	0.36585366	0.65714286	0.13333333	2.10714286	1.86666667	2.17857143	1.93548387	1.37288136	1.03030303	0.88571429	1.15384615	1.20312500	1.12698413	0.73076923	0.51724138	0.56896552	0.57627119	0.53225806	1.15909091	1.08333333	0.88000000	0.87500000
44	2.16129032	1.88235294	2.46666667	1.84375000	1.36666667	1.10000000	1.16176471	1.09859155	1.28125000	1.41269841	2.16129032	1.88235294	2.46666667	1.84375000	1.36666667	1.10000000	1.16176471	1.09859155	1.28125000	1.41269841	0.07407407	0.23076923	0.16666667	0.13207547	0.20	0.31707317	0.25000000	0.58536585	0.77142857	0.26666667	2.42857143	2.36666667	2.39285714	2.09677419	1.38983051	1.27272727	1.02857143	1.18461538	1.25000000	1.31746032	0.96153846	0.81034483	0.82758621	0.77966102	0.75806452	1.22727273	1.20833333	1.10000000	1.12500000
46	2.09677419	1.76470588	2.10000000	2.00000000	1.50000000	1.15714286	1.08823529	1.04225352	1.26562500	1.26984127	2.09677419	1.76470588	2.10000000	2.00000000	1.50000000	1.15714286	1.08823529	1.04225352	1.26562500	1.26984127	0.18518519	0.15384615	0.14814815	0.15094340	0.10	0.41463415	0.50000000	0.34146341	0.51428571	0.26666667	2.50000000	2.16666667	2.39285714	2.12903226	1.33898305	1.16666667	1.14285714	1.26153846	1.20312500	1.22222222	1.03846154	0.81034483	1.00000000	0.86440678	0.80645161	1.29545455	1.22916667	1.20000000	1.08333333
[truncated: 31 more columns]
