# Supplementary material for: Intracellular potassium levels orchestrate circadian rhythmicity and cell division
Source: Nat Commun. 2026 May 22;17:6738. doi: 10.1038/s41467-026-73351-2 (PMC13385874; doi:10.1038/s41467-026-73351-2)
Supplement: Supplementary file 8 — Source Data [file 41467_2026_73351_MOESM8_ESM.zip › Source data/1k.txt]

Time, hrs	1000	1000	1000	500	500	500	250	250	250	125	125	125	62.5	62.5	62.5	31.25	31.25	31.25	15.625	15.625	15.625	0	0	0
12.000	48.931	49.002	45.942	56.189	53.399	51.868	45.435	48.940	46.908	39.714	44.672	38.179	36.130	33.522		34.887	34.875	36.229	33.046	34.743		37.272	36.916	38.011
13.000	27.384	26.692	25.380	32.812	29.450	28.747	23.439	26.586	25.239	19.124	22.049	17.599	19.933	18.105		19.134	19.004	19.986	18.085	19.612		19.020	21.145	20.942
14.000	11.347	11.649	11.171	15.945	14.051	13.488	9.167	11.393	11.313	6.432	8.011	6.287	8.637	7.468		7.585	7.301	8.341	7.210	8.853		7.841	10.218	9.402
15.000	2.353	3.135	3.149	5.819	4.227	4.148	2.093	3.224	2.887	0.906	1.847	1.303	2.365	1.809		1.052	1.014	2.705	1.369	1.741		0.880	3.079	2.543
16.000	0.000	0.000	0.000	0.655	0.000	0.000	0.000	0.000	0.000	0.000	0.000	0.000	0.000	0.000		0.000	0.000	0.000	0.000	0.000		0.000	0.000	0.000
17.000	0.181	0.007	0.685	0.000	0.224	0.185	0.910	0.234	1.041	1.938	1.127	1.747	0.992	0.845		1.216	1.792	1.221	0.978	2.121		1.048	0.463	0.380
18.000	3.216	3.105	3.581	2.014	2.578	2.322	2.754	3.073	3.972	5.834	4.693	5.441	4.246	3.990		4.259	4.260	3.989	3.918	4.925		4.322	3.067	3.507
19.000	7.151	7.903	7.765	5.671	6.760	5.893	7.013	7.048	7.583	10.967	9.708	10.524	8.747	7.659		8.736	8.201	7.200	8.611	9.273		8.917	6.539	7.556
20.000	13.563	12.781	12.642	11.069	12.420	11.161	13.344	12.621	12.776	17.196	15.409	16.598	14.741	13.876		14.351	15.131	12.769	14.676	15.067		14.894	12.307	12.942
21.000	20.390	18.661	18.448	16.982	18.648	17.198	19.922	19.520	19.573	24.169	22.698	24.117	22.068	22.239		22.181	24.274	20.937	22.954	23.197		24.264	20.684	21.297
22.000	26.240	25.712	24.682	23.550	26.150	23.846	27.179	27.163	26.795	32.267	31.018	31.667	32.073	32.062		32.702	33.662	29.746	32.916	33.238		34.000	31.432	31.754
23.000	33.113	32.883	31.863	31.974	34.208	31.973	36.415	35.629	35.527	41.384	39.960	40.660	44.272	43.475		43.894	45.003	41.668	44.146	44.527		44.769	43.580	42.443
24.000	39.915	41.233	39.915	40.847	43.154	40.735	46.441	44.914	44.804	51.460	49.716	50.835	57.674	57.367		57.226	58.757	54.832	56.959	56.869		58.504	55.783	54.185
25.000	48.096	50.121	49.101	49.836	53.160	50.276	56.291	55.580	55.244	61.867	59.935	60.987	70.371	70.248		69.792	71.987	69.222	69.743	68.779		70.905	68.557	67.561
26.000	57.947	60.113	58.340	59.831	63.565	60.592	66.353	66.116	66.211	73.173	70.639	71.683	81.721	82.066		81.733	82.501	79.932	80.147	80.760		82.653	81.191	79.107
27.000	68.065	71.195	68.633	70.748	73.676	71.406	77.178	77.282	76.266	83.469	81.151	81.951	90.522	92.261		91.357	92.001	88.773	89.892	91.051		92.678	90.147	88.985
28.000	78.065	81.423	79.526	81.796	83.859	82.031	86.721	86.813	86.330	91.078	89.811	90.735	98.603	98.098		97.631	98.356	96.174	96.035	96.513		97.719	97.563	95.405
29.000	87.841	89.723	88.135	90.237	91.574	90.602	95.178	94.491	95.016	97.403	97.352	96.567	100.000	99.887		100.000	100.000	100.000	100.000	100.000		100.000	100.000	100.000
30.000	95.203	96.273	95.705	96.758	97.478	96.925	99.720	99.424	99.394	100.000	100.000	100.000	97.012	100.000		97.524	98.099	98.653	98.681	98.081		98.539	98.519	99.287
31.000	98.914	100.000	100.000	100.000	100.000	100.000	100.000	100.000	100.000	99.698	99.715	99.062	93.222	95.199		92.422	92.938	93.486	91.694	93.684		93.877	93.981	95.734
32.000	100.000	99.705	99.838	99.041	98.539	98.898	97.021	97.844	97.321	95.733	95.841	95.120	84.920	87.054		84.296	84.998	85.916	83.588	86.909		86.051	87.494	87.268
33.000	98.755	96.652	96.717	96.249	94.320	95.848	92.456	92.800	92.913	90.373	90.436	88.366	75.760	78.211		75.133	76.757	77.082	74.935	76.766		77.063	78.445	78.473
34.000	94.584	91.301	90.954	91.074	88.406	89.808	84.924	85.862	86.401	82.730	84.028	80.901	65.966	68.277		66.600	68.134	68.471	66.022	67.522		67.229	68.135	70.111
35.000	87.142	84.067	83.817	83.020	81.135	82.471	76.549	78.345	78.076	73.572	75.378	72.895	56.046	58.910		57.257	58.387	59.008	56.769	58.496		58.179	58.868	60.939
36.000	78.515	75.039	75.560	73.941	72.438	73.458	67.657	69.916	69.142	65.132	66.325	64.810	48.451	50.748		47.952	49.694	49.606	47.950	49.576		48.966	50.414	50.606
37.000	69.754	67.295	67.200	67.967	65.924	66.253	59.788	61.404	61.137	57.963	58.866	56.881	41.294	44.566		42.388	43.138	42.432	41.939	42.560		42.561	43.173	43.244
38.000	62.841	59.668	59.896	59.554	58.606	58.775	53.312	54.846	54.641	52.423	52.997	50.800	36.208	39.057		36.893	38.674	37.611	36.783	37.439		37.909	37.150	38.857
39.000	56.775	53.915	53.713	52.605	52.141	52.004	49.043	50.100	49.412	47.689	48.764	46.835	33.051	35.436		33.876	35.054	32.994	33.693	34.230		34.940	34.007	34.177
40.000	50.768	49.275	49.242	48.494	48.151	47.822	45.828	45.951	46.074	45.668	45.798	44.422	32.023	33.740		33.407	33.486	30.710	32.385	32.733		34.229	31.643	31.254
41.000	47.815	46.930	45.948	46.026	46.295	45.482	44.116	44.279	44.056	44.394	44.512	43.128	32.463	32.819		33.301	33.899	31.930	32.425	32.601		34.383	31.282	31.221
42.000	46.453	45.644	44.187	44.998	45.583	44.280	43.856	43.788	43.534	44.756	44.589	43.536	35.693	35.434		35.263	35.403	34.271	34.723	34.257		36.338	33.405	32.684
43.000	45.663	45.098	43.788	44.825	45.295	43.974	44.285	44.093	43.691	45.892	45.551	44.998	38.784	38.540		38.580	38.770	36.219	37.369	38.116		40.064	36.132	35.556
44.000	45.643	45.914	44.756	45.374	45.963	44.584	45.923	45.753	44.673	47.836	47.057	46.918	41.526	41.173		41.607	42.347	39.606	41.103	41.766		43.755	39.698	39.398
45.000	46.776	47.691	46.520	47.040	46.959	46.640	48.153	47.910	47.300	50.408	49.679	49.599	46.932	46.002		46.499	46.643	44.249	46.819	46.215		47.772	44.496	43.313
46.000	48.721	49.884	48.386	49.008	49.523	48.659	50.880	50.499	49.853	53.731	52.704	52.927	51.994	51.389		52.391	52.855	50.248	52.327	50.920		53.448	50.424	48.584
47.000	51.433	52.192	50.974	51.508	51.949	50.994	54.131	53.632	52.824	57.121	55.950	56.477	57.213	57.194		57.961	58.619	56.689	57.327	56.158		59.583	55.890	55.244
48.000	53.687	54.554	53.971	54.512	54.566	54.041	57.406	56.902	56.440	60.758	59.583	60.510	62.945	61.723		63.118	62.979	60.841	62.269	62.210		64.757	61.006	60.657
49.000	56.829	57.220	56.861	57.867	57.476	57.111	60.910	60.259	60.404	64.687	63.437	64.390	67.923	65.948		67.728	67.504	65.696	67.230	67.257		69.429	65.626	65.413
50.000	59.974	60.627	59.925	60.450	60.617	59.864	63.994	63.548	63.145	67.758	67.149	68.032	71.489	70.698		71.748	71.272	71.021	70.849	70.598		73.185	70.310	68.739
51.000	62.931	63.752	63.040	63.016	64.319	62.677	66.193	66.421	66.649	71.306	69.961	70.927	74.314	74.097		73.989	74.487	72.241	73.455	73.295		76.111	73.890	72.268
52.000	66.251	66.502	65.910	65.989	67.306	65.766	68.620	69.155	69.576	74.106	72.266	72.827	75.168	74.760		74.020	75.512	73.671	74.800	74.370		76.737	75.323	74.547
53.000	68.990	68.782	67.861	68.362	69.021	68.024	70.610	71.419	71.404	74.908	74.239	73.832	74.188	72.938		73.693	74.267	73.543	73.037	73.391		75.322	75.033	74.339
54.000	71.303	70.429	70.090	70.182	70.997	69.370	72.029	72.396	72.888	74.565	74.938	73.951	71.597	70.999		71.781	72.108	71.040	71.321	71.479		74.011	73.709	72.299
55.000	72.944	71.829	71.002	70.956	72.850	70.689	72.329	72.350	73.031	74.287	74.679	73.318	68.176	68.261		68.563	69.065	67.920	68.771	68.377		70.374	70.658	69.983
56.000	74.158	72.323	71.157	71.345	73.910	71.359	71.706	71.550	72.287	73.127	73.335	71.352	65.790	64.766		64.239	66.251	64.875	64.699	65.171		66.206	66.788	66.495
57.000	74.169	72.163	71.242	70.652	72.558	70.742	70.131	70.468	70.863	70.389	71.111	68.797	60.253	60.865		60.747	62.076	60.645	60.139	61.943		62.762	62.048	62.869
58.000	73.252	70.706	69.790	69.814	71.059	69.748	67.767	68.264	68.739	67.908	68.267	66.000	55.980	57.447		57.124	57.689	56.715	56.095	57.555		58.148	57.772	58.095
59.000	71.523	69.303	68.006	68.494	69.434	67.983	65.533	65.858	66.575	64.865	65.247	63.534	53.072	54.898		53.351	54.434	52.530	52.882	52.975		53.747	53.997	53.667
60.000	68.828	67.152	65.782	66.413	67.153	66.179	63.153	63.795	63.862	62.056	62.612	61.464	50.109	51.956		49.704	51.321	49.908	49.400	50.667		50.843	50.820	50.195
61.000	66.203	64.860	63.665	63.857	64.172	63.586	60.664	61.184	60.819	59.542	60.272	58.628	47.636	48.894		47.030	48.795	46.839	46.809	48.499		48.815	47.920	47.748
62.000	63.983	62.658	61.537	61.830	61.464	61.210	58.680	59.539	58.687	57.859	58.111	56.643	45.780	47.634		45.300	47.343	45.562	45.125	46.635		47.398	46.086	45.982
63.000	61.937	60.887	59.758	60.140	59.537	59.095	57.292	57.614	56.644	56.470	56.621	55.648	45.278	46.870		45.293	46.898	45.719	44.672	46.015		46.908	45.333	45.441
64.000	59.575	59.438	58.220	58.690	58.197	57.530	56.317	56.406	55.610	55.692	55.919	55.319	47.719	49.228		46.507	47.069	45.400	46.057	47.055		47.788	44.869	45.605
65.000	57.759	57.545	57.015	57.145	57.152	56.412	55.089	56.187	54.675	55.651	55.616	55.121	49.106	49.260		47.482	47.744	46.096	47.622	48.116		48.753	45.572	45.844
66.000	56.613	56.801	56.084	56.215	56.332	55.645	54.799	55.656	54.240	56.238	55.799	55.273	48.503	48.665		48.669	49.138	47.701	48.840	49.015		49.523	47.291	47.179
67.000	56.576	56.323	56.049	56.768	55.513	55.526	55.537	55.850	55.054	57.048	56.709	56.199	49.956	50.537		51.258	51.021	50.178	50.616	50.348		51.640	49.719	49.112
68.000	56.634	56.583	56.222	56.802	55.842	55.563	55.846	56.596	56.058	58.405	57.544	57.346	52.861	52.810		53.783	53.965	53.315	52.725	52.426		54.548	51.979	50.952
69.000	57.267	57.223	56.326	56.812	56.569	56.313	57.008	57.292	57.092	59.895	59.095	58.634	56.216	55.188		55.847	56.591	55.625	56.150	55.624		57.219	54.839	53.622
70.000	57.953	57.713	57.383	57.469	57.113	56.864	58.844	58.596	58.301	61.896	60.769	60.453	58.909	57.809		58.625	58.918	57.346	59.270	58.044		60.103	58.225	57.126
71.000	58.549	58.701	57.973	58.633	58.197	58.140	60.211	60.277	59.899	63.650	62.924	62.073	60.827	60.253		61.558	62.464	59.503	60.556	60.399		63.306	60.640	59.826
72.000	60.143	59.899	59.296	59.780	60.023	59.510	61.409	61.624	61.875	64.877	64.378	63.819	62.976	62.514		64.368	63.638	61.676	62.417	63.095		64.798	63.112	62.355
73.000	61.750	61.208	60.965	61.162	61.730	60.621	63.018	62.954	63.616	66.369	66.006	65.571	64.395	63.787		66.497	65.456	63.703	64.225	64.386		66.494	64.934	64.335
74.000	62.764	62.612	62.468	62.607	63.421	62.387	64.749	64.452	65.050	67.492	67.819	67.217	66.031	65.306		66.313	66.767	64.834	65.143	65.573		67.216	65.915	65.868
75.000	64.154	63.651	63.393	63.931	65.043	64.106	65.985	65.804	66.229	68.563	68.447	68.179	66.531	65.735		65.884	66.938	64.407	65.546	66.438		67.085	65.676	65.391
76.000	65.702	65.067	64.130	65.015	66.040	64.680	66.400	66.882	67.255	68.678	68.666	68.329	65.407	66.036		64.693	66.246	63.933	64.795	65.818		66.764	65.599	64.360
77.000	66.080	65.971	64.302	65.607	66.636	65.523	67.119	67.442	67.617	68.653	68.484	67.874	64.012	64.927		63.744	64.685	63.320	62.862	64.230		65.729	63.582	63.561
78.000	66.673	66.447	65.376	65.721	67.550	66.158	66.963	67.105	67.700	68.325	67.722	67.337	62.705	63.074		61.676	62.971	62.625	61.525	62.627		63.638	62.486	62.348
79.000	67.246	67.009	65.719	66.465	67.893	66.314	66.565	66.840	67.172	67.499	67.151	66.909	60.333	61.364		59.772	61.326	60.894	60.072	60.993		62.094	61.795	60.475
80.000	67.628	67.158	65.624	66.988	67.848	66.153	65.966	66.595	66.397	66.352	66.650	65.481	57.800	59.246		58.093	59.806	58.805	57.837	58.787		60.582	60.013	59.592
81.000	67.858	66.774	65.635	66.292	67.386	65.708	65.123	65.403	65.250	64.903	65.622	64.103	56.144	57.550		56.022	57.516	57.118	55.909	57.113		58.209	57.191	57.343
82.000	67.327	66.088	65.075	65.386	66.624	64.762	63.877	64.104	63.731	63.719	64.265	62.996	54.606	55.939		54.517	55.363	54.941	54.437	55.653		55.756	54.876	54.834
83.000	65.880	65.236	64.159	64.545	65.018	63.921	62.402	63.399	62.683	62.664	63.009	61.715	53.343	54.508		53.022	54.020	52.936	52.551	53.465		54.318	52.933	53.566
84.000	65.311	64.168	63.003	63.428	63.470	62.618	61.547	61.972	61.319	62.299	61.877	60.477	51.990	53.126		52.020	53.392	52.009	51.904	52.336		53.404	51.844	52.804
85.000	64.534	63.100	62.346	62.015	62.780	61.559	60.527	60.741	60.101	60.980	60.936	59.310	51.752	52.526		51.051	52.204	51.342	51.271	52.579		53.093	51.279	52.498
86.000	63.811	62.694	61.559	61.520	61.766	61.049	59.811	60.148	59.342	60.127	60.208	59.058	51.517	52.494		51.349	52.397	51.564	51.049	52.373		52.870	51.743	51.369
87.000	62.428	61.392	60.777	60.617	60.520	60.111	59.224	59.401	58.891	60.063	59.778	58.995	51.886	52.453		51.381	52.376	51.668	51.283	52.214		53.258	51.584	50.744
88.000	61.593	60.133	60.264	59.888	59.905	59.363	58.832	59.097	58.472	59.910	60.041	58.836	51.675	53.381		52.077	52.844	51.976	51.715	51.938		53.334	51.286	51.623
89.000	61.210	60.156	59.891	59.693	59.259	59.153	58.887	59.043	58.396	59.899	60.269	59.169	52.832	53.972		53.217	53.922	52.785	52.077	53.304		54.027	52.287	52.507
90.000	60.510	59.788	59.058	58.987	59.140	59.129	59.055	59.073	58.612	60.214	60.459	59.772	53.831	54.550		54.878	55.227	53.521	54.097	54.345		55.181	53.783	52.970
91.000	60.059	59.646	59.231	58.926	59.103	59.096	59.147	59.271	59.500	61.639	60.664	60.450	55.061	55.767		56.199	56.042	54.714	56.303	55.975		57.005	54.933	54.339
92.000	60.292	59.590	59.467	59.585	59.484	58.961	59.594	59.898	59.870	62.394	61.276	61.046	56.953	56.770		57.348	57.894	56.059	56.894	57.455		57.873	56.156	55.729
93.000	60.084	59.972	59.477	59.878	59.860	59.098	60.134	60.495	60.508	62.503	62.013	61.617	58.266	57.733		58.798	58.943	57.063	58.068	59.385		59.269	57.225	56.831
94.000	60.210	60.639	59.928	60.293	60.403	59.547	60.886	61.298	61.524	63.136	63.051	62.580	59.738	59.228		59.533	59.455	58.307	59.475	60.561		60.797	58.847	57.859
95.000	60.744	60.904	60.093	61.184	61.155	60.503	61.623	61.948	62.863	63.928	63.875	63.514	61.270	60.856		60.340	61.395	59.311	60.165	61.048		61.998	60.217	59.270
96.000	61.649	61.942	60.668	61.998	61.974	61.236	62.349	62.627	63.206	64.563	64.648	64.004	61.526	61.075		61.380	62.512	59.819	60.698	61.161		63.764	60.950	59.959
97.000	62.389	62.827	61.346	62.692	62.724	61.961	63.302	63.190	63.802	65.256	65.263	64.278	61.938	61.652		61.777	62.741	60.106	61.057	61.481		63.395	62.251	61.276
98.000	63.450	63.036	62.061	63.351	63.669	62.888	63.832	64.092	64.125	65.946	65.756	65.082	62.133	61.966		61.767	62.968	60.150	61.360	61.484		63.337	63.767	61.933
99.000	64.275	63.469	63.155	63.750	64.348	63.345	64.127	64.675	64.511	66.052	66.026	65.286	62.159	61.660		61.947	62.859	60.511	60.992	61.208		62.484	61.463	60.316
100.000	64.310	64.114	63.316	63.801	64.678	63.824	64.489	64.767	64.772	66.164	65.630	64.953	61.424	60.893		60.726	61.799	59.601	60.318	60.953		62.095	60.661	60.033
101.000	64.905	64.492	63.391	63.993	65.294	64.079	64.623	65.205	64.823	66.168	65.451	64.694	59.859	60.760		59.880	61.068	58.869	59.015	59.547		61.677	59.876	59.762
102.000	65.557	65.260	63.991	64.102	65.598	64.277	64.397	64.864	64.191	65.332	65.071	64.459	58.420	59.471		58.639	60.156	58.979	57.962	58.649		60.883	58.867	58.838
103.000	65.769	65.572	64.312	64.142	65.092	64.103	63.922	64.159	63.845	64.725	64.881	64.095	57.741	58.078		57.409	58.419	57.850	57.211	57.125		59.278	57.642	57.602
104.000	65.822	65.166	63.813	64.159	64.939	63.865	63.708	63.675	63.546	64.320	64.135	63.613	56.601	57.180		56.960	57.554	56.311	56.213	56.440		58.379	56.597	56.061
105.000	65.129	64.176	63.301	63.775	64.254	63.139	62.758	62.992	62.716	63.651	63.495	62.404	55.078	56.118		55.612	56.391	55.120	54.778	55.582		56.956	55.774	55.294
106.000	64.506	63.838	63.016	63.143	63.459	62.704	62.058	62.374	62.165	63.227	63.129	61.725	54.322	55.836		54.741	55.138	53.998	53.886	55.005		56.047	54.473	54.370
107.000	64.189	63.493	62.654	62.872	63.146	62.112	61.512	61.804	61.579	62.740	62.128	61.425	54.335	55.073		54.486	55.073	54.427	53.787	54.173		56.203	53.816	53.907
108.000	63.890	62.916	61.791	62.134	62.599	61.618	61.330	61.167	60.788	61.901	61.756	60.838	53.987	54.550		53.616	54.337	54.396	53.547	53.655		55.375	53.801	53.833
109.000	63.372	62.628	61.817	61.940	62.284	61.344	60.666	60.950	60.392	61.600	61.575	60.726	53.847	54.459		53.612	54.098	53.226	53.869	53.469		55.067	53.982	53.987
110.000	63.178	62.254	61.317	61.653	61.581	60.693	60.556	60.651	60.374	61.348	61.507	60.535	54.068	54.489		53.522	54.785	53.064	53.974	53.926		55.417	52.763	54.337
111.000	62.214	61.772	60.686	61.110	61.094	60.401	60.427	60.578	60.289	61.591	61.474	60.373	53.849	54.548		53.522	54.784	53.218	54.208	53.882		55.472	53.790	54.199
112.000	61.883	61.088	60.357	60.840	60.960	59.944	60.238	60.922	60.407	61.727	61.575	60.584	54.229	54.857		54.705	55.184	53.790	54.470	54.238		55.716	54.360	55.097
113.000	62.171	61.234	60.674	60.718	60.921	59.876	60.308	61.006	60.448	62.056	61.907	61.023	56.141	55.587		55.940	55.411	54.013	55.746	55.198		56.478	55.173	55.454
114.000	62.165	61.068	60.785	60.818	60.534	60.173	60.473	60.791	60.562	62.289	61.998	61.569	56.947	56.579		56.901	56.902	54.920	56.340	56.351		57.716	55.908	55.499
115.000	61.961	60.897	60.398	60.887	60.815	60.280	60.660	61.269	60.982	62.320	62.460	61.807	56.554	57.373		57.471	58.260	55.379	56.460	56.724		58.204	56.980	56.022
116.000	61.441	60.901	60.835	61.330	61.387	60.571	61.241	61.588	61.353	62.953	62.932	62.351	57.126	57.633		58.110	58.475	56.131	56.903	57.633		59.230	58.255	56.249
117.000	61.716	61.279	60.846	61.333	61.812	60.890	61.859	61.788	61.605	63.864	63.221	62.876	58.417	58.853		58.374	59.001	56.307	57.529	57.991		59.858	58.673	57.172
118.000	61.811	61.415	60.745	61.696	61.749	61.565	62.243	62.292	62.042	63.820	63.415	63.286	59.176	58.727		58.937	59.776	57.214	58.293	58.887		60.479	59.442	57.752
119.000	62.384	62.038	61.069	61.691	62.085	61.745	62.434	62.727	62.416	64.097	64.102	63.420	59.180	59.069		59.509	59.821	58.464	59.089	59.589		60.523	59.554	57.762
120.000	62.825	62.517	61.487	62.149	62.818	61.822	62.217	63.201	62.739	64.381	64.459	63.774	59.388	59.294		59.412	59.993	58.483	59.208	59.797		60.764	58.996	58.120
121.000	63.196	62.662	61.983	62.437	63.215	62.103	62.661	63.195	63.162	64.608	64.296	63.920	60.030	59.239		59.461	60.253	58.497	58.986	59.346		61.190	58.728	58.479
122.000	62.970	63.136	62.016	62.580	63.376	62.272	62.779	63.065	63.246	64.507	64.031	63.525	59.516	58.802		58.888	59.920	57.916	58.325	59.219		60.291	58.728	58.207
123.000	63.433	63.449	62.315	62.538	63.629	62.500	62.904	63.031	63.151	64.463	64.279	63.466	58.513	58.959		58.152	59.713	58.353	57.779	59.005		59.462	58.329	58.363
124.000	63.972	63.544	62.790	63.689	63.950	62.860	63.181	63.493	63.284	64.556	64.628	63.567	58.373	58.669		58.288	59.688	58.462	58.161	58.644		59.987	58.069	58.662
125.000	64.335	64.177	63.001	63.571	64.053	63.138	63.071	63.866	63.761	64.362	64.319	63.526	57.835	58.355		57.718	59.120	57.875	57.773	58.607		59.959	58.171	57.837
126.000	64.526	64.319	62.967	62.992	64.109	63.203	62.748	63.446	63.626	64.486	64.369	63.395	57.749	58.235		57.336	57.882	57.857	57.316	58.100		59.229	57.876	57.309
127.000	64.226	63.878	62.910	63.073	63.825	63.166	62.782	63.137	63.165	64.102	63.715	63.058	57.315	58.252		57.073	57.842	57.561	56.815	57.424		58.447	57.112	57.374
128.000	64.825	63.717	62.869	63.161	63.707	63.039	62.553	62.844	62.893	63.777	63.449	62.738	57.165	57.527		56.531	57.361	57.329	56.543	56.589		58.116	56.932	56.927
129.000	64.171	63.300	62.494	62.797	63.020	62.549	62.100	61.882	62.039	62.777	62.908	61.782	55.134	56.337		55.973	56.301	55.096	55.778	55.735		56.899	56.030	55.847
130.000	63.740	62.983	61.708	62.399	62.604	61.703	61.802	61.304	61.410	62.541	62.736	61.525	54.526	55.939		55.375	55.568	54.846	54.823	55.103		56.272	54.914	54.821
131.000	63.695	63.024	62.045	62.329	62.822	61.477	61.578	61.526	61.321	62.603	62.865	61.615	55.124	55.855		55.259	55.685	55.127	54.807	55.175		57.366	55.054	54.764
132.000	63.583	62.888	62.037	62.001	62.463	61.381	61.462	61.732	61.049	62.454	62.453	61.283	54.809	56.114		55.513	56.214	54.658	54.458	55.277		57.122	55.070	54.570
133.000	63.306	62.637	61.750	62.079	62.185	61.400	61.235	61.631	61.153	62.466	62.201	61.169	55.869	55.889		55.723	56.227	54.925	54.881	55.622		56.660	55.087	54.952
134.000	62.995	62.176	61.898	61.773	61.629	60.778	61.126	61.268	61.139	62.390	62.095	61.433	55.743	55.910		55.634	56.360	55.506	55.390	55.800		56.980	55.550	55.365
135.000	62.515	61.617	61.573	61.578	61.749	60.565	60.993	61.563	61.065	62.465	62.300	61.678	55.449	56.010		55.627	56.390	55.406	55.614	55.682		57.443	55.266	55.350
136.000	62.862	61.570	61.145	61.613	61.764	60.652	61.005	61.788	61.080	62.482	62.737	61.538	56.519	55.925		56.221	57.328	55.178	55.843	55.971		57.823	55.686	55.491
137.000	62.301	61.999	60.998	61.683	61.754	60.631	61.186	61.556	61.134	62.969	62.835	62.153	56.516	56.708		56.831	57.402	54.925	55.842	56.204		57.774	56.075	56.033
138.000	62.325	61.983	60.879	61.422	61.619	60.715	61.331	61.525	61.328	62.970	62.922	62.191	56.797	56.978		57.141	57.558	55.436	55.906	57.293		58.352	56.572	56.208
139.000	62.706	62.067	61.151	61.551	61.807	60.980	61.574	61.971	61.584	63.416	62.856	62.139	57.524	57.949		57.511	58.530	56.007	56.975	57.748		58.839	57.339	56.298
140.000	62.854	61.795	61.240	61.590	61.869	61.167	61.751	62.024	62.180	63.601	63.248	62.563	57.626	58.684		57.816	58.615	56.621	57.694	57.596		59.625	57.492	57.325
141.000	62.758	62.060	61.193	61.746	61.911	61.539	61.743	62.251	62.344	63.676	63.289	63.154	58.148	58.850		57.887	59.141	57.223	57.592	58.311		60.122	57.552	57.469
142.000	62.822	62.229	61.580	62.328	62.442	61.803	62.266	62.535	62.403	63.772	63.630	63.460	58.882	58.610		58.093	59.467	57.183	57.721	58.452		59.844	58.229	58.010
143.000	62.925	62.118	61.526	62.286	62.802	61.825	62.583	62.491	62.395	63.849	63.794	63.370	58.473	58.416		58.128	59.790	57.612	57.894	58.538		59.815	58.642	58.095
144.000	62.741	62.561	61.561	62.207	62.875	61.904	62.576	62.636	62.737	64.242	63.991	63.336	57.586	58.674		58.399	59.545	58.162	58.437	59.113		59.969	58.114	57.842
145.000	62.858	62.974	62.218	62.304	63.034	62.266	62.777	62.910	62.874	64.164	64.085	63.176	58.379	59.002		58.890	59.269	57.974	58.697	58.948		59.904	58.138	58.111
146.000	63.165	62.973	61.855	62.581	63.162	62.258	62.689	62.905	62.758	64.012	63.927	62.860	58.455	59.175		58.087	59.061	58.131	57.560	58.392		59.653	58.238	57.405
147.000	63.185	62.957	61.973	62.400	63.131	62.089	62.191	62.732	62.740	63.841	63.660	62.614	58.204	57.789		57.718	58.148	57.329	57.297	58.225		58.427	57.670	56.585
148.000	63.537	63.138	62.500	62.785	63.339	62.440	62.341	62.984	62.776	63.960	63.626	62.949	57.904	58.113		57.528	58.414	57.005	57.431	58.161		58.492	57.623	57.273
149.000	63.744	63.273	62.720	63.093	63.243	62.416	62.736	62.888	62.648	64.193	63.816	62.752	57.467	58.290		57.768	58.352	57.446	57.412	57.993		58.842	58.414	57.664
150.000	63.657	63.249	62.376	62.355	63.494	62.199	62.502	62.673	62.643	63.736	63.710	62.713	57.484	57.569		57.324	57.376	57.319	56.626	56.924		58.365	57.547	57.215
151.000	63.821	63.237	62.436	62.581	63.298	62.402	62.017	62.286	62.575	63.290	63.289	62.747	57.392	57.062		56.664	57.039	56.492	55.982	56.469		57.853	56.202	56.643
152.000	63.977	63.314	62.175	62.539	63.250	62.368	61.798	62.277	62.004	63.316	63.023	62.234	56.612	56.973		56.625	56.794	55.991	56.131	56.438		58.099	56.622	55.694
153.000	63.898	63.153	62.072	62.362	63.085	62.113	61.895	62.445	61.887	63.421	63.285	62.182	56.200	56.830		56.126	57.138	55.872	56.134	56.302		57.906	56.578	55.709
154.000	63.843	63.203	62.233	62.188	62.677	61.998	61.927	62.181	61.804	63.060	63.077	62.057	55.732	56.923		55.745	56.747	55.600	55.736	56.312		57.669	56.379	55.799
155.000	63.948	63.038	62.106	62.619	62.943	61.841	61.848	61.927	61.866	62.914	62.737	61.951	55.865	56.735		55.903	56.681	55.632	55.615	56.265		57.590	55.874	55.757
156.000	63.212	62.762	61.709	62.240	62.209	61.512	61.631	61.651	61.400	62.743	62.491	61.756	55.620	56.243		55.851	56.307	55.142	55.346	55.808		57.418	55.483	55.733
157.000	62.581	62.470	61.517	61.799	61.837	61.554	61.530	61.547	61.329	62.862	62.432	61.789	55.430	56.255		55.425	56.464	54.960	55.643	55.648		57.431	55.511	55.240
158.000	62.937	62.243	61.677	61.610	62.083	61.477	61.602	61.737	61.478	63.052	62.686	61.989	55.601	57.065		56.008	57.184	55.469	56.142	56.358		57.885	55.953	56.015
159.000	62.881	62.146	61.459	61.890	62.068	61.402	61.722	61.767	61.629	62.796	62.910	62.045	56.128	57.061		56.691	57.233	54.972	56.126	56.596		58.040	56.375	56.024
160.000	62.740	62.088	61.253	62.118	62.066	61.435	61.233	61.794	61.635	63.130	62.786	62.079	56.504	56.999		56.751	57.556	55.326	56.081	56.499		58.101	56.651	55.939
161.000	62.670	61.881	61.382	61.934	62.173	61.503	61.477	61.926	61.602	62.957	62.775	62.282	57.007	57.402		57.143	58.132	55.860	56.695	57.115		58.215	56.664	56.313
162.000	62.861	62.131	61.378	61.879	62.044	61.358	61.585	61.948	61.627	63.083	62.996	62.397	57.477	57.152		57.620	59.179	56.715	57.077	57.361		58.392	56.828	56.452
163.000	62.782	62.049	61.603	61.706	62.128	61.340	61.708	62.215	61.864	63.219	63.274	62.449	57.546	56.714		57.838	59.248	56.911	56.972	57.340		58.790	57.116	57.075
164.000	62.878	62.204	61.870	61.633	62.234	61.627	61.929	62.353	62.167	63.222	63.268	62.519	57.684	58.004		58.133	58.444	56.940	57.233	57.547		59.092	57.365	57.398
165.000	63.080	62.400	61.856	61.941	62.304	61.697	61.830	62.360	62.176	63.422	63.627	62.850	57.477	58.405		58.177	58.760	57.647	57.259	58.224		59.150	57.470	56.799
166.000	62.975	62.656	61.682	61.986	62.503	61.462	61.600	62.287	62.483	63.794	63.696	62.974	58.468	58.832		57.727	59.116	57.683	57.038	58.313		59.505	57.808	57.102
167.000	63.167	63.020	61.482	62.322	62.957	61.689	61.916	62.435	62.698	63.930	63.858	63.042	58.663	58.775		57.767	58.720	57.589	57.460	58.451		59.752	58.431	57.561
168.000	63.031	62.696	61.593	62.675	62.781	62.007	62.410	62.451	62.674	63.973	63.881	63.220	58.449	58.452		58.245	58.561	57.600	57.404	58.298		59.507	57.572	57.717
169.000	63.234	62.812	61.810	62.690	62.942	61.988	62.804	62.782	62.589	63.848	63.787	62.884	57.816	58.415		58.104	58.996	57.884	57.222	58.034		59.255	57.634	57.303
170.000	63.422	62.978	61.943	62.730	63.052	62.106	63.033	63.002	62.708	63.821	63.676	62.805	57.738	58.244		57.760	58.247	57.220	57.205	58.245		58.744	58.058	57.588
171.000
172.000
173.000
174.000
175.000
176.000
177.000
178.000
179.000
180.000
181.000
182.000
183.000
