# Supplementary material for: Intracellular potassium levels orchestrate circadian rhythmicity and cell division
Source: Nat Commun. 2026 May 22;17:6738. doi: 10.1038/s41467-026-73351-2 (PMC13385874; doi:10.1038/s41467-026-73351-2)
Supplement: Supplementary file 8 — Source Data [file 41467_2026_73351_MOESM8_ESM.zip › Source data/2g.txt]

Time, hrs	NaCl 9pm	NaCl 9pm	NaCl 9pm	CsCl 9pm	CsCl 9pm	CsCl 9pm	KCl 9pm	KCl 9pm	KCl 9pm	untreated 9pm	untreated 9pm	untreated 9pm	NaCl 9am	NaCl 9am	NaCl 9am	CsCl 9am	CsCl 9am	CsCl 9am	KCl 9am	KCl 9am	KCl 9am	untreated 9am	untreated 9am	untreated 9am
12.00	-150.69381000	-160.53532000	-159.91520000	-160.17835000	-148.74523000	-178.48809000	-158.22610000	-171.17537000	-169.91697000	-156.91605000	-135.72659000	-157.81046000	-156.72940000	-149.30837000	-125.27954000	-171.85811000	-155.66373000	-131.84266000	-179.64444000	-151.00068000	-124.15360000	-153.44795000	-123.58784000	-122.88237000
12.25	-194.19126000	-208.69021000	-214.13340000	-214.49922000	-208.32019000	-236.10732000	-202.42119000	-233.84598000	-225.52468000	-206.34707000	-190.42054000	-202.80513000	-207.13587000	-195.05268000	-171.97588000	-224.38391000	-206.29326000	-173.21104000	-232.04773000	-201.90940000	-174.74396000	-203.92840000	-175.10581000	-165.07254000
12.50	-229.84693000	-251.45273000	-251.48780000	-266.31860000	-273.72672000	-281.35864000	-253.64998000	-283.12619000	-281.31226000	-253.56682000	-228.45770000	-250.74800000	-250.55296000	-244.11231000	-205.95284000	-272.65628000	-258.54904000	-223.53914000	-279.55656000	-248.14208000	-211.46063000	-242.85404000	-212.45205000	-201.32491000
12.75	-281.32554000	-298.36616000	-293.83348000	-311.14563000	-316.03101000	-329.31096000	-307.53695000	-326.88094000	-324.95005000	-296.09011000	-273.45929000	-296.51037000	-290.65213000	-284.86842000	-243.46673000	-325.03243000	-286.99957000	-261.97059000	-326.52243000	-290.44027000	-251.22267000	-290.80670000	-255.45775000	-242.59254000
13.00	-320.43431000	-342.66552000	-338.51253000	-345.98709000	-359.87718000	-384.41016000	-350.58744000	-376.66710000	-380.91329000	-339.61789000	-320.17885000	-346.18573000	-342.24199000	-326.59543000	-288.87884000	-369.78428000	-331.94657000	-306.22459000	-370.63710000	-336.23623000	-291.70953000	-335.81755000	-299.33980000	-282.32922000
13.25	-359.90022000	-380.27294000	-380.74848000	-385.72253000	-401.26424000	-427.13270000	-389.44555000	-422.34798000	-430.80301000	-372.03134000	-362.33790000	-380.26142000	-385.77253000	-361.77269000	-323.34920000	-409.61590000	-378.82761000	-342.30267000	-416.75718000	-378.22627000	-327.38848000	-370.29723000	-335.62045000	-311.67699000
13.50	-393.45824000	-417.98329000	-412.86953000	-427.72407000	-434.39376000	-464.58451000	-424.01597000	-473.40844000	-472.22943000	-402.50572000	-404.16887000	-420.22152000	-413.45896000	-393.79594000	-351.25197000	-444.47613000	-408.06996000	-368.58022000	-462.57961000	-414.03960000	-353.82509000	-403.69919000	-364.29753000	-340.00847000
13.75	-419.54624000	-445.67464000	-449.22512000	-458.05846000	-462.38059000	-503.45238000	-457.10432000	-506.42396000	-499.70252000	-433.76261000	-437.35981000	-455.94424000	-434.55456000	-422.65302000	-374.58904000	-471.50766000	-437.12212000	-389.47604000	-489.80221000	-447.39806000	-379.35159000	-432.63456000	-392.87865000	-360.99056000
14.00	-441.62819000	-462.14494000	-472.20374000	-474.81707000	-485.83427000	-530.52936000	-483.49513000	-534.24872000	-523.31863000	-457.63191000	-458.17944000	-473.25960000	-459.32431000	-445.88825000	-395.25163000	-497.88355000	-460.29366000	-410.30445000	-511.81915000	-471.52556000	-398.31886000	-450.73332000	-417.50922000	-376.68488000
14.25	-455.16710000	-482.76565000	-496.03791000	-499.85726000	-512.83126000	-545.15547000	-506.22725000	-549.69624000	-549.74043000	-477.60701000	-482.24695000	-489.80942000	-482.63326000	-465.52326000	-405.79833000	-516.98396000	-483.89648000	-431.99676000	-530.46410000	-489.23285000	-419.64284000	-470.21461000	-435.42879000	-398.24705000
14.50	-463.34334000	-502.26636000	-505.69463000	-513.17029000	-531.31186000	-549.54353000	-509.37127000	-559.62158000	-566.87870000	-497.14823000	-489.03875000	-501.95757000	-493.95507000	-473.61468000	-420.45291000	-531.75246000	-497.32782000	-445.25537000	-545.47561000	-503.48852000	-430.95475000	-486.25592000	-446.10524000	-411.09382000
14.75	-473.07701000	-512.06958000	-513.10640000	-519.46405000	-530.46118000	-561.34757000	-516.16342000	-569.76829000	-564.01118000	-499.60557000	-498.99269000	-512.09326000	-499.65664000	-482.17680000	-431.54413000	-547.08297000	-507.95994000	-445.84177000	-553.13945000	-513.93028000	-434.11041000	-493.17932000	-449.80816000	-417.73138000
15.00	-485.75029000	-521.21247000	-519.51126000	-531.76261000	-538.48570000	-574.50854000	-532.99650000	-579.51438000	-577.16297000	-510.48194000	-511.67433000	-527.62254000	-510.31902000	-496.94455000	-443.01398000	-556.41425000	-519.53255000	-458.69524000	-566.59836000	-520.46848000	-446.86408000	-504.56031000	-463.03984000	-430.37899000
15.25	-488.26036000	-527.13601000	-523.17677000	-542.25488000	-547.71525000	-581.03508000	-535.51340000	-592.70685000	-591.58025000	-514.90533000	-520.62414000	-527.22716000	-513.05166000	-500.35993000	-445.58492000	-563.47105000	-520.35503000	-466.21511000	-570.24720000	-529.15189000	-451.28403000	-507.26850000	-473.65456000	-435.48304000
15.50	-484.46842000	-527.26492000	-526.07493000	-543.19457000	-547.21010000	-584.52418000	-539.63299000	-592.65672000	-590.48460000	-516.63897000	-521.35270000	-530.56032000	-511.71185000	-495.11417000	-448.32173000	-560.82782000	-521.10325000	-467.16356000	-574.10200000	-528.26271000	-451.78315000	-506.89641000	-476.33440000	-436.00967000
15.75	-486.74550000	-527.13734000	-526.81266000	-540.82488000	-549.28401000	-581.25406000	-541.87193000	-590.91250000	-592.62241000	-512.89963000	-520.87860000	-531.56932000	-516.64196000	-502.62625000	-443.74921000	-557.59074000	-521.22120000	-471.54410000	-577.48595000	-525.88715000	-456.22085000	-508.16381000	-473.20199000	-434.79749000
16.00	-486.36398000	-523.65313000	-524.25502000	-538.84200000	-551.89913000	-578.78249000	-537.97827000	-594.23431000	-592.53894000	-509.33122000	-518.79460000	-531.21713000	-517.47907000	-501.45779000	-446.46569000	-563.15308000	-520.71193000	-469.63700000	-577.17790000	-528.45459000	-454.78514000	-508.94307000	-471.91546000	-433.33574000
16.25	-483.09995000	-522.95736000	-520.98444000	-535.31186000	-541.11315000	-578.01503000	-533.46691000	-589.16824000	-589.03664000	-509.05364000	-519.68361000	-525.84293000	-513.75466000	-493.57938000	-446.19663000	-559.58392000	-516.73886000	-465.87708000	-568.56488000	-526.88642000	-450.97009000	-503.13497000	-467.51452000	-427.66552000
16.50	-478.24209000	-518.93807000	-517.19395000	-531.66199000	-544.28405000	-571.12680000	-534.52907000	-586.85613000	-577.26461000	-509.07156000	-513.66913000	-520.72718000	-509.55151000	-492.38868000	-437.00103000	-554.51828000	-510.77270000	-458.05108000	-560.99718000	-521.31446000	-445.52720000	-495.45099000	-460.99234000	-424.03661000
16.75	-475.26416000	-511.35179000	-515.85179000	-524.52411000	-538.49068000	-562.56177000	-528.25900000	-579.99888000	-572.16785000	-504.19022000	-510.28176000	-513.20279000	-502.75483000	-486.11858000	-430.92245000	-546.98528000	-504.27401000	-455.13098000	-553.42794000	-517.44921000	-443.47126000	-490.58093000	-460.51473000	-418.80478000
17.00	-472.85483000	-503.46464000	-510.95525000	-516.04538000	-529.73550000	-557.77490000	-515.57394000	-568.10981000	-570.92071000	-492.59667000	-505.54567000	-505.39398000	-493.31906000	-480.81319000	-432.60061000	-537.04956000	-496.47804000	-450.11103000	-549.87820000	-510.99967000	-436.63260000	-488.99275000	-455.77667000	-414.91982000
17.25	-459.29670000	-492.73929000	-498.08672000	-513.43485000	-521.41492000	-549.03691000	-507.02736000	-562.00879000	-559.77129000	-484.20468000	-499.26850000	-498.70956000	-488.75298000	-476.05355000	-424.98038000	-526.66783000	-491.21206000	-441.72796000	-539.08523000	-499.85178000	-432.08108000	-482.26067000	-450.67771000	-412.31140000
17.50	-452.62496000	-484.33511000	-486.98181000	-503.88149000	-512.19959000	-536.73227000	-498.57208000	-554.44168000	-544.68040000	-476.61906000	-487.13122000	-490.14353000	-480.62267000	-462.77015000	-414.31294000	-515.44833000	-480.80018000	-432.50576000	-527.56574000	-490.38534000	-425.06310000	-470.40650000	-447.47227000	-407.18835000
17.75	-440.74656000	-476.56588000	-480.31356000	-491.11411000	-502.15509000	-525.11608000	-488.60220000	-537.29228000	-537.92945000	-465.36336000	-473.16614000	-477.64699000	-466.94412000	-450.12245000	-408.93675000	-508.36388000	-474.65957000	-421.31450000	-515.16485000	-482.86174000	-413.83604000	-459.04731000	-435.12217000	-392.46882000
18.00	-431.89596000	-466.82271000	-471.38823000	-477.98596000	-491.65595000	-514.69018000	-477.29884000	-529.91711000	-527.10655000	-455.44615000	-465.94630000	-468.72852000	-458.38100000	-442.68775000	-397.94347000	-495.46397000	-468.76968000	-414.80778000	-502.55227000	-470.91985000	-403.57784000	-451.65740000	-426.73143000	-382.42831000
18.25	-422.16348000	-454.20446000	-458.55992000	-468.49861000	-480.65068000	-497.82331000	-470.36447000	-523.17416000	-511.09430000	-447.23846000	-452.53539000	-457.16176000	-446.18450000	-430.71636000	-387.89205000	-480.14181000	-456.37128000	-404.45173000	-492.75195000	-458.98049000	-395.90269000	-438.03890000	-423.52724000	-373.62516000
18.50	-410.47903000	-448.26498000	-446.34327000	-453.90884000	-470.28780000	-490.37833000	-457.58591000	-505.34965000	-501.89201000	-434.48079000	-442.86901000	-447.12995000	-435.64182000	-422.94466000	-386.16541000	-469.71829000	-443.43425000	-394.94899000	-478.56583000	-450.17973000	-386.98750000	-428.84995000	-408.24325000	-365.96749000
18.75	-401.38129000	-436.96200000	-434.17519000	-446.75148000	-458.48047000	-473.81121000	-447.18909000	-494.40414000	-489.98967000	-427.96725000	-433.03865000	-438.05747000	-424.89769000	-418.09383000	-374.61743000	-456.21600000	-431.50816000	-384.70505000	-466.39801000	-434.64173000	-377.36109000	-418.98735000	-395.15555000	-357.97057000
19.00	-391.97083000	-417.16560000	-420.85585000	-432.24107000	-439.15882000	-458.60440000	-436.95876000	-479.82727000	-475.63997000	-412.64942000	-420.71805000	-423.62182000	-408.42120000	-404.51085000	-359.58209000	-443.38073000	-418.86865000	-373.90110000	-456.21530000	-421.23590000	-367.54617000	-402.11771000	-384.52474000	-346.57721000
19.25	-377.80489000	-408.61726000	-407.05708000	-415.78920000	-424.47067000	-448.28369000	-421.96404000	-464.40110000	-456.09502000	-395.71709000	-404.70299000	-406.47597000	-393.43546000	-393.39833000	-347.57369000	-432.71480000	-408.50218000	-363.24753000	-436.99321000	-410.07358000	-355.61481000	-388.66643000	-374.33596000	-332.35150000
19.50	-367.10529000	-398.60377000	-395.72484000	-403.35848000	-415.20289000	-435.01661000	-406.73010000	-450.30288000	-442.76734000	-386.94238000	-392.73560000	-392.89094000	-387.07151000	-382.47902000	-339.04146000	-417.40950000	-393.82032000	-352.71832000	-425.19008000	-401.88589000	-341.22455000	-378.27142000	-363.68072000	-319.84148000
19.75	-356.91068000	-379.29357000	-380.08546000	-388.59539000	-396.33880000	-417.33473000	-388.22595000	-435.87232000	-428.32575000	-371.05922000	-378.19228000	-380.06403000	-373.31349000	-367.18742000	-327.61969000	-396.57667000	-379.47234000	-339.41923000	-409.26543000	-383.44529000	-326.35296000	-363.23106000	-351.19482000	-310.14252000
20.00	-341.38111000	-360.94308000	-366.24003000	-369.91623000	-381.27354000	-399.35235000	-377.35264000	-417.44475000	-413.52845000	-353.90516000	-366.13281000	-364.29584000	-356.05789000	-347.58618000	-313.54235000	-382.22876000	-367.64614000	-321.08170000	-389.97321000	-368.16486000	-315.22058000	-345.69657000	-331.80865000	-298.34182000
20.25	-327.20215000	-347.62742000	-351.40578000	-356.40719000	-366.19976000	-381.23290000	-363.67352000	-401.52558000	-397.28724000	-341.22976000	-346.81346000	-347.34792000	-336.98195000	-331.94026000	-302.40519000	-366.18704000	-348.34645000	-306.98410000	-374.05551000	-353.38444000	-306.48829000	-329.65853000	-320.74175000	-286.95359000
20.50	-309.31645000	-334.07413000	-334.52703000	-337.59996000	-345.32824000	-362.81030000	-344.33661000	-384.49515000	-377.72858000	-324.47209000	-330.19872000	-330.68352000	-321.77964000	-314.13214000	-287.91502000	-346.86308000	-328.34449000	-293.23896000	-351.74807000	-334.47325000	-294.88981000	-321.57575000	-305.54801000	-271.93842000
20.75	-294.31098000	-314.56533000	-318.24053000	-317.36665000	-331.61801000	-343.09282000	-326.50643000	-363.72247000	-358.27776000	-309.28528000	-313.90021000	-315.54835000	-304.55788000	-304.42967000	-275.26158000	-332.80350000	-315.23780000	-278.78045000	-336.61995000	-321.72060000	-278.08648000	-307.67933000	-290.28518000	-263.03731000
21.00	-280.64221000	-298.74536000	-293.46447000	-304.29164000	-315.41405000	-323.82071000	-312.17569000	-344.03423000	-338.32761000	-291.82282000	-300.76184000	-293.49016000	-290.57676000	-289.95298000	-259.75159000	-317.14866000	-301.81024000	-264.87476000	-316.28605000	-304.23155000	-263.71111000	-285.03519000	-277.56434000	-247.06623000
21.25	-263.44494000	-283.56432000	-282.31125000	-289.13056000	-296.85935000	-305.28481000	-289.58764000	-325.42129000	-317.43598000	-276.24602000	-284.89854000	-275.15445000	-270.82404000	-265.90664000	-242.98484000	-299.87867000	-280.98095000	-252.54203000	-295.86897000	-279.43816000	-247.17380000	-266.87105000	-255.68681000	-234.57248000
21.50	-244.76032000	-259.83910000	-265.06839000	-271.67074000	-280.19955000	-283.75807000	-270.79918000	-301.73543000	-298.85983000	-253.05959000	-263.54799000	-261.46670000	-252.36306000	-249.28306000	-226.40531000	-278.10489000	-261.91484000	-231.55954000	-280.68333000	-260.92181000	-227.04685000	-253.28672000	-240.38406000	-215.37807000
21.75	-226.74976000	-240.48132000	-243.30814000	-248.21423000	-254.01496000	-261.45316000	-252.66307000	-273.53451000	-275.56672000	-236.93589000	-241.80158000	-242.09702000	-231.04535000	-235.39993000	-209.77999000	-255.84221000	-246.64217000	-214.62863000	-258.00745000	-242.87870000	-215.00806000	-234.56604000	-222.60868000	-202.09496000
22.00	-206.01204000	-219.22635000	-220.35513000	-227.54485000	-234.38267000	-244.21215000	-232.70179000	-249.86700000	-253.68233000	-217.01863000	-223.24129000	-215.04249000	-217.29044000	-212.86155000	-192.34101000	-229.88953000	-226.50260000	-201.24561000	-231.64817000	-219.42568000	-197.30843000	-210.14082000	-204.71819000	-183.40018000
22.25	-183.59131000	-195.14186000	-198.80729000	-207.01221000	-214.80131000	-218.09989000	-206.63892000	-232.30507000	-223.60317000	-192.19998000	-202.86034000	-195.47340000	-193.67528000	-191.88249000	-174.02809000	-206.86197000	-204.71390000	-182.86120000	-210.09980000	-197.09025000	-176.68624000	-190.90146000	-184.11520000	-166.37156000
22.50	-167.60454000	-173.08772000	-179.86668000	-186.70566000	-187.30953000	-200.50741000	-187.20282000	-210.53844000	-206.68327000	-178.13614000	-178.60501000	-181.65844000	-173.61202000	-171.83048000	-159.14552000	-185.83568000	-178.68491000	-165.75588000	-189.51716000	-183.10273000	-161.30115000	-171.64531000	-165.18560000	-153.54974000
22.75	-149.58742000	-162.42028000	-163.72106000	-171.24420000	-167.49603000	-175.02529000	-163.88614000	-189.26892000	-190.62605000	-159.55634000	-159.81232000	-163.82305000	-150.25074000	-152.64974000	-145.28069000	-169.16886000	-163.11830000	-146.41680000	-167.56544000	-163.83498000	-145.28605000	-153.54427000	-147.07041000	-136.89707000
23.00	-130.78599000	-143.22864000	-145.43151000	-150.89861000	-152.39475000	-152.75598000	-145.96816000	-165.91869000	-163.87520000	-140.07330000	-143.45271000	-136.88794000	-125.33683000	-130.34993000	-129.34797000	-142.25859000	-142.91899000	-127.05682000	-143.29380000	-142.77882000	-130.87115000	-133.96596000	-131.64582000	-115.46757000
23.25	-113.22964000	-117.61632000	-121.52713000	-117.79604000	-132.67726000	-131.52914000	-124.81950000	-143.57347000	-134.57178000	-119.96665000	-125.62930000	-115.62130000	-111.29782000	-107.35018000	-106.84120000	-112.88549000	-122.64748000	-103.11295000	-124.51397000	-118.46059000	-108.37156000	-112.70256000	-112.61160000	-95.48851000
23.50	-90.86193800	-98.92682300	-99.20057300	-93.80737500	-109.23735000	-102.75029000	-96.99295800	-113.43067000	-114.74522000	-90.31276000	-104.50397000	-95.20962500	-86.58540600	-85.97225000	-85.89017700	-93.72976000	-97.70801000	-85.62060400	-95.24757300	-93.63337500	-85.13337500	-92.65554200	-90.62515600	-83.78508300
23.75	-73.94746900	-78.05975000	-78.86965600	-72.65714600	-88.98159400	-82.80765600	-79.30491700	-85.21339600	-93.98461500	-66.01520800	-79.04307300	-69.69392700	-62.37604200	-64.19831300	-71.83080200	-67.18662500	-74.90476000	-70.20285400	-69.70347900	-71.30041700	-67.09507300	-71.77999000	-68.85387500	-65.03571900
24.00	-52.39369800	-57.69775000	-53.42086500	-57.68558300	-61.53245800	-61.85986500	-57.08546900	-69.50125000	-71.29143700	-47.05231200	-55.30275000	-44.72138500	-44.82783300	-42.47399000	-52.10397900	-48.64708300	-54.04807300	-51.52175000	-51.95802100	-48.36275000	-52.97819800	-48.06646900	-50.16687500	-47.43627100
24.25	-31.13116700	-32.54068800	-35.84886500	-34.26135400	-32.01292700	-42.41983300	-41.70112500	-46.73485400	-44.52739600	-32.31880200	-33.40242700	-28.33259400	-20.41103100	-20.20669800	-31.79928100	-31.46684400	-33.49352100	-29.71991700	-30.61401000	-25.05530200	-37.40015600	-25.02579200	-30.05810400	-35.65069800
24.50	-17.77514600	-14.39082300	-21.86497900	-12.14741700	-20.49384400	-17.74292700	-18.97120800	-20.21799000	-19.64090600	-11.90829200	-13.25106200	-8.37214580	-2.12616670	-4.84469790	-16.73533300	-7.39343750	-14.57917700	-11.24085400	-2.50729170	-9.72601040	-13.87472900	-8.11047920	-12.34575000	-17.67392700
24.75	4.21163542	-3.03808330	1.55048958	9.31988542	4.62830208	4.71207292	1.16046875	3.15732292	5.45468750	11.07012500	6.51101042	12.41601040	14.69136460	7.82027083	-3.41082290	13.92647920	5.63967708	-4.43652080	21.97704170	12.47363540	1.09382292	8.15576042	5.88101042	-0.17797920
25.00	24.24694790	22.38135420	27.90283330	33.11311460	28.31357290	31.91322920	21.74536460	23.36127080	28.27821880	26.40302080	25.78147920	30.85486460	33.43067710	26.77618750	14.07511460	43.40116670	24.49152080	15.28598960	43.02963540	28.10352080	21.53954170	31.92335420	27.61705210	15.78959370
25.25	43.96701040	46.42108330	46.68368750	48.73945830	46.59911460	52.93050000	48.23236460	46.57888540	48.41754170	42.66295830	49.96973960	61.15714580	46.81395830	46.31012500	35.59267710	59.10586460	43.62569790	39.26476040	60.96876040	54.69626040	40.17963540	51.69119790	46.85353120	31.06765620
25.50	58.44256250	60.68939580	60.65930210	71.12817710	64.90415620	70.09911460	68.50023960	70.64931250	63.41241670	69.35219790	63.72305210	74.80789580	66.12059380	66.96678120	52.04556250	77.72705210	63.43885420	55.96195830	80.64714580	80.36241670	46.56944790	71.32781250	66.48493750	47.96229170
25.75	81.00847920	75.92702080	78.28168750	98.91763540	82.47591670	90.73660420	87.60896880	95.42035420	86.76357290	82.22981250	85.23890630	85.77444790	88.67543750	87.70177080	67.60928130	96.42268750	83.37710420	67.13651040	108.30564600	95.21602080	66.92171870	92.74645830	78.27432290	62.95770830
26.00	96.75279170	95.74519790	100.74652100	107.21829200	99.29312500	110.40995800	100.71832300	114.74515600	101.88444800	99.53638540	101.39803100	103.15144800	105.40971900	95.18964580	77.05451040	114.43279200	101.86220800	84.33792710	119.53838500	109.71138500	81.16598960	102.36504200	92.82456250	74.01858330
26.25	106.91957300	115.05376000	111.09893800	128.65595800	112.41615600	125.58085400	116.99451000	121.30179200	117.88537500	114.73428100	112.40203100	117.59544800	113.01785400	107.30238500	91.76644790	135.41625000	116.36817700	98.76787500	124.78813500	122.27822900	90.93283330	116.00282300	97.83779170	92.69595830
26.50	121.82046900	126.27646900	126.11504200	144.14346900	130.96470800	143.39551000	130.02219800	134.05257300	142.88611500	127.07180200	125.18141700	125.78725000	123.52880200	123.40440600	105.29420800	148.41666700	126.83453100	108.84120800	141.87785400	135.83354200	104.09622900	123.42617700	113.13703100	105.89017700
26.75	128.08047900	142.15726000	143.06372900	148.07290600	149.67299000	156.51804200	140.31027100	150.71056300	157.14907300	133.59470800	134.27568800	144.90753100	139.56611500	138.02905200	118.08970800	162.17991700	142.05154200	121.96378100	153.20501000	155.31753100	114.85052100	138.39770800	123.84375000	108.41462500
27.00*	-951.57632000*	-970.53131000*	-973.48682000*	-996.79004000*	-991.26677000*	-1006.73210000*	-985.75513000*	-1028.94050000*	-1025.10100000*	-977.91947000*	-973.41688000*	-964.25677000*	-958.80109000*	-948.04319000*	-911.59302000*	-990.22892000*	-962.99230000*	-918.93610000*	-991.73231000*	-961.25672000*	-918.16593000*	-957.60563000*	-934.91196000*	-898.74249000*
27.25	256.31700000	271.49966700	293.33738500	283.19227100	284.89034400	315.94001000	272.30245800	304.20066700	315.19162500	277.56111500	297.12719800	283.09214600	300.31364600	305.93025000	271.29882300	323.92394800	313.91177100	283.89000000	342.30644800	315.93947900	289.73235400	300.53447900	289.81251000	283.12757300
27.50	253.90193800	270.43743700	281.51019800	285.65575000	286.03732300	309.24461500	275.50124000	306.97178100	307.26617700	275.78018800	291.57815600	273.97383300	268.61351000	280.26597900	243.82889600	298.07951000	289.10713500	257.67466700	309.32702100	289.78896900	260.38279200	271.20825000	264.24092700	247.69246900
27.75	261.27998900	272.49357900	280.95945300	286.59650500	286.40443200	302.61118900	270.07520000	317.14089500	308.77156800	273.53881100	285.25116800	263.53633700	261.39633700	270.85704200	245.75684200	289.53315800	284.15358900	250.69496800	295.67484200	281.41304200	252.23051600	264.01993700	258.06049500	242.07766300
28.00	264.02300000	279.64806300	284.14177900	285.29726300	295.12055800	300.56112600	281.22536800	321.38895800	316.42894700	282.53983200	287.06769500	267.83553700	268.66078900	265.87686300	246.74253700	279.38743200	283.60120000	249.02385300	297.19313700	284.21277900	248.28517900	261.32947400	254.35704200	236.22425300
28.25	270.00166300	292.60127400	289.97908400	286.73181100	294.73272600	304.34614700	287.13441100	325.46923200	315.90257900	278.65514700	279.83037900	274.63789500	268.55697900	263.97762100	237.86332600	278.17255800	280.12257900	242.92203200	293.58845300	279.19743200	252.93580000	264.61295800	255.53795800	232.45302100
28.50	270.20152600	296.01767400	292.17888400	286.27288400	297.93137900	298.74675800	290.60990500	331.77572600	318.73554700	282.56340000	280.18409500	273.74249500	262.83021100	266.13873700	237.39763200	280.55916800	285.34750500	247.51285300	290.92517900	277.09630500	255.03507400	264.21267400	253.88962100	226.67124200
28.75	274.58312600	292.08560000	283.98386300	274.33610500	295.54613700	291.22994700	296.59163200	334.48852600	331.21222100	279.83203200	285.15277900	265.82932600	264.70501100	265.75970500	234.94903200	279.61698900	281.67772600	248.97460000	292.73452600	282.23343200	255.23736800	264.07152600	258.22081100	224.63530500
29.00	261.84990500	287.33129500	268.67836800	267.48614700	287.95300000	291.23917900	298.38908400	335.83640000	336.94041100	277.83197900	282.43224200	265.38512600	259.16097900	259.71010500	227.62435800	281.08902100	283.11389500	247.20063200	293.11388400	279.62460000	248.74440000	260.87642100	250.43166300	226.33362100
29.25	259.60498900	287.30678900	264.01332600	271.35794700	280.87121100	279.16737900	284.60177900	324.05188400	324.92614700	275.63212600	273.55246300	264.48768400	261.39108400	254.43875800	232.47253700	280.91871600	279.74410500	241.46632600	291.01657900	267.93228400	239.94652600	255.47321100	246.42384200	221.90002100
29.50	254.71185300	280.69515800	261.42188400	256.45598900	268.17888400	268.53024200	273.75378900	308.29876800	315.38735800	267.51136800	262.78957900	259.12814700	252.99172600	249.70430500	224.49015800	269.24008400	267.43336800	234.86560000	282.34148400	261.85795800	233.90551600	248.31122100	239.68973700	219.10957900
29.75	239.32810500	264.46596800	252.09029500	241.42196800	261.72240000	265.47790500	266.40651600	302.77541100	295.36471600	260.87023200	253.05470500	249.14642100	242.93204200	242.92833700	216.91150500	262.68040000	264.60289500	231.01892600	275.05958900	255.39260000	228.52838900	245.40309500	236.97240000	212.42456800
30.00	235.48713700	255.23368400	244.66605300	224.03583200	252.40951600	246.62716800	254.24934700	295.40220000	279.73118900	246.83701100	241.78994700	235.87995800	229.56524200	234.21913700	216.92345300	252.92706300	251.18846300	226.29477900	267.52702100	240.35932600	219.52797900	238.91798900	227.76635800	200.17593700
30.25	221.87346300	240.83249500	231.26832600	216.68705300	234.94488400	231.84295800	247.99220000	287.88703200	268.33273700	227.21196800	226.22508400	221.21029500	224.67581100	226.68327400	211.63884200	241.45754700	236.68112600	217.12772600	246.89163200	231.60071600	209.22525300	216.57189500	213.85169500	183.49613700
30.50	210.47546300	228.68671600	223.59636800	211.36329500	226.02686300	230.73780000	226.07345300	265.69547400	261.04534700	219.28842100	217.93836800	213.15735800	218.68149500	218.39373700	193.36929500	228.66751600	227.47396800	204.60210500	235.55611600	221.10376800	194.73302100	205.50064200	196.81869500	175.14557900
30.75	203.88896800	223.22613700	207.21945300	206.67638900	212.56778900	214.94660000	214.85446300	252.08602100	242.93426300	208.30882100	203.16618900	197.89092600	204.37489500	203.56092600	186.27285300	219.56962100	216.50369500	188.95268400	224.58940000	208.44966300	183.63422100	197.23704200	186.49109500	170.37046300
31.00	188.63880000	198.53286300	192.87106300	205.94555800	202.83222100	203.41987400	207.69726300	236.22107400	224.34638900	198.90681100	194.25078900	186.20895800	201.11811600	191.22429500	173.42248400	202.32174700	204.26854700	182.31428400	206.02326300	195.82144200	180.89315800	186.82355800	179.90953700	163.17572600
31.25	171.16997900	184.44836800	187.85535800	185.47943200	193.50667400	190.40772600	203.04046300	229.18272600	215.98029500	190.42158900	179.00228400	175.03694700	184.07260000	174.94385300	160.14620000	193.65322100	185.55938900	168.95183200	191.89188400	181.43946300	165.28106300	170.39755800	169.43575800	149.81391600
31.50	166.39205300	174.23213700	179.61950500	173.61823200	189.29567400	183.48480000	191.18555800	215.97283200	205.22929500	176.81630500	170.17207400	161.97893700	162.06056800	169.25597900	154.47251600	180.27982100	176.96693700	157.97803200	186.33575800	170.06537900	149.53126300	162.16517900	159.71737900	141.37944200
31.75	159.92548400	165.48394700	169.62952600	172.95200000	179.45631600	182.03784200	181.00541100	203.68917900	191.98286300	162.22374700	161.43750500	149.37924200	147.22709500	154.92946300	137.52648400	167.03823200	161.98921100	148.32128400	169.40915800	153.42483200	137.06941100	155.32506300	144.26434700	131.16327400
32.00	139.80832600	153.01680000	157.12577900	163.89102100	166.84407400	173.06234700	173.21304200	189.31475800	184.77131600	151.77627400	145.77382100	146.62211600	143.58454700	140.73850500	127.08675800	150.82587400	144.22390500	134.15933700	154.67738900	147.75724200	129.27841100	143.64161100	132.26157900	123.61425300
32.25	126.16125300	136.07492600	144.84158900	157.23318900	159.43201100	163.22563200	152.73378900	176.76769500	166.38588400	136.62888400	135.87111600	132.48810500	127.55515800	130.80400000	115.36866300	136.15387400	134.02893700	120.32890500	139.40347400	130.15634700	121.46348400	129.66512600	112.93832600	106.53908400
32.50	116.75907400	119.27854700	124.25924200	154.44171600	149.41328400	154.66188400	142.67585300	165.46581100	154.61055800	122.49120000	120.07398900	118.18935800	108.98577900	114.91392600	102.64529500	119.05625300	122.49748400	107.28244200	114.44800000	115.78432600	100.86431600	111.09012600	98.89871580	92.67368420
32.75	105.96309500	111.30131600	107.49315800	147.27411600	140.72975800	144.15746300	131.15925300	150.91985300	140.86562100	107.63416800	105.39052600	103.49563200	100.96677900	88.56546320	89.09986320	102.83885300	99.12453680	88.51910530	102.46030500	96.44161050	93.64911580	103.08057900	82.05114740	85.24453680
33.00	95.18087370	104.04963200	96.09508420	130.22417900	136.59435800	138.17897900	117.93996800	136.55462100	122.58136800	85.84520000	88.23664210	86.81978950	84.39206320	75.07564210	70.11414740	87.57365260	86.14265260	75.46115790	86.23106320	80.52092630	77.29094740	83.36813680	72.52693680	71.84277890
33.25	84.89432630	90.46321050	90.83405260	119.29807400	125.56995800	129.59900000	108.71012600	122.25910500	112.79673700	76.88065260	79.49217890	69.76567370	67.64784210	74.44530530	54.33440000	71.62452630	74.76417890	64.83437890	71.01516840	67.92768420	57.97125260	69.65455790	66.05266320	60.91962110
33.50	69.13784210	76.55032630	77.06233680	111.39087400	111.76025300	119.90637900	85.50156840	105.03097900	96.48460000	63.35330530	63.07752630	53.78721050	56.46881050	55.62518950	53.10022110	49.50723160	63.75217890	51.19286320	54.43603160	49.16754740	44.47308420	52.59198950	56.07200000	42.85184210
33.75	54.49696840	64.52352630	58.34315790	93.28487370	105.47112600	107.72276800	69.54411580	87.74753680	72.28053680	49.89982110	42.96069470	36.98156840	44.19743160	38.10033680	44.22687370	37.76752630	45.88870530	41.00138950	39.98163160	30.21465260	28.90848420	36.43318950	42.51977890	31.57847370
34.00	43.66290530	47.34191580	45.51865260	80.05976840	94.99572630	94.44993680	54.89320000	73.36695790	58.09556840	34.98789470	34.89836840	34.06217890	34.33831580	30.46075790	29.98914740	26.50278950	29.42906320	27.42855790	21.18458950	21.97317890	12.57468420	26.61342110	26.19481050	33.79184210
34.25	37.72168420	26.63125260	32.58041050	73.44641050	76.85014740	91.23174740	48.94850530	55.34881050	46.86232630	26.70467370	24.02533680	18.61365260	17.79249470	10.11943160	9.52986316	12.25208420	8.76924211	9.13002105	13.60677890	10.98736840	3.66443158	11.93244210	12.63088420	19.45596840
34.50	28.14441050	20.44736840	13.73617890	57.94274740	63.17011580	73.77396840	31.30175790	40.82354740	34.07604210	16.51643160	8.53110526	3.27060000	0.73410526	-3.12657890	1.59543158	-9.20482110	-0.61716840	6.49590526	-3.59090530	-6.15857890	-0.97310530	-4.30024210	-1.91717890	1.14108421
34.75	12.52926320	5.92514737	2.52214737	45.62752630	43.74992630	60.79951580	20.80035790	22.93744210	17.05911580	-2.76454740	-11.36270500	-9.51498950	-10.52062100	-17.02576800	-3.33496840	-25.02281100	-13.55458900	-10.94028400	-26.42067400	-26.17249500	-9.92423160	-21.01112600	-15.45451600	-10.52396800
35.00	-5.63651580	-13.33774700	-2.50118950	27.97997890	32.75692630	41.91323160	2.10773684	3.91329474	1.09294737	-14.15841100	-23.94028400	-26.23808400	-20.20132600	-27.62948400	-21.47917900	-36.10671600	-29.22942100	-34.82277900	-41.28508400	-36.12215800	-26.41934700	-25.26165300	-24.08163200	-19.66271600
35.25	-19.22574700	-30.24922100	-17.44714700	7.85784211	23.96568420	21.84703160	-21.58304200	-9.94857890	-19.95095800	-26.70794700	-31.71067400	-37.48509500	-36.18941100	-37.70393700	-36.06823200	-50.75160000	-39.19925300	-47.03295800	-55.42278900	-48.74648400	-42.26855800	-38.27869500	-40.32555800	-25.08950500
35.50	-34.06820000	-24.20971600	-35.99275800	-5.85366320	24.72684210	12.00377890	-24.54535800	-3.87311580	-37.34323200	-38.90380000	-23.33611600	-49.43762100	-49.84097900	-50.54133700	-46.47862100	-58.26960000	-52.00142100	-55.40227400	-62.76312600	-60.34529500	-55.85160000	-55.86841100	-53.29313700	-44.99094700
35.75	-45.07785300	-35.73677900	-52.86165300	-12.61054700	8.40741053	-13.83230500	-36.70305300	-25.44947400	-47.10432600	-49.15232600	-43.61635800	-56.55460000	-58.93660000	-61.11120000	-58.21378900	-72.98380000	-60.24910500	-57.43461100	-73.45396800	-68.98951600	-59.77449500	-63.16816800	-65.90851600	-54.33889500
36.00	-52.88177900	-60.43472600	-62.82551600	-27.32108400	-29.41292600	-28.67383200	-55.95337900	-58.78247400	-53.28604200	-59.62804200	-72.33805300	-67.78434700	-73.61055800	-71.03906300	-62.78375800	-76.44824200	-70.11567400	-65.73097900	-91.21676800	-85.98273700	-69.89065300	-70.14405300	-76.99173700	-59.87534700
36.25	-61.42945300	-71.17955800	-69.27934700	-52.61487400	-49.47382100	-40.65156800	-67.68191600	-67.62818900	-69.03000000	-76.16110500	-80.17283200	-80.87769500	-85.00898900	-75.27997900	-70.98193700	-89.86164200	-81.07274700	-77.68396800	-105.19477000	-93.13377900	-81.31985300	-81.30882100	-85.43557900	-73.45066300
36.50	-76.42777900	-90.13064200	-83.44271600	-60.11087400	-66.43232600	-58.70411600	-77.09113700	-82.78738900	-87.06476800	-80.99362100	-91.32623200	-89.17113700	-89.84711600	-91.04791600	-73.54772600	-107.24126000	-99.64741100	-84.88834700	-114.52069000	-102.24151000	-92.56926300	-93.52984200	-94.46606300	-78.99944200
36.75	-83.04162100	-97.19813700	-92.25406300	-71.22869500	-74.70884200	-74.67015800	-85.67073700	-98.18190500	-94.49572600	-88.67858900	-98.86048400	-99.83946300	-95.79312600	-103.64809000	-80.78978900	-112.59820000	-108.51012000	-93.51407400	-121.47173000	-113.54733000	-105.13688000	-105.19995000	-103.81401000	-83.88296800
37.00	-90.28251600	-104.74223000	-105.64962000	-84.14057900	-89.24474700	-91.82873700	-96.01678900	-109.52855000	-109.33600000	-103.75159000	-106.75252000	-108.03276000	-103.50740000	-106.17053000	-93.04032600	-116.28503000	-110.91818000	-99.15517900	-124.46544000	-126.68331000	-109.28586000	-115.13483000	-109.65644000	-93.57774700
37.25	-105.50994000	-116.30247000	-114.16405000	-98.28341100	-100.55240000	-104.90442000	-113.66335000	-123.35142000	-120.56058000	-109.98904000	-116.80615000	-116.49824000	-112.91816000	-115.42480000	-102.82882000	-128.53179000	-121.95009000	-105.60885000	-138.92727000	-136.76855000	-112.40262000	-115.90542000	-114.73732000	-94.37461100
37.50	-113.64921000	-126.19723000	-123.13933000	-108.11809000	-113.84434000	-110.64964000	-119.95397000	-129.45980000	-126.96600000	-116.99246000	-124.60433000	-125.40767000	-123.38744000	-122.86165000	-109.68644000	-134.66424000	-128.08509000	-117.62231000	-149.55844000	-141.69038000	-117.49284000	-122.24373000	-119.07365000	-99.55708400
37.75	-122.63612000	-128.70951000	-133.56685000	-128.06497000	-128.88687000	-123.75947000	-125.23053000	-137.93637000	-137.25552000	-124.51962000	-137.09976000	-131.78204000	-132.99379000	-130.01499000	-110.18321000	-141.22647000	-132.73900000	-127.39347000	-154.06809000	-148.19661000	-128.06654000	-124.33791000	-121.91475000	-108.82377000
38.00	-124.61231000	-135.31342000	-140.05982000	-140.95381000	-133.41821000	-135.73799000	-131.90898000	-150.60301000	-143.46846000	-130.40271000	-142.48467000	-139.46903000	-132.30336000	-133.19974000	-122.60488000	-149.71096000	-137.03059000	-128.68347000	-162.46418000	-155.04200000	-130.98473000	-130.59395000	-129.48173000	-111.50698000
38.25	-129.00493000	-141.71374000	-147.13392000	-146.90895000	-146.85165000	-146.95128000	-143.86016000	-157.56708000	-156.57626000	-139.53175000	-145.35123000	-146.32089000	-133.49965000	-131.27231000	-123.18377000	-153.12531000	-141.56811000	-126.14442000	-167.76322000	-158.10347000	-140.00560000	-143.94380000	-126.88920000	-119.13179000
38.50	-136.00468000	-152.41207000	-148.26406000	-155.95846000	-155.99446000	-161.45569000	-151.59762000	-166.18942000	-168.98632000	-143.05127000	-148.63416000	-148.45364000	-137.25861000	-141.21469000	-125.32533000	-160.95392000	-147.74795000	-130.03049000	-164.53966000	-157.51257000	-139.15436000	-148.86562000	-135.35642000	-123.41953000
38.75	-140.12412000	-155.67217000	-156.96028000	-166.31309000	-165.03058000	-175.19444000	-155.71789000	-177.09072000	-172.88906000	-145.93655000	-152.95668000	-154.98941000	-139.44746000	-148.03131000	-129.01627000	-163.99088000	-149.45561000	-136.29304000	-167.53537000	-161.00826000	-140.96013000	-150.63139000	-141.71991000	-122.12372000
39.00	-145.47576000	-160.14032000	-156.00909000	-170.21097000	-170.33007000	-179.64226000	-158.91169000	-176.84335000	-172.93516000	-142.80608000	-153.85445000	-156.13821000	-144.31483000	-148.42522000	-129.31351000	-161.37476000	-151.34593000	-139.44492000	-175.76005000	-169.77487000	-144.39273000	-150.91042000	-141.86636000	-125.32376000
39.25	-146.04919000	-168.40267000	-160.58691000	-174.35885000	-182.36230000	-186.83038000	-163.67551000	-184.56376000	-175.46277000	-148.89500000	-156.15974000	-158.83676000	-138.19229000	-145.91547000	-131.61527000	-153.23425000	-147.28411000	-134.68817000	-167.13989000	-169.21341000	-143.42859000	-144.48927000	-146.18515000	-123.82569000
39.50	-143.15348000	-171.19333000	-167.95336000	-184.80595000	-186.18605000	-190.59857000	-165.09418000	-184.21841000	-176.77735000	-151.70845000	-157.30554000	-162.94798000	-140.56841000	-147.33436000	-133.39776000	-151.43531000	-145.14870000	-132.29601000	-160.73061000	-163.19742000	-142.98494000	-145.83629000	-144.51161000	-119.10623000
39.75*	-976.23034000*	-1000.74870000*	-1005.29620000*	-1015.12020000*	-1009.05510000*	-1021.47630000*	-1015.56690000*	-1059.01240000*	-1058.86900000*	-1001.99400000*	-1006.45740000*	-996.98063000*	-985.21809000*	-978.82194000*	-940.80397000*	-1021.87930000*	-992.37373000*	-948.91346000*	-1036.61080000*	-1005.47460000*	-959.49667000*	-991.91117000*	-969.99174000*	-923.93213000*
40.00	-53.47585400	-60.94455200	-52.93902100	-87.40131200	-93.05192700	-89.18117700	-73.12020800	-92.40064600	-75.17238500	-69.10192700	-56.70789600	-52.81940600	-44.72559400	-54.45101000	-24.67009400	-42.21378100	-55.44675000	-38.73729200	-77.47310400	-68.70694800	-52.54305200	-50.40062500	-40.07635400	-21.06186500
40.25	-82.79216700	-93.10718800	-86.44487500	-116.85604000	-123.79003000	-129.08834000	-101.12367000	-121.04139000	-112.28279000	-91.81078100	-79.04924000	-77.83192700	-68.02141700	-72.15031200	-50.97886500	-62.89083300	-82.28739600	-60.29568800	-93.93756300	-88.68334400	-72.84744800	-68.34939600	-61.74616700	-47.16705200
40.50	-91.81637500	-100.27036000	-93.88224000	-128.29373000	-139.06422000	-140.96124000	-108.43802000	-128.17432000	-118.61752000	-97.09760400	-95.29600000	-83.01481200	-73.10509400	-76.98080200	-57.65755200	-68.61353100	-86.51405200	-65.65631300	-99.02412500	-89.94444800	-71.95162500	-77.30636500	-65.82332300	-54.06241700
40.75	-97.71843700	-104.30988000	-97.63465600	-138.47682000	-147.28626000	-143.99577000	-109.09385000	-131.29511000	-123.00755000	-100.33008000	-98.86413500	-88.71760400	-81.15429200	-76.49257300	-63.64836500	-74.10613500	-80.29349000	-64.02821900	-98.63097900	-81.93353100	-72.22906200	-80.08928100	-71.50290600	-56.40554200
41.00	-94.27842700	-101.63721000	-102.06459000	-137.28373000	-146.84360000	-152.42885000	-111.25936000	-124.89646000	-127.81720000	-104.09918000	-97.40508300	-93.28646900	-79.00889600	-72.13513500	-66.02232300	-74.40719800	-69.84482300	-60.72340600	-89.19519800	-82.05627100	-70.64208300	-77.96693800	-74.12788500	-59.06187500
41.25	-98.51633300	-98.86088500	-97.77440600	-144.06360000	-146.85109000	-152.59254000	-112.46599000	-132.47974000	-125.12731000	-98.70330200	-96.79963500	-90.16109400	-73.77117700	-71.57067700	-64.57687500	-75.03727100	-62.34462500	-58.61358300	-85.05671900	-80.19587500	-62.02169800	-71.34196900	-70.44521900	-55.27553100
41.50	-98.15586500	-105.54800000	-95.35464600	-146.32008000	-153.02648000	-151.92781000	-109.85805000	-137.00869000	-120.45765000	-98.58147900	-94.73815600	-88.42289600	-71.60083300	-65.63490600	-62.82211500	-70.63217700	-60.33249000	-56.47119800	-74.88019800	-74.90901000	-56.66294800	-64.52965600	-66.62294800	-55.98712500
41.75	-94.45594800	-112.08756000	-96.62511500	-146.24880000	-152.68034000	-153.56947000	-105.66663000	-131.65876000	-122.38644000	-99.88209400	-95.21808300	-87.72082300	-70.20237500	-60.39163500	-55.32932300	-69.61730200	-61.54681300	-59.73661500	-69.77420800	-72.29442700	-54.72121900	-65.47384400	-66.68075000	-57.57879200
42.00	-95.72769800	-102.43178000	-95.69963500	-145.49685000	-151.18026000	-155.50394000	-108.54765000	-130.65788000	-123.31989000	-93.37805200	-95.26882300	-89.20237500	-70.76239600	-66.32286500	-52.76787500	-69.92208300	-56.15497900	-51.45491700	-71.06908300	-65.74006200	-54.42141700	-59.32481300	-62.00496900	-56.99956200
42.25	-95.34080200	-96.14666700	-96.02493700	-148.45194000	-153.54267000	-156.88133000	-114.34359000	-124.15028000	-117.20411000	-90.46527100	-85.93826000	-92.51163500	-71.77520800	-67.84255200	-54.73917700	-68.40281300	-56.35763500	-47.22177100	-71.17979200	-64.00840600	-47.18104200	-64.81494800	-58.79309400	-52.64520800
42.50	-88.60261500	-92.27570800	-90.49620800	-144.42543000	-150.16624000	-150.39941000	-112.36240000	-121.04231000	-109.90276000	-85.90606300	-76.90578100	-91.02497900	-63.13129200	-63.49503100	-55.05406300	-60.95725000	-53.16372900	-46.45985400	-65.04894800	-62.44194800	-49.50702100	-66.97120800	-55.38018800	-56.81064600
42.75	-81.72334400	-89.64390600	-89.76063500	-135.18744000	-146.77228000	-141.30820000	-100.58193000	-114.82628000	-109.98159000	-87.14738500	-80.23931200	-77.40356200	-58.22219800	-55.66118700	-48.66822900	-59.06090600	-52.54331200	-42.02739600	-59.42336500	-61.53928100	-46.69964600	-61.44116700	-54.99067700	-52.73977100
43.00	-76.53528100	-82.82442700	-85.64701000	-132.60608000	-138.14284000	-140.35604000	-92.39379200	-110.46231000	-106.76558000	-82.61328100	-76.91155200	-67.51711500	-55.50032300	-55.71560400	-49.26615600	-53.47337500	-48.46668700	-34.73977100	-56.51783300	-50.19279200	-40.42722900	-56.70425000	-48.21095800	-49.52087500
43.25	-72.04099000	-82.92136500	-75.46395800	-131.38636000	-133.71178000	-137.54790000	-89.00395800	-102.51626000	-95.24536500	-76.51694800	-66.51418700	-66.95011500	-48.60308300	-48.67306200	-41.75756300	-43.44074000	-43.21409400	-34.35980200	-44.97310400	-43.86791700	-38.91987500	-46.92588500	-40.03647900	-45.10280200
43.50	-70.54755200	-78.09143800	-73.25851000	-128.15707000	-131.87143000	-137.01932000	-81.31875000	-95.82899000	-86.54110400	-66.33013500	-59.48021900	-58.92557300	-43.31967700	-38.47862500	-37.44533300	-38.72641700	-30.62666700	-26.73188500	-36.74410400	-40.44790600	-34.29219800	-46.43609400	-36.38359400	-39.88151000
43.75	-66.19191700	-67.62170800	-67.50906300	-122.92927000	-131.36202000	-128.81118000	-79.62655200	-85.49107300	-84.37327100	-60.76006300	-54.61884400	-50.76244800	-38.23667700	-34.39526000	-33.71216700	-29.02158300	-29.53862500	-21.92555200	-39.27652100	-30.46596900	-25.07779200	-40.06582300	-38.51390600	-33.17568700
44.00	-60.73458300	-62.36157300	-63.85491700	-114.40314000	-125.34458000	-120.83078000	-74.82722900	-84.10102100	-72.90056300	-52.77724000	-46.11975000	-47.21870800	-36.73113500	-28.76164600	-26.98408300	-16.11541700	-27.29703100	-16.12601000	-30.09520800	-22.16935400	-15.86405200	-35.29151000	-34.49807300	-25.52829200
44.25	-57.72391700	-57.34109400	-55.48907300	-111.09253000	-119.29191000	-113.89193000	-69.74313500	-83.14247900	-66.32035400	-45.69329200	-41.10988500	-40.40281200	-27.16236500	-18.52340600	-20.27939600	-2.52593750	-20.26964600	-12.94681300	-17.79203100	-19.87799000	-16.69104200	-26.18476000	-24.51999000	-23.79574000
44.50	-50.57105200	-51.45399000	-47.54367700	-102.51991000	-114.42911000	-107.58526000	-63.90997900	-73.70500000	-66.57174000	-45.55270800	-41.25646900	-40.99782300	-24.33601000	-18.47322900	-15.55143800	-4.93053130	-9.51713540	-3.33296880	-10.18583300	-14.09301000	-10.81583300	-23.12268700	-18.81700000	-23.77001000
44.75	-43.24315600	-45.36489600	-48.03214600	-92.10575000	-103.77217000	-104.55842000	-50.62340600	-66.21313500	-60.38551000	-35.76442700	-31.33641700	-35.44734400	-17.28893700	-13.00728100	-14.32159400	3.25442708	1.58172917	2.55772917	-6.76466670	-4.19164580	-0.55332290	-17.62361500	-10.50232300	-17.31752100
45.00	-35.46349000	-35.04529200	-41.29342700	-84.32587500	-96.63234400	-94.35816700	-43.70524000	-57.62237500	-50.48607300	-27.98931300	-21.78671900	-27.25092700	-5.81601040	-10.31459400	-6.89845830	8.33571875	6.91934375	9.13381250	-1.43865630	1.22056250	10.33412500	-6.61702080	-8.28400000	-13.05710400
45.25	-32.95021900	-29.85616700	-22.79752100	-82.29312500	-84.44221900	-89.54224000	-37.95030200	-48.85826000	-38.92204200	-26.04259400	-13.64901000	-16.03374000	-2.07330210	-1.82615620	-2.66848960	22.00370830	8.58619792	21.39931250	12.33833330	9.54106250	13.34001040	1.80388542	-1.80622920	-4.26787500
45.50	-27.53143800	-24.45466700	-16.66977100	-77.15714600	-72.61682300	-75.18045800	-31.22920800	-39.10995800	-28.69629200	-17.01237500	-9.30800000	-4.04811460	3.87463542	7.36565625	3.44538542	26.85069790	16.56983330	26.61154170	25.72387500	17.29314580	16.51360420	3.91286458	4.88441667	1.04451042
45.75	-18.61215600	-21.80846900	-12.85884400	-62.50602100	-64.50320800	-67.18358300	-29.71866700	-31.15581200	-24.07910400	-15.92237500	-3.17408330	1.79087500	7.84244792	15.96225000	12.01932290	32.74477080	27.46083330	28.99146880	27.59297920	27.17501040	24.54858330	4.31908333	10.81653130	4.41063542
46.00	-6.84430210	-10.56821900	-8.00267710	-48.98788500	-59.28624000	-57.93769800	-27.56719800	-25.91691700	-19.85104200	-6.34561460	3.86012500	4.80261458	13.24709380	17.67209380	20.27826040	44.68082290	36.16068750	35.77247920	39.52522920	36.24843750	32.46879170	9.79283333	18.31135420	2.50826042
46.25	-0.47609380	-0.81469790	1.90013542	-38.82312500	-40.76063500	-50.37991700	-11.78842700	-13.52656300	-8.62944790	3.82739583	11.73087500	13.43275000	25.03700000	28.34817710	23.66078130	53.95158330	40.22732290	46.74641670	51.17567710	41.80842710	42.71801040	24.64829170	28.16567710	15.36183330
46.50	2.13853125	0.82534375	9.63609375	-34.18680200	-32.93246900	-33.50655200	-5.02718750	-3.37629170	6.92391667	6.54481250	21.18930210	21.92134380	23.85983330	29.99241670	25.93330210	56.07583330	41.87641670	45.84931250	54.88294790	49.96484370	50.99859380	28.89539580	33.59282290	20.21997920
46.75	4.73508333	13.09450000	17.01636460	-26.87455200	-29.63113500	-24.62315600	1.99873958	-1.24855210	11.78795830	13.07936460	20.38815620	26.71519790	25.42988540	33.70736460	30.79025000	55.48989580	49.07361460	48.65961460	62.62202080	56.97720830	51.16741670	33.48947920	30.11139580	22.51208330
47.00	13.95728130	18.10836460	24.38007290	-12.80658300	-12.31505200	-15.68369800	14.70196880	11.23218750	12.44419790	20.95536460	23.46587500	32.38169790	40.07864580	39.90462500	34.95564580	58.01659370	59.59351040	49.69251040	64.94738540	68.57176040	56.02153130	45.78657290	37.01292710	30.64034370
47.25	26.83482290	29.94813540	27.09340630	2.78518750	1.49456250	1.06497917	17.26122920	25.28404170	20.02142710	26.91471880	34.08707290	37.92747920	48.93446880	44.16223960	43.51361460	64.97666670	58.87494790	52.88267710	70.66429170	77.29643750	62.02686460	49.86077080	48.33931250	30.40621870
47.50	30.43439580	38.20337500	32.62872920	19.82020830	12.68859380	14.95735420	26.46540630	35.28253130	27.64234380	29.29218750	37.66130210	39.38576040	46.01261460	47.32060420	46.24581250	72.26041670	57.41491670	54.63740620	70.01878130	77.41261460	63.54190630	57.07432290	50.88159370	38.27428120
47.75	32.88136460	49.29632290	46.19808330	30.13363540	24.05685420	21.69382290	36.80863540	39.62404170	36.74446880	40.71047920	52.06188540	45.77037500	54.25516670	49.07997920	43.09696880	65.02276040	60.05816670	54.46996870	72.24544790	77.70472920	69.85344790	60.57537500	52.36104170	41.29723960
48.00	40.55733330	54.22219790	55.28212500	34.84038540	46.10691670	36.19423960	41.36325000	38.85212500	48.13594790	49.96356250	54.52195830	53.32703120	58.17873960	53.02372920	45.62759380	63.71178120	62.77298960	55.93367710	83.66334370	80.51239580	68.32653130	58.63047920	52.65379170	39.28416670
48.25	48.68862500	55.10329170	60.83391670	38.13003120	48.42222920	45.56062500	46.40969790	48.23720830	61.09018750	48.68577080	59.69225000	60.41305210	64.62992710	56.52391670	49.76486460	66.24258330	60.69839580	58.80241670	90.33075000	82.61258330	72.25463540	63.80689580	58.50186460	47.74737500
48.50	51.52646870	61.95065630	60.03354170	45.66439580	49.41095830	50.57494790	53.41784380	55.70071880	66.63569790	56.13918750	64.42915620	62.17158330	65.41617710	60.16469790	54.47982290	74.79189580	61.94140630	63.35484370	91.93361460	84.31736460	73.20223960	64.11583330	60.27953120	50.94465620
48.75	58.42045830	68.96664580	67.80877080	67.00534370	60.48851040	63.80067710	57.64327080	59.04628130	63.27081250	59.91932290	66.64906250	67.38409370	62.22847920	66.74148960	57.33854170	72.85687500	52.50117710	55.17464580	91.82890620	89.65580210	75.97257290	68.42903130	65.83045830	50.82087500
49.00	63.00275000	63.91038540	73.78607290	79.96206250	72.61305210	82.73091670	60.50147920	66.53550000	66.26738540	61.31006250	67.56439580	75.11138540	61.84750000	71.14281250	59.16921880	65.02333330	56.66745830	58.48805210	89.57316670	91.74538540	72.21890630	64.39723960	67.60370830	52.93906250
49.25	67.72332290	73.60980210	74.89822920	91.62501040	86.11918750	97.64355210	73.14384380	77.98603130	76.07334380	68.91833330	71.97012500	75.12762500	62.66377080	74.76238540	55.34183330	63.25642710	60.02632290	53.51244790	91.23259380	84.24318750	74.29136460	65.12658330	69.51454170	53.77979170
49.50	73.26493750	79.11029170	87.49982290	98.92535420	96.08267710	94.45312500	74.44916670	83.01242710	84.74835420	73.87628120	70.94641670	83.35633330	67.34912500	73.06183330	52.67475000	63.15072920	55.51562500	48.17979170	97.59916670	89.64262500	80.04370830	69.98409380	70.66211460	54.03975000
49.75	71.36212500	79.67152080	86.26935420	98.81303120	103.91804200	103.33725000	74.07944790	87.79469790	88.60273960	73.30789580	71.09636460	83.20457290	70.46596880	69.58292710	55.60587500	56.03055210	53.69076040	44.86525000	94.89326040	94.66132290	75.87714580	72.52713540	65.00634370	53.23871870
50.00	75.27465620	83.93746880	86.38183330	109.01054200	116.48365600	113.70691700	81.40587500	91.37272920	91.20461460	82.55532290	75.17352080	90.66784370	73.88995830	67.15363540	54.97584380	57.36496880	53.40976040	44.92775000	95.67837500	87.65993750	74.59404170	71.93302080	68.14796880	56.65655210
50.25	77.84714580	90.00029170	89.48655210	116.47897900	121.18033300	122.18805200	89.12044790	94.72297920	100.53210400	87.24525000	80.20992710	90.47344790	72.90846880	64.06005210	60.58270830	54.71306250	46.97681250	43.93845830	93.44926040	82.37170830	73.95969790	69.01335420	68.79033330	58.28532290
50.50	81.98147920	87.71256250	90.06991670	124.66469800	127.68718800	122.42611500	90.29565630	101.21732300	103.67113500	88.29334370	88.73195830	93.70938540	67.73786460	64.59227080	62.19608330	49.04468750	37.51763540	38.73681250	86.75083330	81.56554170	71.54222920	70.02754170	76.12769790	57.32789580
50.75	84.22304170	85.81476040	84.44342710	133.61584400	132.72360400	133.40044800	89.09215630	99.79830210	102.28524000	83.25429170	90.87764580	88.89988540	63.95961460	68.66519790	57.15988540	41.11375000	39.21017710	31.54621870	84.29547920	84.87926040	74.73005210	70.95252080	69.25860420	59.51892710
51.00	77.39215620	92.48682290	81.19412500	144.90494800	136.04839600	134.40928100	93.10528130	100.01264600	96.04820830	81.43035420	87.25368750	86.02732290	61.23877080	61.08166670	53.60876040	32.01064580	31.70243750	28.73058330	81.25765630	77.33887500	64.57896880	68.74959370	65.97698960	55.37401040
51.25	81.87407290	97.37888540	90.87856250	143.88843800	137.83687500	142.17451000	95.62475000	102.83907300	96.61929170	80.31043750	86.00708330	86.09039580	52.98340630	62.44505210	54.47813540	24.76202080	25.04658330	22.31578120	78.38771870	72.35472920	59.93405210	65.87383330	65.19323960	50.01901040
51.50	85.06402080	99.88817710	89.76901040	142.65534400	141.25872900	146.33647900	93.13617710	103.47344800	101.24779200	82.04962500	81.82936460	86.88441670	54.09908330	65.44323960	50.75023960	27.68445830	20.63134380	22.21743750	68.82427080	67.01288540	59.79997920	68.03213540	64.69103120	48.98059380
51.75	84.65140630	92.41114580	85.26078120	138.21950000	149.13774000	145.04710400	92.82950000	104.07477100	97.78445830	78.61640620	80.65555210	82.19178120	55.47608330	53.20613540	44.88690630	25.27138540	13.34610420	18.40852080	65.37325000	68.88685420	50.47381250	72.69619790	58.89495830	45.85187500
52.00	83.81517530	84.47187630	81.65578350	139.64415500	155.97777300	144.20421600	86.30460820	106.33987600	101.00145400	78.28077320	81.46345360	78.45049480	51.98609280	46.75637110	48.71751550	22.45883510	13.14116490	7.33445361	64.94344330	64.08683510	49.38055670	64.05154640	53.61773200	46.59368040
52.25	85.62109280	89.78986600	85.66608250	146.18948500	149.74204100	153.60763900	90.80809280	107.60802100	94.30156700	80.44809280	75.64165980	79.38992780	47.50747420	46.49037110	50.41924740	16.99224740	17.61575260	7.68246392	64.30874230	59.42529900	46.56253610	54.71349480	53.76581440	48.19592780
52.50	82.85921650	88.71295880	90.06228870	153.00428900	148.03646400	148.76884500	92.36696910	108.05170100	98.55631960	79.25114430	74.31091750	80.69626800	41.68136080	48.72359790	42.88041240	17.29191750	13.96435050	9.22791753	59.26670100	50.87155670	39.36400000	54.85002060	52.56991750	47.31993810
52.75	79.53160820	85.65559790	83.11137110	147.44692800	150.19322700	153.80477300	92.80357730	105.14989700	94.96221650	80.35756700	76.41352580	75.23152580	42.06453610	46.31638140	34.41404120	8.88339175	8.06332990	5.50957732	50.16965980	49.32742270	32.50919590	54.20407220	51.67864950	40.55843300
53.00	74.18597940	81.16151550	84.40645360	143.95294800	156.21650500	148.70590700	96.07135050	99.19044330	90.90070100	71.58286600	78.51449480	73.08567010	39.67265980	43.01708250	31.49971130	10.74708250	4.77474227	1.74973196	45.46464950	47.66439180	29.22989690	49.72908250	52.14154640	42.09868040
53.25	72.12270100	81.32798970	74.86059790	143.83183500	149.60355700	141.04704100	96.41306190	95.59288660	88.97392780	72.32558760	74.96109280	67.68198970	31.38053610	40.42440210	29.55917530	3.01906186	-2.79848450	-5.36880410	38.31330930	34.87007220	32.50210310	40.14873200	47.34831960	43.46552580
53.50	69.12270100	77.37683510	67.85006190	139.67812400	140.53705200	137.60561900	89.32662890	94.39350520	90.46829900	71.50871130	65.34119590	67.02907220	31.12525770	34.93331960	28.56453610	1.00248454	-5.98082470	-7.21812370	31.42432990	33.31231960	28.28093810	34.87782470	38.17489690	32.21129900
53.75	65.84111340	71.46392780	70.52926800	132.31970100	140.34016500	137.90662900	81.85318560	88.09774230	80.52384540	64.65177320	63.23164950	61.79847420	25.74173200	29.13620620	25.99093810	-1.41413400	-4.69017530	-10.77593800	27.00830930	24.14604120	22.61679380	31.69760820	33.88213400	28.46821650
54.00	63.09576290	64.03502060	71.56953610	124.74841200	136.11159800	130.98170100	78.92941240	87.44593810	78.50041240	51.98057730	50.09245360	55.09194850	21.71714430	24.21245360	21.83134020	-5.98321650	-3.31563920	-10.67645400	20.05710310	21.67912370	9.19607216	26.86384540	31.61489690	19.79112370
54.25	58.81047420	62.96922680	60.80891750	127.48403100	126.82783500	128.63770100	74.78814430	82.36250520	81.70651550	48.66821650	47.45850520	46.93438140	20.18737110	17.96805150	17.85315460	-6.45155670	-8.38903090	-9.46541240	13.72232990	16.00234020	-1.21587630	22.91618560	30.19197940	20.24496910
54.50	51.16564950	58.43948450	52.03159790	120.33846400	122.60709300	125.30220600	66.94882470	71.36370100	72.90389690	48.28255670	44.58051550	46.27661860	21.77040210	12.98372160	15.83089690	-8.96213400	-11.08551500	-8.59126800	13.76885570	9.60981443	5.29070103	20.35520620	22.34854640	21.84226800
54.75	49.21079380	56.08455670	47.40437110	110.81409300	115.35742300	121.01047400	61.61629900	67.01419590	67.08470100	47.16402060	40.04631960	43.40685570	9.48034021	5.39473196	7.27411340	-10.60575300	-12.42910300	-17.13085600	2.90582474	2.82994845	1.50883505	17.81461860	11.66711340	11.84489690
55.00	47.86954640	43.93174230	44.82612370	105.96213400	113.92127800	110.58861900	63.72263920	61.28925770	61.66084540	38.96692780	36.97506190	40.62063920	7.72375258	1.89408247	4.53931959	-14.06154600	-22.97784500	-22.25181400	-3.41696910	-2.91537110	-4.74574230	9.01556701	7.85003093	8.15283505
55.25	42.55935050	42.26165980	40.51731960	102.02803100	104.92103100	99.57796910	54.76922680	52.69615460	53.30801030	35.58718560	31.28001030	33.82093810	6.09187629	2.13432990	0.39507216	-16.52399000	-20.15991800	-17.23153600	-7.38074230	-8.45675260	-6.74447420	9.90547423	6.70708247	10.70831960
55.50	37.07609280	39.65610310	36.92203090	88.96517530	96.13422680	94.97873200	41.49072160	52.32842270	47.98437110	31.64103090	24.35046390	29.48225770	-0.03631960	-3.82078350	-3.33022680	-20.73426800	-20.37183500	-21.91352600	-9.87876290	-9.15213400	-8.14303090	8.11098969	3.04559794	7.84821649
55.75	27.67354640	33.25367010	29.27953610	79.31367010	89.96190720	89.35944330	40.07903090	45.45436080	42.00072160	25.98485570	19.10634020	15.83716490	-8.57721650	-5.66268040	-4.34929900	-26.97788700	-25.70953600	-28.68625800	-12.73382500	-10.36394800	-12.97971100	5.46805155	0.68205155	-3.36469070
56.00	18.60179380	25.82157730	26.52464950	74.50487630	81.76634020	74.54801030	34.68268040	36.74589690	31.70637110	16.12590720	12.32568040	13.76246390	-8.17889690	-7.03380410	-7.56414430	-23.70255700	-24.31912400	-30.10336100	-20.79170100	-15.52657700	-17.79790700	1.56076289	-3.62687630	-0.84288660
56.25	19.09779380	21.44963920	16.51883510	65.50726800	79.32902060	64.72275260	30.91349480	29.87289690	29.87638140	13.14890720	14.88714430	12.47519590	-5.88455670	-13.25302100	-6.70910310	-25.07096900	-19.32090700	-26.22340200	-23.40637100	-24.58156700	-19.56421600	0.06768041	-3.77059790	-3.48304120
56.50	15.43885570	10.25916490	16.93431960	57.56470100	60.04043300	59.27081440	19.64690720	28.18361860	27.77627840	5.70792784	9.74435052	9.40232990	-12.60774200	-15.89970100	-10.94248500	-26.79714400	-19.29858800	-22.46221600	-23.09604100	-25.61963900	-30.12827800	-8.95651550	-9.69597940	-11.38193800
56.75	8.79918557	5.15790722	8.46696907	51.69129900	49.85358760	54.04537110	18.50986600	19.62111340	11.85689690	8.13840206	2.58426804	3.35806186	-17.96869100	-17.31878400	-17.98414400	-27.76410300	-22.93341200	-26.43875300	-31.54388700	-25.49226800	-33.08558800	-16.82179400	-15.52366000	-13.82046400
57.00	2.32924742	4.66338144	2.78402062	50.42164950	44.62416490	48.38624740	10.77186600	15.38227840	4.17575258	7.64027835	-1.64782470	-7.06080410	-28.78234000	-23.60410300	-20.95823700	-31.07078400	-26.66270100	-28.38195900	-37.85736100	-33.47092800	-35.04074200	-20.43444300	-14.99375300	-10.29912400
57.25	-1.47632990	-1.87781440	-3.44781440	33.85517530	34.77020620	37.01180410	5.09616495	9.07241237	4.56060825	-8.05313400	-8.14850520	-10.78629900	-26.28052600	-26.63473200	-18.44495900	-29.54508200	-30.69210300	-21.85935100	-45.25417500	-39.80520600	-35.71059800	-21.91854600	-20.53973200	-17.36992800
57.50	-6.35590720	-2.45077320	-3.59879380	25.92367010	26.96131960	30.38584540	2.29713402	-1.05969070	-3.10378350	-14.54581400	-16.06604100	-11.80297900	-27.89619600	-29.29758800	-26.94377300	-30.74083500	-25.88858800	-25.41647400	-50.14850500	-45.65091800	-33.12516500	-26.03616500	-27.44512400	-19.00162900
57.75	-15.47386600	-12.51283500	-6.39057730	20.63095880	26.42772160	20.41707220	-3.04116490	-8.45847420	-7.70827840	-12.97978400	-18.57997900	-18.75836100	-29.82143300	-35.10701000	-25.69232000	-25.23783500	-27.90776300	-22.20069100	-53.77673200	-49.91166000	-36.91536100	-32.04876300	-30.51442300	-16.77971100
58.00	-15.40207200	-17.85884500	-17.48297900	9.15043299	20.14008250	14.92486600	-8.31800000	-11.76023700	-9.39130930	-13.65129900	-14.22042300	-28.29033000	-29.29183500	-32.13984500	-24.38641200	-25.98292800	-22.13527800	-23.53830900	-50.77554600	-46.10503100	-40.80849500	-36.73625800	-31.21513400	-23.65781400
58.25	-14.45460800	-16.71723700	-22.44877300	2.03449485	4.84888660	8.05780412	-12.81171100	-11.51690700	-14.05370100	-18.75966000	-16.04041200	-28.29809300	-32.28162900	-36.71002100	-26.38547400	-29.87215500	-16.75162900	-25.04332000	-50.93637100	-47.53593800	-47.31881400	-34.75393800	-35.23827800	-25.76001000
58.50	-17.51880400	-22.93318600	-27.00866000	-4.27695880	-4.93962890	-0.53745360	-16.79171100	-15.58189700	-25.96232000	-27.73719600	-22.32090700	-32.43096900	-38.34533000	-40.54564900	-29.19222700	-29.69882500	-27.10255700	-21.69735100	-54.29255700	-49.69540200	-44.35679400	-31.24739200	-36.07488700	-27.80857700
58.75	-20.65433000	-26.36163900	-33.46995900	-13.59694800	-10.79699000	-5.23059790	-25.13228900	-21.45076300	-32.84605200	-25.32237100	-32.75782500	-32.74814400	-40.07140200	-39.66294800	-30.44919600	-24.59843300	-27.35899000	-24.01503100	-52.86007200	-52.03730900	-43.58641200	-34.05967000	-38.47122700	-26.80318600
59.00	-26.26189700	-31.73691800	-35.42086600	-21.43422700	-23.58825800	-20.50914400	-27.64612400	-23.88621600	-33.05678400	-29.45376300	-39.31528900	-36.46849500	-41.18293800	-39.30826800	-32.26386600	-30.02963900	-22.21351500	-23.16496900	-58.93512400	-55.97508200	-47.68196900	-38.49435100	-39.27766000	-29.66173200
59.25	-33.22021600	-36.54781400	-33.85736100	-28.68413400	-30.29006200	-31.13176300	-32.04179400	-35.05873200	-35.83747400	-39.11161900	-38.11038100	-42.43550500	-46.51682500	-38.14892800	-32.36670100	-29.45970100	-18.87412400	-20.47926800	-60.55600000	-54.07866000	-51.74291800	-39.75909300	-39.52254600	-28.26464900
59.50	-37.79066000	-39.09562900	-38.70633000	-30.40081400	-35.78388700	-32.81215500	-38.54334000	-43.17064900	-39.36082500	-44.41588700	-40.38202100	-42.88259800	-43.89880400	-39.71483500	-32.73553600	-20.91172200	-18.25094800	-15.15818600	-59.79822700	-54.04162900	-47.57534000	-42.83722700	-37.47511300	-29.93210300
59.75	-35.86403100	-43.97986600	-41.82056700	-40.46487600	-41.80589700	-40.54857700	-40.96769100	-47.87041200	-50.58247400	-41.90689700	-44.63753600	-47.95647400	-43.65392800	-42.45257700	-37.24255700	-21.35443300	-20.02884500	-16.00707200	-62.06909300	-60.62953600	-49.41543300	-46.53527800	-38.54393800	-35.21593800
60.00	-40.97774200	-46.19479400	-47.84609300	-48.70269100	-43.57612400	-46.61270100	-41.61928900	-46.24006200	-47.29147400	-41.46958800	-44.96637100	-48.28556700	-44.39342300	-42.76826800	-37.48260800	-28.06109300	-16.70020600	-18.98342300	-63.78438100	-58.66355700	-47.80349500	-41.68353600	-40.55452600	-34.73153600
60.25	-40.48849500	-46.45669100	-46.44859800	-53.33626800	-51.87414400	-55.68255700	-45.92435100	-52.90922700	-44.92635100	-40.87201000	-50.17595900	-46.00848500	-41.23637100	-40.48241200	-37.29696900	-21.65285600	-11.63780400	-11.10423700	-57.21208200	-55.52448500	-48.37364900	-37.59590700	-43.71391800	-35.75249500
60.50	-43.86472200	-48.87016500	-51.68766000	-56.66017500	-54.10895900	-57.45571100	-50.55640200	-53.39694800	-45.21682500	-43.76227800	-49.82828900	-46.65627800	-41.04097900	-40.76851500	-38.72679400	-14.61892800	-8.33190720	-5.02622680	-52.96001000	-52.85155700	-47.94241200	-41.88763900	-48.07922700	-31.18206200
60.75	-44.19682500	-54.92969100	-53.43933000	-62.36187600	-62.23379400	-63.69771100	-53.40966000	-55.15528900	-43.60720600	-49.68707200	-54.87188700	-49.30654600	-36.77107200	-43.50188700	-37.72362900	-17.99030900	-10.93560800	-9.01875260	-55.27759800	-49.01508200	-46.32403100	-45.54215500	-47.31934000	-28.30029900
61.00	-46.92695900	-51.05229900	-51.95707200	-66.76361900	-66.69366000	-76.08748500	-49.70872200	-57.80420600	-58.05211300	-51.88719600	-58.30185600	-51.28906200	-42.98959800	-46.77719600	-34.71116500	-14.18046400	-9.72686600	-6.34376290	-51.44392800	-50.79471100	-40.96499000	-46.19705200	-49.65913400	-35.72195900
61.25	-46.92887600	-57.46790700	-51.93880400	-70.19196900	-69.42921600	-77.31379400	-49.94426800	-59.30712400	-63.35485600	-49.21258800	-52.92859800	-56.95595900	-34.23725800	-42.84962900	-37.26370100	-10.01110300	-3.58677320	-7.29045360	-50.12800000	-48.53541200	-43.70057700	-43.54024700	-46.72866000	-35.87973200
61.50	-48.64964900	-58.16721600	-53.02901000	-77.55859800	-79.11947400	-71.16859800	-55.13128900	-62.76574200	-59.74210300	-48.43899000	-50.18719600	-54.06782500	-34.49719600	-43.98360800	-40.22972200	-9.47113400	-2.96729900	-0.84346390	-57.83212400	-45.64059800	-41.75453600	-46.47897900	-47.55406200	-36.03181400
61.75	-47.39269100	-60.07354600	-54.65852600	-81.59524700	-84.95550500	-74.37388700	-58.66468000	-65.80942300	-62.98801000	-53.64168000	-49.57727800	-50.40427800	-38.86156700	-41.01532000	-34.53072200	-6.37750520	-1.62239180	-1.07703090	-53.61022700	-42.74458800	-42.37111300	-44.85530900	-41.11575300	-32.12632000
62.00	-54.34107200	-60.75480400	-57.35691800	-77.80505200	-83.57005200	-80.93157700	-55.42837100	-68.21858800	-64.31268000	-52.74102100	-55.16781400	-57.26659800	-39.01970100	-35.96507200	-28.62643300	-0.55331960	7.14856701	-0.95934020	-50.72833000	-42.98774200	-41.01470100	-45.79111300	-38.08844300	-34.13275300
62.25	-53.54839200	-60.77089700	-56.80766000	-79.52754600	-85.77241200	-81.59419600	-54.70201000	-71.34341200	-63.78055700	-52.33371100	-51.75937100	-57.89232000	-36.07589700	-39.55635100	-27.20981400	-2.51921650	8.77898969	5.93280412	-51.53539200	-46.71394800	-37.36018600	-43.63589700	-41.70308200	-31.87976300
62.50	-49.30980400	-59.25009300	-52.02891800	-88.11568000	-88.32088700	-90.81400000	-58.21278400	-66.39916500	-61.46550500	-53.89813400	-52.42556700	-57.41916500	-36.82991800	-40.18613400	-32.65396900	-0.83908250	12.11394850	1.49852577	-47.36189700	-41.52973200	-34.38689700	-38.25599000	-41.12106200	-22.31684500
62.75	-50.40702100	-57.66083500	-55.59845400	-91.07420600	-93.14482500	-96.29999000	-58.75583500	-67.24622700	-62.22553600	-50.69960800	-55.62135100	-55.82086600	-32.23704100	-33.97206200	-38.20994800	-1.24227840	6.58110309	5.03869072	-43.09866000	-43.30829900	-35.07447400	-36.31678400	-40.93316500	-27.02500000
63.00	-52.36894800	-54.43585600	-57.21133000	-90.81764900	-94.29802100	-88.90718600	-56.39702100	-67.21615500	-64.88711300	-52.99590700	-54.33320600	-51.49421600	-30.90918600	-31.50263900	-30.44206200	4.47383505	10.51278350	0.14811340	-32.73877300	-38.10418600	-32.32062900	-37.91249500	-41.05017500	-27.70916500
63.25	-52.54558800	-56.03690700	-54.43149500	-89.55164900	-90.33103100	-87.27728900	-57.44935100	-66.58811300	-57.56077300	-51.45462900	-50.36915500	-49.77134000	-30.55507200	-28.96891800	-26.79054600	5.69992784	15.11735050	6.63430928	-37.09322700	-29.73407200	-28.69126800	-40.87781400	-36.24184500	-23.15974200
63.50	-51.16406200	-55.37317500	-56.85054600	-89.08212400	-93.66911300	-88.08149500	-56.39543300	-61.85718600	-60.43257700	-47.40343300	-45.28794800	-51.10094800	-25.80891800	-30.16042300	-24.75181400	7.94047423	11.73783510	12.23298970	-38.13721600	-29.46859800	-26.98399000	-38.03467000	-29.71548500	-25.65919600
63.75	-47.20892800	-53.43672200	-52.24880400	-88.81940200	-95.57512400	-92.66219600	-56.32923700	-65.78160800	-58.13546400	-45.20050500	-48.01627800	-50.76506200	-26.56035100	-29.54882500	-20.86645400	6.55291753	18.33829900	10.81968040	-32.72375300	-29.41190700	-25.61327800	-30.36848500	-31.49969100	-29.02913400
64.00	-46.60841200	-47.92036100	-47.26836100	-87.84805200	-93.77197900	-93.00738100	-55.82374200	-64.48122700	-54.71444300	-46.61693800	-48.50281400	-46.33093800	-29.14017500	-24.80128900	-22.69190700	11.38952580	10.86992780	16.06841240	-30.13745400	-27.57446400	-23.70434000	-28.36093800	-32.43589700	-31.49355700
64.25	-49.05175300	-51.19327800	-47.69779400	-88.60445400	-90.87673200	-91.66302100	-52.31878400	-62.01705200	-55.58814400	-43.21432000	-44.54939200	-42.89647400	-22.69133000	-19.62943300	-19.98519600	13.90697940	10.45854640	13.84406190	-28.04729900	-26.02671100	-18.15913400	-27.50639200	-28.62451500	-27.37441200
64.50	-46.35794800	-52.60633000	-47.61328900	-88.84727800	-91.13260800	-87.89607200	-54.17103100	-60.28416500	-51.70002100	-44.50806200	-38.59745400	-43.58841200	-21.74981400	-17.50655700	-15.99232000	9.79824742	17.97436080	15.59783510	-24.52506200	-25.76188700	-13.86510300	-28.29776300	-25.73973200	-23.19411300
64.75	-40.99630900	-45.22997900	-45.20271100	-85.93572200	-91.35272200	-85.41283500	-52.01472200	-59.94294800	-47.56266000	-44.52948500	-37.57470100	-37.84905200	-20.94801000	-17.70495900	-15.35391800	11.05294850	14.37468040	12.90522680	-19.21883500	-21.77153600	-12.73383500	-26.38164900	-24.17046400	-15.33283500
65.00	-40.95384500	-46.46813400	-41.91697900	-83.52900000	-90.42453600	-87.74370100	-51.02378400	-54.85173200	-49.35079400	-42.09913400	-34.58709300	-37.07697900	-12.32750500	-13.70606200	-13.61897900	14.11559790	14.11258760	15.40676290	-14.63188700	-15.60973200	-16.32178400	-25.14026800	-21.56141200	-14.75592800
65.25	-40.63012400	-43.13044300	-38.47343300	-83.69674200	-88.62554600	-88.14386600	-46.92455700	-50.41052600	-49.05254600	-44.81640200	-37.41615500	-37.48863900	-9.74649480	-13.11968000	-11.06521600	13.09461860	13.50290720	17.83140210	-14.63679400	-14.05576300	-6.68018560	-24.47572200	-22.89437100	-18.22446400
65.50	-34.90437100	-41.56703100	-32.82526800	-79.87112400	-87.53456700	-86.61997900	-38.38122700	-48.54118600	-49.33054600	-33.54318600	-36.17128900	-34.66071100	-8.68777320	-7.94067010	-6.73089690	13.89507220	17.79112370	18.24347420	-16.28914400	-6.83101030	-5.88876290	-17.79204100	-19.94052600	-13.41091800
65.75	-35.90507200	-38.55137100	-35.04588700	-79.10069100	-79.36904100	-82.47589700	-33.40854600	-41.63615500	-47.41296900	-26.05045400	-32.14984500	-34.58315500	-7.26181440	-4.82994850	-11.58520600	18.68403090	21.26995880	13.45432990	-2.91381440	-2.02775260	0.15443299	-13.15444300	-13.99384500	-9.51508250
66.00	-33.05785600	-33.63444300	-31.83237100	-76.62891800	-79.75812400	-78.02684500	-32.08160800	-39.96774200	-41.89469100	-27.87406200	-26.11445400	-24.23826800	-2.69071130	-2.53221650	-7.93429900	20.26115460	18.56640210	20.19555670	-1.15854640	-5.76698970	1.02697938	-10.54171100	-8.14156700	-11.79297900
66.25	-29.75081400	-25.35352600	-30.60574200	-77.37157700	-80.63306200	-72.90720600	-37.31900000	-43.62148500	-36.34511300	-22.63652600	-26.14896900	-20.17870100	-1.19609280	-4.57108250	-4.69689690	14.91214430	17.35394850	22.55085570	1.91295876	-3.56641240	1.06945361	-11.54514400	-11.63347400	-12.16101000
66.50	-24.38245400	-25.05945400	-27.57654600	-76.10827800	-74.56291800	-78.34307200	-32.80156700	-41.93006200	-34.79981400	-21.92807200	-22.61509300	-19.77056700	-0.34465980	-3.46888660	-1.04557730	15.16702060	16.37285570	20.88748450	3.96063918	-0.58915460	3.65605155	-9.99528870	-6.76569070	-8.08262890
66.75	-21.53687600	-22.31830900	-23.51674200	-74.91235100	-68.14057700	-74.15183500	-29.86282500	-31.25535100	-30.31264900	-16.74362900	-17.95933000	-17.23276300	-0.73710310	2.08973196	-0.63836080	20.60173200	19.05606190	21.17361860	9.22953608	3.78259794	5.62189691	-3.18448450	-0.16006190	-4.92432990
67.00	-20.36891800	-15.04233000	-17.92626800	-68.22563900	-67.81574200	-67.40532000	-31.98244300	-28.44043300	-28.76494800	-14.61817500	-16.91748500	-20.58101000	-2.45216490	6.20183505	0.48077320	21.57300000	21.93993810	19.49846390	8.81463918	6.10042268	12.93208250	-3.76449480	-0.65416490	-8.41330930
67.25	-23.53506200	-17.64941200	-14.68309300	-62.46321600	-65.46332000	-65.22242300	-21.11964900	-28.27026800	-22.67384500	-8.70028870	-20.16113400	-12.65356700	1.66543299	6.50096907	7.43300000	16.46298970	23.21628870	21.13807220	10.86445360	7.99434021	11.53124740	-4.80587630	3.37215464	-7.78128870
67.50	-18.09230900	-10.80926800	-18.78708200	-61.26771100	-61.58992800	-60.31652600	-20.75284500	-25.81355700	-21.76023700	-11.17384500	-13.33761900	-10.15256700	9.66160825	9.58950515	5.01542268	13.10980410	20.86628870	21.02879380	12.38034020	10.27270100	13.54274230	-0.54828870	7.31828866	-2.72212370
67.75	-12.59137100	-1.70600000	-10.30044300	-59.60487600	-59.44804100	-58.92503100	-23.24128900	-18.35705200	-18.94664900	-12.01710300	-2.18990720	-8.93171130	11.82805150	11.60122680	4.82338144	13.59162890	14.77098970	14.84034020	15.38406190	12.75529900	16.78336080	5.11559794	10.93176290	0.03816495
68.00	-12.29971100	-6.19428870	-10.16437100	-57.68600000	-53.17610300	-52.93068000	-19.39241200	-19.10196900	-13.10021600	-11.25963900	0.96881443	-4.69396910	10.72051550	13.43292780	4.66967010	19.56101030	12.90598970	11.64373200	21.14739180	18.61735050	12.56344330	6.67667010	4.30961856	0.61255670
68.25	-9.24745360	-12.16075300	-7.33482470	-54.83675300	-50.88257700	-49.78206200	-17.81920600	-15.46199000	-13.66314400	-2.84384540	-3.03590720	-3.85148450	8.09259794	11.63741240	9.77421649	17.40793810	10.86178350	10.45375260	22.05820620	22.11784540	12.17632990	8.32072165	10.69583510	2.60964948
68.50	-4.24509280	-2.07692780	-7.27194850	-44.13280400	-45.62544300	-43.25507200	-14.08092800	-9.27755670	-11.27226800	1.53656701	-1.77688660	3.56149485	12.39380410	17.11437110	15.20598970	11.35985570	13.91542270	10.62745360	23.12009280	21.19298970	18.72760820	13.08040210	11.44253610	4.92090722
68.75	-2.54697940	1.48479381	-3.24802060	-39.20153600	-42.16885600	-43.86903100	-11.65118600	-6.63070100	-4.79917530	1.93132990	0.43334021	10.39314430	16.64894850	19.96195880	11.58885570	8.68136082	12.82549480	17.57838140	24.57641240	22.39368040	22.38886600	12.99281440	11.46617530	8.18838144
69.00	0.47919588	1.60318557	2.08249485	-36.00962900	-37.64909300	-37.51925800	-12.15658800	-4.31287630	-3.52179380	1.35227835	2.78022680	12.69056700	17.97039180	17.09417530	11.09975260	10.58486600	14.32505150	18.75570100	25.32059790	22.85206190	21.39426800	15.48795880	15.56342270	9.63991753
69.25	3.30358763	5.70197938	3.27858763	-30.76201000	-37.26833000	-33.79892800	-3.66773200	-0.61257730	-2.09461860	2.34579381	8.60895876	10.32209280	22.66849480	19.34070100	15.21356700	15.72373200	7.90868041	15.85600000	27.55160820	28.30688660	21.01803090	12.61389690	18.54363920	7.68846392
69.50	4.94484536	6.94323711	3.27555670	-27.98075300	-31.26021600	-33.36836100	2.19105155	1.46247423	1.67552577	3.23317526	10.34372160	10.47254640	19.15253610	23.25997940	14.02652580	15.25645360	5.41071134	13.90393810	31.47709280	27.14350520	26.69948450	14.58340210	20.49058760	12.95421650
69.75	6.14753608	0.97737113	6.66036082	-25.61805200	-26.15664900	-25.23813400	4.43309278	2.62841237	2.74482474	4.97965979	11.82891750	15.55782470	22.28165980	21.91280410	12.86330930	13.43453610	9.49015464	8.99947423	31.22175260	24.26046390	25.21312370	22.32221650	16.94911340	14.82735050
70.00	9.22129897	8.64183505	11.47396910	-22.53426800	-18.45355700	-19.54103100	8.15400000	8.90831959	8.71798969	9.43788660	13.45228870	19.19878350	27.49896910	24.18881440	17.75195880	13.03926800	8.53091753	7.24744330	39.72780410	23.89571130	23.41562890	27.59138140	17.93957730	15.05035050
70.25	8.70615464	13.01547420	16.40226800	-15.00872200	-10.39046400	-16.28061900	10.43172160	11.85373200	16.84312370	14.17806190	18.93444330	19.88183510	25.88694850	23.71725770	22.11235050	11.86874230	4.98248454	6.10034021	43.77501030	22.10201030	27.33450520	29.03509280	19.82953610	14.84379380
70.50	12.33772160	13.60939180	19.88516490	-13.81714400	-7.26474230	-21.26967000	11.11784540	14.40841240	14.34718560	12.99004120	22.99957730	19.93439180	19.77331960	19.28232990	17.69115460	8.93912371	3.35077320	3.27293814	32.98030930	25.99447420	28.46450520	26.37049480	19.76617530	11.69358760
70.75	12.43764950	14.14773200	20.37718560	-7.36430930	-6.43200000	-12.34046400	15.94336080	19.37726800	17.07561860	14.98052580	21.80569070	19.28008250	18.91176290	17.60264950	16.84789690	8.22574227	5.58364948	4.22865979	32.81226800	27.42598970	23.97369070	24.10387630	18.69392780	11.88735050
71.00	16.78718560	20.31484540	15.61278350	0.67262887	-5.37622680	1.52967010	16.71872160	22.87213400	23.62696910	20.72317530	22.64645360	18.23686600	21.30453610	19.85801030	16.85976290	7.16670103	0.47167010	3.15357732	33.50031960	28.24619590	28.88145360	18.32714430	20.05884540	20.28320620
71.25	19.73674230	20.33343300	16.31369070	1.50505155	0.94804124	5.09139175	19.35718560	22.80341240	22.50189690	21.09841240	21.94390720	24.24901030	22.67831960	26.09890720	18.96319590	1.93088660	-3.09420620	0.14496907	33.72089690	29.23445360	27.56909280	17.74421650	24.11191750	19.61913400
71.50	22.60883510	23.63747420	17.80814430	-0.76637110	12.83089690	2.31401031	20.11146390	26.41125770	16.85741240	25.69032990	20.20636080	25.88542270	21.30545360	21.32904120	16.24742270	-1.03294850	-3.63828870	-0.23106190	32.81847420	31.73174230	33.80548450	23.06102060	24.05123710	20.19491750
71.75	24.30320620	29.83130930	21.99496910	9.41439175	11.62360820	5.06803093	24.72051550	35.10224740	23.21944330	29.01778350	18.84464950	21.84672160	23.68594850	19.45548450	20.59047420	-1.34013400	-5.74578350	2.61176289	33.77419590	32.90797940	30.82835050	26.78188660	26.60777320	21.19637110
72.00	25.69986600	27.49796910	22.86062890	14.01839180	15.56515460	12.60942270	25.11030930	30.09556700	27.40801030	24.86970100	25.26715460	30.21504120	20.03208250	23.93682470	26.70576290	-0.30711340	-2.84972160	-2.98173200	33.85334020	31.51761860	29.37180410	23.08601030	23.99161860	16.92101030
72.25	24.75129900	30.41445360	29.55187630	14.57438140	19.63429900	13.83434020	26.82109280	26.93462890	28.91421650	28.44191750	28.35029900	30.16003090	22.83469070	27.53947420	21.24263920	-2.21004120	-6.28748450	-4.35274230	32.30045360	35.51388660	27.35517530	21.26259790	24.10672160	16.39861860
72.50	25.07615460	30.87014430	33.45037110	20.84547420	24.19364950	22.17346390	26.25443300	35.78474230	31.41655670	30.14385570	30.51783510	31.64610310	26.44172160	23.99761860	21.78486600	-1.09723710	-9.72727840	-4.16542270	28.41040210	32.44491750	27.78635050	24.80038140	27.90207220	20.73193810
72.75	25.86565980	32.94840210	31.79888660	27.10350520	29.51801030	22.33948450	28.32885570	38.59390720	37.52411340	33.38207220	32.57989690	35.30904120	24.17301030	30.25773200	24.93917530	-6.97562890	-5.06141240	-6.88420620	31.60572160	29.01629900	28.52491750	29.65370100	31.35003090	30.67526800
73.00	30.32790720	33.16468040	32.26022680	36.32304120	34.35585570	22.90564950	33.93872160	41.75057730	35.12842270	37.81883510	33.21880410	33.66406190	21.10102060	22.53755670	19.13378350	-6.86450520	-5.06100000	-6.01093810	25.85590720	28.51426800	22.31685570	31.01802060	36.03222680	26.30565980
73.25	29.46404120	35.96515460	29.71840210	39.74019590	37.36508250	34.40092780	33.22946390	40.90626800	33.55330930	31.93395880	32.55226800	31.24218560	25.19641240	23.15401030	19.03476290	-8.03810310	-6.30025770	-8.30964950	29.71223710	29.73914430	19.70618560	31.98371130	36.39738140	21.03206190
73.50	29.38014430	34.01837110	24.38206190	40.93538140	35.91461860	40.21908250	37.55164950	36.72396910	33.52670100	31.17536080	31.19710310	29.48485570	23.00454640	22.41392780	19.57672160	-9.69916490	-7.64175260	-11.76470100	28.41562890	27.09217530	16.63403090	27.88232990	28.94305150	17.28231960
73.75	25.01487630	34.44089690	26.55205150	43.49468040	44.92707220	43.13768040	34.54332990	34.79788660	35.59331960	29.30902060	31.12323710	29.21385570	14.67423710	23.60830930	15.92500000	-6.05932990	-13.84706200	-11.51894800	28.08161860	24.34192780	19.73993810	20.68853610	24.64121650	15.67041240
74.00	25.48025770	33.77102060	30.32204120	46.05015460	54.02825770	46.68027840	32.16150520	38.62940210	33.53670100	28.87995880	29.88484540	31.86807220	17.13751550	18.65150520	20.52156700	-8.35758760	-15.84861900	-6.73880410	25.41465980	25.13189690	24.64096910	22.18804120	26.46000000	18.66118560
74.25	28.21615460	31.03965980	31.59788660	47.46735050	53.83017530	42.28512370	34.06359790	34.32698970	34.89063920	32.02686600	30.04135050	38.15825770	17.33738140	15.35586600	18.57970100	-12.02410300	-15.55941200	-9.72598970	21.02124740	21.39853610	16.81738140	27.04543300	18.92106190	22.21737110
74.50	28.14295880	29.26651550	30.07980410	49.54106190	53.97360820	45.99356700	34.94846390	36.00722680	36.38270100	25.67817530	28.20730930	33.23889690	13.66052580	14.92352580	14.46277320	-14.53754600	-17.22592800	-13.43420600	20.28051550	22.76547420	15.45773200	22.92125770	14.74916490	20.22906190
74.75	27.36465980	34.37213400	25.50853610	54.00134020	45.13587630	54.24886600	34.10975260	38.73074230	34.69032990	23.89816490	26.05217530	28.37559790	16.36284540	15.18425770	12.72144330	-9.43894850	-17.81814400	-12.55610300	16.44389690	16.90179380	16.39727840	19.02410310	19.41904120	17.08578350
75.00	23.75863920	34.26276290	25.32621650	50.96311340	46.55121650	45.25165980	29.68720620	36.53003090	31.89970100	26.08970100	25.35331960	23.92796910	11.09702060	14.76445360	11.92895880	-10.59825800	-13.72806200	-15.48799000	16.12679380	17.25259790	16.56181440	18.32553610	20.12879380	15.19954640
75.25	25.58715460	28.26955670	31.84110310	54.45425770	55.49932990	52.26224740	32.48062890	41.05684540	32.20647420	23.52793810	26.32589690	23.37185570	10.09622680	12.09513400	9.12427835	-12.75007200	-15.29440200	-14.28152600	13.10461860	18.26209280	12.44376290	15.22456700	22.59049480	12.24744330
75.50	26.98198970	24.12228870	32.52091750	56.67145360	61.89002060	54.06705150	35.17498970	37.97424740	33.91031960	22.98816490	30.78461860	25.37143300	11.62182470	8.70654639	9.93893814	-17.03363900	-17.61089700	-12.58554600	13.45246390	19.54135050	9.48212371	11.92988660	13.44112370	13.35807220
75.75	26.98510310	26.17174230	27.63958760	57.53606190	61.62567010	51.89053610	34.34846390	30.83173200	26.03722680	26.43177320	26.05300000	26.64984540	9.04377320	7.81707216	9.36294845	-14.84457700	-19.74284500	-14.59935100	15.15796910	15.80479380	6.71857732	15.33717530	7.19592784	13.06739180
76.00	26.37068040	25.84904120	23.20623710	53.94755670	55.77793810	54.26467010	31.64130930	28.61615460	23.31978350	24.38578350	24.34775260	19.81247420	8.16250515	8.92403093	8.76847423	-13.94726800	-19.49300000	-16.23341200	7.16376289	10.80132990	5.17707216	15.04600000	11.38242270	11.93759790
76.25	22.28987630	24.34848450	20.98312370	55.30256700	59.95196910	57.92705150	29.64465980	36.23582470	25.39516490	22.61783510	21.35320620	15.34226800	5.54377320	12.26226800	11.37818560	-17.51427800	-11.75409300	-16.72624700	5.03734021	10.24479380	5.65992784	14.86137110	12.40460820	15.23717530
76.50	17.78347420	19.30851550	21.91354640	56.99826800	58.52342270	57.00565980	28.81136080	33.32360820	28.70693810	17.38453610	16.36147420	13.76297940	4.38916495	0.40480412	0.02942268	-17.89850500	-20.17755700	-17.87005200	4.32374227	4.21359794	4.75519588	17.16019590	7.41821649	12.14917530
76.75	19.27563920	17.55296910	20.53969070	56.07811340	61.21712370	53.41582470	29.77471130	28.78249480	28.03874230	15.52549480	12.60106190	17.65918560	3.61993814	-2.23579380	0.18528866	-14.94409300	-21.61902100	-18.74516500	0.88291753	-3.17572160	1.75863918	10.11977320	4.47557732	5.77532990
77.00	22.79260820	18.06403090	19.47428870	58.20815460	57.33868040	50.80152580	27.39077320	29.08111340	22.46680410	15.60200000	18.75379380	13.75934020	-0.04032990	-0.03697940	2.19900000	-14.28309300	-18.65654600	-20.77316500	0.92576289	0.50769072	0.71057732	8.62108247	4.22521649	3.05867010
77.25	15.58640210	18.04990720	12.53724740	55.10711340	51.95863920	52.05828870	22.35053610	24.49369070	18.63179380	17.54988660	21.11097940	11.68097940	-3.35694850	4.52494845	-2.32470100	-15.50527800	-20.45342300	-19.24894800	-3.64742270	-0.35767010	-0.35595880	5.55753608	2.64400000	2.67941237
77.50	15.02239180	16.89525770	15.45221650	51.25649480	53.62919590	53.16730930	20.82620620	24.07130930	15.12081440	12.26717530	17.73877320	11.82335050	-2.36613400	-0.77384540	-1.50094850	-18.50303100	-23.78191800	-18.84780400	-4.87476290	-5.59992780	-2.09785570	1.98280412	-2.17893810	-1.15121650
77.75	15.21179380	12.46362890	17.40715460	48.91963920	52.78419590	52.04347420	18.96093810	23.58823710	16.36606190	11.67950520	10.43896910	14.03052580	-0.71416490	-5.43263920	-3.00628870	-21.49910300	-22.21981400	-21.37415500	-2.94692780	-4.73445360	-5.36142270	1.82444330	-2.50027840	-3.80651550
78.00	11.17811340	7.11240206	10.27090720	53.18008250	51.55986600	46.80112370	15.48706190	20.54067010	13.31085570	9.95819588	6.07968041	4.16612371	-1.04112370	-6.43007220	-6.75704120	-20.10806200	-22.19382500	-17.92394800	-8.66431960	-3.64231960	-6.42279380	1.63138144	-5.49465980	-3.68290720
78.25	11.72682470	8.76540206	11.08470100	55.02351550	51.83863920	45.42120620	14.69144330	19.59059790	12.77555670	13.77890720	7.56258763	2.72335052	-4.22869070	-6.84949480	-9.48103090	-18.64602100	-22.42263900	-15.05870100	-10.03038100	-7.92454640	-8.67321650	-0.28109280	-6.13294850	-0.01490720
78.50	9.55758763	11.22910310	7.49401031	49.89687630	53.60472160	48.55209280	16.40897940	9.53498969	16.47689690	8.44622680	4.53946392	7.12409278	-5.29447420	-9.06177320	-5.65817530	-20.73783500	-19.93803100	-17.27363900	-9.02715460	-5.05431960	-7.87177320	-3.09616490	-6.05107220	-2.23055670
78.75	6.24380412	6.78435052	10.20739180	43.96946390	46.86004120	50.45296910	11.36389690	8.86504124	15.46502060	1.46701031	-1.28077320	3.01136082	-5.78391750	-10.72728900	-6.50931960	-20.58244300	-19.61428900	-17.63136100	-9.19178350	-6.42003090	-7.84661860	-2.68120620	-3.90722680	-5.05098970
79.00	3.84613402	4.92139175	5.85956701	46.28853610	45.21550520	45.21188660	3.55348454	9.58100000	12.03118560	0.09136082	1.89394845	-3.32047420	-11.70266000	-11.37454600	-4.98742270	-22.61151500	-19.95441200	-17.01890700	-16.22257700	-7.38600000	-11.46638100	-5.12341240	-3.92129900	-4.69085570
79.25	4.21250515	7.39615464	1.79889691	43.68931960	41.98830930	45.74011340	5.50845361	9.22353608	12.31311340	-1.79111340	4.85161856	-2.32995880	-11.61181400	-10.79180400	-11.90290700	-20.00603100	-18.77306200	-16.43195900	-13.02812400	-11.57533000	-15.09832000	-5.65561860	-7.96783510	-4.57638140
79.50	-0.51471130	3.67792784	-1.24961860	40.75758760	36.42536080	41.27531960	3.17238144	4.41767010	10.70100000	2.96263918	-1.58053610	-2.93330930	-12.87192800	-12.39483500	-11.24422700	-19.84754600	-21.02066000	-17.19771100	-15.54614400	-10.33394800	-15.09787600	-7.88968040	-6.83102060	-4.95392780
79.75	1.15608247	0.45609278	0.77063918	40.77581440	36.59942270	35.69750520	5.80619588	1.08908247	2.44623711	1.58984536	-3.82269070	-6.97679380	-11.42334000	-19.16609300	-8.96313400	-20.52376300	-21.58621600	-16.12350500	-15.77002100	-14.80638100	-15.57810300	-8.49481440	-11.96272200	-6.71416490
80.00	5.28425773	-3.03528870	-0.62744330	37.13692780	30.63055670	37.10281440	6.80017526	1.15462887	-0.50048450	-1.23094850	-8.17417530	-9.06853610	-10.48353600	-16.56093800	-10.78451500	-16.40940200	-17.07262900	-14.23299000	-14.99449500	-15.71429900	-15.31459800	-9.31660820	-16.37477300	-10.24907200
80.25	0.52013402	-4.22132990	-5.99384540	34.98590720	25.21996910	31.87771130	1.12125773	0.29292784	-1.02506190	-6.53540210	-8.47285570	-9.00442270	-15.80025800	-14.26385600	-11.63974200	-13.60986600	-19.80481400	-17.90083500	-18.63084500	-16.26580400	-14.01917500	-11.21999000	-14.77876300	-9.02491750
80.50	-4.88337110	-4.82672160	-7.33301030	27.71435050	24.92708250	31.18573200	1.15465979	-0.57289690	-3.67571130	-10.88095900	-7.27870100	-10.86274200	-16.87836100	-16.09809300	-13.81685600	-19.44815500	-17.83657700	-19.24061900	-22.48739200	-17.73685600	-16.04683500	-15.31601000	-9.98163920	-12.93934000
80.75	-4.34322680	-8.09174230	-6.05978350	22.64374230	22.75757730	27.38828870	-0.33077320	-4.15535050	-4.38408250	-11.78539200	-9.37368040	-10.61492800	-14.53479400	-13.60215500	-14.76254600	-17.01695900	-15.84833000	-14.92934000	-21.51230900	-17.90177300	-18.67152600	-15.65025800	-13.79650500	-9.58021650
81.00	-3.95421650	-2.61329900	-10.74169100	24.22375260	20.91391750	28.69986600	1.79813402	-7.81506190	-3.88850520	-8.18016490	-9.15689690	-7.42902060	-11.49511300	-15.87805200	-10.40652600	-15.39438100	-12.28710300	-11.23909300	-19.45309300	-19.22172200	-17.17411300	-16.93646400	-13.27748500	-7.25554640
81.25	-6.97053610	-7.16471130	-12.76752600	19.57527840	20.83926800	23.06868040	-0.98991750	-5.77734020	-7.92502060	-8.31909280	-6.46293810	-11.56392800	-11.76142300	-15.88775300	-8.76732990	-13.13697900	-9.64416490	-11.58770100	-22.67068000	-20.36397900	-17.19372200	-16.39957700	-15.05287600	-8.81888660
81.50	-12.64954600	-8.86859790	-8.13446390	14.50342270	16.81403090	19.21208250	-3.52143300	-8.37089690	-7.45586600	-10.84420600	-14.76474200	-16.31837100	-11.64562900	-16.00436100	-13.18626800	-15.14126800	-10.26384500	-12.02223700	-25.60373200	-19.44102100	-20.82685600	-16.52059800	-18.00297900	-11.27315500
81.75	-15.35261900	-9.39190720	-12.88994800	12.24075260	13.40450520	15.59142270	-9.60696910	-7.35178350	-6.94150520	-15.28778400	-15.14743300	-17.00568000	-16.23118600	-14.70472200	-9.00156700	-15.95887600	-11.76068000	-10.55644300	-18.82796900	-16.89554600	-21.85793800	-14.45019600	-15.69551500	-9.26426800
82.00	-13.44205200	-9.32216490	-14.65556700	10.19211340	7.72071134	13.29473200	-14.90482500	-15.65891800	-11.18210300	-15.49701000	-13.98256700	-13.44044300	-14.28132000	-15.86814400	-9.65479380	-14.90079400	-11.79897900	-6.49423710	-15.91975300	-22.69495900	-21.95977300	-13.26870100	-14.59811300	-11.44201000
82.25	-15.06001000	-10.35158800	-16.99548500	4.39055670	-1.30673200	6.94138144	-12.87836100	-13.41305200	-14.84360800	-15.76604100	-19.93829900	-12.83240200	-17.53944300	-20.52702100	-13.42803100	-14.45522700	-8.00208250	-10.20403100	-25.10773200	-24.34184500	-25.01038100	-18.14279400	-15.63005200	-14.22292800
82.50	-14.67919600	-13.33495900	-19.78433000	-0.37543300	3.59222680	4.18169072	-15.35986600	-8.14857730	-17.06674200	-16.85243300	-16.05154600	-14.66615500	-18.07589700	-20.58839200	-15.06439200	-14.97374200	-10.30302100	-10.49612400	-23.94612400	-20.51230900	-22.14587600	-18.96437100	-14.64495900	-15.51272200
82.75	-13.39993800	-17.72584500	-19.99017500	-1.41041240	-1.19968040	-0.71107220	-22.73439200	-13.58671100	-16.24983500	-20.93583500	-15.32136100	-19.09740200	-19.61982500	-22.69818600	-19.54017500	-13.87934000	-12.29004100	-14.77433000	-21.53109300	-26.10626800	-23.04040200	-22.29034000	-23.92601000	-19.00027800
83.00	-14.74405200	-21.69774200	-18.98606200	-6.62402060	-10.09713400	-2.52685570	-22.05763900	-20.35774200	-17.16075300	-24.38195900	-19.64954600	-18.17855700	-18.96800000	-18.36851500	-22.95880400	-11.40914400	-11.36541200	-12.95386600	-23.98754600	-26.69309300	-22.10599000	-20.26427800	-22.51982500	-20.66167000
83.25	-17.30967000	-16.29084500	-19.22426800	-9.55090720	-10.93063900	-8.07542270	-19.40897900	-19.04612400	-14.84591800	-20.80297900	-15.22666000	-17.81914400	-19.34521600	-17.22133000	-16.80257700	-6.21581440	-7.39582470	-9.08754640	-23.15567000	-22.84615500	-15.91756700	-19.44013400	-15.86927800	-16.60086600
83.50	-16.30535100	-20.01583500	-15.95083500	-10.07438100	-15.47340200	-7.31054640	-12.51424700	-18.47595900	-19.42058800	-14.64647400	-17.87230900	-22.19481400	-19.54167000	-21.36229900	-12.36134000	-3.49054640	-6.38222680	-7.72432990	-23.43404100	-27.00961900	-18.57390700	-23.11578400	-17.08722700	-14.54119600
83.75	-11.07478400	-22.07555700	-21.36108200	-13.69137100	-18.65183500	-13.91477300	-15.97988700	-20.70864900	-23.61886600	-19.93854600	-18.93253600	-22.99146400	-20.04004100	-22.50275300	-16.51129900	-6.67409280	-5.04387630	-3.32081440	-24.66538100	-23.09572200	-16.87420600	-25.04615500	-17.68718600	-14.51444300
84.00	-16.83445400	-17.28338100	-19.91925800	-17.40415500	-17.75617500	-17.31728900	-22.84354600	-20.28344300	-23.98681400	-21.22460800	-21.52100000	-20.67489700	-21.78924700	-15.83711300	-18.02826800	-6.35287630	1.81943299	-2.87773200	-20.91142300	-23.62854600	-18.36648500	-22.34796900	-19.82996900	-18.02738100
84.25	-19.87945400	-16.48804100	-23.32421600	-20.90935100	-22.71854600	-13.62971100	-24.06055700	-26.64075300	-21.24096900	-20.11656700	-25.38417500	-20.79061900	-16.54357700	-16.54926800	-16.14033000	-3.54922680	2.32441237	-7.14541240	-20.52224700	-21.59034000	-22.55286600	-22.47789700	-16.82933000	-19.23040200
84.50	-22.36072200	-19.96555700	-22.77768000	-26.98933000	-27.82096900	-16.86881400	-23.96072200	-27.80693800	-26.15319600	-21.36133000	-24.52503100	-22.96200000	-16.61074200	-17.12223700	-5.57344330	-2.44904120	-0.47485570	-3.51960820	-21.22573200	-21.86134000	-20.66173200	-24.87037100	-19.44340200	-15.78778400
84.75	-22.14295900	-23.09783500	-21.76970100	-25.95932000	-27.38369100	-21.00162900	-21.42130900	-26.10523700	-25.03111300	-22.95514400	-26.22560800	-20.46442300	-16.21567000	-18.11784500	-6.16011340	-4.97952580	2.11286598	-4.01840210	-18.91289700	-22.05060800	-16.99564900	-18.19050500	-17.07430900	-14.21230900
85.00	-17.95619600	-27.90973200	-21.72204100	-22.18047400	-28.64021600	-23.09312400	-24.75539200	-26.23846400	-20.74111300	-16.82606200	-19.44660800	-18.45522700	-11.65943300	-18.15338100	-13.52274200	-1.13691750	2.60962887	-1.63982470	-20.00486600	-17.87453600	-15.35413400	-16.63685600	-17.25661900	-13.19333000
85.25	-20.23294800	-26.14612400	-18.29367000	-22.71997900	-28.88638100	-26.24651500	-22.35696900	-23.29609300	-21.44478400	-17.65088700	-16.81621600	-22.45091800	-12.92382500	-15.75012400	-12.67102100	0.68602062	3.55622680	4.13478351	-19.48554600	-15.89251500	-13.78519600	-17.55247400	-18.04241200	-14.15014400
85.50	-19.83794800	-16.60561900	-15.19444300	-26.28217500	-29.45836100	-23.08123700	-23.54323700	-26.25339200	-19.96899000	-17.43923700	-17.08620600	-25.44611300	-14.41384500	-13.42591800	-11.52566000	5.04276289	3.67975258	6.21289691	-18.20419600	-15.29133000	-12.22056700	-17.38912400	-15.71138100	-12.71833000
85.75	-18.95022700	-21.37951500	-21.47860800	-32.20828900	-33.81422700	-26.25719600	-21.71482500	-22.25424700	-23.01403100	-17.08800000	-17.85480400	-22.88999000	-13.22396900	-13.94846400	-12.08334000	1.19667010	3.88157732	-1.19303090	-16.43361900	-16.68936100	-12.31066000	-19.36777300	-13.51788700	-12.97040200
86.00	-14.55368000	-24.14968000	-23.08974200	-35.36100000	-35.82381400	-29.75938100	-22.25473200	-28.28042300	-25.94537100	-16.84233000	-19.02669100	-20.51119600	-4.76677320	-7.82671130	-10.02722700	1.99401031	7.94365979	1.32762887	-13.31579400	-18.20914400	-14.16701000	-17.13757700	-12.20347400	-9.70117530
86.25	-19.76807200	-21.41969100	-19.86029900	-32.95356700	-39.75239200	-35.31311300	-22.98139200	-29.78559800	-26.21653600	-17.98872200	-22.21336100	-15.00245400	-8.18261860	-9.06406190	-11.52571100	-1.34997940	8.23341237	6.88598969	-16.95516500	-18.08421600	-14.04148500	-13.33750500	-12.87952600	-12.06141200
86.50	-24.26822700	-17.40072200	-15.93664900	-34.77443300	-36.07627800	-34.42178400	-19.30362900	-22.61292800	-22.79548500	-19.36337100	-20.46895900	-16.43908200	-10.89320600	-8.63190720	-8.27879380	0.37395876	10.76658760	5.92155670	-14.47674200	-14.91574200	-11.46127800	-13.75581400	-14.81733000	-13.34072200
86.75	-21.39096900	-24.40463900	-17.58551500	-33.94896900	-34.03062900	-33.57325800	-20.57650500	-25.60635100	-25.24203100	-17.97510300	-18.49124700	-14.77643300	-9.43675260	-4.80651550	-6.85745360	3.41684536	11.66664950	6.23791753	-15.29251500	-12.81117500	-11.75545400	-13.08681400	-11.63864900	-13.37691800
87.00	-12.88518600	-25.83313400	-18.05190700	-35.70743300	-38.20299000	-36.41772200	-22.12016500	-22.58569100	-24.29833000	-18.25077300	-16.34315500	-15.26357700	-12.28327800	-11.33722700	-7.93372160	5.04083505	9.00779381	6.19113402	-16.00257700	-9.74089690	-11.01936100	-11.75889700	-12.26960800	-15.33855700
87.25	-9.99750520	-19.54809300	-19.62270100	-32.68741200	-41.37560800	-39.34849500	-20.30151500	-25.68084500	-21.88471100	-14.13839200	-17.55013400	-11.34967000	-11.57938100	-9.18878350	-5.64694850	4.33611340	9.14347423	10.28630930	-13.72305200	-6.76965980	-9.51135050	-12.35887600	-10.26953600	-8.89260820
87.50	-13.46316500	-21.52604100	-15.27805200	-36.63575300	-42.06238100	-38.62834000	-18.37441200	-21.46855700	-19.43775300	-14.71405200	-16.48847400	-11.68707200	-5.59290720	-2.75512370	-11.38169100	9.39023711	14.71197940	8.13941237	-13.86527800	-8.41235050	-5.24863920	-9.78325770	-13.00142300	-5.83488660
87.75	-16.39663900	-18.41368000	-14.60261900	-44.57758800	-37.60291800	-43.82683500	-17.39028900	-20.90060800	-20.63406200	-15.92823700	-13.61238100	-14.28951500	-8.10610310	-2.51746390	-11.16264900	10.19864950	12.69909280	2.11823711	-8.20094850	-8.94212370	-5.22048450	-10.52953600	-11.14573200	-8.69685570
88.00	-16.58088700	-18.59843300	-12.63494800	-39.88987600	-44.14391800	-42.24614400	-17.12758800	-22.45779400	-20.10902100	-14.27017500	-13.41022700	-15.42682500	-6.05401030	-3.66915460	-4.31693810	7.02122680	12.45859790	5.36409278	-6.26755670	-5.53812370	-3.86532990	-5.89420620	-3.70354640	-8.78854640
88.25	-15.57552600	-16.68355700	-12.37793800	-36.04396900	-43.18270100	-40.96253600	-19.07192800	-22.54469100	-19.86513400	-11.53434000	-10.78000000	-15.85135100	-4.74029900	-2.19979380	-3.54493810	8.25971134	10.65315460	8.31702062	-3.80279380	-6.13459790	-5.23862890	-7.27591750	-1.84562890	-6.94619590
88.50	-13.46477300	-15.45834000	-12.28610300	-37.35349500	-43.83848500	-38.55358800	-18.12529900	-20.08475300	-17.32468000	-10.95328900	-9.90468040	-11.27223700	-4.00904120	0.70350515	-7.22209280	8.99042268	9.25814433	10.96767010	-6.40246390	-8.72160820	-3.67918560	-8.00791750	-2.93712370	-4.41854640
88.75	-13.00772200	-17.54661900	-10.64728900	-38.38470100	-40.14780400	-39.68780400	-18.55428900	-18.99602100	-13.97312400	-10.76017500	-10.10549500	-10.09780400	-1.16344330	5.03400000	-2.87329900	7.33059794	13.86594850	9.55194845	-3.43660820	-2.61357730	-2.52640210	-4.41862890	-3.33906190	-2.13355670
89.00	-9.17788660	-13.29910300	-10.21891800	-39.32399000	-35.55654600	-41.62702100	-17.44516500	-11.49304100	-14.51541200	-11.46242300	-8.98123710	-10.83662900	1.05409278	7.18596907	-1.17608250	10.42150520	14.89342270	11.22168040	-0.91828870	-0.64489690	-1.27715460	-0.22448450	-4.29469070	1.96120619
89.25	-9.42925770	-9.19030930	-10.33460800	-36.57855700	-37.71605200	-37.19124700	-15.53664900	-8.55037110	-9.80452580	-10.29788700	-2.52821650	-4.68174230	-0.52468040	8.44011340	3.02710309	12.81727840	11.06140210	15.47410310	3.34701031	3.82589691	4.86686598	-6.02877320	2.13722680	1.92255670
89.50	-6.39960820	-5.58762890	-9.93036080	-33.10142300	-37.59233000	-33.03827800	-16.73635100	-12.55780400	-10.72348500	-6.11645360	1.80118557	0.89137113	-0.63827840	4.38818557	3.60442268	15.58300000	11.39390720	14.56616490	2.88279381	5.33810309	6.87325773	0.13267010	6.51127835	0.69903093
89.75	0.67416495	-6.83620620	-8.19564950	-35.55016500	-36.08650500	-37.01999000	-10.80566000	-12.05947400	-9.75339180	-2.75884540	-2.50071130	0.27368041	2.27330928	0.44403093	1.79146392	17.19375260	15.11596910	16.05132990	6.30816495	1.42290722	5.22026804	2.33176289	3.50445361	2.84920619
90.00	-8.28101030	-10.51961900	-8.14874230	-38.57264900	-38.31952600	-37.39921600	-6.41418560	-10.11724700	-7.64771130	-3.68737110	-7.92392780	-5.14811340	0.69821649	-0.19701030	0.88919588	14.15650520	11.84258760	7.35892784	5.79483505	-0.66924740	1.85824742	2.93177320	3.86723711	0.84396907
90.25	-11.81217500	-8.61231960	-8.33190720	-39.53313400	-39.04922700	-36.96320600	-9.00594850	-10.73954600	-12.31516500	-1.33736080	-5.23752580	-7.42959790	1.65667010	6.39768041	-0.48601030	11.75287630	8.99847423	7.06311340	2.57523711	1.33789691	-0.08922680	0.52236082	1.04600000	-1.31414430
90.50	-6.95829900	-10.05996900	-4.09703090	-35.84527800	-37.76551500	-37.10250500	-12.87340200	-10.44511300	-11.19171100	-5.06071130	-0.35112370	-7.82595880	2.29758763	2.00329897	3.85990722	11.17619590	14.67872160	10.37587630	1.83247423	3.12530928	4.32135052	2.81947423	3.31952577	0.82971134
90.75	-3.17192780	-9.82015460	-3.14079380	-34.30722700	-35.34686600	-39.77179400	-15.71419600	-12.07278400	-8.05180410	-5.00360820	-3.79449480	-3.37410310	4.77506186	-2.52234020	-1.04607220	9.84210309	12.90537110	6.05970103	5.49394845	3.65253608	6.59282474	-3.09302060	4.87158763	1.06104124
91.00	-3.42418560	-7.55241240	4.64225773	-34.33945400	-28.10157700	-33.42622700	-11.43278400	-8.90721650	-5.63061860	-2.00451550	-3.25834020	-1.47460820	3.09365979	1.64998969	2.62063918	12.04411340	11.03764950	4.65847423	4.83667010	5.62085567	8.59025773	-1.04276290	2.09178351	1.63000000
91.25	-4.76550520	-3.28914430	7.20334021	-31.67391800	-30.47662900	-28.15000000	-6.46127840	-10.52873200	-3.06369070	2.22859794	1.65986598	2.97849485	8.90170103	12.14656700	7.50211340	16.75969070	13.84379380	11.94016490	8.00715464	9.54951546	12.03091750	5.90052577	3.51181443	3.36147423
91.50	-1.07110310	0.52020619	-3.57482470	-28.16246400	-28.94305200	-27.74785600	-6.12323710	-4.72451550	-1.02138140	1.75991753	2.69051546	1.36671134	9.06702062	11.65473200	6.85928866	14.97515460	13.65627840	10.59783510	9.23239175	10.51897940	14.13550520	10.48911340	3.29238144	5.59374227
91.75	5.14134021	-1.06071130	-0.24863920	-25.73258800	-21.87674200	-31.20568000	-4.78371130	-4.27227840	1.28411340	6.18118557	-2.57270100	1.65971134	10.33115460	8.51871134	7.41921649	12.55144330	8.49894845	13.88092780	8.61780412	10.89134020	11.65340210	12.12600000	5.27172165	6.98656701
92.00	2.82848454	-3.43253610	2.60941237	-24.84235100	-23.04316500	-27.70773200	-1.25124740	-3.72467010	-5.27750520	3.19044330	6.64982474	4.68057732	7.14125773	12.33446390	7.66771134	10.97760820	5.50686598	13.98983510	10.00909280	10.91688660	10.30940210	10.64785570	8.99594845	10.04857730
92.25	1.58340206	-1.72253610	-0.16725770	-24.42233000	-22.85391800	-23.07203100	2.35264948	-2.61556700	2.55435052	6.01147423	6.96467010	7.18501031	11.21818560	15.21319590	9.20492784	11.77588660	7.35491753	11.05076290	6.38352577	10.03495880	5.10096907	11.27272160	8.25996907	4.85304124
92.50	0.27974227	1.05060825	0.75929897	-25.12650500	-19.84854600	-19.89230900	2.33218557	7.72321649	-0.10045360	3.96379381	7.33341237	7.34369072	8.80534021	15.78677320	10.09389690	12.12164950	8.52740206	9.32007216	7.92741237	11.22304120	6.91388660	9.16274227	6.67300000	4.83705155
92.75	0.46246392	2.50573196	0.18256701	-20.96440200	-18.48625800	-19.45939200	4.85173196	5.50034021	-3.64668040	4.01951546	5.44140206	3.44634021	8.33210309	8.62581443	5.48511340	10.58572160	7.57430928	7.11880412	8.23676289	11.07691750	11.27186600	5.33587629	5.89131959	6.12037113
93.00	1.92355670	2.81090722	3.17263918	-15.82435100	-19.31004100	-17.99043300	2.28808247	5.59172165	0.83188660	9.39089691	9.67611340	8.34441237	10.50488660	14.10867010	8.03408247	6.27903093	5.14745361	7.22394845	15.00909280	16.21294850	11.69196910	10.08820620	7.20703093	5.20678351
93.25	7.68744330	8.34406186	8.21146392	-14.37939200	-20.83744300	-15.23688700	0.13626804	6.45656701	8.65248454	8.53477320	9.31897938	8.23638144	12.10061860	11.42209280	7.41360825	11.93059790	6.48390722	4.71617526	18.48550520	16.21569070	17.09225770	10.27676290	6.34037113	8.06658763
93.50	8.57825773	8.82146392	7.71323711	-14.40822700	-20.84446400	-17.19637100	0.82256701	7.03538144	7.26004124	9.17683505	10.01963920	10.46815460	12.04875260	6.88335052	7.43787629	11.06060820	10.00600000	7.26603093	21.22596910	16.26487630	17.69300000	12.77535050	7.93227835	8.17075258
93.75	6.73147423	6.00748454	3.88382474	-17.90870100	-15.15346400	-20.22914400	7.04260825	5.15018557	7.19118557	13.25941240	9.06951546	10.16360820	10.77105150	10.96708250	11.89489690	8.47713402	5.11845361	6.02856701	16.61643300	13.88582470	10.50106190	13.94597940	5.35443299	9.66863918
94.00	5.04612371	13.50902060	4.55777320	-14.89823700	-13.22499000	-11.93168000	6.09547423	0.89272165	7.80955670	15.68634020	8.37775258	9.22278351	5.79956701	12.56742270	7.78442268	4.61711340	3.24460825	3.05957732	10.80280410	14.99909280	14.58461860	5.54781443	8.05492784	12.72404120
94.25	3.67518557	8.87146392	5.41529897	-11.84147400	-9.25726800	-12.60410300	4.47380412	5.27865979	6.68297938	8.28693814	12.23229900	6.40348454	8.71196907	12.13875260	8.50986598	5.75381443	3.25781443	4.10923711	11.31137110	11.03673200	11.44331960	6.24242268	12.64367010	8.68585567
94.50	8.14049485	6.20314433	9.56558763	-9.71085570	-8.32156700	-10.00583500	6.73753608	3.44511340	4.72667010	6.82903093	12.70541240	4.73083505	9.69811340	7.38278351	11.81754640	4.41850515	6.04406186	7.26420619	15.68658760	12.57868040	5.13311340	12.32585570	16.94589690	0.90945361
94.75	6.68732990	12.12317530	16.49421650	-2.33935050	0.69510309	-4.28619590	8.98631959	6.38791753	12.29138140	6.88940206	8.96642268	11.86870100	14.85497940	8.10850515	13.51837110	7.57867010	5.13243299	6.69050515	16.87991750	13.29950520	10.46091750	13.82073200	10.12703090	6.74773196
95.00	5.14222680	12.30039180	14.37332990	-1.23508250	2.60968041	-4.54425770	8.02764948	9.55543299	12.73515460	10.57247420	12.67436080	13.86054640	13.41854640	8.12139175	8.89496907	8.91089691	3.19965979	6.19721649	15.29081440	7.32186598	14.01097940	12.58000000	9.42218557	7.75981443
95.25	8.64737113	8.05882474	12.55547420	1.45223711	0.64162887	-7.12968040	7.23782474	11.59838140	11.01053610	12.49614430	13.00048450	11.02597940	10.36853610	8.37520619	5.19311340	2.16306186	-1.65488660	3.91753608	12.18378350	6.97826804	8.80238144	13.12932990	9.76838144	5.48186598
95.50	12.68265980	12.58610310	14.24740210	4.47481443	4.88323711	-2.85156700	10.49580410	12.60377320	13.51904120	8.94353608	14.51974230	15.16082470	11.03041240	6.86973196	6.63586598	3.90377320	0.93520619	2.67965979	10.02857730	4.98367010	8.28176289	10.71071130	9.71368041	12.48650520
95.75	8.71455670	15.20445360	10.93459790	2.57460825	6.78915464	0.43360825	11.13383510	14.43791750	9.41425773	13.22985570	9.88335052	16.64919590	10.31256700	11.26949480	9.98640206	5.08891753	-1.07182470	3.50391753	14.47424740	7.63938144	7.88871134	7.90276289	10.75588660	9.82635052
96.00	11.56503090	12.22024740	11.83635050	4.90276289	8.25558763	7.35019588	12.33557730	18.54119590	6.39291753	11.58547420	12.50760820	17.18021650	10.50561860	12.69439180	14.10896910	2.62172165	-1.15938140	1.27126804	18.48707220	11.14235050	8.95079381	14.80978350	10.53262890	10.72009280
96.25	11.55156700	13.04893810	11.42638140	3.44157732	9.62379381	6.66357732	10.57718560	12.21923710	9.83688660	12.11882470	13.23800000	12.01635050	13.17838140	7.32038144	6.55888660	1.96323711	-2.19808250	-2.43959790	15.84979380	12.84373200	9.77693814	14.37556700	6.82965979	7.48374227
96.50	4.90511340	12.45718560	7.58641237	5.75248454	10.47036080	2.12439175	11.25227840	12.81771130	10.21189690	14.76651550	9.96674227	10.52988660	5.80889691	3.37045361	4.11640206	0.03097938	-1.33404120	-0.66183510	9.83989691	16.24314430	7.07368041	10.01257730	7.30358763	7.01335052
96.75	7.71673196	11.59013400	10.24594850	9.29570103	13.52185570	7.65117526	13.99921650	13.45444330	14.73269070	10.88012370	14.30977320	15.01603090	5.51293814	5.79188660	7.16010309	-2.49758760	-0.49857730	-0.21854640	9.25545361	15.38415460	8.27309278	9.22537113	7.46947423	12.91370100
97.00	9.95250515	11.39856700	8.26232990	10.47457730	16.25394850	9.39784536	16.17887630	15.19902060	15.52961860	8.24089691	10.59245360	12.60677320	6.36086598	6.58832990	6.55675258	-1.84717530	-4.87767010	1.62968041	12.96656700	13.97612370	10.21418560	8.71765979	8.15684536	13.29113400
97.25	9.79288660	9.06955670	5.89174227	15.48901030	19.33621650	12.72371130	14.09193810	14.43887630	15.17459790	6.72855670	6.92132990	11.17893810	5.53141237	6.76547423	1.25118557	0.44141237	-6.72279380	-0.99215460	6.49986598	11.38509280	7.25003093	7.22414433	17.14351550	6.35006186
97.50	8.12674227	11.57894850	10.31568040	17.12711340	15.34387630	19.08404120	7.78955670	11.43680410	17.15032990	9.28820619	3.45703093	10.18565980	7.71525773	5.91643299	-0.81041240	-1.20191750	-5.85215460	0.95606186	9.45005155	8.24000000	10.05970100	8.01454639	12.74590720	6.92440206
97.75	8.25005155	16.34110310	12.25777320	14.59087630	15.01917530	14.54758760	11.22462890	9.57126804	15.00301030	9.38659794	6.57339175	8.14262887	8.36212371	2.41941237	3.71235052	-5.59129900	-4.88011340	-3.07716490	9.10669072	6.49839175	9.10775258	5.69505155	2.62694845	2.62160825
98.00	8.01726804	17.28725770	9.33063918	18.99056700	20.66145360	18.25401030	17.45902060	12.48429900	15.86087630	14.30159790	7.37620619	7.85731959	3.07993814	1.21677320	2.98343299	-4.49417530	-3.48369070	-5.96414430	7.80036082	11.89548450	6.87982474	4.37835052	0.60725773	5.47884536
98.25	7.24171134	15.22075260	10.44011340	22.74778350	23.95043300	19.85295880	15.66793810	10.19451550	13.23692780	10.09949480	8.51479381	7.84948454	2.71450515	3.96964948	4.22007216	-3.04143300	-2.68990720	-3.50139180	8.36385567	10.05983510	7.94231959	3.07434021	6.82827835	6.05032990
98.50	9.12180412	13.52460820	13.69649480	24.49963920	18.69452580	19.42052580	10.50394850	12.78164950	8.51619588	5.50755670	8.04222680	7.35704124	9.12151546	4.92580412	4.73484536	-2.71188660	-5.67343300	-3.28424740	5.66569072	9.87821649	1.01878351	2.02274227	4.92925773	6.41908247
98.75	10.59225770	12.67492780	10.32917530	20.08110310	23.07372160	18.11888660	10.92857730	16.31250520	6.04001031	5.93505155	0.21229897	4.81953608	2.67302062	4.91815464	3.88401031	-6.32217530	-9.71500000	-4.71221650	4.94189691	5.69743299	1.85843299	0.67830928	3.01226804	0.61671134
99.00	10.03232990	15.20328870	5.93163918	18.72123710	31.10531960	24.62865980	13.80174230	13.18179380	10.13446390	4.78887629	3.93585567	2.55990722	1.77835052	4.23616495	1.83495876	-9.76630930	-9.76167010	-5.86922680	7.58744330	5.15640206	4.14229897	2.37890722	5.83591753	1.29302062
99.25	7.44202062	8.68822680	4.27120619	22.76896910	27.45849480	27.61430930	9.96875258	13.30130930	10.95074230	4.13486598	6.43140206	6.77470103	-0.13505150	-2.12667010	2.63760825	-8.45770100	-9.52462890	-5.43924740	5.30154639	0.29474227	1.74178351	3.45387629	1.20443299	1.38590722
99.50	9.62398969	5.19068041	6.82783505	23.94881440	26.58763920	26.68618560	8.69506186	10.27787630	17.05728870	6.44885567	6.91767010	6.42101031	1.40274227	1.81038144	7.10907216	-9.13238140	-9.86167010	-6.29846390	3.18530928	1.28194845	-0.35389690	3.11610309	5.16808247	1.84715464
99.75	13.58472160	11.11995880	10.45261860	25.63943300	30.37986600	26.70289690	13.61864950	13.98165980	14.14001030	7.00492784	10.10297940	7.52744330	2.41826804	3.48935052	7.13353608	-3.96052580	-7.99371130	-6.43664950	2.48548454	3.77085567	-0.62867010	3.19645361	7.50182474	3.24340206
100.00	10.16829900	12.05223710	10.30559790	30.19595880	31.17021650	29.25060820	14.01319590	15.78779380	11.71207220	5.32590722	7.62864948	5.88845361	3.39410309	3.89486598	4.87353608	-3.26778350	-5.83200000	-5.90864950	-0.00783510	4.39535052	1.88555670	4.36467010	6.25398969	5.75592784
100.25	8.94809278	8.46957732	8.21155670	30.61314430	27.89532990	26.99994850	9.87806186	14.11273200	12.12546390	3.63745361	2.67646392	5.36284536	-0.15012370	-3.01668040	0.22161856	-7.95234020	-10.73352600	-4.86025770	4.67383505	-0.97784540	1.47772165	5.01653608	4.12291753	5.41236082
100.50	6.03155670	4.71876289	4.29581443	25.05419590	23.42354640	25.29106190	5.91157732	7.58560825	8.42226804	3.51735052	3.47753608	3.74375258	-6.58500000	-3.25861860	-5.41570100	-11.13239200	-15.19660800	-12.14427800	1.55837113	-5.52244330	-4.04365980	-0.76341240	-1.19506190	-0.26542270
100.75	3.85486598	3.97584536	4.35128866	22.56683510	26.34005150	26.16454640	6.23567010	6.76568041	4.33204124	0.54038144	1.78360825	-0.03501030	-11.86174200	-4.83588660	-6.70092780	-11.87085600	-13.86606200	-12.69413400	-4.30892780	-7.22412370	-7.32175260	-3.64278350	-1.22862890	-3.59013400
101.00	5.18426804	2.79163918	4.41774227	28.86783510	28.98861860	25.15587630	10.52039180	5.92540206	3.49306186	-1.11132990	2.39809278	2.71425773	-3.03588660	-2.89487630	-3.08354640	-12.84739200	-10.46932000	-8.02969070	-5.13955670	-1.90389690	-5.53896910	-1.67642270	0.13138144	-3.26386600
101.25	8.39771134	1.41618557	6.84887629	30.50876290	27.95076290	25.73006190	12.45841240	7.52714433	6.13523711	0.01536082	3.41312371	2.14719588	-0.64453610	2.48912371	-2.47400000	-7.67573200	-10.81447400	-10.77720600	-2.91086600	-1.49467010	-2.29796910	2.85339175	-2.23713400	1.04226804
101.50	6.07502062	3.52449485	6.98286598	31.99971130	32.65477320	30.32004120	7.44600000	12.78432990	6.83863918	1.62118557	4.02801031	5.44561856	-6.51276290	-0.41210310	0.49793814	-8.30977320	-14.34617500	-7.45619590	-2.33547420	-0.38002060	-1.71165980	1.33836082	-1.53368040	1.57283505
101.75	5.15969072	2.91280412	4.01725773	33.58769070	29.88111340	29.62990720	5.31615464	13.41554640	5.44955670	0.82056701	2.95802062	3.44262887	-2.16786600	-3.53981440	-0.17961860	-12.49327800	-11.04844300	-9.61550520	-1.52974230	-0.10347420	-1.13451550	-2.24519590	2.98503093	1.18504124
102.00	3.08305155	4.67892784	0.10610309	32.24482470	30.63018560	26.90197940	5.85354639	12.04621650	2.86248454	-0.44790720	-1.13539180	-4.86774230	2.34740206	-5.14545360	-0.43855670	-11.39672200	-10.24279400	-11.12616500	-0.70436080	-3.62686600	-4.53657730	-2.24671130	-0.01803090	-4.04772160
102.25	0.86628866	1.09923711	3.56006186	25.61680410	27.22758760	23.89324740	1.84257732	6.97149485	2.91136082	-1.92026800	-3.28748450	-7.36348450	-2.70896910	-7.56509280	-1.80525770	-12.01670100	-7.41472160	-12.52125800	-2.80477320	-5.05516490	-7.38274230	-0.76275260	-4.31894850	-5.35441240
102.50	1.08100000	0.22149485	-0.68559790	18.14127840	22.95443300	23.33178350	-1.07530930	2.75054639	2.63371134	-2.14485570	2.95962887	-4.93622680	-3.82515460	-8.77886600	-6.26773200	-9.05611340	-7.68550520	-9.70185570	-7.60505150	-4.98757730	-8.50305150	-5.73320620	-2.85783510	-4.65696910
102.75	-0.50304120	0.33800000	1.25663918	19.88365980	26.27578350	23.31886600	3.91686598	3.74738144	4.45994845	-5.24198970	6.48859794	-3.81644330	-5.95414430	-6.11680410	-8.89151550	-8.66426800	-12.29540200	-8.58259790	-7.38648450	-8.99762890	-11.52321600	-4.37258760	-3.01164950	-3.05318560
103.00	0.05186598	-3.68234020	1.48313402	17.62586600	26.12093810	23.59136080	1.19006186	3.29279381	6.12640206	-2.97228870	1.94824742	-3.30869070	-11.79740200	-6.99763920	-7.62952580	-10.28047400	-12.04996900	-10.31727800	-7.77544330	-7.25150520	-8.30434020	-7.55184540	-5.40898970	-3.92873200
103.25	-2.93140210	-3.06864950	-0.16122680	18.55222680	21.92444330	27.97964950	0.01125773	5.37925773	-0.07782470	-3.61497940	-0.76911340	1.00607216	-9.11519590	-9.18098970	-3.42756700	-13.02520600	-7.07467010	-11.50306200	-6.51378350	-5.46085570	-7.57071130	-8.54810310	-3.95690720	-5.55056700
103.50	-0.74939180	-0.53252580	-2.67748450	18.24657730	23.61725770	26.00067010	1.95002062	2.03251546	-3.13285570	-3.92643300	-4.43673200	-3.80243300	-8.63990720	-7.09108250	-0.11591750	-6.22663920	-7.05731960	-3.29832990	-1.86552580	-7.81001030	-5.12625770	-6.89868040	-2.00485570	-4.62665980
103.75	-3.02341240	-1.00418560	-2.65689690	22.12079380	20.55154640	17.72274230	1.55637113	1.40673196	-2.76807220	-2.18543300	-3.57547420	-10.76637100	-9.70857730	-6.39321650	-6.70542270	-9.67040210	-7.06619590	-4.67280410	-4.77593810	-12.79505200	-7.91057730	-9.67865980	-4.83361860	-8.18502060
104.00	-2.35105150	-1.31784540	-6.91921650	23.80243300	20.21459790	19.84259790	-2.10383510	1.52459794	-1.70188660	-4.18837110	-5.32034020	-7.19524740	-7.58778350	-8.84347420	-7.65549480	-12.00826800	-9.18785570	-10.72695900	-8.70831960	-8.61020620	-12.24070100	-7.26740210	-7.86775260	-8.24249480
104.25	-3.88876290	-3.48953610	-2.47712370	21.83694850	18.38863920	21.42341240	-2.00573200	-0.86615460	-4.00904120	-1.97316490	-5.80468040	-4.33873200	-6.33315460	-8.76384540	-5.90804120	-11.89439200	-8.32626800	-10.51897900	-9.83905150	-6.75175260	-9.79942270	-6.97307220	-4.75900000	-5.41679380
104.50	-3.06404120	-3.67882470	-0.93358760	18.72713400	20.83415460	17.85179380	-1.56677320	-4.20993810	-2.06701030	-6.52493810	-3.99562890	-7.21038140	-7.37735050	-6.53705150	-5.08175260	-10.77102100	-7.00129900	-9.13253610	-9.77795880	-9.96980410	-11.00323700	-6.10997940	-8.41451550	-6.45015460
104.75	-7.49570100	-6.91159790	-4.95429900	16.46710310	11.67639180	14.68096910	-4.50922680	-6.26227840	-3.02402060	-7.82156700	-8.48758760	-9.83686600	-8.41527840	-11.35636100	-3.44871130	-12.62048500	-9.56587630	-7.40188660	-11.16000000	-9.43710310	-11.27843300	-9.29619590	-11.62832000	-4.94246390
105.00	-7.41290720	-7.05449480	-6.86680410	11.84646390	12.72482470	14.74213400	-8.16620620	-9.15863920	-5.58351550	-6.48162890	-9.99008250	-12.49659800	-8.56867010	-8.19376290	-4.94459790	-11.67984500	-10.67724700	-10.57586600	-10.63543300	-12.72101000	-9.45192780	-7.87345360	-13.21223700	-4.43920620
105.25	-4.70300000	-1.48130930	-6.55435050	14.12251550	10.31668040	16.62167010	-4.92221650	-8.71222680	-7.61427840	-2.08967010	-8.65526800	-12.03734000	-8.67840210	-9.03055670	-3.86937110	-6.37528870	-8.14547420	-6.84508250	-11.74386600	-10.61184500	-5.95116490	-6.39457730	-8.50877320	-7.57187630
105.50	-8.88410310	-2.95597940	-8.52192780	8.93517526	8.35500000	12.46120620	-3.14941240	-10.85133000	-10.38525800	-3.82350520	-9.06320620	-5.64268040	-10.88195900	-13.06174200	-6.10261860	-6.94900000	-7.00254640	-7.03765980	-15.98476300	-9.77329900	-10.17499000	-3.58530930	-8.77944330	-12.02748500
105.75	-12.78275300	-5.44309280	-7.94888660	4.19026804	9.93908247	14.39923710	-8.48797940	-12.75791800	-10.14723700	-5.19643300	-10.39986600	-7.41855670	-9.57448450	-8.74961860	-9.37223710	-7.85514430	-7.58889690	-9.42341240	-14.83002100	-6.54254640	-14.73285600	-9.00951550	-8.87086600	-10.29972200
106.00	-12.41119600	-7.27762890	-7.05923710	4.92272165	5.82834021	9.56344330	-9.53125770	-10.19407200	-8.69089690	-6.36709280	-9.68392780	-7.63905150	-9.66231960	-7.32394850	-10.00302100	-6.52176290	-5.41308250	-9.33920620	-9.05671130	-8.34685570	-13.40913400	-15.22844300	-10.57135100	-7.04355670
106.25	-7.03965980	-7.36904120	-7.83813400	5.29268041	6.05534021	5.92787629	-9.68789690	-6.87367010	-7.89118560	-4.22376290	-7.67280410	-10.49071100	-7.41792780	-7.12977320	-6.78044330	-6.13237110	-4.03812370	-9.28479380	-11.21967000	-7.50115460	-7.15688660	-12.19937100	-9.84038140	-7.37700000
106.50	-5.57137110	-8.36098970	-12.28607200	4.03481443	3.04714433	6.74457732	-6.80677320	-7.57415460	0.04714433	-2.18059790	-9.26583510	-6.82423710	-7.43469070	-7.07456700	-5.87904120	-3.83638140	-4.47337110	-7.42522680	-10.65778400	-8.76180410	-2.72955670	-9.37707220	-12.50590700	-7.94771130
106.75	-4.86111340	-5.71553610	-8.05613400	3.93863918	0.39085567	3.59461856	-9.56467010	-7.61661860	-3.20474230	-9.92553610	-10.38552600	-7.31484540	-8.27575260	-7.06088660	-4.07347420	-5.28202060	-3.49356700	-6.84170100	-8.93141240	-8.95196910	-5.74934020	-5.36714430	-9.25023710	-7.07739180
107.00	-5.40492780	-7.05602060	-8.54970100	3.82127835	3.29494845	3.55457732	-6.92411340	-6.64179380	-7.18007220	-7.94001030	-4.56739180	-10.39219600	-6.16259790	-8.67781440	-5.27741240	-4.45922680	-0.10295880	-5.17089690	-8.66848450	-7.98277320	-6.73467010	-7.33832990	-6.31807220	-9.11648450
107.25	-6.16395880	-4.19682470	-9.74630930	-0.14075260	-0.39319590	2.22293814	-8.04840210	-6.55559790	-9.67511340	-7.86006190	-8.37537110	-5.51065980	-3.22911340	-9.92828870	-4.97825770	-0.20709280	3.25507216	-5.35794850	-8.69224740	-7.01591750	-4.30546390	-7.03495880	-8.81681440	-9.08949480
107.50	-8.97829900	-7.98348450	-6.17553610	-1.86204120	-2.94423710	4.02288660	-6.97181440	-10.58942300	-9.91976290	-8.81616490	-8.01293810	-5.30628870	-8.33010310	-8.94396910	-6.17463920	-6.25240210	-1.60275260	-4.74223710	-10.83112400	-5.59938140	-3.73623710	-10.00546400	-6.86409280	-5.52444330
107.75	-5.59421650	-6.86622680	-9.38237110	1.77136082	-6.80104120	1.54183505	-7.40048450	-10.05986600	-9.84652580	-7.99321650	-6.59472160	-7.29363920	-7.15146390	-9.72926800	-7.98550520	-1.56724740	-4.00422680	0.34339175	-8.87326800	-7.85346390	-7.80867010	-8.63140210	-1.53777320	-0.79984540
108.00	-8.94511340	-9.05404120	-9.88983510	-2.60738140	-9.12582470	-2.21160820	-11.81971100	-13.46037100	-8.32755670	-8.42497940	-9.31434020	-6.67117530	-8.47201030	-10.78059800	-9.72561860	-1.77435050	-2.33155670	-0.93218560	-8.58401030	-11.99417500	-8.42154640	-8.29975260	-6.10226800	-3.52036080
108.25	-7.81465980	-8.63064950	-11.80393800	-7.10546390	-8.23643300	-6.58671130	-10.49545400	-11.04471100	-12.32124700	-9.98412370	-7.67086600	-4.85390720	-7.25983510	-8.56308250	-10.82096900	-4.41926800	1.43511340	-2.51415460	-11.68222700	-12.33658800	-7.43573200	-9.49361860	-6.41524740	-9.19136080
108.50	-7.44748450	-6.69541240	-10.96896900	-7.82108250	-9.20378350	-7.91197940	-9.17764950	-15.66760800	-11.59324700	-10.94020600	-7.30137110	-8.30164950	-6.91785570	-6.97110310	-7.52085570	-2.90309280	-0.21265980	-0.98143300	-10.70312400	-7.48128870	-7.97532990	-12.02918600	-5.57642270	-7.63000000
108.75	-9.94195880	-9.75445360	-8.82373200	-10.70693800	-14.57104100	-8.60046390	-10.06362900	-14.45492800	-12.94623700	-10.79422700	-8.66722680	-8.35354640	-7.30955670	-5.92291750	-6.73212370	-2.13441240	-0.31053610	-1.83178350	-9.16476290	-9.73216490	-7.62146390	-6.31414430	-5.30487630	-7.40080410
109.00	-8.35345360	-7.71273200	-6.99947420	-10.61243300	-13.87046400	-8.23359790	-8.24744330	-9.62328870	-10.69777300	-10.82162900	-5.50037110	-3.75689690	-9.42540210	-6.69486600	-6.99676290	-0.40834020	-4.35665980	-2.64377320	-9.55217530	-9.21457730	-9.63625770	-5.03431960	-9.26352580	-7.35405150
109.25	-8.20911340	-4.47569070	-7.53253610	-4.76180410	-15.24088700	-5.00400000	-7.76529900	-9.41845360	-5.46753610	-6.42434020	-5.29469070	-0.17735050	-6.21938140	-8.42635050	-5.73118560	-1.21853610	-0.17106190	1.94122680	-3.22008250	-6.50814430	-8.07204120	-5.31681440	-8.07198970	-6.32411340
109.50	-6.58854640	-10.73140200	-3.54264950	-7.30386600	-17.74783500	-9.17636080	-1.84405150	-9.19647420	-8.30372160	-3.92963920	-4.30188660	-4.82982470	-3.95867010	-5.95907220	-6.01940210	-1.98003090	2.30681443	-0.55769070	-3.66115460	-6.92272160	-7.19664950	-5.47467010	-5.54724740	-2.91875260
109.75	-9.20077320	-12.21426800	-6.21878350	-7.15471130	-13.03803100	-12.83582500	-3.00577320	-6.62893810	-11.35539200	-5.07424740	-7.59541240	-6.32879380	-1.42197940	-4.82538140	-6.68062890	2.83505155	2.11191753	-1.20782470	-5.51134020	-7.67549480	-6.17845360	-0.40885570	-6.34646390	-4.33569070
110.00	-10.87232000	-5.37701030	-6.19990720	-8.88804120	-9.73065980	-14.13368000	-7.62682470	-6.84481440	-10.70945400	-4.21727840	-4.80834020	-5.27230930	-3.98577320	-2.25347420	-4.01223710	3.22847423	7.71851546	3.88860825	-4.85782470	-4.82181440	-4.16138140	-1.99375260	-5.40938140	-4.11522680
110.25	-10.84969100	-5.09144330	-4.06661860	-12.05414400	-12.52747400	-12.80349500	-8.37744330	-9.30876290	-4.32704120	-4.62871130	-7.34607220	-3.68392780	-1.65845360	-0.26620620	-3.82370100	1.47329897	7.46238144	5.07987629	-1.33744330	-4.55353610	-2.54430930	-3.93083510	-4.25582470	-3.23990720
110.50	-5.95955670	-7.04644330	-8.30618560	-16.22646400	-16.16533000	-11.94414400	-5.59292780	-9.63184540	-5.63400000	-6.72032990	-6.64523710	-6.27846390	-2.85091750	-7.04330930	-2.82156700	1.32429897	7.94865979	3.32736082	-3.11555670	-8.39825770	-0.10412370	-1.98811340	-3.52167010	-0.73175260
110.75	-5.19722680	-7.80719590	-7.98456700	-19.73755700	-21.69716500	-14.54828900	-8.59381440	-11.72600000	-7.51427840	-7.95398970	-5.51006190	-9.61483510	-3.28898970	-4.69584540	-0.99422680	2.96883505	5.64903093	4.11535052	-3.39132990	-4.64260820	-1.42405150	-7.44606190	-6.60997940	-2.78870100
111.00	-7.52134020	-6.05208250	-4.69860820	-24.61719600	-20.95215500	-16.63859800	-6.12513400	-10.40091800	-8.97656700	-1.49425770	-5.40467010	-8.56279380	-3.53604120	-1.26144330	-2.89707220	4.74751546	2.15720619	4.61416495	-4.44615460	-2.27241240	-3.06554640	-8.16931960	-5.99387630	-4.23309280
111.25	-3.93474230	-6.72356700	-2.42330930	-19.63350500	-20.01312400	-18.05571100	-7.40749480	-16.11547400	-7.78187630	-5.90029900	-5.72218560	-4.27077320	-4.53311340	1.41778351	-1.59245360	2.56178351	2.25781443	4.14123711	-7.05934020	0.15460825	-3.75404120	-4.88727840	-3.56396910	-3.74932990
111.50	-4.48500000	-8.84488660	-6.11085570	-15.65004100	-24.72660800	-19.38843300	-7.04636080	-17.26418600	-9.39595880	-9.27613400	-6.75165980	-4.22592780	-1.85554640	-0.62535050	-4.49453610	2.36802062	2.39483505	8.47986598	-5.57505150	-4.50137110	-3.81175260	-1.28258760	-4.44119590	1.01689691
111.75	-4.53394850	-5.71016490	-4.65976290	-17.09193800	-18.28419600	-16.99496900	-6.33621650	-9.44784540	-10.75825800	-7.27391750	-5.15465980	-5.84943300	-2.26204120	1.50107216	-1.54585570	5.47049485	7.37867010	6.14614433	-2.49412370	-2.10832990	-4.21434020	-0.39520620	0.28422680	0.26005155
112.00	-4.93828870	-1.04494850	0.54744330	-18.84360800	-14.31636100	-15.89877300	-6.51471130	-7.89624740	-4.05873200	-0.71067010	-4.32671130	-2.69717530	-0.91536080	6.03902062	0.49661856	6.11742268	8.41568041	3.93586598	0.84070103	3.07803093	1.39460825	-0.73949480	-2.43239180	-1.87216490
112.25	-2.99653610	0.65200000	-3.38294850	-17.10150500	-18.36015500	-19.67636100	-6.27648450	-3.94593810	-1.14551550	0.53117526	-3.27349480	-2.93959790	2.18830928	0.13452577	-0.02981440	5.68368041	8.95960825	7.94503093	-2.90269070	1.07740206	4.96747423	-0.14097940	0.06330928	2.03680412
112.50	-1.36782470	-1.65414430	-6.44497940	-16.88053600	-18.40628900	-22.59975300	-4.87349480	-5.91455670	-2.02401030	0.72834021	-3.07051550	0.14091753	7.43821649	2.04022680	0.20982474	5.52648454	7.05605155	9.54400000	-2.82703090	1.99638144	4.46113402	1.77923711	-0.59060820	2.92467010
112.75	-2.87026800	-1.74155670	-1.36750520	-17.10427800	-16.07910300	-21.78488700	-2.96204120	-6.64159790	-2.89318560	-2.31716490	-1.44471130	0.76146392	6.10981443	1.39625773	0.85175258	9.09698969	7.60408247	7.75658763	-0.25425770	1.96530928	2.04898969	0.88051546	-0.57305150	2.56976289
113.00	-2.05974230	-2.73407220	-1.79739180	-19.80138100	-15.62945400	-19.98567000	-2.06222680	-6.18926800	-5.34647420	-4.50363920	-0.84937110	1.80380412	1.41059794	3.35952577	2.08220619	6.94131959	8.35480412	5.47110309	2.87469072	4.89606186	1.57292784	1.30586598	5.08189691	3.63286598
113.25	-4.40570100	-2.32526800	1.31714433	-17.16659800	-18.65211300	-18.30003100	-7.09410310	-7.22511340	-5.07384540	-3.85662890	-4.89693810	3.13308247	3.28585567	5.59990722	1.69089691	1.61513402	6.79901031	5.55517526	1.89306186	-0.86229900	0.84371134	-1.39028870	1.73851546	3.01455670
113.50	-1.56359790	-1.17256700	-0.07990720	-16.54755700	-19.78556700	-21.90360800	-4.79722680	-8.37075260	-3.38097940	-1.20862890	-0.32254640	0.32167010	3.42145361	5.02368041	0.11320619	7.40995876	7.31552577	3.90275258	-3.44685570	-1.86634020	3.70774227	5.29706186	3.29261856	-1.97340210
113.75	3.53024742	-2.14539180	-1.77720620	-19.20990700	-20.95528900	-23.37609300	-2.00223710	-3.54404120	-4.56193810	0.73806186	2.07245361	-0.76920620	2.07112371	4.59082474	0.79945361	7.26638144	7.06467010	4.66849485	-3.54052580	3.36236082	6.79145361	-0.05074230	6.97246392	2.52001031
114.00	1.40980412	-2.97182470	-2.13952580	-20.26305200	-20.73603100	-24.01603100	-1.81305150	-4.98287630	-2.96021650	1.75996907	-0.69572160	1.53618557	6.65639175	6.77270103	-0.06309280	6.69718557	2.66189691	5.95611340	2.03026804	4.98868041	3.04149485	-1.67059790	3.20718557	4.38605155
114.25	3.35415464	-2.47770100	-3.01213400	-18.82318600	-16.04941200	-21.50439200	-3.66929900	-5.54004120	1.99440206	-0.06174230	-2.24981440	2.11549485	3.13004124	7.77489691	2.54565979	8.84220619	8.50604124	5.90326804	6.24279381	1.04628866	3.83920619	1.58070103	2.86077320	2.99519588
114.50	4.71791753	-2.76734020	-3.75367010	-17.97496900	-21.98392800	-22.77310300	-2.14432990	-2.56693810	0.10990722	-0.90755670	0.03416495	-0.56816490	0.56755670	3.36929897	0.81052577	7.79979381	8.49998969	3.96500000	4.25659794	1.65785567	3.63493814	2.70722680	2.25195876	1.68345361
114.75	2.86077320	-6.84968040	-0.75302060	-16.45608200	-22.27937100	-22.21814400	-4.06755670	3.78016495	1.62649485	0.07124742	4.19464948	0.99560825	2.83938144	4.02383505	2.55331959	5.22472165	9.38756701	5.51952577	2.84759794	5.65231959	5.19687629	4.41776289	4.24098969	1.81708247
115.00	-1.32474230	-6.55070100	0.95273196	-19.10771100	-19.00034000	-16.24773200	-1.35228870	3.23682474	-0.20552580	1.20880412	4.41702062	1.52049485	4.17892784	3.13839175	0.27531959	6.37880412	11.54860820	5.48890722	1.13932990	10.62267010	3.55578351	7.77056701	0.99845361	0.15464948
115.25	-0.86748450	-1.99609280	6.11375258	-18.29685600	-17.25752600	-15.07113400	1.47625773	3.44972165	-1.93988660	0.29296907	5.44672165	2.38496907	-0.31567010	3.03348454	-1.16203090	2.77549485	7.17125773	6.39631959	1.39804124	4.92217526	3.67962887	3.01987629	2.03293814	4.17416495
115.50	0.07283505	3.00697938	-1.11635050	-20.65035100	-21.56057700	-20.93864900	-3.73154640	-0.70382470	-5.39015460	-0.63958760	6.90616495	6.40837113	2.77457732	4.07078351	0.73358763	3.23829897	4.31458763	2.93774227	4.12573196	1.17509278	8.58747423	0.27734021	1.60725773	1.46886598
115.75	2.75059794	-0.36155670	-0.10347420	-19.08453600	-21.11493800	-18.18066000	-5.07675260	-0.02827840	-3.17062890	-2.19307220	1.36577320	6.41768041	3.61253608	8.62951546	3.43493814	9.58123711	4.00764948	2.62678351	1.37998969	2.12012371	4.94598969	2.38309278	2.16074227	-0.37163920
116.00	0.16408247	0.75580412	0.88341237	-13.94837100	-14.86434000	-14.42464900	2.22212371	0.97847423	-3.04635050	3.76618557	-1.86208250	3.35321649	6.84671134	11.10627840	5.10916495	8.24258763	6.73457732	8.30132990	3.67428866	3.14455670	9.50191753	7.28130928	6.04814433	7.17298969
116.25	0.34057732	2.93753608	4.26972165	-18.12879400	-12.68780400	-12.06303100	1.36256701	2.13407216	-0.44950520	6.48705155	2.79196907	6.67039175	6.40758763	11.33078350	3.49892784	3.99241237	4.87762887	2.38769072	5.18116495	4.67197938	7.50364948	4.10523711	2.55110309	8.07164948
116.50	0.76641237	2.05524742	-0.73218560	-17.55469100	-15.21728900	-12.76815500	0.24338144	6.38646392	3.30351546	-0.98417530	5.99593814	4.20922680	4.55870103	4.58368041	1.60656701	6.25906186	3.66654639	1.69464948	10.46023710	2.35923711	5.62180412	2.59113402	3.12512371	4.49261856
116.75	1.37415464	0.22072165	2.72916495	-12.09136100	-14.35017500	-14.29585600	2.69146392	4.81585567	5.96321649	-1.77895880	1.74324742	3.48531959	5.07255670	2.53073196	3.87056701	7.35009278	4.63907216	3.67619588	9.10891753	2.08697938	4.62859794	8.22690722	4.87705155	3.34392784
117.00	4.02845361	-0.39435050	3.03561856	-10.53435100	-12.11988700	-11.72196900	3.53921649	1.75159794	0.11212371	4.07587629	4.49951546	3.76938144	7.20121649	1.76203093	3.23935052	6.69901031	4.10293814	7.46822680	5.61264948	7.13024742	8.01871134	7.35586598	5.56148454	-0.20265980
117.25	4.89049485	-0.34862890	2.76752577	-9.31372160	-11.47778400	-13.44393800	6.35668041	4.60686598	0.45612371	7.18622680	3.03822680	3.80458763	5.63235052	3.35237113	6.11658763	7.35997938	6.33306186	8.07490722	7.75677320	6.33367010	6.98857732	3.85573196	4.73253608	-0.21469070
117.50	2.39473196	1.42648454	5.10857732	-5.05357730	-12.55145400	-10.83715500	4.58598969	3.29544330	5.45634021	5.19807216	-1.02922680	5.48065979	8.06829897	1.29549485	4.71892784	7.51557732	3.44084536	4.67597938	4.01575258	7.98252577	6.99500000	4.66090722	5.53555670	0.18968041
117.75	3.07765979	2.65540206	-0.48273200	-10.62393800	-11.74817500	-11.51821600	0.76595876	-0.62051550	-0.40361860	-0.24784540	2.10614433	2.97547423	3.03038144	1.69841237	2.71309278	5.01090722	2.86931959	0.48349485	1.29774227	5.75187629	2.25712371	4.31458763	-0.04682470	-0.40810310
118.00	3.80836082	1.21648454	-4.12006190	-11.46476300	-9.59470100	-10.45916500	-1.98972160	-2.43158760	-1.59342270	0.72238144	1.84635052	1.22569072	2.73367010	-1.22806190	1.01683505	2.73202062	-2.76149480	3.38057732	3.00270103	3.09514433	1.13195876	1.28111340	-0.34647420	1.68608247
118.25	-0.19876290	1.26993814	1.85059794	-11.39483500	-9.86470100	-7.15732990	-2.66768040	0.98424742	-1.97482470	5.71884536	5.28367010	5.57655670	5.43234021	2.68287629	3.10748454	4.86938144	-1.26159790	1.59983505	7.24875258	4.46664948	2.61457732	4.18806186	4.44082474	5.50749485
118.50	3.87497938	-0.24317530	5.91783505	-12.34462900	-7.64525770	-7.25652580	2.51858763	5.10363918	0.95728866	1.83271134	6.73729897	7.63641237	3.95719588	6.08423711	3.85408247	5.86452577	2.18953608	1.85508247	6.69273196	2.65337113	2.78028866	6.34871134	1.65696907	5.39622680
118.75	5.57027835	1.87502062	3.22425773	-8.90210310	-4.12518560	-2.33986600	5.18855670	3.41119588	3.05326804	1.18377320	5.00573196	2.05629897	3.76449485	5.17163918	4.40744330	6.41738144	6.70203093	3.63121649	4.32453608	6.40700000	4.03030928	6.97374227	2.03475258	5.41525773
119.00	5.56250515	1.61455670	6.31830928	-6.06818560	0.20271134	-4.04625770	3.69462887	5.11551546	0.14246392	6.12472165	2.14401031	1.67327835	3.23697938	3.94949485	4.27972165	3.60559794	3.81664948	2.02463918	4.10991753	6.30962887	4.63827835	2.53287629	1.48596907	3.63614433
119.25	2.52005155	1.67519588	3.59071134	-7.31344330	-4.04023710	-6.39842270	2.34592784	3.90858763	2.12069072	5.39962887	0.05728866	1.76415464	5.74153608	4.41642268	2.11659794	-2.35626800	-1.84408250	-0.97053610	3.34219588	3.91351546	3.03865979	3.21532990	2.87293814	-0.32806190
119.50	2.57363918	2.29549485	7.69524742	-7.07978350	-7.26749480	-2.94669070	6.79635052	2.92706186	6.71206186	3.77658763	2.63779381	3.33439175	4.60428866	6.16129897	5.13687629	1.08902062	0.63500000	1.79206186	5.57496907	3.77521649	4.00061856	4.43916495	3.49421649	4.83215464
119.75	2.56617526	2.73436082	6.81231959	-5.17826800	0.71490722	-0.24579380	2.01144330	5.22230928	4.49788660	6.17001031	6.64510309	2.74338144	2.14256701	8.26878351	10.56529900	1.01670103	0.06580412	0.62547423	3.57980412	7.93020619	5.10123711	2.17143299	2.21496907	8.42181443
120.00	1.60598969	3.69600000	2.17290722	-1.03871130	3.05541237	-1.90501030	-0.51716490	7.61126804	4.39618557	5.74411340	5.88964948	3.09800000	2.48309278	10.52625770	5.35078351	-0.07622680	3.96741237	2.78348454	4.94534021	8.89083505	4.38824742	5.02346392	1.86874227	3.82986598
120.25	5.59583505	3.69503093	3.94472165	2.70986598	3.90443299	0.52444330	2.92579381	5.33747423	5.98474227	3.74695876	10.49664950	2.05852577	2.27158763	4.26425773	1.50061856	-2.31184540	6.21214433	1.81672165	8.14819588	3.92138144	6.49605155	12.09198970	3.81459794	4.00718557
120.50	3.37274227	3.52096907	2.04584536	2.17644330	4.56550515	1.48123711	5.44993814	6.80252577	5.91367010	7.67480412	3.57476289	1.62242268	2.48136082	2.19070103	4.18323711	-2.66544330	5.12261856	4.77426804	10.18147420	2.12101031	4.16036082	7.64149485	4.32332990	3.80316495
120.75	2.94456701	2.25390722	4.05004124	2.86048454	5.88604124	5.33108247	4.70282474	6.75725773	3.01415464	7.60577320	0.21591753	4.39276289	3.92278351	-2.07056700	2.71224742	1.96298969	3.67797938	1.14877320	8.08577320	3.92323711	4.44219588	1.40824742	4.33192784	2.10755670
121.00	5.10350515	1.92401031	3.07900000	6.03257732	6.63146392	8.04118557	5.43286598	5.51712371	7.21414433	7.07814433	2.38883505	4.70483505	1.42467010	4.11955670	-0.36674230	-0.08448450	1.77081443	-0.93030930	9.40412371	4.74138144	3.78561856	1.76932990	5.32956701	2.99246392
121.25	2.85030928	2.39055670	2.97630928	3.29318557	9.98840206	4.28022680	3.33445361	9.60635052	2.95742268	1.27704124	6.32815464	2.33832990	-1.19781440	0.46005155	0.02082474	-5.11502060	-1.58229900	-3.31330930	4.18706186	-0.29288660	-1.03323710	1.27881443	1.14824742	0.56805155
121.50	0.78080412	5.52114433	4.77868041	3.30461856	10.76998970	2.18470103	1.93481443	2.62559794	4.73364948	1.51869072	2.96507216	-0.22044330	0.75690722	-3.27227840	0.07828866	-2.56279380	-0.79430930	-0.30159790	4.15078351	0.88243299	1.85203093	2.02838144	1.29615464	2.65670103
121.75	0.37165979	4.26651546	4.11053608	4.29287629	9.24887629	4.58124742	1.39790722	2.61427835	5.59471134	-1.97850520	0.96449485	1.53322680	2.05511340	1.24670103	0.57476289	2.76055670	-2.84850520	-0.24747420	4.71563918	-0.02595880	0.00316495	3.52579381	6.03745361	-1.26554640
122.00	0.08942268	0.63181443	2.61606186	5.46764948	11.31563920	4.90526804	3.11297938	6.91700000	1.53652577	-1.53928870	2.64039175	3.28831959	-0.97220620	-0.66525770	1.08438144	0.27075258	-8.45700000	-2.04272160	2.18444330	-0.95878350	1.17111340	1.26218557	3.26900000	-0.49541240
122.25	-1.78574230	0.89140206	-0.12865980	9.80929897	8.31112371	8.47447423	4.35625773	7.24652577	1.54051546	-1.99250520	-1.16564950	2.58980412	3.44854639	-0.51959790	-3.57313400	-1.66097940	-5.98410310	-6.50902060	4.96530928	1.79492784	-1.51647420	-2.15898970	5.96486598	0.63508247
122.50	-0.94170100	4.97240206	1.44205155	11.08765980	10.58946390	4.67226804	3.83500000	6.54116495	4.90621649	-3.38258760	0.17560825	4.59880412	1.95064948	-2.09788660	-2.05691750	-0.26888660	-0.86373200	-5.86251550	3.55046392	3.04344330	-0.40634020	-1.74219590	2.99901031	-0.13755670
122.75	2.09276289	3.16151546	4.18076289	9.70148454	9.42913402	8.29741237	6.14683505	5.93910309	0.38748454	-1.35712370	4.43620619	1.87361856	-0.19618560	-4.34314430	2.48701031	-1.15871130	-1.20136080	-1.57904120	-1.60751550	-0.90532990	1.78904124	1.28451546	0.47285567	2.79583505
123.00	1.72396907	1.66546392	3.54254639	11.28168040	10.40253610	8.23136082	2.85295876	3.91694845	4.37354639	-1.01867010	1.71225773	-0.65183510	-3.20471130	-1.15134020	-2.12240210	-3.36554640	-2.49913400	0.66661856	-1.39187630	2.50904124	1.66652577	-1.83432990	0.31201031	-0.14810310
123.25	2.32396907	1.35804124	2.09808247	10.87658760	13.83876290	8.50824742	5.47755670	2.27311340	8.44930928	-1.15125770	-1.76207220	-1.52421650	0.97101031	1.98537113	-2.07136080	0.55908247	-6.93389690	0.03786598	-2.21453610	5.00763918	-0.33298970	-2.54472160	-0.67618560	-1.36053610
123.50	1.32714433	2.98716495	0.29318557	13.08293810	16.37539180	13.02942270	4.81373196	4.93100000	0.39350515	2.72461856	4.01638144	2.47989691	0.44707216	3.27070103	-0.46848450	-0.25777320	-8.19540210	-2.64728870	-2.00093810	-0.33343300	-3.04289690	-0.53904120	-1.72704120	-1.51646390
123.75	2.22626804	4.94577320	-1.88848450	16.00356700	19.86186600	10.08902060	4.60736082	1.14095876	1.35182474	1.59270103	3.84042268	-0.03036080	1.96801031	-3.41632990	-0.16389690	-3.24278350	-7.42824740	-3.35849480	4.56057732	-0.25585570	5.19324742	0.92109278	-1.04418560	-3.42153610
124.00	-0.12037110	-2.25474230	-0.94455670	16.20257730	16.80791750	10.30662890	0.08083505	0.97410309	4.64247423	-0.99888660	-0.76093810	-0.30407220	-0.24996910	-0.16136080	0.95355670	-5.36486600	-3.18085570	0.90505155	4.36046392	1.46008247	0.62709278	1.63010309	0.59517526	-2.88796910
124.25	0.42812371	2.82527835	1.21201031	9.92924742	14.57771130	13.29580410	0.76838144	1.36960825	5.78857732	-0.11991750	2.04993814	-2.01572160	-2.02667010	1.03954639	-0.41913400	-3.71952580	-2.53551550	-2.97745360	-2.09505150	-3.51335050	-3.47575260	0.35949485	-0.12620620	-0.83093810
124.50	-0.95672160	6.84644330	2.24059794	12.57098970	12.16275260	15.86849480	3.71803093	0.69932990	1.16941237	-0.42663920	0.20088660	-5.95823710	-0.15460820	-6.13039180	0.01567010	-5.51165980	-8.25445360	-2.23373200	-1.46136080	-5.74780410	1.25980412	0.12759794	-3.29946390	1.71753608
124.75	2.09786598	0.69583505	0.88509278	16.26764950	15.02810310	13.17550520	3.80710309	0.69840206	1.46474227	5.19106186	-0.07012370	-3.33401030	-0.53115460	-0.52984540	0.10818557	-5.60610310	-7.93490720	-4.35306190	1.32498969	-5.21832990	-0.21391750	1.76820619	-2.43487630	2.07622680
125.00	0.88143299	-1.71921650	-0.28277320	15.25477320	16.86617530	14.43851550	7.28276289	4.26130928	3.36392784	4.58793814	2.55165979	-1.20530930	0.48675258	0.82962887	1.09080412	-5.82403090	-3.75752580	-3.24268040	1.00856701	-1.31808250	-3.25837110	0.83820619	0.72857732	-1.71958760
125.25	-3.94008250	-3.86623710	-5.57156700	13.83755670	15.61438140	14.79387630	-0.60624740	-1.45415460	0.90231959	-2.57615460	1.82965979	-2.58144330	-1.32964950	-2.44180410	-2.78688660	-6.67170100	-5.01941240	-5.60040210	-5.54495880	-3.79310310	-3.51995880	-0.44783510	-1.38145360	-3.08619590
125.50	-4.77375260	1.26531959	-2.17100000	12.06817530	14.01164950	12.28947420	0.12589691	-1.76613400	-2.90341240	-1.66130930	-4.91217530	-0.17598970	-3.59065980	-3.42444330	-5.09512370	-5.54035050	-6.72249480	-8.48235050	-5.30342270	-3.40818560	-2.28922680	-4.32622680	-4.19467010	-2.42708250
125.75	-1.18507220	0.28063918	-5.21780410	12.19244330	14.22419590	10.91826800	2.84853608	5.29193814	-4.41938140	-1.34089690	-3.35808250	0.46097938	-5.11278350	-3.82015460	-2.65103090	-7.27019590	-3.54744330	-5.98154640	-4.38554640	-2.75300000	-4.34800000	-3.03375260	-5.22485570	-2.75547420
126.00	-4.95042270	-3.17559790	-5.57525770	11.47483510	11.96687630	10.30197940	-2.52812370	3.32741237	-1.10696910	-2.99572160	-4.37143300	-2.78986600	-9.06215460	-8.62952580	-2.97514430	-3.54853610	-9.73741240	-7.59444330	-7.51393810	-6.31398970	-3.62534020	-5.34321650	-3.77744330	-4.69649480
126.25	-3.29675260	3.76736082	-4.06138140	17.59487630	12.42527840	12.01043300	-1.27365980	-2.45005150	3.59513402	-3.54853610	-3.81467010	-0.62094850	-7.32028870	-4.28480410	-2.22007220	-1.13972160	-12.09737100	-8.21368040	-9.48650520	-3.07442270	-3.49968040	-6.63854640	-4.15531960	-6.00729900
126.50	-0.73821650	1.47926804	0.57932990	16.21532990	15.37391750	14.13283510	0.69320619	-0.32273200	-1.29449480	-4.09126800	-2.46223710	0.85277320	-4.22976290	-3.31206190	-2.00724740	-10.19864900	-5.96093810	-4.06681440	-7.14505150	-2.02911340	-8.42629900	-5.71194850	-0.52261860	-3.56568040
126.75	-1.72707220	0.06207216	-4.51875260	14.60877320	11.85878350	14.27293810	-0.41342270	-1.72870100	0.85853608	-0.13302060	-3.90476290	-1.00968040	-4.36871130	-9.33804120	-1.94574230	-5.97195880	-6.56474230	-2.52256700	-7.03061860	-3.43165980	-7.73443300	-4.11937110	0.22690722	-3.51343300
127.00	0.15280412	0.81136082	-4.77418560	13.08469070	12.52229900	13.22549480	-3.38577320	-4.39330930	0.72426804	-1.40134020	-4.28364950	-0.65636080	-7.39681440	-8.73442270	-1.74287630	-2.39020620	-3.07019590	-2.57163920	-8.79693810	-3.57015460	-4.34805150	-4.37189690	0.66237113	-3.13092780
127.25	0.92944330	-1.38634020	1.12052577	12.44836080	10.10991750	11.87354640	-0.96690720	-3.13731960	0.17780412	-1.82271130	-3.76115460	-3.55037110	-4.05655670	-6.35054640	-2.85085570	-5.79249480	-3.49592780	-0.13876290	-8.93787630	-3.00028870	-4.76110310	-3.73220620	-3.62359790	-3.39727840
127.50	0.50417526	-2.52893810	1.63405155	17.63526800	14.53118560	13.39009280	-0.99843300	-0.25209280	3.49755670	0.72489691	-2.89336080	-7.00068040	-7.85530930	-3.83843300	-1.32505150	-7.55800000	-8.70801030	-3.53509280	-8.48132990	-4.03696910	-4.49509280	-2.52782470	-2.49550520	-4.22991750
127.75	-1.92084540	-1.34256700	-1.94437110	14.29773200	13.30516490	13.52484540	-4.89182470	-0.76815460	1.76208247	-0.86688660	-4.21314430	-7.98037110	-6.30671130	-3.09967010	-1.23387630	-5.98467010	-8.48117530	-2.94329900	-5.71970100	-2.78826800	-5.62138140	-0.47107220	-5.92852580	-0.17618560
128.00	-3.50570100	-4.35141240	-4.19226800	10.65804120	11.75262890	12.49978350	-0.01230930	0.09035052	1.35817526	1.06207216	-3.09345360	-3.93189690	-5.32793810	-6.79904120	-1.86101030	-9.27555670	-5.68683510	-9.89015460	-5.56196910	-2.29442270	-9.03123710	-2.62236080	-4.58519590	-2.98722680
128.25	-3.38387630	-2.64290720	-4.27647420	11.39243300	9.85334021	12.20530930	-1.86500000	0.94334021	0.54295876	-2.72027840	-0.38465980	-2.06848450	-6.38792780	-5.85747420	-0.77868040	-4.30592780	-3.83734020	-4.68145360	-2.06802060	-3.44583510	-6.73790720	-3.88141240	-6.70324740	-6.64708250
128.50	-2.01491750	-1.05041240	-0.06500000	14.14830930	12.23172160	11.61791750	-3.98093810	-1.26459790	-1.64923710	-3.76557730	-4.17788660	-5.49100000	-3.63051550	-8.80551550	-5.99594850	-3.20547420	-5.30893810	-2.14232990	-3.01237110	-4.93985570	-7.06153610	-3.86489690	-3.63302060	-4.35110310
128.75	-1.96927840	-3.30489690	-4.69347420	8.91612371	10.88656700	12.01024740	-5.79168040	-0.32457730	-3.03210310	0.22386598	-1.93010310	-5.92920620	-3.78645360	-5.77968040	-7.86643300	-5.59280410	-4.87955670	-3.75970100	-2.60301030	-0.97053610	-5.73146390	-8.13655670	-2.22562890	-5.43274230
129.00	-1.76519590	-4.76004120	-5.95606190	10.14318560	7.19904124	8.13859794	-4.27903090	-0.39952580	-2.23602060	-0.87775260	-3.33341240	-7.48488660	-4.01051550	-4.31055670	-3.89285570	-6.81678350	-3.45652580	-5.26274230	-4.59575260	-0.26974230	-4.47120620	-9.19791750	-2.74541240	-2.22432990
129.25	-2.04689690	-0.65861860	-2.13582470	8.39773196	7.77632990	8.18877320	-2.74782470	-2.39679380	-0.47988660	-0.60316490	-6.23560820	-3.50060820	-3.95556700	-6.78756700	-0.37994850	-6.33956700	-4.21026800	-4.13253610	-3.51286600	-6.71171130	-3.52016490	-2.19585570	-4.51189690	-0.78643300
129.50	-5.38028870	-4.38020620	-4.23278350	8.12682474	8.55377320	10.40916490	-1.11327840	-5.24312370	-1.22639180	-3.23161860	-7.86704120	-5.12853610	-4.83720620	-2.72210310	-2.66493810	-5.93656700	-6.16974230	-4.87342270	-6.28665980	-5.33268040	-2.54189690	-4.43393810	-3.13288660	-3.57973200
129.75	-5.88158760	-2.02126800	-5.77071130	5.62085567	5.02926804	5.86965979	1.31041237	-3.45755670	-4.98988660	-2.95308250	-5.89346390	-5.35396910	-6.89390720	-2.91734020	-1.06490720	-5.83801030	-5.91913400	-3.23889690	-4.53218560	-5.79987630	-2.66011340	-3.49960820	-3.67080410	-5.24032990
130.00	-3.08968040	-0.21069070	-4.54404120	6.11176289	6.78502062	7.16747423	-2.86345360	-5.05018560	-3.45291750	-3.69574230	-3.62016490	-2.83948450	-6.02179380	-3.69568040	-0.34585570	-5.05842270	-6.29565980	-0.55003090	-2.41029900	-3.77491750	-0.89838140	-2.42531960	-2.27961860	-3.33958760
130.25	-2.15821650	0.50550515	-2.62229900	6.05129897	7.94253608	7.20538144	-5.25004120	-5.51095880	-4.09402060	-4.66597940	-2.28744330	-1.81670100	-6.26938140	-2.72562890	-4.94856700	-3.08375260	-4.41926800	-0.41260820	-5.02592780	-6.17519590	-2.60824740	-4.00983510	-3.60726800	-5.79835050
130.50	-1.30168040	-3.23662890	-2.31038140	2.46248454	7.46095876	7.44084536	-5.46788660	-6.53386600	-2.27131960	-5.81812370	-2.57527840	-2.01078350	-6.37428870	-3.01834020	-4.88919590	-5.89177320	-4.40491750	0.49930928	-6.64240210	-9.41530930	-3.77541240	-6.36041240	-8.12543300	-3.55894850
130.75	-1.59930930	-5.05809280	-1.86202060	2.43030928	3.26789691	5.53464948	-3.76891750	-1.70851550	-2.61278350	-3.27730930	-4.75605150	-6.32342270	-2.30967010	-3.65265980	-6.07416490	-8.02695880	-5.19293810	0.79656701	-6.32474230	-5.39544330	-7.31914430	-5.04602060	-5.37709280	-3.50315460
131.00	-4.44325770	-2.40665980	-6.03954640	-0.66569070	-1.94816490	1.12965979	-3.89898970	-7.33012370	-6.77935050	-3.96739180	-3.93420620	-6.17255670	-3.94073200	-5.36803090	-9.04907220	-10.37191800	-6.42485570	-5.94230930	-4.60434020	-6.14449480	-6.15440210	-8.53180410	-3.82646390	-6.32293810
131.25	-2.13527840	-2.09753610	-4.47328870	-0.61204120	-2.92277320	1.66050515	-3.12725770	-6.84701030	-2.04880410	-7.04623710	-5.06051550	-3.86150520	-1.49020620	-4.71874230	-5.29595880	-2.88520620	-2.52024740	-5.02651550	-4.01321650	-4.70182470	-3.70918560	-6.21401030	-3.03100000	-4.18836080
131.50	0.06728866	0.02737113	-5.45838140	2.80628866	0.00900000	0.64139175	-3.76008250	-4.77929900	-0.55334020	-7.24541240	-3.89692780	-4.11275260	1.07961856	-2.33848450	-4.19249480	-1.64169070	-3.77130930	-1.48202060	-3.09102060	-4.00044330	-1.54456700	-4.66446390	-6.03076290	-2.18379380
131.75	0.42634021	1.18909278	-1.90804120	5.11996907	-1.39146390	1.47396907	-3.33349480	-3.63041240	-0.34411340	-3.06447420	-5.63928870	-6.97053610	-0.92623710	-5.71612370	-1.63701030	-1.18001030	1.30456701	-3.12763920	-2.77674230	-4.63634020	-0.89912370	-2.44239180	-5.67716490	-4.45616490
132.00	3.42323711	-3.07636080	-0.77622680	3.45163918	-1.70441240	6.41925773	-1.43494850	-2.93194850	-3.19809280	-1.39318560	-7.24462890	-2.57448450	-1.16504120	-5.23588660	1.50258763	0.96521649	2.35146392	-2.59361860	-0.85885570	-5.68405150	1.34573196	-3.69619590	-2.20654640	-2.83641240
132.25	0.32837113	-6.58214430	-2.45995880	-3.37620620	-5.97808250	1.36839175	-4.98662890	-5.18827840	-4.06025770	0.52203093	-5.59729900	-5.26354640	-1.66105150	-3.32658760	1.10625773	0.68251546	-4.69624740	-1.05295880	-3.93410310	-8.64965980	-3.27038140	-2.89754640	-1.37235050	-0.29506190
132.50	0.47121649	-6.22241240	-2.02515460	-5.92346390	-6.47277320	-1.18707220	-5.88176290	-3.59552580	-7.54158760	-1.93431960	-5.24480410	-5.26574230	-5.53223710	-4.57512370	-3.36997940	-1.81523710	-3.62293810	-2.35471130	-7.14827840	-5.41785570	-4.36281440	-5.30549480	-3.03196910	-3.27498970
132.75	-0.52868040	-5.54101030	-4.46046390	-3.27779380	-3.43084540	-2.67005150	-0.53870100	1.06335052	-6.78358760	-4.79769070	-6.52774230	-2.59230930	1.68715464	-5.33367010	-4.79577320	-0.73477320	1.73858763	-2.04418560	-6.65583510	-4.73350520	-3.34910310	-4.79538140	-1.35065980	-4.28157730
133.00	-0.88528870	-3.86393810	-1.22862890	1.49497938	-0.22755670	-0.90304120	-0.60732990	-1.54663920	-3.48735050	-4.91232990	-6.33580410	1.68838144	1.23660825	0.11990722	-2.97904120	-2.10484540	1.01021649	0.97228866	-4.73635050	-3.24546390	-3.94595880	-3.13997940	-2.31693810	-3.85475260
133.25	-0.60802060	-4.20509280	-3.00128870	-0.98109280	-2.71671130	-1.72471130	-4.02515460	-0.56196910	-4.96672160	-1.70426800	-2.37979380	0.68483505	-2.55763920	1.60605155	-2.17425770	-3.62036080	1.55023711	-0.14944330	-3.89913400	0.71971134	-3.08643300	0.00090722	0.66567010	-0.20412370
133.50	-4.25615460	-6.29857730	-3.00678350	-2.33139180	-6.96870100	-4.28556700	-2.91223710	-5.80432990	-7.01825770	-2.65500000	-4.29695880	-3.31696910	-3.51040210	-1.03338140	-2.16102060	-2.10710310	-0.96482470	-0.87679380	-5.74326800	-1.52616490	-3.03587630	-1.10021650	2.48822680	-1.17330930
133.75	-4.58926800	-6.27079380	-3.00703090	-4.74461860	-6.62980410	-8.38889690	-5.45506190	-11.71922700	-6.99317530	-3.70825770	-9.12625770	-3.94408250	-1.88335050	-1.29023710	-2.12214430	-5.28886600	-2.81020620	-3.02555670	-8.48432990	-4.72710310	-5.52335050	-2.10404120	-2.75900000	-1.03783510
134.00	-3.86696910	-4.65343300	-2.86560820	-3.21046390	-5.71724740	-6.56070100	-1.38552580	-10.89627800	-4.03642270	-4.72002060	-5.70946390	-1.84862890	-2.57891750	0.64231959	-3.22225770	-4.77462890	0.82542268	-0.55524740	-2.43654640	-6.07418560	-4.63896910	-0.37643300	-4.79980410	0.79384536
134.25	-5.64440210	-2.08201030	-3.30981440	-8.61968040	-8.09869070	-4.98337110	-3.28280410	-6.68746390	-6.91735050	-4.88573200	1.39254639	-2.37010310	-4.24743300	-0.14709280	-0.89168040	-2.31759790	5.12954639	-0.93252580	-1.41963920	-4.11335050	-5.54183510	-3.70559790	-4.86772160	-1.68216490
134.50	-9.60672160	-4.31398970	-3.17550520	-7.81993810	-10.28894800	-6.70912370	-6.55813400	-4.44637110	-7.31622680	-1.88006190	-2.22685570	-3.66029900	-2.15625770	0.58706186	-1.03867010	-0.55834020	3.80022680	-0.48039180	1.74431959	-6.29549480	-3.66900000	-4.29259790	-1.51888660	-2.35367010
134.75	-2.98376290	-3.89669070	4.39162887	-5.67727840	-10.64734000	-7.40319590	-4.40593810	-1.85320620	-3.74081440	0.88050515	-2.10990720	2.12001031	2.25142268	1.66681443	0.03604124	-1.30017530	1.23793814	0.53972165	3.23001031	-2.16326800	-1.57001030	-2.43252580	-0.85140210	1.74748454
135.00	-1.57208250	-1.29438140	4.64795876	-5.37197940	-10.88806200	-6.18211340	-0.31614430	-3.08209280	0.07591753	-2.81320620	1.20970103	2.87231959	1.43278351	2.50598969	-2.40861860	3.60817526	6.25868041	0.67142268	3.56405155	-0.81004120	-2.90722680	5.98469072	0.25579381	2.05668041
135.25	-0.35335050	0.12287629	0.66630928	-5.15887630	-10.45811300	-5.06148450	-4.91510310	-3.98463920	-1.65680410	-2.51649480	-0.57718560	-3.47680410	1.69174227	3.02929897	1.37049485	4.72468041	6.99165979	1.48472165	-0.03921650	-0.92927840	0.69624742	3.66265979	-1.48080410	2.68700000
135.50	-0.70457730	0.55151546	-2.44173200	-8.27578350	-10.00235100	-7.62438140	-3.64561860	-2.57088660	0.40572165	-3.72940210	-3.27308250	2.33586598	5.48142268	2.91363918	1.04379381	3.74567010	2.71309278	3.27617526	1.41668041	2.08749485	1.05551546	1.49790722	1.47003093	3.76349485
135.75	0.00681443	-1.90844330	0.14402062	-10.56025800	-12.20897900	-9.35976290	-3.13902060	-2.85822680	-4.70082470	-1.38176290	-1.71546390	0.90596907	2.83459794	1.36007216	0.05719588	0.94997938	0.70534021	1.04639175	3.47423711	3.33952577	-0.85834020	0.21750515	-2.56424740	1.02596907
136.00	-1.23008250	-1.32393810	1.69635052	-11.61362900	-7.91297940	-8.64320620	-2.68703090	-2.60384540	-1.67605150	2.79331959	0.28446392	-3.05285570	4.95031959	1.61909278	-0.17476290	3.79971134	0.37087629	1.95788660	1.09779381	3.31805155	7.11526804	3.50298969	0.54555670	3.98530928
136.25	-2.81678350	1.38802062	5.05719588	-9.42337110	-7.85190720	-10.27053600	-2.21651550	1.69270103	-3.08953610	4.10285567	-1.75790720	-3.82180410	3.03210309	1.21825773	2.02070103	5.20362887	-0.88475260	2.40542268	3.39757732	5.49462887	5.33163918	5.13095876	3.10547423	4.92862887
136.50	-1.49207220	-2.55310310	0.89784536	-7.58684540	-12.01267000	-11.41524700	-2.56242270	-0.79849480	-5.85267010	-0.51407220	0.19796907	-4.39054640	2.88870103	2.11283505	0.98795876	5.45379381	2.38393814	0.81006186	-0.04229900	1.25028866	0.60487629	2.50490722	1.59083505	1.39640206
136.75	-0.51478350	-5.91113400	0.79407216	-10.14061900	-7.66120620	-10.68567000	-2.07403090	0.64950515	0.24920619	-1.87529900	-2.03671130	1.53067010	2.18335052	4.24064948	2.31224742	2.59984536	2.27207216	-0.71584540	1.06754639	0.97822680	0.13439175	-1.29260820	2.41458763	3.86102062
137.00	-0.43072160	-4.03952580	0.43157732	-10.24346400	-5.65065980	-13.60346400	-4.33138140	-0.20723710	-4.82711340	1.03236082	-1.93531960	-1.07744330	-0.19902060	0.79072165	2.49740206	2.74053608	3.62079381	1.00884536	4.76050515	0.69707216	-1.90118560	1.70377320	2.42316495	3.82160825
137.25	-1.35398970	-1.45571130	-3.73573200	-9.35245360	-9.48107220	-9.75029900	-1.32696910	-0.15903090	-8.65389690	4.80172165	-3.07100000	2.66826804	0.47960825	1.88287629	0.32750515	3.77958763	6.21520619	6.38117526	8.10440206	1.22338144	3.05214433	1.34727835	-0.25349480	4.09689691
137.50	-2.67225770	-0.99484540	0.18473196	-10.38629900	-9.63854640	-9.54101030	1.44944330	0.63085567	-3.30755670	5.57437113	0.25171134	0.98520619	5.79789691	0.69682474	2.02572165	3.88618557	3.54987629	5.31439175	5.56051546	1.39328866	2.84667010	2.80575258	3.40744330	2.51521649
137.75	-0.06117530	1.05808247	1.70173196	-6.38011340	-10.07040200	-7.87647420	-0.97228870	0.75013402	-0.22797940	3.94446392	0.04356701	6.76383505	2.96049485	3.41532990	4.52239175	4.23152577	4.14225773	1.62289691	4.25283505	4.91614433	3.61402062	3.49008247	0.41102062	4.20342268
138.00	1.04004124	0.48656701	-1.46086600	-5.05944330	-11.43940200	-2.54398970	-2.21807220	-2.23649480	-0.44997940	4.08868041	-0.65607220	5.51288660	-1.51410310	4.80952577	1.94006186	5.15267010	8.27024742	5.94262887	3.30596907	3.96891753	3.87881443	2.71814433	0.14669072	4.02088660
138.25	-0.24945360	1.33371134	-1.91734020	-9.71024740	-13.20610300	-9.38767010	-0.58768040	-1.27185570	2.72775258	-0.43014430	1.64180412	5.51627835	-1.98062890	1.08100000	2.89242268	3.82992784	4.97456701	5.01950515	1.62942268	1.98293814	5.49481443	-0.16313400	-1.87273200	6.25493814
138.50	-0.46916490	0.20243299	-0.50403090	-8.59976290	-10.92575300	-15.55029900	1.79267010	2.15181443	1.95369072	-0.44775260	2.28862887	3.00615464	1.12309278	-1.07517530	2.93639175	3.63534021	4.44146392	4.38702062	-0.79954640	1.38342268	5.49949485	-0.52698970	2.09698969	3.40755670
138.75	-3.87835050	-3.90617530	-2.62612370	-12.49142300	-8.21889690	-12.27259800	1.62864948	4.03860825	1.32863918	2.54118557	3.99179381	-2.12211340	-0.53354640	-0.77920620	-0.73474230	5.55663918	4.52798969	1.59275258	0.27324742	7.47519588	4.08700000	2.30118557	2.69267010	3.39197938
139.00	0.29227835	-2.10563920	-1.32211340	-9.29136080	-11.67709300	-9.75888660	2.74301031	-0.24646390	2.98012371	0.31242268	3.82443299	1.59007216	2.71292784	2.31200000	0.59598969	4.29938144	2.22297938	0.03595876	3.78618557	3.78192784	1.64976289	3.88581443	4.50224742	5.15248454
139.25	0.32987629	2.39197938	-1.37505150	-10.13854600	-11.55183500	-10.50694800	2.17960825	-0.34924740	-0.60767010	0.37656701	-1.28000000	4.90407216	2.13229897	1.22535052	2.43873196	6.58294845	2.14882474	2.68327835	3.56841237	1.83752577	1.23451546	4.92980412	5.56741237	2.75592784
139.50	-1.87398970	0.54956701	-2.65737110	-11.73791800	-10.32883500	-12.92693800	2.22746392	-2.32864950	-1.15539180	2.24982474	-1.64186600	1.41070103	-0.22454640	2.27825773	3.92207216	6.49215464	5.16647423	3.98795876	3.38538144	5.20143299	2.59928866	3.35594845	1.59772165	-0.02604120
139.75	-3.26687630	5.23232990	0.19343299	-13.77488700	-12.82322700	-11.29861900	-3.68996910	-4.14308250	-2.03668040	-0.84983510	-0.54309280	0.02695876	2.57302062	4.40288660	1.46382474	2.21760825	3.73188660	0.16959794	1.42674227	3.79349485	2.66297938	3.95506186	-2.01843300	4.76736082
140.00	-0.37326800	1.64834021	-1.94438140	-12.30022700	-12.99568000	-10.79441200	-6.57732990	-1.27077320	-3.34760820	-1.51750520	-1.56089690	-1.98553610	-1.04303090	2.86480412	-0.22347420	0.37723711	4.36920619	1.57653608	-1.26854640	-1.57432990	1.63228866	-0.46502060	-3.45213400	1.13693814
140.25	2.31525773	0.91924742	-2.13112370	-11.51349500	-10.02610300	-8.29103090	-0.39196910	1.19303093	1.07229897	0.70476289	0.85174227	-1.36825770	-1.25836080	1.41774227	1.31498969	1.73462887	2.69597938	1.27623711	-0.54785570	-0.46820620	2.59927835	-0.78641240	1.64174227	5.13509278
140.50	5.28672165	2.29836082	2.79369072	-7.10946390	-9.08660820	-8.70136080	0.63032990	0.65031959	1.78752577	-0.42218560	1.23339175	3.38411340	2.80693814	3.06175258	1.97375258	2.61711340	4.42957732	1.69464948	1.39773196	-0.12941240	1.69329897	1.68124742	3.47316495	4.35605155
140.75	2.19184536	1.83751546	3.02634021	-7.66224740	-6.66993810	-8.88283510	-0.74526800	3.55165979	1.11852577	-1.29208250	6.74624742	1.38274227	2.90576289	3.41363918	1.47804124	4.75000000	4.32169072	3.58872165	5.56591753	2.65003093	4.65801031	-0.32285570	1.18642268	2.46698969
141.00	0.41041237	1.90141237	0.34087629	-8.07538140	-8.48670100	-6.25569070	-0.83579380	3.66004124	0.80919588	-1.85937110	7.86840206	2.94977320	3.58127835	1.65596907	1.66121649	5.33428866	4.34952577	4.43741237	5.63207216	4.14624742	6.73864948	2.14243299	4.68570103	2.13901031
141.25	-0.20789690	1.47877320	1.30714433	-5.56858760	-8.93195880	-7.70034020	2.18596907	-0.53143300	-0.77463920	1.49194845	3.98963918	1.48477320	4.31255670	-0.34226800	3.29553608	6.23893814	9.06991753	5.99260825	4.12446392	1.93020619	3.86574227	1.04374227	2.73801031	-2.01455670
141.50	1.09339175	1.24680412	0.22668041	-8.11257730	-7.78341240	-5.33296910	0.67026804	0.01039175	-3.22101030	6.38784536	3.99745361	-0.36056700	6.29175258	2.75515464	3.09464948	4.23757732	2.78732990	4.71367010	6.03703093	1.78281443	3.13974227	2.91400000	0.34360825	1.72031959
141.75	2.26355670	1.42351546	2.08375258	-9.23331960	-6.08887630	-2.58017530	-1.65700000	0.78859794	-2.13143300	4.52388660	4.47493814	1.91548454	2.21113402	1.25521649	2.02989691	2.95148454	3.83843299	0.57838144	3.30590722	3.90452577	2.69915464	2.57176289	1.50976289	2.04669072
142.00	1.68728866	1.99723711	4.11669072	-4.93408250	-5.60121650	-4.45240210	-0.35189690	0.17952577	-2.47854640	-3.78935050	3.79019588	2.67112371	1.02971134	-0.61736080	4.19980412	3.52892784	4.99070103	2.91036082	3.61164948	4.51684536	3.75502062	2.45174227	5.99908247	0.07706186
142.25	3.35769072	0.17074227	1.56667010	-3.48834020	-5.74980410	-4.14596910	2.01521649	2.39424742	2.57608247	-2.73452580	0.34534021	1.03384536	1.64371134	2.81657732	3.52308247	4.38376289	1.00358763	2.27817526	5.55343299	5.22675258	2.92219588	1.35067010	0.74472165	-2.30291750
142.50	3.18464948	1.12865979	1.63465979	-5.14305150	-1.50396910	-4.31117530	4.28860825	3.69941237	8.02562887	3.66457732	-2.70061860	2.06961856	0.43878351	2.64652577	-0.98482470	3.48018557	0.36780412	0.95545361	1.48803093	6.80173196	1.10713402	6.04408247	-1.14109280	-2.70903090
142.75	3.14697938	3.15183505	1.07764948	-5.26035050	-3.53422680	-2.76415460	7.64578351	4.12402062	10.91961860	4.15263918	4.52273196	5.56496907	-1.26754640	4.95789691	0.66646392	2.33762887	2.38920619	1.25416495	2.33370103	4.60943299	-0.42937110	4.20122680	0.67718557	2.02707216
143.00	2.72340206	4.07123711	-1.55929900	-5.28193810	-7.05002060	-7.02788660	4.32293814	1.61444330	4.85145361	1.47351546	-0.53184540	6.02697938	1.87114433	1.32628866	4.24742268	4.00697938	2.98392784	1.74894845	0.59415464	2.12135052	-0.88857730	-0.53758760	2.83656701	0.03065979
143.25	0.02092784	0.42381443	1.07812371	-8.23509280	-4.92113400	-7.72212370	1.32801031	-1.99344330	0.69856701	0.79658763	1.85339175	0.49689691	0.30287629	-0.11849480	1.43418557	-0.61540210	1.48351546	0.84332990	1.11669072	2.07383505	-2.22841240	1.03617526	0.44592784	-1.11669070
143.50	-3.08019590	0.58716495	0.25108247	-6.43736080	-3.93504120	-2.83246390	-2.66928870	0.40904124	-0.45017530	1.00244330	2.55978351	-1.22361860	-1.63692780	1.30218557	1.68772165	0.03798969	-1.91824740	-1.14143300	1.48362887	3.72344330	-0.28590720	-2.94217530	-0.11172160	0.56478351
143.75	2.22109278	1.45032990	0.76896907	-3.41281440	-4.57469070	-3.44385570	-0.35715460	2.26439175	2.63582474	2.81521649	1.52068041	-2.27043300	-0.72803090	2.21448454	0.67510309	1.00064948	-0.19464950	4.33320619	-1.30951550	3.20435052	1.20934021	1.40187629	2.14817526	-0.40241240
144.00	1.92115464	0.82084536	-1.91736080	-1.80835050	-3.39494850	-4.86826800	2.59469072	3.63517526	3.75459794	1.81808247	8.35923711	-0.70986600	1.29442268	4.19035052	-1.84191750	1.77821649	3.48662887	1.68584536	-2.47884540	4.50247423	3.27831959	2.19415464	0.48924742	-1.39270100
144.25	0.56450515	4.57832990	3.02494845	-4.66709280	1.43339175	-0.52647420	4.34677320	1.12685567	3.79224742	1.42138144	7.47167010	4.77928866	4.29786598	4.14497938	2.42983505	4.89132990	5.31494845	-0.37184540	2.04562887	4.01044330	2.39765979	4.72022680	0.04201031	0.11642268
144.50	3.96473196	3.28032990	1.72848454	-2.77835050	-1.71900000	-0.73571130	2.66005155	-0.99721650	0.99157732	0.98407216	1.48721649	3.43427835	-0.03324740	2.82068041	2.85127835	2.89742268	2.70720619	0.57229897	-1.18620620	0.87659794	0.40805155	1.06036082	1.80735052	0.64216495
144.75	0.23596907	3.74729897	0.08419588	-2.51490720	-1.98669070	-1.15542270	0.61443299	-1.07038140	4.77568041	1.72600000	3.74310309	-1.26161860	0.60776289	0.79606186	-0.48923710	2.92713402	-0.18201030	-0.67053610	-1.81157730	-1.24446390	-0.02817530	0.22243299	1.23940206	-1.49182470
145.00	2.98019588	2.52541237	2.27479381	-2.45136080	-4.42251550	0.37900000	4.69175258	4.64895876	2.63629897	-3.38815460	1.82353608	-2.18290720	-1.27244330	-1.50976290	-0.31383510	0.05211340	-2.19047420	0.44022680	0.18693814	0.19178351	0.87438144	3.16888660	3.34136082	-0.80146390
145.25	2.74050515	3.83319588	4.27168041	0.40420619	-0.04204120	-0.67795880	3.42038144	1.89434021	2.60020619	-2.06138140	4.36319588	0.74057732	-0.86073200	0.58341237	0.14430928	3.42728866	-0.73401030	-0.40155670	1.15489691	5.83973196	2.36797938	3.51734021	2.11110309	1.81425773
145.50	3.14516495	2.90355670	3.79836082	-2.18654640	1.13181443	-1.01814430	-0.09415460	-2.54751550	2.47128866	0.98536082	4.74730928	-0.53854640	2.43423711	0.42006186	-2.12486600	0.15291753	0.06969072	1.94835052	3.15551546	2.91548454	-1.31617530	2.52963918	1.41904124	0.29281443
145.75	2.64362887	-2.64631960	1.69450515	-3.19231960	2.49780412	0.23583505	-2.73194850	0.09837113	1.91931959	3.38453608	3.70316495	1.45920619	1.34175258	-1.63822680	-0.38729900	-1.33178350	1.45821649	0.38968041	0.52402062	-1.81005150	1.09159794	1.04737113	-2.71655670	2.64622680
146.00	2.80583505	-1.41316490	1.69197938	0.41726804	2.72970103	5.36677320	-1.91095880	3.87814433	-1.89339180	1.23348454	1.30484536	0.71087629	-0.13738140	-1.83924740	0.48207216	-1.66189690	-3.12538140	0.67065979	-1.11440210	0.64345361	1.72884536	-0.90390720	0.01140206	-0.90172160
146.25	5.00198969	1.52963918	3.68152577	3.43526804	3.94046392	3.22084536	3.77504124	1.19488660	0.46467010	-0.35976290	2.46378351	0.12022680	1.02471134	1.00015464	-0.77682470	-0.87003090	-3.75806190	3.91462887	-0.57153610	1.54116495	5.68107216	-2.17208250	-0.28759790	-1.46673200
146.50	0.14210309	-0.31500000	2.44744330	1.66504124	1.13906186	4.30071134	-1.42858760	-3.07942270	-0.33277320	-0.02941240	-2.15128870	1.57384536	-0.10241240	0.83636082	1.07279381	-3.14842270	-4.42768040	0.93251546	-1.31760820	-0.39853610	2.44371134	-2.60945360	-1.88365980	-5.41221650
146.75	1.03186598	-0.68958760	5.26996907	0.57261856	1.89338144	2.07438144	-2.10373200	0.14729897	-1.67829900	-0.50401030	-2.22370100	2.46424742	-1.63441240	-4.13583510	1.12713402	-0.97864950	-5.93449480	-3.81763920	-3.77831960	-0.06572160	-0.01456700	-2.30153610	-5.61697940	-3.16558760
147.00	3.77730928	-2.05609280	1.30830928	4.11668041	3.31001031	1.11136082	-0.14440210	1.38755670	-2.64724740	-1.66348450	0.58688660	0.20277320	1.02341237	-4.51795880	-1.19116490	-0.01793810	-1.41901030	-3.58411340	-5.62161860	-2.34461860	-0.08410310	0.71170103	-4.55414430	-3.40709280
147.25	2.60470103	-0.70772160	-0.36115460	7.15925773	7.51118557	4.09601031	0.21849485	-1.64268040	-5.21992780	0.54947423	1.70598969	-1.01026800	0.77077320	-1.60681440	-4.12913400	-0.75520620	-2.11517530	-1.53256700	0.08715464	-2.48056700	-2.70131960	0.96232990	-1.32924740	-1.85843300
147.50	1.92538144	-1.42521650	-1.06565980	1.27144330	7.86855670	3.49209278	-0.16834020	-0.45641240	-5.57236080	1.64441237	-0.99870100	-4.23255670	-1.39219590	-3.09347420	-1.77305150	-1.76311340	-6.41773200	-2.67082470	-2.13354640	-4.93939180	-2.72500000	-1.43389690	0.33925773	-2.19613400
147.75	-1.02469070	-2.02702060	-1.56924740	4.25863918	4.62083505	2.06323711	1.59487629	-2.02702060	-1.17834020	2.20981443	-1.34911340	-2.76049480	-3.08897940	-2.50448450	-3.47603090	-5.16393810	-3.78123710	-1.69861860	-5.14861860	-2.70745360	-0.99195880	-0.06824740	-1.37107220	-1.35776290
148.00	-1.62921650	-0.05960820	3.38007216	2.01578351	5.33754639	2.25978351	0.21954639	0.46773196	-0.11358760	2.34623711	2.59052577	1.60225773	-2.43785570	-1.62812370	-3.59207220	-3.79322680	-0.54710310	-2.11759790	-1.81614430	-2.45562890	-2.53135050	-1.63053610	-1.05218560	-0.54212370
148.25	-0.38734020	0.20510309	2.10984536	1.45048454	4.65206186	4.84778351	-0.43106190	1.81813402	-2.27855670	0.02930928	0.66918557	-1.61886600	-3.28763920	0.63172165	-4.72589690	-2.77778350	-2.50016490	-4.17045360	0.19354639	-2.59156700	-2.08283510	-1.28890720	1.58948454	-2.84302060
148.50	0.75570103	-5.83955670	-3.32737110	5.44685567	3.26963918	6.50425773	-2.44022680	-0.46750520	-1.46365980	-1.32032990	1.86911340	-4.80873200	-4.60822680	0.33941237	-3.68634020	-3.32282470	-8.25072160	-3.96723710	-4.61559790	-6.05952580	-0.86491750	-2.57643300	0.28119588	-6.32275260
148.75	-4.81490720	-7.26072160	-6.16567010	7.73555670	5.24158763	1.37983505	-1.04894850	2.01422680	-4.39958760	-4.56209280	-1.85271130	-5.37756700	-4.03956700	-2.60251550	-3.92101030	-5.05093810	-6.82743300	-6.33878350	-7.84484540	-3.29593810	-2.90311340	-4.47768040	-6.71715460	-7.94747420
149.00	-1.68960820	-0.67478350	-6.26003090	7.43421649	7.72857732	2.02398969	-2.77790720	-0.15463920	-0.50318560	-4.54317530	-4.80027840	-0.13976290	-4.11682470	-2.66377320	-2.74361860	-4.50798970	-3.03379380	-5.23618560	-3.32682470	-2.87991750	-1.03678350	-4.84770100	-6.13019590	-4.16855670
149.25	0.80068041	3.16570103	0.89683505	8.36158763	12.63335050	3.52935052	-0.24621650	-1.20249480	1.88124742	-1.61556700	-0.70256700	-0.18994850	-2.14309280	0.58081443	-1.73478350	-4.58084540	-2.15936080	-1.82671130	-1.17014430	-0.50201030	-1.05180410	-7.16107220	1.69573196	-2.19242270
149.50	-4.53148450	-1.98413400	-1.63158760	5.21198969	11.17285570	9.99917526	1.90726804	-0.85276290	-3.69014430	-2.77571130	-0.81515460	-1.00655670	-2.93350520	-1.84136080	-7.11120620	-3.72102060	-4.50608250	-2.21923710	-2.39330930	-2.53553610	-2.14882470	-7.79188660	1.51949485	-2.46529900
149.75	-4.95783510	0.86194845	-6.78654640	4.05882474	9.80553608	9.11627835	-0.32361860	-0.87249480	-3.43184540	-4.03069070	-0.92707220	-0.88624740	-3.66259790	-3.84496910	-6.07575260	-2.60119590	-3.31325770	-3.40815460	-3.57070100	-1.00786600	-4.34801030	-5.79036080	-2.63256700	-1.05461860
150.00	-3.33786600	1.17626804	0.38742268	6.39887629	9.54316495	5.97496907	-1.11870100	1.10945361	0.28735052	-2.23318560	1.31537113	2.31734021	-3.72249480	-4.31737110	-1.70857730	-4.01470100	-4.77355670	-3.53936080	-2.27830930	-2.58494850	-4.20741240	-4.16428870	-3.72396910	-0.54067010
150.25	1.48969072	5.65439175	1.52757732	9.45967010	15.64120620	8.49828866	0.10353608	6.04710309	2.04760825	-1.90078350	3.30277320	2.83282474	-3.02571130	-1.16223710	0.36472165	-0.77208250	-4.32304120	-3.72946390	-1.32652580	-1.98161860	-2.83830930	-4.07427840	-3.33940210	-2.48823710
150.50	-2.17703090	1.52905155	-1.36056700	9.41038144	14.06806190	7.90277320	1.12129897	5.50371134	2.19378351	0.20404124	-0.95747420	-2.46438140	-2.92520620	-3.26292780	-1.61286600	-3.99286600	-2.33082470	-5.72758760	-0.78162890	-0.37008250	-1.16595880	-2.16700000	-4.61939180	-3.49888660
150.75	-2.91787630	-2.53935050	-0.86351550	12.27306190	5.47702062	5.18094845	-0.35046390	-0.88517530	-2.37090720	2.18374227	-2.49223710	-3.32702060	0.24545361	-1.90104120	-3.60159790	-3.02898970	-2.97085570	-0.01994850	-3.22149480	-0.92557730	-3.22980410	-0.56010310	-4.02077320	-2.78304120
151.00	-0.45741240	-0.83785570	0.89271134	9.98460825	5.34508247	5.34450515	-4.31607220	-1.59096910	-2.09779380	2.45198969	-1.82751550	-3.01861860	0.79854639	-3.08151550	-2.70812370	-1.92712370	-1.33459790	-0.17552580	-2.72078350	-5.05023710	-3.15434020	-2.53862890	-2.49414430	-3.71141240
151.25	0.80135052	-0.88351550	-0.17249480	9.36048454	7.63715464	7.27522680	-4.08875260	-2.35305150	-0.61904120	-1.80860820	-0.84773200	1.17902062	0.00177320	0.49109278	-4.58932990	-4.04607220	-1.48668040	-0.97239180	-4.12216490	-3.99337110	-2.08436080	-2.64869070	-0.40012370	-0.15919590
151.50	-1.50950520	0.28962887	-1.57355670	10.01063920	5.72420619	11.84056700	-1.49784540	-4.21488660	-1.09937110	-3.53131960	-0.00536080	1.05314433	-1.25988660	-3.26929900	-0.99934020	-3.41100000	-4.69360820	2.48259794	-5.62954640	-3.23604120	-2.83584540	-7.98130930	-1.65003090	0.11840206
151.75	-4.40472160	2.03087629	-4.60190720	5.93503093	8.73046392	9.65836082	0.68395876	-2.53014430	-5.24956700	-2.70702060	-2.80414430	-1.72013400	-4.93867010	-2.50583510	1.90026804	-3.95138140	-7.74925770	1.32286598	-4.33060820	-3.16950520	-2.09371130	-8.15132990	-5.75448450	-0.82782470
152.00	-3.99052580	3.01094845	-0.23758760	8.15907216	6.93178351	7.62315464	-1.46852580	-4.03030930	-4.69615460	-1.78889690	-5.61773200	-3.20874230	-1.44820620	-4.35810310	-0.71493810	-1.98373200	-4.00129900	-2.29318560	-2.03189690	-3.42451550	-2.96615460	-4.17279380	-3.98609280	-3.83767010
152.25	-1.85675260	-0.03278350	-0.50887630	3.23347423	3.98769072	7.04489691	-3.69996910	-4.48261860	-4.01073200	-2.26230930	-5.65848450	-3.17248450	-2.38643300	-7.51243300	-1.18506190	-4.20695880	-3.44785570	-4.37979380	-2.22970100	-2.35001030	-5.44235050	-3.28626800	-0.36963920	-4.37051550
152.50	-1.03126800	-0.02785570	-5.42306190	5.30212371	5.27714433	5.83418557	-2.35058760	-3.43812370	-3.22011340	-0.44078350	-4.79146390	-2.89367010	-8.29607220	-8.44498970	-4.97253610	-5.45779380	-8.31849480	-4.38588660	-2.87993810	-4.62617530	-7.09064950	-1.98617530	-3.10903090	-1.39251550
152.75	-0.61441240	-0.79439180	-5.89865980	9.73604124	6.75455670	6.64207216	-1.05882470	-0.49041240	3.03948454	0.60583505	-1.26149480	-4.97549480	-2.98232990	-5.47661860	-1.94238140	-4.22026800	-6.70814430	-3.86186600	-3.94557730	-6.66944330	-4.26227840	-2.43978350	-4.30516490	-2.13376290
153.00	-5.25083510	-0.80759790	-2.42270100	8.67883505	6.38590722	4.07363918	-2.00624740	1.73680412	2.10671134	-0.76875260	-3.14668040	-3.86794850	-0.41727840	-4.05903090	-0.99345360	-3.35514430	-2.90452580	-3.37048450	-5.62403090	-3.54261860	-2.32803090	-0.90382470	0.63359794	-0.53638140
153.25	-6.64138140	-6.33978350	-1.95016490	7.59429897	5.66265979	3.93767010	-3.13184540	-3.02228870	-2.09977320	-2.63960820	-4.80395880	-2.20275260	-0.31663920	-4.19397940	-4.71808250	-4.88686600	-2.21535050	-3.64209280	-4.66548450	0.41830928	-2.59207220	-4.25820620	-0.14216490	-2.33679380
153.50	-1.33906190	-3.23982470	0.06977320	4.43947423	4.39062887	4.14585567	-2.95461860	-4.33621650	-1.24781440	-3.14650520	-1.44541240	-5.49190720	-3.66274230	-1.14913400	-2.54547420	-5.74111340	-3.27779380	-0.81613400	-1.06227840	-2.56759790	-3.89247420	-2.55540210	-3.88486600	-1.87763920
153.75	-1.78544330	3.47935052	-0.81450520	4.13534021	6.32849485	4.59767010	-0.62985570	-4.44347420	-1.76075260	-2.34580410	-5.44067010	-2.37529900	-2.98130930	-1.71626800	0.48867010	-4.22177320	-2.55434020	0.04185567	-2.98006190	-1.45793810	-1.14224740	-2.42404120	-0.80896910	0.82327835
154.00	-1.63603090	1.93163918	-3.35292780	2.59140206	6.77877320	5.18122680	3.45227835	-3.03618560	-2.92134020	0.29114433	-5.20313400	1.55495876	-3.18418560	-1.62311340	0.13567010	-4.49756700	-2.22397940	-3.89835050	-3.58307220	-1.42068040	-4.35995880	-0.58279380	-2.80396910	-0.73457730
154.25	-1.61218560	1.22944330	-1.98249480	2.96703093	8.46242268	3.17726804	2.21220619	0.88448454	-0.11183510	-0.28168040	-1.41085570	-0.22810310	-3.75580410	-2.96096910	-1.38996910	1.97047423	-4.36588660	-1.34591750	-3.42249480	-0.51155670	-3.00374230	-0.68993810	-1.04804120	-0.14608250
154.50	-3.32154640	1.13710309	0.84534021	5.36150515	10.84684540	3.64813402	-2.02094850	0.02021649	1.02634021	-3.36518560	0.52177320	-2.53383510	-1.67605150	-4.08063920	-3.18655670	-0.61337110	-3.34051550	-1.54553610	-0.44130930	-1.30361860	-0.89475260	0.30036082	1.85873196	-0.90253610
154.75	-5.34460820	2.14038144	-1.82395880	4.00317526	7.54717526	3.09043299	0.00791753	3.64524742	-0.67202060	-2.94855670	-1.59326800	-2.72393810	-1.43465980	-4.59821650	-5.59063920	-5.05091750	-4.11431960	-5.10289690	-2.58510310	-6.60235050	-1.63904120	-1.06186600	-0.99396910	-3.54016490
155.00	-1.56425770	-4.10265980	-5.18537110	3.04955670	4.50798969	5.53120619	-1.31913400	0.42813402	-2.23672160	-0.81210310	-2.56192780	-1.37883510	1.73347423	-3.57344330	-2.11221650	-1.66276290	-3.55740210	-5.07960820	0.90352577	-3.33584540	-3.44396910	0.36126804	0.67759794	-5.46335050
155.25	-1.45856700	-3.45065980	-2.53059790	1.44119588	2.98938144	2.45615464	-0.18006190	-4.54162890	-3.23596910	-5.08341240	-5.20567010	-3.48994850	-2.44623710	-1.83468040	-0.87340210	1.99712371	1.51090722	-2.58094850	1.72489691	0.06258763	-3.30258760	-1.84589690	-1.01897940	-4.85794850
155.50	-4.19110310	-1.95612370	-0.42624740	1.04143299	2.62060825	-0.57578350	0.58280412	-3.30258760	-2.54280410	-3.30886600	-1.40905150	-4.15764950	-5.39934020	-3.00942270	-0.80319590	-2.66381440	-1.79016490	-4.49872160	-1.49461860	0.24719588	-2.44428870	-5.63534020	-1.09645360	-1.66862890
155.75	-4.74245360	-4.85677320	-3.10028870	1.87248454	1.41531959	-2.14663920	-1.73962890	-4.97029900	-2.27211340	-6.21692780	-4.80996910	-4.32569070	-2.63835050	-3.71314430	-0.44558760	-0.17216490	-3.18529900	-4.04301030	-4.20346390	-2.77493810	-4.26494850	-2.77443300	-0.12131960	-4.19117530
156.00	-3.37332990	-3.20572160	-3.55643300	0.87990722	1.83421649	3.52247423	-5.36216490	-4.32897940	-0.72484540	-4.82117530	-3.51810310	-5.86259790	-0.33978350	-2.05474230	-1.30540210	-0.07328870	-4.06485570	-3.42127840	-0.12434020	-4.76126800	-4.19404120	-4.49172160	0.13731959	-3.14936080
156.25	-3.60816490	-0.26020620	-1.39637110	-0.33567010	-0.04085570	1.39374227	-2.71950520	-0.23304120	2.13058763	-0.69457730	0.61225773	-2.57258760	-1.59752580	1.55695876	0.24988660	-1.55710310	-1.10016490	-5.54227840	-1.20350520	1.11520619	-4.14174230	-2.80659790	-2.17116490	-0.92369070
156.50	-1.46828870	-1.53550520	-0.93053610	-0.97983510	-4.34644330	-0.02082470	-2.84111340	-0.48898970	5.25860825	0.95046392	0.61198969	2.06783505	-2.10280410	-0.64314430	-1.20716490	-1.74350520	2.21046392	-2.28728870	-0.97370100	-2.63843300	-4.63191750	1.27109278	-3.24501030	-0.83073200
156.75	-3.11667010	-2.31472160	-3.72635050	0.88395876	0.13902062	-1.57721650	-0.32719590	-5.74262890	-2.38278350	1.26483505	-2.35025770	0.50112371	1.54165979	0.18516495	-1.49587630	-1.31831960	3.64100000	-0.37863920	0.58939175	-4.25341240	-1.21772160	2.11796907	-1.45193810	-2.33158760
157.00	1.57785567	-1.35537110	-5.07805150	1.53072165	1.55519588	-1.56161860	0.03044330	-4.09261860	-1.52684540	0.40021649	-0.66458760	-4.59488660	-1.13955670	-0.86488660	0.33288660	0.09781443	0.55173196	0.39484536	0.07121649	-4.64502060	0.32072165	-0.21269070	-0.42994850	-1.89878350
157.25	2.02407216	0.35664948	-0.98430930	2.77779381	0.00532990	-0.86760820	-0.23844330	3.84342268	0.48119588	-0.99340210	-0.01693810	-0.54064950	3.15287629	-0.76723710	3.01903093	2.65186598	1.12230928	-0.05605150	3.51272165	0.60845361	1.42255670	2.96404124	-1.83635050	2.12901031
157.50	2.48283505	1.48903093	1.02704124	3.19291753	-2.19575260	0.78757732	0.83958763	1.31730928	-1.56651550	-0.31938140	1.98638144	-0.11567010	5.29575258	1.73129897	-0.09357730	3.49351546	-0.37828870	2.07428866	6.04485567	1.00994845	3.51373196	3.36223711	-1.31570100	1.52536082
157.75	2.88086598	-1.00929900	5.23781443	1.34398969	-2.39294850	2.02573196	-0.65561860	2.80127835	-3.46018560	0.13418557	1.85632990	0.53805155	1.25841237	4.23184536	-0.29432990	2.95183505	-1.09306190	2.83902062	3.16287629	-0.24719590	-0.82529900	-2.40791750	0.03240206	-0.31910310
158.00	-0.26742270	1.04188660	5.50375258	0.74613402	-6.97374230	1.31046392	-0.96086600	-1.82174230	0.72081443	-1.02270100	-1.27976290	3.16524742	-0.89643300	2.21123711	1.11171134	3.50301031	1.60207216	1.59939175	-0.09106190	-0.54715460	-1.30745360	-0.29451550	0.17645361	-0.34511340
158.25	-0.84082470	-0.25026800	1.46750515	1.64218557	-4.62795880	-0.10770100	1.15545361	-1.75746390	0.44288660	0.97379381	0.57151546	-1.49026800	0.00943299	2.50684536	3.36097938	0.51214433	0.98342268	-1.71764950	-1.98389690	-4.90062890	-0.09149480	1.79149485	-0.07615460	0.30401031
158.50	2.06150515	-1.99309280	2.70418557	-0.92752580	-4.30388660	-1.01507220	-1.25191750	-2.27231960	0.55467010	-3.37150520	-0.65060820	0.46214433	-2.95565980	4.51550515	4.86208247	-4.65018560	0.67508247	-1.27122680	0.62635052	-2.18789690	0.34103093	2.04869072	-2.63482470	-1.37274230
158.75	-0.10849480	-1.24058760	4.50314433	-1.12737110	-4.69249480	-2.64028870	-1.87539180	-2.86049480	3.58764948	-4.89667010	-0.81478350	1.05632990	2.10493814	1.96464948	3.56562887	-1.94049480	2.57482474	2.09659794	0.95704124	-0.07432990	-0.47368040	2.67736082	0.61324742	-0.06306190
159.00	-0.89656700	-0.68447420	1.75330928	-2.02053610	-2.57268040	-4.06754640	-0.55921650	-0.47312370	0.77016495	-2.17891750	-0.54293810	-1.68217530	2.12920619	1.37980412	2.57442268	2.95708247	2.91946392	1.32903093	0.26476289	0.01912371	0.64851546	3.97025773	1.34411340	0.70536082
159.25	1.19005155	-0.99839180	-0.41357730	-1.68021650	-4.19595880	-0.37507220	1.33697938	-0.79528870	0.76943299	2.52616495	1.14161856	0.28953608	3.03551546	4.51432990	4.19236082	1.41020619	2.32170103	2.96863918	3.18070103	1.72365979	3.71897938	2.94162887	2.87469072	2.05319588
159.50	5.33187629	1.38000000	-0.73446390	-1.75742270	-5.12282470	0.30363918	4.30621649	0.62409278	1.69590722	3.55646392	-0.54017530	1.04256701	0.54887629	1.03668041	4.81961856	-1.16228870	3.68483505	1.08848454	2.59838144	-0.62694850	1.29144330	4.72916495	1.57196907	-2.37882470
159.75	4.69550515	0.75031959	0.51043299	-3.77989690	-4.07801030	-1.19487630	1.21308247	1.39421649	-2.07277320	2.20030928	0.13483505	1.22670103	-0.57263920	2.32258763	2.27579381	-1.51752580	2.65476289	-0.32282470	2.44605155	-1.25656700	-2.14122680	7.97875258	2.71768041	-1.06067010
160.00	-0.07337110	-3.40675260	1.17223711	-6.59459790	-4.75979380	-4.31505150	0.00994845	0.09272165	-2.46032990	0.04002062	0.45055670	2.08948454	-0.85610310	4.43501031	0.57845361	-3.75448450	1.19568041	1.98177320	1.95496907	-3.15308250	3.59611340	2.14707216	2.81274227	1.12119588
160.25	-2.23981440	-4.01978350	-2.39639180	-6.30535050	-6.69221650	-7.79079380	-1.10961860	-0.41702060	-5.04453610	-0.61848450	-2.57074230	0.12163918	-1.85794850	-0.10815460	-1.95782470	-3.10400000	3.29754639	0.20718557	0.65109278	-2.49194850	3.05332990	-1.25473200	3.41100000	0.00279381
160.50	1.29851546	-1.23181440	1.00762887	-4.04140210	-5.12514430	-5.72585570	-2.56994850	-0.75339180	0.09311340	2.44662887	-0.74734020	0.47640206	-0.99362890	2.82030928	-3.86608250	-2.12477320	4.71106186	0.28475258	-0.99054640	-0.00285570	0.77141237	1.32743299	2.54129897	-1.72985570
160.75	3.28244330	0.86425773	4.22710309	-1.14865980	-5.20958760	-4.70285570	1.68883505	-0.80376290	6.38573196	2.57759794	-2.40692780	1.77150515	4.07124742	3.00463918	-0.35475260	-0.02131960	4.00215464	1.36926804	-0.24557730	1.01636082	-0.16393810	-0.02478350	1.30653608	1.73974227
161.00	2.93137113	-3.39145360	1.68173196	-3.01413400	-3.25154640	-1.38596910	-1.36139180	2.24016495	4.76738144	2.23882474	-0.82034020	2.46839175	2.51337113	4.90967010	2.74225773	-2.39804120	2.60438144	1.51368041	1.15903093	0.28968041	0.29918557	1.30229897	3.64577320	1.68389691
161.25	1.02539175	-6.55200000	-1.63545360	-4.41263920	-6.03153610	-2.72008250	-3.29709280	-3.43579380	-0.74117530	2.12751546	0.92619588	-0.75243300	0.91746392	2.13012371	0.80362887	-2.38423710	2.60200000	1.64756701	1.47896907	-0.44055670	0.51847423	1.49348454	4.90050515	1.98396907
161.50	-0.12783510	-3.85789690	-2.06209280	-3.93011340	-5.83465980	-3.46462890	-3.00131960	-1.93260820	-1.40418560	1.54673196	2.47888660	-0.15161860	3.21311340	2.06291753	0.39140206	-0.93277320	2.94544330	-2.36049480	-1.92304120	3.55569072	-2.64370100	1.39204124	6.21779381	0.47329897
161.75	1.46281443	2.45326804	1.94565979	-0.07974230	-5.41168040	-2.75625770	0.52413402	-1.04889690	-1.08197940	3.56240206	5.48256701	3.43095876	3.80483505	2.37305155	1.65145361	0.17151546	3.92232990	-0.70815460	-0.33922680	4.30044330	-1.18545360	-0.23698970	4.88461856	4.20962887
162.00	1.28769072	1.28073196	2.27516495	-1.49507220	-4.18960820	-2.58023710	-0.54441240	-2.91264950	1.04131959	4.45776289	-0.26123710	1.45497938	0.12840206	0.26555670	-0.25575260	0.36907216	2.22040206	-0.25027840	1.53403093	1.41661856	0.69200000	-2.70320620	1.04824742	0.32119588
162.25	-1.87478350	-3.52453610	-0.08749480	-6.85704120	-10.07469100	-4.43147420	-1.28652580	-1.14344330	-1.13712370	2.01002062	-2.35330930	-2.45364950	1.10909278	-1.04244330	-2.10225770	1.38648454	1.50191753	0.86462887	2.58444330	1.21457732	0.46525773	-1.01911340	1.82306186	-0.48609280
162.50	-2.54607220	-0.74803090	1.24829897	-7.34507220	-10.30126800	-8.76446390	-0.93661860	-2.85643300	-0.97009280	-0.10758760	-2.50354640	1.68282474	1.90260825	3.56556701	0.53494845	-0.12187630	2.69230928	1.41979381	1.92150515	0.50946392	0.39713402	3.90454639	2.75264948	0.86612371
162.75	-0.77798970	-1.94260820	0.67373196	-5.55625770	-4.74367010	-5.51480410	-0.32130930	1.78481443	0.83743299	2.50603093	-2.17178350	3.05088660	1.11151546	5.33405155	0.31489691	5.72753608	2.42865979	1.29500000	3.16497938	2.39262887	2.38454639	3.77809278	3.34401031	2.71691753
163.00	1.78102062	-0.29211340	-1.64752580	-5.60768040	-5.54779380	-5.84981440	0.43781443	2.47764948	3.45884536	2.95261856	2.54294845	4.15153608	2.53007216	0.61335052	1.84481443	1.23197938	4.63192784	1.05104124	1.28422680	3.56543299	3.95535052	2.91122680	3.01985567	4.34753608
163.25	0.91856701	1.86985567	-1.19112370	-3.86434020	-6.64314430	-7.79383510	1.55641237	1.26757732	3.38254639	-0.49848450	0.68535052	4.21207216	0.77462887	1.01474227	1.95567010	3.01323711	2.02552577	1.52306186	1.14234021	8.18687629	5.07046392	2.59647423	6.80881443	1.63041237
163.50	3.95139175	2.77057732	0.07142268	-3.27996910	-6.24740210	-7.17169070	-0.36930930	-1.44814430	3.71870103	1.92019588	0.57020619	3.63983505	3.75486598	5.09902062	3.04816495	4.38427835	0.89819588	2.17807216	6.18439175	8.19528866	1.91551546	3.66983505	5.18452577	2.51543299
163.75	0.87831959	2.31897938	-0.12205150	-5.64202060	-6.61245360	-4.54320620	1.66184536	0.51670103	-1.80893810	0.79072165	-0.72477320	1.21385567	0.63215464	2.90229897	2.40697938	2.06502062	3.12410309	2.79480412	1.64507216	-0.88312370	1.75382474	3.07347423	4.44270103	2.34387629
164.00	4.15321649	-4.54252580	-2.87270100	-8.02509280	-7.36764950	-7.86311340	-0.10472160	1.02527835	-5.34107220	-0.29710310	-1.63975260	0.38452577	-3.88530930	-2.14674230	0.71579381	-0.88409280	1.10562887	-0.39385570	-0.20304120	-0.69312370	2.56694845	-0.87519590	2.56077320	3.80440206
164.25	2.67775258	-2.64247420	-0.38692780	-5.24955670	-4.81704120	-2.64960820	1.36217526	2.44814433	-1.94731960	-2.97100000	-2.42861860	2.09396907	1.72188660	-0.98480410	0.99108247	3.03310309	1.45640206	3.22864948	-0.23853610	3.37400000	3.55222680	3.17104124	0.00971134	0.93059794
164.50	1.93783505	3.41829897	4.87914433	-1.65507220	-6.10870100	-1.96637110	1.39970103	1.80695876	-0.94196910	1.31722680	0.51077320	3.16337113	1.19806186	1.95003093	5.08746392	5.37832990	3.04112371	5.76602062	0.33904124	3.20365979	0.15844330	2.95452577	5.43570103	-0.34931960
164.75	1.68696907	3.44552577	4.24631959	-2.08634020	-7.19096910	-8.88713400	1.66086598	1.91452577	-2.45579380	5.27384536	-0.43934020	6.32950515	-2.03573200	3.78704124	3.55290722	3.30731959	1.22181443	3.64769072	1.03641237	3.11504124	2.20559794	2.09325773	6.18087629	2.61851546
165.00	1.41676289	2.27907216	0.94026804	-5.62377320	-6.80834020	-7.13513400	2.58506186	2.50021649	-1.76260820	4.67189691	-1.77909280	2.41947423	1.33069072	1.99803093	0.77568041	4.08478351	0.09218557	3.53988660	3.10657732	0.57878351	0.89926804	0.80286598	5.23930928	2.12135052
165.25	1.82613402	-1.14638140	-0.02343300	-6.17934020	-5.88939180	-6.27761860	-1.00922680	-0.73927840	-1.14809280	0.84523711	-2.55625770	-1.53631960	-1.22028870	0.29144330	0.70765979	1.76775258	4.09195876	4.70513402	2.40649485	1.25776289	0.59509278	-0.79328870	1.69854639	1.98643299
165.50	2.68920619	-0.57859790	0.94262887	-8.15088660	-5.87255670	-1.62616490	-0.30950520	-1.33388660	-0.49010310	3.12879381	-0.46610310	0.08156701	0.59585567	-0.05451550	2.76208247	3.51156701	6.10794845	2.66112371	-1.83717530	1.85955670	1.23432990	-1.38702060	1.81901031	1.13624742
165.75	0.01193814	-0.84123710	5.46623711	-7.07732990	-6.20053610	-0.18900000	3.51493814	3.60074227	1.66013402	0.56635052	-0.55542270	-0.26272160	1.93967010	1.94853608	-0.52095880	3.37322680	5.29423711	1.54976289	0.10904124	1.95438144	0.89026804	0.01869072	6.12556701	1.17556701
166.00	-1.00439180	3.56048454	2.16038144	-4.06873200	-3.09362890	-2.96285570	1.41247423	4.52138144	0.82209278	3.23362887	-0.88834020	1.44586598	0.72107216	-3.24256700	3.04677320	1.62977320	4.35872165	-0.03724740	3.80502062	0.04986598	1.70706186	2.00777320	7.03683505	2.17980412
166.25	-1.36844330	2.32642268	2.76416495	-3.26593810	-1.91327840	-4.32670100	0.56691753	-0.42830930	-0.73011340	3.71009278	-2.30406190	2.39578351	1.29211340	-1.87964950	2.81888660	1.94648454	3.25859794	2.81755670	4.59154639	1.01865979	2.52536082	0.32276289	3.58289691	-1.72785570
166.50	-0.62994850	-1.66015460	3.02361856	-4.63995880	-4.74352580	-6.69746390	-1.04518560	-0.17724740	-2.50074230	-1.34473200	-4.54422680	1.34314433	-2.12695880	1.15479381	-1.75705150	0.88453608	-0.33905150	2.66453608	0.12602062	-0.13239180	1.79829897	-1.22959790	1.82629897	-1.93739180
166.75	-0.32269070	-0.71545360	-1.86709280	-3.73022680	-3.18024740	-3.04095880	-2.36557730	-1.55514430	0.64352577	0.54378351	1.18216495	0.18817526	1.31729897	0.28229897	-3.97747420	0.53488660	1.59896907	-1.77278350	-3.86282470	3.24740206	-1.32404120	-3.06455670	2.43840206	-1.99385570
167.00	0.60526804	0.65156701	-2.51157730	-1.03409280	-4.72015460	-0.02308250	0.83097938	-0.22604120	2.68710309	0.71777320	3.92464948	1.64183505	3.17919588	1.28142268	-0.93185570	0.81923711	1.03857732	-0.63525770	-0.04730930	1.26310309	1.96890722	-1.64713400	2.31455670	-3.27192780
167.25	3.92343299	1.15140206	3.96616495	-0.28650520	-0.47643300	-5.36961860	-1.04557730	1.10184536	0.78300000	-0.34638140	0.08880412	2.68904124	0.46342268	1.41885567	1.07854639	0.76189691	1.23664948	2.26842268	5.17651546	3.18475258	3.69650515	1.59482474	1.90493814	-0.75201030
167.50	-0.19159790	-0.51236080	3.67925773	-3.64668040	2.89488660	-4.61644330	-1.06281440	3.97430928	-0.62377320	-2.37949480	-0.07373200	-1.02707220	-2.06479380	-2.28353610	-0.04998970	0.68008247	5.65374227	3.86024742	3.72964948	4.98952577	-1.00631960	-1.58105150	2.76729897	5.04181443
167.75	0.03746392	-0.32051550	0.82030928	-7.41218560	-1.52476290	-2.79469070	-2.66840210	-1.12524740	-1.12290720	-2.75904120	-1.50814430	-1.77756700	1.58698969	-1.45163920	-0.57942270	2.35388660	-0.23807220	3.64638144	1.83265979	3.70447423	-1.86565980	-0.77882470	4.91629897	3.30028866
168.00	-0.50378350	-3.01454640	-1.85381440	-8.13838140	-4.59212370	-3.59549480	-2.02031960	-4.38550520	-3.89444330	-1.12947420	-1.42386600	-0.15505150	1.94768041	1.75368041	1.66338144	0.62264948	-3.04194850	4.00623711	2.02537113	-0.75954640	-1.37455670	0.17240206	2.86647423	1.53395876
168.25	0.78669072	-4.09847420	-4.11768040	-3.49094850	-3.95884540	-3.74378350	-0.22423710	-1.40590720	-1.08945360	0.41432990	-1.74792780	1.85743299	3.22008247	-1.60075260	0.11927835	2.59958763	-0.17770100	0.56087629	-0.92418560	-1.70877320	2.05237113	-0.57810310	2.00413402	-0.17790720
168.50	0.02177320	0.61842268	-0.41470100	-1.90013400	-0.80146390	-4.63204120	-0.30655670	1.12356701	-1.57456700	1.37424742	-3.70165980	1.06715464	0.73022680	-0.57798970	1.44053608	1.98945361	0.32059794	1.65986598	-1.35430930	-1.88845360	2.40063918	3.71414433	3.66064948	0.70301031
168.75	-3.86624740	0.79644330	0.11406186	-1.24661860	0.49551546	-1.61283510	-4.20047420	4.31840206	0.19672165	0.64087629	-1.69909280	3.51968041	-0.75284540	-0.54208250	1.70452577	2.26831959	-2.04858760	-1.24227840	-1.11018560	-0.77525770	3.21963918	2.30560825	1.66758763	0.19714433
169.00	-1.25903090	4.04729897	-3.14025770	-3.01904120	-1.09473200	-1.20844330	-4.08301030	1.07542268	1.87893814	0.87276289	0.54339175	-0.75748450	-0.53246390	0.46415464	-0.68574230	2.92983505	-1.01196910	0.38715464	-1.92647420	2.39401031	1.44404124	-0.40075260	2.15824742	-0.85376290
169.25	-1.54601030	2.79527835	-1.90518560	-5.17150520	0.44009278	-1.78755670	-1.79968040	0.26071134	-3.94211340	-1.82710310	2.32735052	-4.76060820	2.65242268	0.30120619	-0.92103090	2.76131959	-0.64270100	3.16476289	-1.98606190	0.58171134	-0.36028870	-3.15381440	5.32776289	-0.51677320
169.50	-2.85563920	-1.11430930	-2.86255670	-0.93359790	-1.51965980	-4.33037110	4.90518557	-2.12691750	-1.66955670	0.48192784	1.66203093	-5.69479380	-0.13531960	-2.90748450	-2.31206190	1.34902062	-4.03124740	-1.23880410	-1.14764950	-3.41040210	-0.28348450	-1.59405150	6.15857732	-0.67917530
169.75	-2.49220620	-1.59207220	-4.77449480	2.79669072	1.33130928	-1.42077320	3.26131959	-1.11658760	-0.07884540	2.37420619	0.11451546	-3.52197940	-2.78213400	-0.88151550	-0.07086600	2.59077320	-0.82937110	0.41473196	-1.56627840	-2.76090720	-0.15370100	-0.42939180	1.96551546	0.06293814
170.00	-3.10909280	0.33073196	-2.50250520	-1.35270100	0.94459794	-1.85267010	-0.48210310	0.87045361	1.60490722	-0.48104120	0.53997938	-2.35390720	-3.14690720	-1.45796910	-0.02732990	1.13140206	-1.58332990	1.83816495	-2.72747420	-4.39573200	-2.65415460	-2.57678350	7.17331959	1.34734021
170.25	-1.00961860	-2.96391750	-0.92129900	-2.13432990	-1.45865980	-1.06006190	1.67776289	-0.15000000	-0.32900000	-2.24231960	-0.49808250	-1.78696910	-1.49537110	-1.24994850	-2.12931960	-2.41908250	-2.55816490	-0.38118560	-2.93398970	-0.99087630	-1.79237110	-4.83480410	4.98837113	0.33771134
170.50	-2.05022680	2.63779381	-1.89986600	0.84485567	-1.93080410	-1.02813400	-0.18880410	-1.12124740	-0.19505150	-2.77764950	-0.26401030	-1.82045360	-2.45869070	-4.00047420	-2.19563920	-1.39192780	-2.40778350	-2.35353610	0.09459794	0.52558763	-2.30563920	-4.81747420	0.12531959	-1.77938140
170.75	0.40094845	1.13391753	-2.11795880	-1.68060820	-0.36190720	0.74589691	0.36736082	-6.23698970	-1.14905150	0.00900000	2.62674227	-2.22191750	-2.71184540	-5.08668040	-2.18208250	-1.86728870	-2.28785570	-0.10410310	-0.94790720	-0.99987630	1.65990722	-2.47928870	-0.23179380	0.71177320
171.00	0.13237113	-0.72661860	-4.22384540	-2.01297940	3.12592784	0.97565979	-0.62108250	-4.25606190	-0.94440210	-2.79778350	-1.82965980	-3.11117530	-3.14084540	-5.68478350	-5.24408250	0.01764948	-2.55511340	-2.84947420	-2.62658760	-0.02528870	2.38465979	1.23609278	3.99885567	-3.11144330
171.25	-3.29416490	-4.37951550	-3.31875260	-0.02517530	3.17329897	1.10708247	0.22465979	-5.29997940	-0.49903090	-1.01783510	-1.03657730	-2.24940210	-2.08179380	-4.45647420	-6.34864950	-0.71101030	-3.93904120	-0.11718560	-8.13003090	0.13439175	-0.67724740	-0.65280410	3.15049485	-0.59156700
171.50	-0.66293810	-2.36523710	-1.34690720	-2.54070100	2.01747423	0.36830928	1.12602062	-5.45991750	2.10690722	-1.74855670	-2.05191750	-1.94301030	0.02434021	-1.95977320	-1.23473200	1.34305155	-1.01443300	3.18450515	-6.18262890	0.73659794	-1.86874230	-1.87940210	3.89284536	-0.00108250
171.75	-1.41213400	-0.99773200	-2.24529900	-1.59727840	1.45065979	-2.58626800	0.04338144	-1.80788660	0.41183505	-3.41874230	-1.57375260	-1.34252580	-0.91527840	-0.11650520	-1.37927840	3.01642268	0.07735052	1.44551546	-3.90881440	2.28191753	-2.45514430	1.70564948	4.07064948	-0.72052580
172.00	-3.73473200	-3.26837110	-3.98912370	0.39557732	0.27249485	-1.36498970	-2.66219590	-2.08735050	-2.07084540	-1.88009280	-0.61800000	-2.44598970	-1.32631960	-0.81105150	-1.91161860	-0.99530930	-0.41003090	-4.46863920	-2.82520620	0.17788660	-4.08745360	-1.56128870	-0.19489690	-2.99971130
172.25	-3.69324740	-3.59390720	-6.86109280	3.19471134	3.54847423	0.92312371	-2.18400000	-1.48626800	-1.56159790	-3.05264950	-2.00815460	-3.59904120	1.36042268	0.14011340	-1.04187630	-2.54562890	-0.53244330	-3.29553610	-2.80097940	1.79024742	-2.71025770	-4.50873200	-0.85520620	-3.60621650
172.50	-0.64631960	-0.31998970	0.84248454	1.61004124	5.24518557	2.90158763	0.93183505	-2.60979380	0.54293814	-1.20488660	-0.08878350	-2.08409280	2.34876289	-0.35496910	-0.82619590	0.74493814	-0.02023710	-0.62698970	-1.02847420	0.31712371	1.15383505	-1.85121650	5.05424742	-0.88686600
172.75	-0.18024740	-1.76822680	1.54032990	-0.87861860	6.55804124	4.05796907	2.08374227	-1.46044330	-0.05907220	0.47177320	0.90818557	-0.99624740	0.82843299	-0.95838140	-2.63514430	-1.14937110	-0.72097940	-2.06454640	0.30702062	1.95749485	0.94389691	-0.67328870	2.04408247	2.94387629
173.00	-1.02931960	-0.15096910	-2.97318560	2.69327835	3.94920619	2.52957732	-1.39571130	1.13593814	-2.82440210	0.04886598	-1.75036080	-3.00607220	-3.13632990	-2.59472160	-0.92115460	-2.38610310	-3.76016490	-2.72290720	0.08575258	0.97190722	-0.05937110	-0.97575260	-0.17047420	2.29759794
173.25	-0.21173200	2.15268041	-1.79660820	5.09801031	5.86856701	3.92701031	-1.91537110	1.78544330	-3.00683510	0.77844330	-3.45928870	-3.69430930	-0.94445360	-2.44982470	-0.57623710	-0.34881440	-3.62091750	0.73283505	0.87801031	-3.48260820	-1.79657730	-0.15695880	1.52829897	-0.51327840
173.50	-0.60506190	1.41662887	-0.55839180	3.64898969	5.74990722	0.85492784	0.66877320	2.94059794	-2.02003090	-0.57629900	0.52431959	-0.82594850	-1.90015460	-2.18675260	-2.45634020	-0.70947420	-3.87245360	-1.12306190	-1.37231960	-3.37406190	-2.78903090	1.30860825	3.10279381	-0.89198970
173.75	-2.87501030	-1.23306190	-1.08708250	-0.83973200	5.01413402	0.74596907	-1.05676290	0.64620619	-2.01496910	-1.29645360	1.51161856	-1.54489690	-2.12491750	-0.93187630	-4.52545360	-1.53067010	-2.15550520	-2.95589690	-4.25243300	-2.74465980	-1.54086600	-1.60955670	-1.04060820	1.74303093
174.00	-0.83144330	1.76269072	1.12469072	3.22956701	5.45891753	3.28688660	-0.67616490	3.34844330	1.06646392	-0.43762890	-0.43417530	-4.79165980	-0.85253610	1.24813402	0.25228866	0.79077320	0.85946392	-1.12283510	0.10805155	-0.69465980	-0.09034020	0.99729897	0.24585567	0.30531959
174.25	-1.50308250	1.77550515	2.12845361	2.89919588	6.15619588	4.69208247	-2.67774230	4.86621649	2.04708247	-3.33553610	-0.46720620	-0.70527840	-2.98832990	-1.43703090	2.76918557	-0.02310310	-1.70285570	0.11479381	-2.10780410	-3.61075260	0.25451546	1.07955670	2.35895876	-0.96229900
174.50	-1.88493810	2.06534021	-2.22210310	0.28847423	3.17580412	5.57543299	-2.43506190	1.33477320	2.35509278	-1.06143300	-0.32107220	-0.63134020	-4.93140210	-3.98696910	-0.10711340	-2.61161860	-5.05735050	-0.21014430	-2.57640210	-1.84262890	-1.96715460	-0.96645360	0.48918557	-0.96556700
174.75	-4.08248450	-2.53780410	-4.93958760	2.23677320	7.04183505	5.51653608	-1.19519590	-0.76186600	-0.94893810	-4.01013400	-1.31751550	-0.62604120	0.42649485	-2.19565980	-1.55990720	-4.75487630	-4.19917530	-1.54197940	-4.54844330	-3.27674230	-2.24889690	1.13984536	-0.68840210	-2.74984540
175.00	-3.03391750	1.14354639	-3.08244330	4.70408247	5.67062887	3.62321649	-0.42851550	-3.73837110	-0.68477320	-2.56603090	0.72162887	-0.99695880	2.46072165	0.94437113	-2.88948450	-1.75005150	1.77993814	-4.43829900	-2.47709280	-1.22195880	0.19483505	-0.30879380	-0.43161860	-2.06731960
175.25	-2.27508250	3.25085567	-1.12845360	3.21544330	4.49992784	3.17617526	-0.61846390	-0.29870100	2.07354639	1.37874227	2.48471134	-1.41882470	-0.20644330	0.65516495	-0.27688660	-0.71716490	1.61121649	-2.03508250	-2.40409280	0.11881443	-0.97247420	-0.08569070	-0.40803090	-0.82635050
175.50	-0.15993810	1.08141237	-1.82398970	6.17652577	4.68548454	2.93694845	-2.52960820	1.92265979	0.16679381	-2.19789690	1.15645361	-1.02915460	-1.14336080	-1.75784540	-1.47025770	-0.02673200	0.37775258	-0.50512370	5.99792784	-0.71863920	-3.47855670	1.32393814	-1.48841240	-1.54580410
175.75	0.06874227	-1.15525770	-3.17589690	5.05904124	2.72201031	6.32665979	2.11001031	-2.36873200	-3.99087630	-4.14577320	0.54556701	-0.02923710	1.08859794	-2.48358760	-4.88355670	-4.34590720	-3.76643300	-4.08425770	1.49604124	-2.59686600	-0.58159790	0.28325773	-3.09620620	0.53818557
176.00	-3.81854640	0.05963918	-0.01254640	3.98955670	2.88385567	5.46865979	5.10529897	0.15982474	-1.30940210	-0.41884540	1.66523711	0.00150515	-0.97770100	-2.99007220	-4.15176290	-4.88302060	0.34003093	-2.79629900	-1.12575260	-1.42913400	-1.79637110	-1.09925770	-2.63297940	0.25154639
176.25	-0.32249480	1.35867010	1.53797938	5.33647423	3.70323711	5.83354639	0.88063918	-0.90443300	-0.75245360	1.03518557	-0.30967010	-0.46248450	-0.92940210	-2.48431960	-2.09271130	-0.53932990	-1.25627840	-2.24427840	0.84524742	-1.92056700	-1.18687630	-0.89706190	-2.99984540	1.70555670
176.50	-2.12991750	-1.13775260	0.84842268	4.65348454	-0.07101030	3.16727835	-3.60677320	-1.39654640	-3.45445360	-6.22117530	-1.57762890	-4.02519590	-3.75204120	2.69727835	0.49405155	-2.39836080	-2.70496910	-3.95649480	-1.38403090	-3.73978350	-1.74063920	-0.29493810	-6.55238140	-2.46268040
176.75	1.43459794	-2.16497940	0.98214433	6.12908247	-0.22471130	3.98373196	0.26767010	-1.27727840	-1.11579380	-1.20698970	-2.71673200	-3.13867010	-2.34237110	0.37730928	1.48407216	-3.40649480	-3.45218560	-1.34293810	-2.67498970	-0.56006190	0.47616495	0.71846392	-4.67783510	-1.80712370
177.00	3.72006186	-0.05629900	-2.02574230	5.78762887	1.78514433	4.83508247	5.20847423	0.24073196	-2.16290720	1.67972165	-1.07923710	-0.73424740	-2.61620620	-2.09090720	1.30067010	0.77663918	-2.29653610	-0.50105150	-2.18348450	-1.07392780	-0.31023710	0.45322680	-7.08756700	-1.70956700
177.25
177.50
177.75
178.00
178.25
178.50
178.75
179.00
179.25
179.50
179.75
180.00
180.25
180.50
180.75
181.00
181.25
181.50
181.75
182.00
182.25
182.50
182.75
183.00
183.25
183.50
183.75
184.00
184.25
184.50
184.75
185.00
185.25
185.50
185.75
186.00
186.25
186.50
186.75
187.00
187.25
187.50
187.75
188.00
188.25
188.50
188.75
189.00
189.25
189.50
189.75
190.00
190.25
190.50
190.75
191.00
191.25
191.50
191.75
192.00
192.25
192.50
192.75
193.00
193.25
193.50
193.75
194.00
194.25
194.50
194.75
195.00
195.25
195.50
195.75
196.00
196.25
196.50
196.75
197.00
197.25
197.50
197.75
198.00
198.25
198.50
198.75
199.00
199.25
199.50
199.75
200.00
200.25
200.50
200.75
201.00
201.25
201.50
201.75
202.00
202.25
202.50
202.75
203.00
203.25
203.50
203.75
204.00
204.25
204.50
204.75
205.00
205.25
205.50
205.75
206.00
206.25
206.50
206.75
207.00
207.25
207.50
207.75
208.00
208.25
208.50
208.75
209.00
209.25
209.50
209.75
210.00
210.25
210.50
210.75
211.00
211.25
211.50
211.75
212.00
212.25
212.50
212.75
213.00
213.25
213.50
213.75
214.00
214.25
214.50
214.75
215.00
215.25
215.50
215.75
216.00
216.25
216.50
216.75
217.00
217.25
217.50
217.75
218.00
218.25
218.50
218.75
219.00
219.25
219.50
219.75
220.00
220.25
220.50
220.75
221.00
221.25
221.50
221.75
222.00
222.25
222.50
222.75
223.00
223.25
223.50
223.75
224.00
224.25
224.50
224.75
225.00
225.25
225.50
225.75
226.00
226.25
226.50
226.75
227.00
227.25
227.50
227.75
228.00
228.25
228.50
228.75
229.00
229.25
229.50
229.75
230.00
230.25
230.50
230.75
231.00
231.25
231.50
231.75
232.00
232.25
232.50
232.75
233.00
233.25
233.50
233.75
234.00
234.25
234.50
234.75
235.00
235.25
235.50
235.75
236.00
236.25
236.50
236.75
237.00
237.25
237.50
237.75
238.00
238.25
238.50
238.75
239.00
239.25
239.50
239.75
240.00
240.25
240.50
240.75
241.00
241.25
241.50
241.75
242.00
242.25
242.50
242.75
243.00
243.25
243.50
243.75
244.00
244.25
244.50
244.75
245.00
245.25
245.50
245.75
246.00
246.25
246.50
246.75
247.00
247.25
247.50
247.75
248.00
248.25
248.50
248.75
249.00
249.25
249.50
249.75
250.00
250.25
250.50
250.75
251.00
251.25
251.50
251.75
252.00
252.25
252.50
252.75
253.00
253.25
253.50
253.75
254.00
254.25
254.50
254.75
255.00
255.25
255.50
255.75
256.00
256.25
256.50
256.75
257.00
257.25
257.50
257.75
258.00
258.25
258.50
258.75
259.00
259.25
259.50
259.75
260.00
260.25
260.50
260.75
261.00
261.25
261.50
261.75
262.00
262.25
262.50
262.75
263.00
263.25
263.50
263.75
264.00
264.25
264.50
264.75
265.00
265.25
265.50
265.75
266.00
266.25
266.50
266.75
267.00
267.25
267.50
267.75
268.00
268.25
268.50
268.75
269.00
269.25
269.50
269.75
270.00
270.25
270.50
270.75
271.00
271.25
271.50
271.75
272.00
272.25
272.50
272.75
273.00
273.25
273.50
273.75
274.00
274.25
274.50
274.75
275.00
275.25
275.50
275.75
276.00
276.25
276.50
276.75
277.00
277.25
277.50
277.75
278.00
278.25
278.50
278.75
279.00
279.25
279.50
279.75
280.00
280.25
280.50
280.75
281.00
281.25
281.50
281.75
282.00
282.25
282.50
282.75
283.00
283.25
283.50
283.75
284.00
284.25
284.50
284.75
285.00
285.25
285.50
285.75
286.00
286.25
286.50
286.75
287.00
287.25
287.50
287.75
288.00
288.25
288.50
288.75
289.00
289.25
289.50
289.75
290.00
290.25
290.50
290.75
291.00
291.25
291.50
291.75
292.00
292.25
292.50
292.75
293.00
293.25
293.50
293.75
294.00
294.25
294.50
294.75
295.00
295.25
295.50
295.75
296.00
296.25
296.50
296.75
297.00
297.25
297.50
297.75
298.00
298.25
298.50
298.75
299.00
299.25
299.50
299.75
300.00
300.25
300.50
300.75
301.00
301.25
301.50
301.75
302.00
302.25
302.50
302.75
303.00
303.25
303.50
303.75
304.00
304.25
304.50
304.75
305.00
305.25
305.50
305.75
306.00
306.25
306.50
306.75
307.00
307.25
307.50
307.75
308.00
308.25
308.50
308.75
309.00
309.25
309.50
309.75
310.00
310.25
310.50
310.75
311.00
311.25
311.50
311.75
312.00
312.25
312.50
312.75
313.00
313.25
313.50
313.75
314.00
314.25
314.50
314.75
315.00
315.25
315.50
315.75
316.00
316.25
316.50
316.75
317.00
317.25
317.50
317.75
318.00
318.25
318.50
318.75
319.00
319.25
319.50
319.75
320.00
320.25
320.50
320.75
321.00
321.25
321.50
321.75
322.00
322.25
322.50
322.75
323.00
323.25
323.50
323.75
324.00
324.25
324.50
324.75
325.00
325.25
325.50
325.75
326.00
326.25
326.50
326.75
327.00
327.25
327.50
327.75
328.00
328.25
328.50
328.75
329.00
329.25
329.50
329.75
330.00
330.25
330.50
330.75
331.00
331.25
331.50
331.75
332.00
332.25
332.50
332.75
333.00
333.25
333.50
333.75
334.00
334.25
334.50
334.75
335.00
335.25
335.50
335.75
336.00
336.25
336.50
336.75
337.00
337.25
337.50
337.75
338.00
338.25
338.50
338.75
339.00
339.25
339.50
339.75
340.00
