# Supplementary material for: Intracellular potassium levels orchestrate circadian rhythmicity and cell division
Source: Nat Commun. 2026 May 22;17:6738. doi: 10.1038/s41467-026-73351-2 (PMC13385874; doi:10.1038/s41467-026-73351-2)
Supplement: Supplementary file 8 — Source Data [file 41467_2026_73351_MOESM8_ESM.zip › Source data/2e.txt]

Time, hrs	DMSO	DMSO	DMSO	DMSO	4-AP	4-AP	4-AP	4-AP	DMSO	DMSO	DMSO	DMSO	4-AP	4-AP	4-AP	4-AP	spare	spare	spare	spare
12.00000	-109.91304000	-100.03807000	-152.01114000		-124.05177000	-89.96656800	-112.31128000		-108.88049000	-110.78267000	-131.66337000		-111.65453000	-86.66370100	-108.95015000	-109.12555000	-94.12090000	-83.03324500
12.10008	-112.59745000	-111.42250000	-162.12520000		-132.87599000	-97.69492500	-121.87019000		-112.67098000	-119.88706000	-130.22534000		-117.78936000	-92.86628600	-114.12564000	-116.57804000	-95.01254800	-93.32431100
12.20016	-125.38054000	-110.34390000	-176.83469000		-139.26879000	-99.75002500	-128.39604000		-124.22738000	-127.23586000	-146.19382000		-123.50910000	-100.03791000	-123.32585000	-120.21456000	-101.21103000	-98.16270100
12.30000	-131.46701000	-120.73268000	-185.74539000		-142.65499000	-108.43421000	-142.52421000		-130.64591000	-132.53154000	-148.37837000		-132.69337000	-106.98582000	-127.35695000	-122.59091000	-115.59878000	-103.45616000
12.40008	-133.35764000	-126.33885000	-192.60773000		-146.92332000	-118.59398000	-146.14825000		-137.20953000	-140.64195000	-157.83144000		-140.74609000	-115.79088000	-137.04928000	-135.09787000	-115.94015000	-110.68359000
12.50016	-146.03112000	-136.44307000	-192.95646000		-152.85925000	-124.81288000	-158.78983000		-140.99307000	-146.79172000	-164.92244000		-142.49018000	-120.03654000	-144.70016000	-141.99996000	-129.36543000	-114.11046000
12.60000	-148.47443000	-136.12824000	-209.67689000		-162.98530000	-126.69430000	-162.05937000		-146.25341000	-155.47776000	-178.16966000		-147.20451000	-124.50316000	-153.92761000	-148.93973000	-130.30796000	-122.25117000
12.70008	-149.94518000	-145.59188000	-209.71990000		-165.75095000	-133.30141000	-169.98443000		-155.62449000	-160.63442000	-178.88376000		-157.23902000	-132.12999000	-160.44462000	-157.81172000	-138.91672000	-129.42049000
12.80016	-158.14927000	-153.30277000	-219.30537000		-168.47484000	-143.30842000	-181.25426000		-163.94429000	-166.81975000	-185.83293000		-155.89720000	-137.02205000	-167.35616000	-168.56410000	-138.63373000	-137.89687000
12.90000	-165.92556000	-156.63581000	-227.37851000		-178.99749000	-144.65036000	-184.03071000		-170.69116000	-172.26961000	-192.23303000		-165.84610000	-145.67980000	-168.57972000	-167.33048000	-144.86302000	-141.89042000
13.00008	-174.60220000	-163.71976000	-235.76979000		-187.43510000	-153.03333000	-193.69858000		-179.14924000	-178.80864000	-203.11760000		-173.62051000	-153.13966000	-175.73290000	-181.68045000	-151.84006000	-145.78499000
13.10016	-176.95880000	-172.94579000	-241.80242000		-190.02000000	-164.47037000	-205.57328000		-185.66338000	-190.26610000	-208.32289000		-179.22329000	-162.88096000	-192.87242000	-183.77066000	-162.36393000	-153.59601000
13.20000	-184.07666000	-172.30480000	-246.31314000		-196.42361000	-164.78582000	-206.39806000		-190.68223000	-188.15013000	-209.76792000		-185.63800000	-165.37998000	-192.61868000	-185.53720000	-167.61199000	-159.28172000
13.30008	-184.97033000	-176.96734000	-255.08773000		-194.74590000	-168.01017000	-216.22054000		-194.26129000	-199.31788000	-219.99544000		-191.70624000	-166.79581000	-196.95326000	-188.64338000	-172.18254000	-160.32602000
13.40016	-188.59832000	-183.51308000	-258.37740000		-200.35348000	-170.70718000	-221.35892000		-197.32878000	-204.12688000	-224.19773000		-198.39988000	-171.65398000	-202.17951000	-197.94548000	-175.47707000	-167.45377000
13.50000	-198.39019000	-186.54223000	-266.31175000		-205.06364000	-178.40424000	-223.40221000		-206.56793000	-208.28758000	-226.50041000		-203.42404000	-174.79263000	-203.03051000	-202.74962000	-183.21714000	-168.40839000
13.60008	-196.17449000	-192.27546000	-269.53971000		-209.18804000	-180.43670000	-231.02648000		-210.08135000	-211.58188000	-229.61933000		-205.23780000	-184.17938000	-208.44649000	-211.56174000	-186.19072000	-172.22131000
13.70016	-201.50722000	-192.20435000	-269.42202000		-214.73575000	-190.55601000	-234.30741000		-211.23220000	-212.43898000	-241.56826000		-206.83745000	-190.59888000	-216.55244000	-211.89085000	-186.65500000	-177.38921000
13.80000	-206.55685000	-194.33451000	-275.59895000		-213.25078000	-185.97739000	-236.82441000		-220.37975000	-217.51142000	-243.94745000		-209.57877000	-187.90074000	-223.21151000	-211.60117000	-188.75017000	-176.46631000
13.90008	-208.13319000	-197.25236000	-281.49964000		-218.01185000	-189.87608000	-238.37589000		-222.73254000	-222.25207000	-240.10193000		-214.34071000	-197.10338000	-227.11219000	-209.79800000	-197.87351000	-181.71805000
14.00016	-208.78949000	-200.59936000	-287.27537000		-217.97902000	-195.98772000	-243.06462000		-222.90033000	-223.36004000	-248.43298000		-212.30515000	-196.99510000	-226.28619000	-220.21349000	-199.56817000	-181.87151000
14.10000	-210.15264000	-202.70258000	-285.49718000		-221.95578000	-195.60622000	-248.20698000		-226.75111000	-225.57837000	-249.59631000		-219.38875000	-200.17166000	-228.24899000	-223.94041000	-201.14904000	-186.10926000
14.20008	-208.75631000	-205.40714000	-285.59863000		-225.61941000	-200.91660000	-252.14306000		-229.25611000	-231.38563000	-253.02836000		-223.67329000	-204.97245000	-229.75578000	-221.71665000	-196.55935000	-189.32302000
14.30016	-218.75957000	-206.06436000	-292.14132000		-223.17933000	-200.74941000	-255.33485000		-230.71825000	-231.70471000	-255.36769000		-221.09177000	-200.33617000	-235.90058000	-230.11270000	-204.67922000	-189.88203000
14.40000	-216.62353000	-211.94646000	-290.08837000		-228.48421000	-202.78170000	-251.73757000		-233.84554000	-236.88963000	-257.06135000		-221.54706000	-203.26748000	-231.97202000	-227.97045000	-206.88614000	-193.33494000
14.50008	-213.29378000	-214.49661000	-289.73552000		-226.47808000	-201.96572000	-254.95058000		-237.30784000	-234.30274000	-260.19627000		-222.09358000	-203.97344000	-234.41780000	-226.98162000	-210.12193000	-196.99488000
14.60016	-214.63113000	-209.80463000	-294.51215000		-227.92385000	-205.39651000	-256.39151000		-236.98212000	-236.48663000	-258.16070000		-226.01951000	-209.05198000	-238.40145000	-237.19989000	-210.02581000	-194.58784000
14.70000	-215.93237000	-213.71673000	-293.34819000		-231.17002000	-207.07064000	-263.28742000		-240.57999000	-240.01860000	-259.85469000		-226.52160000	-208.20703000	-239.43388000	-235.50084000	-209.20556000	-195.23777000
14.80008	-215.92591000	-215.31126000	-292.78031000		-231.87070000	-209.24243000	-262.55662000		-240.61837000	-240.35477000	-262.89239000		-229.69710000	-212.37685000	-238.19502000	-235.13082000	-215.64808000	-199.06584000
14.90016	-220.58093000	-215.34664000	-295.39982000		-230.61409000	-211.65902000	-260.76112000		-244.62158000	-241.74469000	-263.81982000		-232.63823000	-215.89836000	-245.20738000	-237.66161000	-213.00779000	-198.45313000
15.00000	-217.75276000	-216.01896000	-294.47529000		-233.02816000	-210.75398000	-264.54308000		-242.54037000	-239.10480000	-261.12866000		-228.55566000	-215.81900000	-242.07716000	-235.07451000	-209.50463000	-198.07076000
15.10008	-220.64383000	-213.96513000	-292.96831000		-227.34398000	-213.14294000	-263.76703000		-237.26749000	-242.22463000	-263.82355000		-231.78822000	-209.47054000	-242.91366000	-234.46589000	-218.07558000	-195.09427000
15.20016	-217.53028000	-216.52593000	-294.46229000		-228.81027000	-210.36186000	-264.60503000		-241.98059000	-240.76918000	-260.06246000		-227.51231000	-216.10152000	-241.56749000	-232.34273000	-212.74342000	-200.68131000
15.30000	-220.12185000	-212.11909000	-291.93855000		-228.50447000	-212.39316000	-262.62728000		-240.08963000	-239.12311000	-258.74703000		-229.75808000	-211.55215000	-238.02094000	-231.10014000	-213.01766000	-199.78608000
15.40008	-216.95112000	-215.31969000	-289.31379000		-228.00632000	-205.68273000	-263.30754000		-240.33472000	-236.35379000	-261.07587000		-231.71107000	-214.11343000	-241.84312000	-233.18740000	-213.11306000	-195.55225000
15.50016	-211.05036000	-211.44640000	-286.93671000		-223.81546000	-210.23225000	-259.49415000		-238.12644000	-237.39565000	-258.04347000		-229.05250000	-210.63233000	-238.27991000	-231.38925000	-211.39727000	-197.09788000
15.60000	-215.88463000	-211.22299000	-284.43779000		-223.71793000	-209.22950000	-257.42588000		-238.95162000	-234.28193000	-258.51341000		-225.12536000	-209.13767000	-233.24801000	-228.11826000	-207.28867000	-197.48942000
15.70008	-213.88364000	-210.18243000	-283.65332000		-223.23283000	-206.36936000	-259.80911000		-237.65265000	-234.22789000	-256.41568000		-223.76061000	-207.27341000	-236.47622000	-229.28609000	-208.48424000	-196.22583000
15.80016	-209.97215000	-205.17078000	-278.46834000		-221.09037000	-204.50816000	-256.11770000		-234.76228000	-231.56320000	-250.95764000		-224.26350000	-210.59741000	-233.78941000	-227.42720000	-208.89433000	-193.84566000
15.90000	-211.23621000	-204.59519000	-277.25608000		-216.18144000	-204.03390000	-252.75739000		-233.62777000	-230.43937000	-251.14189000		-223.57320000	-204.51546000	-233.94420000	-224.28459000	-212.84885000	-190.23624000
16.00008	-207.36581000	-206.26012000	-273.65796000		-218.39406000	-204.92661000	-252.05466000		-228.38003000	-230.35921000	-247.91248000		-221.75251000	-200.64915000	-230.33144000	-220.01761000	-204.98535000	-188.50957000
16.10016	-201.58549000	-201.75562000	-270.67771000		-211.79790000	-197.96084000	-246.91942000		-230.32430000	-225.66073000	-247.13338000		-215.98486000	-200.94705000	-223.52549000	-219.79453000	-203.33137000	-185.17464000
16.20000	-200.33042000	-199.56033000	-267.94722000		-211.64952000	-200.31305000	-246.18453000		-228.15601000	-223.21367000	-244.05156000		-215.44767000	-201.38717000	-228.89207000	-220.33369000	-204.05534000	-188.39289000
16.30008	-194.09771000	-194.90534000	-263.93436000		-211.77645000	-198.17559000	-242.42271000		-224.80444000	-221.34137000	-242.67233000		-211.01436000	-198.03837000	-223.42601000	-213.31539000	-202.52847000	-184.86140000
16.40016	-194.72067000	-193.46600000	-262.89109000		-206.04299000	-193.87459000	-240.87254000		-216.59932000	-220.92291000	-243.50367000		-210.09818000	-198.53690000	-221.36812000	-212.80609000	-197.12738000	-183.65013000
16.50000	-191.95882000	-192.25466000	-256.07114000		-203.00415000	-195.33059000	-240.54159000		-219.12883000	-213.61383000	-235.15194000		-208.37424000	-192.74049000	-217.40649000	-211.90162000	-196.14900000	-182.27947000
16.60008	-194.46062000	-194.12251000	-257.36607000		-201.21196000	-191.68336000	-233.44060000		-213.71527000	-212.02274000	-230.78961000		-208.75829000	-195.65403000	-211.50498000	-206.13903000	-192.71398000	-178.00695000
16.70016	-186.03413000	-190.05226000	-251.28183000		-196.65033000	-187.59171000	-231.51783000		-210.69866000	-214.01315000	-228.92863000		-205.28694000	-189.19776000	-215.61264000	-201.79165000	-189.36639000	-174.98676000
16.80000	-185.23905000	-186.33534000	-251.09967000		-197.65691000	-186.20745000	-230.78161000		-206.55611000	-208.19441000	-227.66338000		-199.47788000	-189.21728000	-212.55412000	-202.73590000	-191.14463000	-177.17650000
16.90008	-185.51925000	-185.09040000	-246.01963000		-192.06540000	-183.57870000	-224.65357000		-204.74759000	-205.83427000	-219.86803000		-198.12041000	-184.76961000	-208.77463000	-200.24181000	-187.02144000	-171.12037000
17.00016	-182.84378000	-183.91067000	-239.87659000		-189.29060000	-181.81837000	-224.41458000		-204.23927000	-199.95772000	-222.67207000		-195.96044000	-183.13730000	-204.59675000	-198.02417000	-180.80716000	-171.49193000
17.10000	-177.98614000	-178.80381000	-238.18470000		-187.62324000	-182.99425000	-220.70573000		-199.45905000	-199.09911000	-216.93878000		-192.22795000	-182.88801000	-204.13419000	-194.00210000	-182.72393000	-165.43726000
17.20008	-178.00889000	-176.00818000	-236.19033000		-183.67290000	-178.38680000	-217.76476000		-197.72989000	-195.01059000	-214.59793000		-190.80152000	-178.45990000	-199.46342000	-193.28006000	-180.04506000	-163.55731000
17.30016	-177.76541000	-174.42642000	-231.30829000		-180.68085000	-176.09790000	-214.70681000		-194.55064000	-196.36120000	-210.67280000		-185.62571000	-178.72230000	-199.61106000	-185.74604000	-173.77280000	-161.43038000
17.40000	-170.81396000	-168.78596000	-226.18336000		-178.07822000	-173.78404000	-209.37239000		-192.00451000	-189.13818000	-206.07060000		-183.00619000	-172.37805000	-196.33703000	-185.10489000	-173.80021000	-161.84182000
17.50008	-170.64220000	-165.18104000	-221.46761000		-175.03450000	-171.94497000	-208.33601000		-190.81636000	-187.01924000	-205.05938000		-183.96246000	-172.91250000	-191.65159000	-184.44817000	-171.63534000	-158.32362000
17.60016	-166.38285000	-164.54600000	-220.59850000		-173.16303000	-166.04137000	-208.37501000		-187.35801000	-184.82656000	-202.46040000		-180.96236000	-172.27866000	-189.05778000	-180.58294000	-168.83488000	-158.06422000
17.70000	-162.16935000	-163.58195000	-215.24989000		-170.53588000	-164.32045000	-203.92454000		-183.04722000	-186.14106000	-198.67178000		-178.80905000	-170.75850000	-188.30461000	-183.67631000	-165.76944000	-152.14136000
17.80008	-158.63741000	-161.29338000	-212.15293000		-167.38532000	-161.85656000	-198.28532000		-181.25636000	-179.87491000	-194.05133000		-177.51071000	-165.97621000	-184.51814000	-174.77182000	-169.36200000	-151.15366000
17.90016	-161.09377000	-160.63059000	-209.73638000		-166.75407000	-159.81272000	-194.88097000		-177.23074000	-176.78367000	-193.46316000		-170.68077000	-166.64568000	-180.36338000	-175.94001000	-167.04108000	-150.31759000
18.00000	-158.52461000	-154.34722000	-209.28005000		-160.01564000	-161.81482000	-194.41037000		-176.65929000	-172.12021000	-191.15104000		-168.25123000	-163.84279000	-180.98910000	-173.12712000	-160.27390000	-150.40164000
18.10008	-154.39502000	-155.37517000	-202.90124000		-158.19424000	-157.38238000	-194.12936000		-174.43089000	-169.44047000	-184.42681000		-167.40361000	-164.25700000	-173.61223000	-167.41488000	-155.87697000	-147.64586000
18.20016	-151.22459000	-152.09434000	-198.99922000		-158.54132000	-155.87859000	-190.91639000		-169.79832000	-168.43759000	-183.97184000		-162.96454000	-155.38146000	-175.46303000	-169.62485000	-154.57677000	-139.97417000
18.30000	-152.24720000	-148.56102000	-196.77221000		-156.23937000	-153.71946000	-187.55982000		-171.37668000	-163.88596000	-178.79299000		-160.26486000	-156.31407000	-170.77682000	-164.97324000	-155.05145000	-143.06520000
18.40008	-147.11120000	-150.01737000	-194.45844000		-153.53631000	-154.34507000	-184.99744000		-162.54936000	-162.77013000	-175.34373000		-159.90024000	-154.79751000	-170.86176000	-164.21931000	-153.62851000	-138.65495000
18.50016	-145.73219000	-145.40360000	-186.86043000		-149.66978000	-149.67310000	-180.89377000		-162.74581000	-158.02603000	-175.18128000		-158.32714000	-152.78202000	-165.79985000	-160.07821000	-148.56817000	-137.00942000
18.60000	-142.92258000	-143.61302000	-187.52370000		-148.35129000	-147.80663000	-180.33880000		-156.16487000	-156.88556000	-170.66580000		-153.34341000	-146.42635000	-165.12375000	-157.40293000	-148.97809000	-133.48502000
18.70008	-138.55380000	-141.81480000	-184.62032000		-144.43822000	-146.00731000	-179.84869000		-153.87239000	-153.46611000	-170.29595000		-151.05471000	-146.35932000	-162.25228000	-151.78073000	-146.05481000	-132.61383000
18.80016	-138.02682000	-138.28383000	-179.97871000		-144.55806000	-142.39059000	-172.99317000		-153.00667000	-153.15079000	-165.17788000		-146.99913000	-146.27523000	-157.46681000	-150.67649000	-143.34482000	-131.83218000
18.90000	-135.04678000	-133.80990000	-174.70102000		-141.55493000	-143.77613000	-172.05905000		-148.54510000	-148.22607000	-166.11812000		-144.26053000	-141.82762000	-157.19202000	-145.35287000	-139.39618000	-130.71644000
19.00008	-133.96115000	-130.44205000	-173.11218000		-137.93034000	-141.62044000	-170.27020000		-146.34863000	-147.67900000	-158.62125000		-143.09677000	-140.05601000	-152.29702000	-145.42359000	-138.88996000	-127.34992000
19.10016	-132.93267000	-129.49560000	-168.11280000		-139.66143000	-139.76624000	-166.68881000		-144.07773000	-141.34746000	-154.08563000		-139.01394000	-137.16923000	-149.32406000	-143.64229000	-137.27943000	-122.17978000
19.20000	-129.46840000	-129.49451000	-165.54843000		-135.13369000	-135.82448000	-165.58351000		-144.28964000	-141.93260000	-152.81412000		-137.72010000	-137.45575000	-146.97461000	-139.97651000	-134.23327000	-121.76043000
19.30008	-126.67172000	-128.47378000	-165.85149000		-134.94634000	-137.57612000	-164.86418000		-136.22056000	-139.14031000	-149.04594000		-132.78747000	-132.95268000	-145.49385000	-137.77581000	-133.84760000	-119.22087000
19.40016	-124.06592000	-124.10251000	-160.46484000		-136.24595000	-135.63415000	-159.99369000		-135.28232000	-134.66797000	-147.67389000		-130.93358000	-130.99671000	-142.04305000	-136.93980000	-128.68504000	-120.52644000
19.50000	-122.14744000	-123.60635000	-159.50596000		-131.99401000	-130.35330000	-159.16978000		-133.43966000	-130.84566000	-143.12563000		-130.21497000	-126.50990000	-137.72273000	-134.30222000	-128.68882000	-118.67715000
19.60008	-120.20920000	-120.30031000	-152.35223000		-129.92679000	-129.24314000	-155.31740000		-128.23543000	-129.72421000	-143.51280000		-126.95379000	-125.52953000	-135.16510000	-131.81095000	-123.18571000	-115.40549000
19.70016	-114.33336000	-117.89583000	-148.98536000		-128.99600000	-127.69856000	-155.93021000		-126.49314000	-126.75532000	-135.15733000		-124.46750000	-121.63091000	-132.64698000	-127.68483000	-121.92877000	-110.80397000
19.80000	-114.10631000	-114.41144000	-144.39002000		-128.30085000	-127.20831000	-147.26658000		-121.07923000	-122.92271000	-133.56803000		-120.75694000	-119.46930000	-130.53281000	-121.20787000	-119.29329000	-109.55646000
19.90008	-111.37577000	-109.03109000	-143.47834000		-127.24751000	-122.95942000	-149.75842000		-120.85644000	-120.06173000	-131.43146000		-119.17769000	-116.82214000	-125.51133000	-121.05519000	-118.70413000	-101.80380000
20.00016	-106.32132000	-109.12974000	-138.36227000		-127.34654000	-123.65313000	-151.92061000		-118.74345000	-120.58989000	-129.04519000		-116.87636000	-113.70177000	-122.04781000	-120.20763000	-116.11242000	-102.91584000
20.10000	-108.62978000	-106.08272000	-139.54837000		-119.61833000	-120.26219000	-146.21906000		-115.58005000	-114.90549000	-125.03283000		-114.10788000	-114.17830000	-120.37201000	-113.94107000	-114.04432000	-101.90961000
20.20008	-102.99708000	-103.53771000	-133.95219000		-122.95752000	-120.15624000	-145.94505000		-111.99648000	-112.06721000	-120.61370000		-111.84474000	-113.99922000	-116.24450000	-115.39261000	-109.10824000	-101.83277000
20.30016	-103.98327000	-102.36173000	-130.96761000		-120.26474000	-120.49128000	-139.86308000		-106.37375000	-110.59699000	-120.31510000		-107.93539000	-107.78852000	-117.94013000	-110.13128000	-106.66868000	-100.53950000
20.40000	-97.49339400	-100.66906000	-125.54021000		-115.28338000	-114.94762000	-137.51173000		-107.74698000	-109.01085000	-114.14562000		-105.26815000	-105.21041000	-112.21244000	-105.03430000	-102.76585000	-94.28290900
20.50008	-96.30553100	-96.61053900	-120.75490000		-115.52634000	-111.45115000	-135.77969000		-101.35555000	-103.44561000	-113.25893000		-100.77866000	-101.97690000	-108.30708000	-102.94260000	-103.36489000	-91.88453900
20.60016	-94.31185900	-94.09527400	-117.66801000		-115.79995000	-109.28583000	-133.97260000		-99.29310400	-102.00485000	-110.13380000		-98.65432800	-102.35645000	-107.76441000	-103.09426000	-102.78885000	-89.72671400
20.70000	-91.60118300	-92.13943200	-117.40451000		-113.26302000	-109.06224000	-127.75139000		-96.74936900	-97.44825300	-108.07955000		-98.17173400	-98.34312000	-107.51845000	-98.93713700	-96.22343200	-90.58503300
20.80008	-88.71353500	-90.76419100	-110.09908000		-110.09782000	-104.41177000	-128.02331000		-96.22903700	-94.97116600	-102.60554000		-97.04186300	-95.22932800	-101.55888000	-94.77346900	-95.80264700	-86.61544000
20.90016	-83.91554400	-83.88558100	-108.52807000		-108.64915000	-105.92946000	-125.93824000		-90.62020300	-90.13928200	-100.56933000		-90.23510800	-93.62463900	-95.14584600	-88.22195000	-92.56058900	-82.74006200
21.00000	-82.45682600	-81.42800800	-104.78583000		-105.43469000	-107.17403000	-122.52216000		-87.08802100	-88.69909500	-96.84197500		-89.00261400	-92.36033600	-93.06996700	-86.96066400	-89.90891300	-84.41952300
21.10008	-80.36039000	-82.33130700	-105.52823000		-101.75507000	-104.54728000	-123.27205000		-82.79041500	-85.87511200	-92.37616200		-83.33486700	-85.76700400	-94.86102900	-84.79189200	-85.34740200	-79.11292900
21.20016	-75.28087100	-78.72804100	-98.98552300		-102.49231000	-100.59241000	-118.22761000		-81.54388400	-81.06867600	-91.76795400		-81.93750600	-87.56236100	-88.81720300	-81.89398300	-87.96555200	-76.13027800
21.30000	-75.16985500	-77.99583000	-92.78750200		-100.99596000	-97.05036500	-115.57900000		-77.46344800	-79.73448500	-82.92044800		-78.01027800	-82.90700800	-87.74405800	-85.58285100	-84.69938600	-73.31670100
21.40008	-70.77278000	-71.65307500	-89.30739000		-99.35634900	-96.24875900	-113.10482000		-76.94036900	-73.75093800	-82.94040700		-75.00535700	-81.34409100	-85.52541900	-74.40350600	-81.22466800	-73.73803300
21.50016	-75.89682200	-66.73675900	-83.19436500		-96.66150600	-93.10383800	-111.46605000		-73.45029900	-71.85698800	-78.95187600		-73.96867600	-75.86490000	-76.53318300	-74.37832800	-74.20584600	-69.90629000
21.60000	-70.91194600	-68.61137800	-81.52209100		-94.75028600	-93.91049800	-106.00359000		-70.03080900	-70.50261000	-76.32357300		-72.59540200	-77.00932400	-80.53844000	-69.62841100	-72.87342700	-66.91124500
21.70008	-65.29131100	-60.89812400	-79.87405400		-91.04339800	-92.15299200	-107.62747000		-67.36810400	-64.43960600	-70.39037800		-71.71809500	-69.53625700	-79.84268500	-67.12735300	-70.82824100	-65.71729900
21.80016	-63.71369700	-59.45049800	-72.54241500		-91.40897900	-87.90616200	-103.04379000		-61.62445600	-64.39643600	-70.35212000		-63.64886300	-71.37109500	-75.07388000	-65.57286700	-68.72037300	-62.67639400
21.90000	-56.24769700	-58.82544400	-75.30639800		-87.65651900	-82.62617000	-102.03332000		-60.17521600	-57.99751900	-63.20974700		-63.35607100	-66.86801700	-68.36910800	-63.24983800	-63.71207100	-60.50534000
22.00008	-56.39229000	-55.11100000	-71.50321200		-86.26869700	-82.31333600	-96.46034000		-56.26013700	-55.17790900	-66.93883800		-58.98922400	-67.38315800	-63.91613300	-57.31862200	-60.95950200	-57.33620300
22.10016	-53.30680900	-51.11556800	-63.67944400		-85.79800000	-81.07217400	-96.72749400		-55.11951000	-50.97225700	-57.92449400		-57.74062700	-64.30553900	-64.48098300	-54.52427400	-61.68301700	-53.79655600
22.20000	-47.91832800	-48.40135300	-62.60427400		-82.92642700	-80.53580100	-92.34010000		-52.34141100	-51.51858500	-58.52922400		-52.95079700	-63.27205000	-63.48698300	-56.48985900	-57.26858100	-50.80073400
22.30008	-47.15774300	-47.09727400	-60.01512400		-79.56223700	-78.57369700	-86.40773900		-49.80982600	-47.03204600	-55.92362700		-49.75325300	-52.04483000	-57.05856800	-54.58821200	-57.12297900	-51.80185900
22.40016	-46.61359300	-47.08246100	-55.68136500		-79.25004600	-75.39910800	-83.27053100		-47.02207500	-45.45733200	-51.39323200		-49.17785100	-52.37079700	-48.38507900	-50.28456000	-51.42856000	-49.07801700
22.50000	-43.44575500	-44.04300800	-48.71706600		-75.92181700	-71.70164700	-80.42531500		-40.71597900	-42.76164300	-53.40230300		-45.63344400	-51.70480900	-52.71641100	-47.66106600	-53.18363100	-46.03676800
22.60008	-39.34691300	-38.54371400	-44.91453500		-74.07484200	-68.56376300	-78.20542700		-36.86088800	-40.50643200	-44.57801700		-44.26385500	-47.41537800	-41.25200400	-41.98994200	-47.38895000	-42.80376300
22.70016	-41.86357300	-35.28668500	-44.85985500		-71.41179700	-70.41883800	-78.88163500		-37.31789600	-37.77516200	-42.63370100		-42.04970100	-43.49495000	-44.67314900	-38.41683000	-47.08071800	-41.73629000
22.80000	-34.28722800	-33.16661800	-38.66909100		-70.37094600	-68.26445600	-74.01168900		-34.62646900	-31.56275900	-40.92383400		-41.41978000	-44.97659800	-37.33507100	-37.23371800	-44.79446100	-39.75235300
22.90008	-32.51256400	-31.64562200	-33.97530700		-70.52412900	-62.71264300	-69.79363900		-29.21600800	-28.01479300	-34.35911200		-34.20537300	-40.67777200	-39.48702900	-31.69422400	-40.71439800	-33.24368900
23.00016	-29.04049800	-29.85473000	-32.05742700		-66.63439000	-60.25414500	-69.83188800		-27.13206200	-27.22517000	-32.93543200		-31.34624900	-37.14385500	-36.19740700	-32.53727400	-37.16313300	-34.46458100
23.10000	-29.67007500	-22.37160200	-29.19069300		-66.42520300	-64.52203300	-64.32287100		-23.66124900	-24.96889200	-27.77511200		-30.05607500	-37.65536100	-32.78172200	-26.83334400	-34.82984200	-33.27848100
23.20008	-23.32798300	-23.33697900	-22.06897500		-59.22059800	-57.46515400	-68.60415800		-23.66505000	-22.60226600	-25.79989200		-30.62401200	-33.33819900	-32.08388800	-20.79300800	-32.55189200	-29.23484600
23.30016	-20.24490000	-18.47109100	-20.47487100		-59.80415400	-56.71792900	-59.01142300		-25.26783800	-18.70532000	-25.20707100		-22.39766400	-28.74644000	-23.74771800	-29.46346900	-29.96404100	-28.09008300
23.40000	-17.31072200	-16.95239800	-18.45286700		-58.64197500	-60.01836100	-55.51098800		-20.12981300	-17.60504600	-22.71381300		-22.74584600	-28.81862200	-20.85512400	-19.75665600	-29.79308300	-27.06829000
23.50008	-13.28996300	-13.84476800	-13.71485900		-56.95118700	-52.95887100	-57.25973400		-16.63970500	-14.22788400	-16.10690000		-22.65669300	-25.71016200	-21.68431100	-19.86268000	-28.10810000	-23.93809100
23.60016	-13.07008300	-10.54660600	-13.59382600		-51.48091300	-48.68935300	-50.44097100		-14.58412400	-9.91051450	-12.13560600		-15.70226100	-22.79480900	-19.53866400	-15.97261400	-19.07110400	-24.15073400
23.70000	-11.40534400	-9.20855600	-6.68381330		-53.04268900	-50.25664300	-52.57924500		-11.51590900	-5.32231120	-12.21146100		-13.40755200	-23.14346500	-10.39238600	-12.50880500	-16.50958900	-19.34205800
23.80008	-10.33885100	-5.14617010	-5.02400000		-50.03363100	-47.50595400	-45.76524500		-8.34368460	-1.37126140	-10.96214900		-7.64482160	-15.74692100	-13.26624500	-13.91410400	-14.42953500	-15.00549000
23.90016	-4.99987140	-6.84312860	-1.06210370		-50.03911600	-46.25290900	-46.31039800		-5.03106220	-0.30281740	-5.60900000		-6.86880910	-17.16954400	-10.57756800	-7.94810370	-17.38492500	-16.38666000
24.00000	-4.99725310	-3.01408300	2.99718672		-48.02579300	-43.50633600	-43.19954400		0.45814938	2.39674274	1.19885477		-6.70000410	-13.48888400	-5.07999170	-3.21807470	-11.93722400	-13.42876800
24.10008	-0.20460580	-1.19757260	8.71668465		-41.42656800	-40.71633200	-38.17062700		1.90706224	5.51039834	-0.46456020		-3.69783820	-9.15891700	-3.07078840	-4.82473860	-11.55014100	-5.50191700
24.20016	6.24521992	2.23449793	5.77050622		-41.31629500	-45.26870500	-40.00241500		3.25862241	7.40107884	4.94536515		-3.27344400	-8.45454770	-1.57596680	-1.77790460	-8.18187970	-8.55603320
24.30000	-0.64205390	8.51158091	12.72657260		-41.59654400	-38.58574700	-35.71663500		5.18624896	12.19975930	7.88324481		6.01537344	-4.34197930	4.33135685	-1.27189630	-1.41305390	-6.01813280
24.40008	6.53351037	7.13032365	20.33288380		-35.62556400	-37.06206200	-24.74802500		4.56753942	13.32126970	10.33351870		6.21074689	-2.93295440	7.95866805	2.11617842	-3.78150210	-6.42683400
24.50016	6.17545643	10.59743980	16.81497100		-34.52209100	-34.70278400	-33.22791700		11.79456850	18.42043150	11.61246060		8.71087967	-8.52657680	9.30068050	6.16912033	1.19654772	-6.27310790
24.60000	9.26190871	13.99334850	21.51636100		-30.74046100	-31.51766000	-26.25371000		9.47475519	18.97678840	15.54380910		8.25318672	-2.58263490	8.44034025	12.77590040	-1.11477590	-4.21344400
24.70008	14.84904980	14.11179250	22.40799590		-29.52262700	-31.32000800	-24.46267600		15.78143150	19.20617010	16.76850620		10.66302490	3.65277178	11.86035270	15.98807050	0.78277178	-1.20610790
24.80016	24.14218260	15.64407470	33.04042740		-29.87278400	-26.97330700	-18.61784600		18.00773860	22.59427390	19.23249380		14.92914940	2.49446473	12.13048130	15.15034020	9.65197925	-0.28080080
24.90000	17.43691700	22.11473030	27.91906640		-28.64020700	-27.92881300	-17.44006600		18.62810370	23.02970120	21.10927390		14.41017010	9.08490456	21.91559750	18.88653110	6.74292116	5.00598340
25.00008	16.30930290	25.29195020	36.96169710		-25.69467600	-26.05353100	-16.44169700		21.40924070	28.01202900	28.21317010		17.40519920	11.49966390	18.04751870	20.41270540	11.63770540	7.73824066
25.10016	22.40565560	27.21724070	41.51548550		-26.99588800	-25.53297100	-13.08431500		20.44762240	27.51878840	26.07365560		25.15662660	9.54948133	19.85026140	23.57121160	12.10602070	7.86540249
25.20000	18.71062660	24.18004150	37.40668880		-25.32717400	-26.04792900	-12.31074700		25.18226560	30.56043150	29.48638590		22.76571370	11.42067220	22.91983400	21.21251450	14.13729050	11.01492950
25.30008	30.37404980	30.52146060	37.86853940		-21.55085900	-21.65580900	-12.23975500		27.29799170	32.46833610	32.88939000		25.91760580	12.86012450	26.29719920	22.25744400	16.39412450	16.37768880
25.40016	28.09565980	29.47538590	40.64768050		-20.47597500	-18.21822800	-10.67178000		29.74730710	36.15388800	33.23298760		27.83105390	17.00513690	24.33264730	29.51707050	19.41930290	14.04994610
25.50000	32.18968460	35.39407880	46.05848960		-22.72275900	-15.35214100	-6.85807470		33.87032780	36.17890870	37.96889630		32.50883820	16.60116180	29.65595850	23.38914520	21.77144400	14.14580500
25.60008	31.06104560	36.80939000	45.79967630		-19.67930300	-20.12143200	-6.14463490		33.50504150	37.19538170	40.99430710		31.31700000	14.89997510	32.29387970	31.61747300	21.95870540	15.48614940
25.70016	33.21091290	33.33014940	50.08779670		-15.69524100	-18.27683000	-6.81105390		28.34603320	43.67440250	40.38805810		33.15142320	20.50290460	36.76783400	31.94149380	27.13567630	17.81449790
25.80000	36.83648130	40.38104560	50.37363490		-13.72224500	-21.50332400	-1.26421160		34.12312860	40.24145640	45.93500830		35.69249380	24.44736100	33.01048960	36.42909540	29.52514940	22.51796270
25.90008	35.42837760	42.70457680	60.46129460		-16.38655200	-11.78612900	-0.28839420		35.90368880	44.84724900	46.89258920		37.43886720	27.04578840	35.95218260	32.43219920	25.19450620	20.79779250
26.00016	37.53921160	43.40022410	59.59068880		-13.89413700	-12.86267200	-2.93984230		32.44185060	42.80629460	45.49867630		39.67892950	25.02093360	40.84998760	38.28701660	27.07507050	24.64326140
26.10000	38.40891290	47.98787550	56.48394610		-13.75765600	-12.93925300	1.65644398		40.09885480	50.51075520	46.22999590		38.75934850	29.49247720	39.01370950	36.44259750	29.95088380	28.20546890
26.20008	39.72038170	51.77009540	61.62478840		-12.48795000	-6.41503320	3.40522822		38.25653530	49.69716600	50.41908300		43.43375100	31.52169710	42.53141080	41.07787140	33.93812860	24.77939830
26.30016	43.12050620	50.03725730	65.84497510		-12.43361400	-10.34455200	9.01564730		43.69042740	49.32917010	49.88865980		46.56117430	30.24467630	41.82318670	40.79442320	32.66001240	27.23139830
26.40000	42.63101660	45.50095440	65.67169710		-10.91358900	-3.67059750	3.13201660		41.81221580	54.53419920	49.09625310		44.34717430	31.93699590	42.52370540	46.70997510	36.06846890	29.28495850
26.50008	50.05586720	49.28419090	66.41772610		-7.68853110	-7.63365980	9.50030290		39.46633200	52.15772200	52.42726140		42.96472610	32.27946470	46.35569710	49.39058510	38.41724900	26.96093360
26.60016	52.93987970	51.54243980	68.60377180		-5.34089210	-4.59734850	12.35417840		45.71314940	55.48712450	53.69881330		46.97705810	32.36119920	51.15977590	42.20368460	36.19236930	30.41796680
26.70000	49.97064730	53.56956430	70.74293780		-7.09431540	-1.68387550	11.89647720		46.78899590	57.24916180	62.37868050		47.02076760	37.82359340	51.99812030	44.95465980	42.97202070	34.42435270
26.80008	49.25114110	58.11172610	77.95057680		-6.32233610	-0.35862660	16.42483400		43.29985060	55.53031540	60.99716600		54.38914110	37.58693360	53.19565560	49.44156020	40.99516180	32.18140250
26.90016	50.68859340	61.12421160	74.98247300		-6.60973440	1.53098340	14.33751870		48.50289630	59.88067220	58.77006220		50.65605390	35.33524900	49.01563900	48.65963490	39.85683400	35.96336930
27.00000	45.51475100	57.30206220	71.02028630		-6.70821580	0.90914108	22.24944810		50.13982570	58.44126560	58.65827800		53.94680080	40.83145230	50.00351870	50.08020330	42.30597510	34.01728630
27.10008	54.47266800	61.35620330	79.62324900		-6.12582990	-0.26881330	19.31055600		45.75386720	53.93822410	61.44344400		53.77194190	36.00521160	56.03592120	51.22641490	44.03281740	36.18387140
27.20016	54.24239000	58.67081330	72.86212450		-3.62641080	1.50570124	20.81711620		48.94420330	63.47840250	66.65656430		56.81446890	40.66650620	53.05536510	51.24817840	47.87957260	37.15740250
27.30000	53.26219500	62.01765150	82.50992530		-1.08972610	2.51119087	21.33507470		53.44224070	60.74797510	66.21770540		54.24464730	45.43131120	57.49353530	56.35371370	43.34192530	34.70221990
27.40008	52.73942740	63.02234020	76.79281740		-3.38682160	5.73648548	20.19910790		51.62914940	57.97770540	67.43084650		58.12210370	46.76979670	60.00333200	52.73300410	45.71121580	36.31228220
27.50016	54.74284230	59.63296270	84.71730710		-1.26350620	2.96792531	22.96811620		52.51004980	62.46964730	64.49457260		56.23044810	45.98023650	57.05350620	58.70748130	46.46141490	39.49928630
27.60000	55.41626970	60.18566800	82.07416180		-2.18855190	5.21939419	27.61664320		53.02078010	63.60494610	64.25807050		63.77382990	44.35119500	58.12989630	55.15396270	47.12748550	37.70123650
27.70008	59.86929880	62.50603320	82.19760580		-1.23353940	5.57525726	28.07592530		52.05570120	65.52140250	74.25563900		63.44053940	47.77015770	61.80982570	54.75838590	51.76956020	40.60448960
27.80016	55.46624900	62.99121990	82.11936100		4.66758091	5.17403734	29.75896270		53.73681740	67.03862660	74.26961830		62.07626560	46.02864730	57.49806640	54.45403320	50.76162240	38.79285890
27.90000	64.14846470	61.96277590	85.86202070		-0.09836930	1.38766805	25.08148550		51.75964320	65.44173860	71.82851450		62.35816600	47.32594190	64.49114110	59.95553110	51.45987550	42.14516600
28.00008	60.58877590	66.39624070	86.56542320		3.43797510	1.96752282	27.57696270		55.87546470	67.78863900	71.18320330		66.17892530	49.63727390	60.18814110	61.42823240	51.84651040	41.92644810
28.10016	61.53817010	63.16169710	85.75549790		0.38597510	4.32053942	28.79034020		53.47069290	60.73624480	71.55734440		62.45918260	49.55898760	62.14095440	59.79762660	55.32387140	44.58236100
28.20000	56.28409960	62.87434850	79.80754360		2.26930290	8.70387967	29.48082160		56.21676760	67.39500830	74.98483820		65.38979250	50.73056850	62.25944400	63.76082990	53.43251450	47.75831950
28.30008	58.08849380	69.73676350	88.16214940		-1.31524480	5.23787967	28.76291290		52.72001660	66.76757680	71.32350620		65.95784650	50.02172610	68.37981740	64.76493360	53.49828630	43.03108710
28.40016	60.17281740	68.69706220	88.02513280		0.48297925	7.44152697	30.46679670		59.68961830	65.72979250	70.81182570		63.39406220	51.30741080	67.94107050	61.78550620	59.72474270	44.51651450
28.50000	63.54600410	69.98087970	88.04071780		4.90906639	6.06851867	30.06930290		55.94462240	65.43292950	72.35406220		65.60669290	47.62130710	66.42413280	61.44708710	60.43832780	44.37247720
28.60008	63.66143570	66.82710370	83.27592530		0.82920332	6.04851452	32.42750210		55.82294190	63.78309960	73.35460580		67.17531540	54.63292530	66.03839000	62.12642320	57.83992530	46.80037340
28.70016	66.42475100	72.77648130	87.10421160		2.12778008	4.88792531	31.51837760		57.71173860	67.14518260	69.93320750		65.43990460	51.89404150	67.68503320	64.36342320	56.83057260	47.35998340
28.80000	57.02844810	64.75117840	87.19315350		1.05189212	6.39835270	31.82527800		55.72621990	62.12549380	73.18067220		63.64496680	58.84035680	61.93121160	64.48468880	54.21395850	43.94680910
28.90008	64.31259750	72.08907880	87.79887140		1.17399585	10.10962660	30.30144400		56.91078840	66.39741080	74.24090040		65.86898760	53.42691700	67.38173030	59.20699170	56.00646060	50.63722410
29.00016	64.86853940	69.91571370	85.94149380		-5.48847300	9.84713693	31.15862660		59.80329880	68.18345230	73.43156430		63.52162660	53.71520330	61.57493780	63.84216600	56.37460580	45.65330710
29.10000	60.64790460	70.27734850	86.35875520		-1.03323650	9.58811618	31.73753530		58.11034850	60.91047300	70.86658090		64.37743980	49.43928220	63.54987550	58.55295850	54.84856020	45.60299590
29.30016	41.70888800	71.54896270	53.87371780		-23.14249800	9.83286307	29.22900000		57.70955600	59.84368050	69.41052280		65.21684650	54.97637340	63.53975520	63.81688380	59.77363900	43.29820330
29.40000	40.55040660	47.51997100	56.33789210		-19.88119500	-18.66772200	4.78392531		47.24880910	62.57283400	65.24056850		64.50528630	54.46415350	59.84003730	59.32946470	53.74468050	42.54384230
29.50008	41.64473440	46.87797930	55.76659340		-13.94895900	-19.54501200	-0.67462240		48.10595020	61.26076760	67.06393360		60.00997930	51.98556430	60.83357680	57.20719090	56.21653940	44.59635680
29.60016	46.13465560	49.02484650	56.62414110		-11.03479300	-17.14022000	-2.24010790		53.22907050	62.90059750	71.22376760		62.09233610	51.70706640	63.78893360	65.59069290	52.76037760	46.38727390
29.70000	43.85450620	52.12523240	60.40296270		-5.82878010	-12.24122800	3.19778008		56.70095020	65.06975520	73.47418670		66.00063490	55.00095850	66.86351450	58.25105390	52.49909960	46.86365560
29.80008	50.35735680	53.41930290	62.60799590		2.96634025	-4.09059340	8.03615353		52.24375520	63.70005390	70.04668460		66.29607050	58.36309960	66.28929880	65.27147720	56.90522820	46.60593360
29.90016	46.42712030	54.56480500	69.75126970		8.50105809	0.81746473	21.97536510		49.70943980	64.04223650	74.19312860		63.55193780	58.18501660	68.09361410	62.64447300	53.39765980	46.20427390
30.00000	52.75752700	55.86302490	64.25994190		15.98311200	10.64217010	19.48052700		56.83366800	60.75227390	66.95758510		64.18571370	52.83791700	63.92936100	60.91926560	60.22042740	46.19299590
30.10008	55.70363900	62.56748130	70.77349790		26.84353110	16.19301240	31.97521160		56.29630290	63.26043150	65.85527390		64.15026970	55.14010790	66.75152280	60.47922820	59.26663490	41.09994610
30.20016	56.10031540	67.48905390	73.99795850		38.86007050	28.06790870	39.78525730		54.36809130	55.48348960	66.50049380		60.05761000	53.17004980	62.15969710	57.31107880	59.64714520	45.21861830
30.30000	58.10286310	69.12835680	78.02039830		59.53416180	38.36041910	55.17976350		53.81074690	55.78975930	62.06950210		59.63710370	52.60350620	58.22636100	58.56883400	59.84071370	49.02599590
30.40008	65.32431950	75.11918260	74.27009130		74.39698340	49.28758920	69.05124480		51.31030290	54.97278420	64.35305810		61.57217430	53.09602900	55.61337760	52.73715350	56.30717840	43.31740250
30.50016	64.50451450	81.19751040	81.49452700		86.34438590	66.47349790	81.67131540		46.04478420	59.02642740	62.58201660		59.48458510	50.45624900	62.29607050	51.52568050	58.56485890	41.20958090
30.60000	68.94306640	80.42651040	80.38380080		113.03663100	85.61747720	96.57698340		45.73183400	57.09228220	62.94123240		56.78107470	50.24239420	55.73837760	57.56708300	54.50553940	44.36916180
30.70008	71.67343980	79.74126140	84.57829880		135.38476300	95.41939830	116.67540700		47.96895020	55.30660580	56.90730290		54.70122820	48.94370540	54.82970120	47.15453110	55.19894610	40.61190870
30.80016	73.33126970	83.00709130	82.13745640		150.18968000	110.20644800	124.60803700		46.27077590	56.84321990	57.35012450		54.05183400	46.17276760	57.40351870	49.65334850	51.25522820	39.07370950
30.90000	73.60422410	84.91746470	81.85029460		170.88666400	122.23541900	135.76610400		46.30165980	49.97675930	57.96450620		54.25525730	43.66307470	54.34534850	52.06064320	48.57769710	40.20404980
31.00008	72.52951870	82.57102490	86.46366390		192.61068900	130.76032800	137.67196700		50.55717010	47.25797930	56.33519920		46.04888800	48.37154770	54.15794610	49.37109130	47.67211620	40.43069290
31.10016	69.38293360	83.80012860	79.86321160		191.24132000	135.85646100	146.02523200		43.24344400	41.53415770	56.61533610		46.88283820	45.32633610	51.95700830	47.20295850	48.17182990	39.12921580
31.20000	71.36020750	78.26176760	78.07904980		208.77295000	150.25573400	155.00755600		36.93111620	44.67436100	54.54370120		44.74927800	45.16537340	50.58872610	43.82513690	50.25802900	36.37040660
31.30008	68.13050620	77.03820750	75.02905810		216.54646100	147.55529000	150.88737300		38.67076760	42.78189630	52.06070950		45.06709130	39.72917430	50.21093360	46.09161000	44.29229460	33.93255600
31.40016	68.57637760	72.29236100	78.00763070		219.66706200	147.59256800	164.86201200		38.70270120	40.61024900	49.84286720		43.53802900	43.27829050	41.54161000	43.00747720	46.26958510	37.51942320
31.50000	65.69627800	74.72827390	73.05799590		225.50240200	156.03941100	159.33890900		38.26144810	39.42426140	46.09408710		38.29265980	43.59565150	46.31270950	41.37272610	45.03605810	34.54688800
31.60008	66.03041910	71.33858090	69.05664730		222.49666800	151.54566800	161.89579700		35.81375520	39.50714520	50.34675930		42.87953940	40.50147300	46.21258090	35.91324900	44.35819090	35.39288800
31.70016	64.87593780	69.04057260	71.75313280		221.31965600	152.53507900	157.64643600		35.00860580	32.71894610	46.56556430		38.07164320	35.06627390	43.47271780	37.29909130	41.83782160	32.97841080
31.80000	55.79454360	65.75426560	63.06266390		221.28481300	144.06279700	160.91184600		30.65286310	37.69806220	42.21252700		34.71665560	35.91557680	39.97190870	33.00080910	45.10187140	35.59750210
31.90008	62.06946060	63.22967630	62.98165150		219.62458900	142.70433600	154.84117400		31.97406220	34.09487140	39.59248550		29.08307470	32.43189210	40.33048130	30.92835270	41.98277590	34.03234440
32.00016	59.97248130	66.37500830	59.64348130		214.39381700	142.97829500	152.12958900		33.78186310	32.40840660	37.66813280		31.60429050	35.23065980	36.19443150	33.35517010	39.52951040	28.89319920
32.10000	62.35953940	51.82441490	57.90040250		211.56271800	147.14918300	149.54880500		28.71167220	28.94798760	37.99376760		26.84022820	32.44362240	36.01392120	30.98929880	38.32645640	32.58364730
32.20008	54.40594190	58.12515770	51.81319500		199.22448500	136.67446100	142.58185500		28.26695020	30.01878840	35.71730710		26.00391700	32.34634020	30.88050210	31.66974690	36.08924480	33.84105810
32.30016	49.72985060	49.36597510	50.14048960		199.34323700	140.56428600	145.12521200		24.74018260	25.13285060	38.81968460		22.01404980	30.67942740	29.77773440	29.00924900	35.08366390	27.38803730
32.40000	52.65629050	49.99063070	44.46086310		190.30490900	133.29558500	136.25066800		29.53931540	25.87608710	33.40471780		20.50073860	25.76821160	32.41743980	25.66255190	35.60806220	27.01561000
32.50008	50.97065980	48.13603730	45.52241490		184.93929500	129.19110400	135.28739000		24.04619500	26.10560170	33.53878840		18.21999590	26.45374270	27.73293780	24.59821160	37.25581740	25.27050620
32.60016	45.19261410	43.89528630	42.87616600		173.78930300	129.42988400	133.86914900		23.94740660	19.22721990	32.83740250		17.75357680	26.08323240	27.49521990	23.81793360	34.80942320	26.40680910
32.70000	44.58558920	42.97941910	39.11442320		174.99785100	129.86158100	129.97511600		22.40185480	25.19375520	27.42130710		16.74615770	21.38543570	28.11693780	29.47608710	28.74179250	22.01758920
32.80008	41.90107050	38.39970950	35.01889630		172.20459300	125.96254400	124.66435300		15.60665980	17.18926970	27.87487550		13.89483820	25.38551870	22.02943980	24.21904980	26.55380500	21.75380500
32.90016	37.55517840	36.92600000	30.74609540		161.39940200	121.39912000	126.88866800		18.32720750	16.50697510	23.38578010		10.54890460	27.01809130	24.82323240	19.13751870	30.52348550	21.51342320
33.00000	39.21002490	33.58718670	28.84479250		150.50205400	120.66314500	120.70628600		18.42807470	18.40231950	20.02060170		8.19155187	19.69724480	20.86940660	15.56487140	21.60792530	20.30753940
33.10008	38.57756020	33.06798760	26.24798340		149.60149000	113.74559300	113.78069700		18.86050210	14.80358920	22.33961000		10.59482570	21.48104980	15.93494610	13.90404150	25.97760580	17.18917840
33.20016	33.13425310	25.96732780	24.22281740		142.23536500	109.34283400	110.44005000		13.47043570	17.10981330	18.72831120		4.48746473	16.24630290	19.84490460	16.11154770	22.06092950	18.44497930
33.30000	31.61015350	25.15836930	20.66638590		139.45019900	112.53454800	112.02163500		14.29304980	15.00875100	15.52632370		4.95078423	19.87218670	19.37910790	12.12190460	22.79787970	14.86093780
33.40008	27.47725310	19.37203730	15.66252280		132.84580100	103.66729500	110.19265100		14.11127800	8.09746888	17.64695440		3.37292946	19.14585890	16.03265980	14.18887140	26.06904560	17.90028220
33.50016	26.45995020	23.95983400	17.00311200		123.24561800	106.84334000	103.19643200		12.91734020	9.25971784	13.84366390		-2.02389210	10.32605810	13.42498340	11.57784650	22.04940660	16.93179670
33.60000	26.19550210	15.68714110	13.61370950		119.79046500	101.57978800	102.43382600		11.92058090	2.24729876	13.06406640		-2.83528630	11.73739830	14.05848550	9.75374689	16.61145230	14.35853530
33.70008	18.02750620	13.66673030	12.25202490		113.77456800	104.35419500	102.65198300		10.48716180	13.15119500	7.08517427		-5.10435680	12.29143570	11.76689210	6.20692946	20.28786720	14.40739000
33.80016	19.67108300	13.64176760	9.10903734		109.71146900	97.03318260	98.78766390		8.27876763	5.71085477	7.10489212		-8.80938170	9.02411203	8.56231120	4.88689627	16.67601660	11.26482570
33.90000	14.48171370	12.83587140	4.11093361		106.88901700	93.63312030	91.84864730		4.36082158	2.43209544	5.87440664		-8.38790040	8.89922407	4.05747303	0.47484232	15.34939830	8.75201245
34.00008	16.29796270	7.99920332	0.47830290		98.95372610	91.06329880	95.64725730		5.51824896	-1.45508300	4.80406639		-9.60732370	6.95797095	6.53937344	0.41247718	15.71673030	8.84139834
34.10016	10.37350620	6.32254357	-0.47816600		99.21990040	94.08679670	89.30739420		4.11379253	1.72678423	1.09947718		-8.31023240	5.54097925	0.17954772	6.70084647	11.43017430	10.34162660
34.20000	12.27194190	3.04019087	0.33936100		93.51284230	92.55187970	86.72180910		-1.16847720	-3.34616600	-0.61873440		-15.06057300	5.31140249	2.03162656	3.64011618	8.68385062	10.00061000
34.30008	10.75995850	3.88301660	-8.86009540		92.26156020	84.76447720	85.41343570		-0.98486310	-2.84398340	-2.86039420		-15.56050200	2.81174274	-7.42231950	-0.15377590	11.72255600	4.84592116
34.40016	4.99846888	3.53498340	-5.39917430		84.22838170	86.00020330	84.41503320		-2.71931950	-3.96788800	-4.83109960		-17.88677600	0.52986722	1.38634440	-6.20504560	10.52983820	5.06994191
34.50000	4.59556846	-2.64039420	-6.38037340		77.06631120	90.05445640	84.61365980		-3.57894610	-5.24190870	-5.85496270		-21.06158900	0.97146058	-1.54336510	-0.17263490	7.02223237	3.27248133
34.60008	3.95029876	-3.26812450	-11.96168000		77.48238590	80.92418260	82.43603320		-3.24400830	-9.70499590	-4.13289630		-22.92563900	-1.56051450	-4.62720750	-4.17409960	6.27786722	2.84622407
34.70016	2.72452697	-7.40825730	-12.58282600		77.42440660	80.91016180	81.23807470		-2.99900000	-6.12292950	-9.30787970		-23.24441900	-1.37662240	-3.56443150	-4.95579670	3.46041079	1.56586307
34.80000	-2.86284650	-8.84818670	-17.55428200		73.67439000	87.39821160	73.36851040		-4.49958510	-11.27144000	-7.95328220		-27.54131100	-5.09631120	-4.70808300	-7.69643980	3.58642324	2.95523651
34.90008	-3.13331950	-7.50065560	-17.51226600		67.19732780	80.84884650	71.11456850		-12.42422800	-9.16382990	-8.67970540		-25.30451000	0.75732365	-10.70791700	-11.37213300	6.36441909	2.43303734
35.00016	-8.92176760	-9.18470540	-18.15775900		66.36300000	76.46194190	71.44748130		-9.78613280	-13.37019100	-13.19684200		-24.25142700	-4.76726140	-7.14278010	-12.81709500	3.95438174	-0.61197100
35.10000	-5.93591700	-13.38012000	-24.04594600		65.87244810	74.11412030	68.50273860		-8.43646060	-11.56805000	-10.91006200		-27.43040200	-3.38511200	-11.36860200	-11.63501200	2.38178838	-1.47680910
35.20008	-7.86485890	-16.71637800	-27.94806200		60.62871370	78.71816600	67.61212860		-12.57968500	-15.23806200	-14.84744000		-29.24424900	-3.68219920	-14.21520300	-13.24289200	1.14219502	-0.87834850
35.30016	-10.59719100	-14.72967200	-23.05558900		60.61287970	69.55221990	61.56056430		-14.00983400	-17.02713300	-16.05697900		-33.05235300	-11.60223200	-13.70554800	-13.50051000	-2.10487140	-1.89501660
35.40000	-11.42370100	-18.64397100	-25.88327400		58.33275520	71.51110370	62.12526970		-13.06376800	-15.44153900	-19.08874700		-31.75762200	-8.22507470	-15.23607100	-15.74217800	-1.23442320	-0.90609960
35.50008	-17.59439400	-19.28033600	-31.05789200		53.56615770	72.65402070	62.56712450		-15.06985500	-18.34671000	-19.76244400		-31.23669700	-10.65129900	-18.80537800	-17.56891300	-1.91248960	-7.68268050
35.60016	-14.83666000	-20.29202100	-30.83432800		54.59761410	63.59915350	61.48962660		-17.62869300	-19.39562200	-22.22100000		-36.24666400	-10.17262700	-15.52873900	-19.86937300	-6.67141490	-5.68009130
35.70000	-15.78545600	-22.61300800	-30.92769300		47.70545640	67.63660580	57.64939830		-13.91939000	-20.30155600	-24.73214900		-34.82034400	-14.23075100	-16.64777600	-21.82407900	-7.30308710	-7.09205390
35.80008	-16.02214500	-25.23997500	-34.46873400		44.75674690	64.47124070	52.27310370		-16.00572600	-22.61397500	-22.86171400		-36.01966800	-13.84959300	-16.59796700	-20.56566400	-10.94334000	-8.44358920
35.90016	-20.55742700	-22.70171400	-37.10724100		43.34526140	61.72971780	49.60439420		-15.49232000	-24.14889200	-23.95179300		-43.94697900	-17.62730700	-21.39077600	-25.80553100	-11.76171000	-6.70601660
36.00000	-22.33745600	-26.17161000	-36.69774300		43.60377180	64.67156850	50.39757260		-22.08465100	-21.97812900	-23.84423200		-41.99300000	-16.96643200	-20.73843600	-23.92374300	-8.53768050	-13.97384200
36.10008	-24.22871400	-25.71180500	-35.80456400		41.13477180	58.10258510	52.07330290		-19.40051900	-23.35178400	-26.96946500		-44.88693400	-18.34912400	-23.47512000	-25.62872600	-10.85228200	-11.55744800
36.20016	-24.34928600	-27.32761800	-39.13062700		35.29959340	58.13742740	53.00828220		-25.55399200	-23.46931500	-24.70026100		-43.95216200	-18.83469300	-22.13327800	-22.33161000	-8.64733610	-15.82692500
36.30000	-23.69232000	-33.55311200	-40.02128600		32.43823240	60.50808300	42.93810790		-21.90545600	-27.25841500	-27.50846900		-45.97157700	-20.19426600	-26.03724900	-28.34171000	-12.25740200	-12.10588800
36.40008	-25.66778800	-29.66880100	-43.19595400		31.10330290	57.85263900	38.93463490		-21.16707100	-26.91382600	-30.89071800		-49.72288400	-20.78158900	-27.54650200	-29.69454400	-13.19633200	-12.00738600
36.50016	-26.71417000	-32.70927800	-45.01911200		31.46675520	54.38977180	43.30346470		-23.95256800	-28.69020300	-30.38740200		-47.40267200	-19.87276300	-27.72136900	-28.42634900	-13.52838600	-13.58543600
36.60000	-27.68779700	-36.86605400	-44.33168900		30.96294610	50.49842740	38.17317840		-26.40592900	-31.02602100	-29.18253500		-49.41883400	-21.48166000	-30.91292900	-33.31589600	-15.13578000	-13.20825300
36.70008	-30.50308700	-32.76757700	-45.19392100		31.36296680	52.50808710	41.43598340		-21.48985900	-30.45411600	-31.74539000		-47.82627000	-23.84483400	-27.67650200	-28.40913700	-16.28880500	-15.12195400
36.80016	-29.10802100	-38.61536500	-45.71471000		29.34960170	51.04343570	35.92352280		-25.31445600	-31.17231100	-32.89147700		-52.14269700	-26.09278400	-32.85384600	-29.36379700	-16.31736500	-14.88722000
36.90000	-29.64352300	-36.43863500	-46.99437800		26.58448960	51.25817010	33.06764320		-25.22795900	-29.43979300	-35.42305800		-53.22019900	-23.19831500	-28.93762700	-31.83924500	-20.30210000	-16.56949000
37.00008	-30.69387600	-36.22174300	-46.96735700		23.92764320	45.79882160	33.12924070		-25.85655200	-29.09919500	-37.27472200		-55.53461800	-27.04566000	-29.42936500	-34.96139000	-19.89155200	-17.48945200
37.10016	-31.92537300	-40.30738600	-46.71629500		22.30736100	44.15647300	31.43119500		-27.98405000	-34.41510400	-36.49864700		-55.21955600	-25.85588000	-31.36344400	-32.84850600	-22.44229900	-18.24098800
37.20000	-33.54701700	-39.16948100	-50.93075900		20.23363900	48.82268460	27.28016600		-27.16841500	-33.75217400	-36.73256000		-55.75124900	-27.78017400	-34.75715800	-33.20149800	-24.23515800	-19.77762700
37.30008	-33.67278000	-42.31363500	-51.30486300		19.61763490	40.88814520	32.78409960		-28.82431500	-33.44257700	-35.63780100		-57.08879700	-28.37719500	-37.39934000	-31.89843600	-22.56350600	-19.17721600
37.40016	-33.68793800	-42.31058900	-47.56513300		18.99182990	35.81970540	24.53558920		-30.03353500	-35.42910000	-39.66603300		-57.73889600	-31.46736500	-36.28608700	-36.46909500	-21.68366800	-16.58317000
37.50000	-35.76163500	-41.91798800	-49.20600000		16.62860580	42.34449380	22.80739830		-30.31416600	-31.45848100	-38.49830300		-59.10274700	-27.71645200	-36.14036100	-34.15271800	-22.62604600	-20.14151900
37.60008	-36.04293800	-44.67527000	-51.90724900		15.84102070	39.33459750	22.72541910		-32.24558100	-34.97644000	-37.69520700		-60.21133200	-27.46188800	-37.10468500	-40.30733600	-22.65521200	-21.35802100
37.70016	-34.48196700	-44.76836100	-53.15756800		9.00129876	35.19386720	18.06695440		-30.37311200	-34.92787100	-40.28058500		-59.84850200	-28.53424100	-34.81623200	-39.29611600	-24.70201200	-21.63750600
37.80000	-36.85762200	-45.80265600	-53.91470500		11.20327390	33.75377590	13.69901660		-29.13284200	-35.65880500	-42.89062200		-63.39380900	-29.13851900	-39.07743600	-40.15547300	-26.46241900	-25.31764300
37.90008	-39.97048100	-45.54871000	-50.22863900		8.19689627	33.98324480	16.61150620		-30.78323700	-38.52095000	-41.42157700		-63.16895000	-30.35758900	-38.13976300	-39.71599200	-28.90352300	-22.06366400
38.00016	-38.73256000	-45.07802100	-51.35164300		6.64488382	29.04747720	12.49084650		-36.00528200	-34.90736900	-41.95926600		-63.84534000	-31.14823200	-40.15929000	-40.19149400	-28.82584600	-27.35877200
38.10000	-36.54221200	-46.32811200	-54.16308300		5.19206639	24.84170120	8.28481743		-33.35776300	-36.45207900	-43.13534900		-63.09508700	-29.90123200	-37.60841500	-37.65851000	-28.30260600	-24.29119900
38.20008	-36.84263500	-50.06038200	-51.96363500		5.01996680	23.93009540	8.23858091		-33.83805400	-36.72346500	-42.28593800		-65.46786700	-31.89250600	-38.33521200	-39.91243600	-29.39051000	-21.25581300
38.30016	-38.85796700	-47.91490500	-55.79812400		0.49400415	27.56833200	8.68670954		-32.22690500	-37.75456000	-43.44419100		-65.64692900	-33.93771400	-42.69280500	-42.13480900	-27.81207900	-26.19662200
38.40000	-37.71347700	-48.64946500	-55.53346500		3.10940664	19.35673860	4.70146058		-35.75709500	-38.55401700	-44.00569300		-68.11506600	-32.12262700	-39.19014500	-42.15794600	-29.06258100	-25.50334400
38.50008	-43.85819100	-50.03627400	-54.09131500		-1.09340660	19.35410790	2.24747303		-35.52463500	-41.06548100	-42.71400000		-68.00272200	-33.91953100	-41.74605800	-40.07711200	-27.92519900	-23.75362700
38.60016	-38.95420300	-47.14774700	-55.24850200		-1.36946470	17.92429880	-3.02126140		-33.85649800	-38.94805400	-46.28210000		-69.31897500	-35.31646500	-42.69249000	-46.07966400	-29.55497900	-25.42916600
38.70000	-40.75210400	-49.53508300	-55.52387100		-3.91231540	19.17192530	-2.99084650		-36.32371000	-37.50076800	-43.46223700		-68.26140700	-35.87614100	-40.34584600	-43.52462200	-32.00222400	-26.58997500
38.80008	-42.66399200	-50.02300000	-57.43215800		-3.60884650	16.78753530	-6.34870540		-36.83785100	-37.70609500	-45.45745200		-67.66112400	-31.36395400	-41.07110400	-43.29771000	-28.90675500	-22.33013300
38.90016	-38.90821200	-50.85223200	-56.03180500		-6.79132780	15.01110790	-4.36732370		-37.04025300	-38.51198800	-46.96176300		-66.64412400	-37.91471800	-39.95769700	-46.46442700	-30.95195900	-26.80513700
39.00000	-44.37313300	-49.52288800	-57.70403300		-8.33855600	10.52455190	-10.11992900		-35.12980900	-39.73369700	-44.85724900		-69.36690900	-35.62260600	-49.35075900	-39.32159800	-31.96071000	-28.38684200
39.10008	-41.82939400	-52.56632800	-56.65251500		-7.17073860	12.40031950	-13.59024500		-33.09432400	-40.63634900	-45.11119500		-69.92544000	-35.23977600	-42.86785100	-43.99776800	-31.96605000	-26.86129000
39.20016	-40.23600400	-50.37242700	-55.70672600		-16.31182600	10.86061410	-14.49485100		-36.53357700	-38.42630700	-44.99051900		-66.81941100	-35.33265100	-44.13564300	-43.73388800	-30.85811200	-26.14452700
39.30000	-41.53306200	-49.40864300	-52.80008300		-13.69759300	2.11584647	-15.39180900		-34.56471800	-36.57249800	-43.14019100		-67.76878800	-36.30570100	-40.92565600	-41.42039800	-33.73388800	-27.59685500
39.40008	-44.04041100	-51.07106200	-55.26508300		-18.41281300	0.98072614	-22.14154400		-37.46071800	-37.79716200	-46.31974700		-71.09039000	-34.72743600	-45.07231500	-43.14441500	-31.45107500	-27.69244400
39.50016	-42.30755200	-51.27723700	-56.24654800		-18.06257300	0.64235685	-21.86878800		-37.77979300	-41.27660200	-46.33910000		-69.62372200	-38.03722400	-44.99823200	-44.86164700	-31.90422800	-27.95240700
39.60000	-42.13546100	-50.06634400	-53.85502100		-19.89971000	2.34013278	-29.87122800		-36.56866000	-37.30330700	-46.60451500		-70.03658500	-38.50522800	-41.01301200	-42.03319900	-34.93780900	-26.33491300
39.70008	-44.09934000	-50.93687100	-52.47877600		-21.35370100	-0.29700830	-27.88141500		-37.06432400	-37.75577600	-46.77077600		-71.33932000	-37.73405000	-45.61666800	-39.67324900	-34.14854400	-26.02046100
39.80016	-43.78773400	-52.06805400	-53.34737800		-23.70114900	-5.27505390	-31.88447300		-35.76267600	-37.20442300	-44.42061400		-70.52251000	-35.79904100	-45.59987100	-46.06214100	-35.42263500	-27.68411600
39.90000	-39.90488800	-52.26241500	-53.76157300		-23.05649800	-4.02235270	-33.95147300		-33.89221200	-39.26099200	-44.14924100		-71.33466000	-35.65103700	-42.51129000	-42.84788000	-33.82110000	-26.69291300
40.00008	-44.85600800	-49.08054800	-55.34835300		-27.57347700	-8.90719500	-36.20050600		-35.70398300	-36.54337300	-45.29614900		-69.07346900	-35.75804600	-42.01015800	-46.02283800	-34.45816600	-27.11367200
40.10016	-43.13510400	-51.77303700	-52.17855600		-31.68540200	-12.73927800	-35.89534900		-37.74889600	-39.80026100	-45.93359800		-68.95525300	-38.33865100	-43.92589600	-42.48289200	-37.77976300	-26.77110400
40.20000	-44.28698800	-50.74751000	-52.69638600		-30.48183400	-12.41246100	-43.31951500		-35.04705000	-36.15894200	-44.56771400		-71.03830300	-33.60834000	-42.08681300	-42.98181700	-35.41229000	-28.04534000
40.30008	-41.68311200	-50.55741500	-50.31398800		-31.56823200	-15.63760200	-46.82296300		-34.63089200	-36.29218700	-44.22423700		-70.65818300	-36.58625700	-40.44134000	-41.54174300	-33.84560200	-27.33821600
40.40016	-43.84388800	-49.94844000	-50.07277200		-30.38300000	-14.92759800	-44.28390900		-36.91214500	-37.59575100	-44.19769700		-69.28729900	-36.96066000	-44.75355200	-46.13415800	-33.94980900	-26.58675500
40.50000	-41.60010800	-51.20248100	-51.52696300		-35.46545600	-15.11907500	-48.56286700		-35.43749400	-39.16095000	-46.19210400		-67.52476300	-34.99112900	-39.32456400	-43.74034900	-33.84826600	-26.28204100
40.60008	-43.70466400	-50.95551000	-55.04026600		-36.81546100	-20.47026600	-52.35410800		-34.59779700	-35.42487600	-42.28797100		-72.52614100	-37.19129900	-38.28212900	-41.27048500	-33.48987600	-27.07643600
40.70016	-39.99968000	-49.41318300	-49.54907500		-36.74404100	-25.48453500	-51.59704100		-37.33520700	-35.74029900	-42.26586300		-69.76697500	-35.40623700	-44.54071800	-39.27635300	-32.63646100	-25.55680100
40.80000	-39.91025700	-49.22893800	-53.42641100		-34.62461800	-21.60946900	-52.62483400		-35.49585100	-35.66255600	-39.62129900		-68.34438200	-35.16443600	-40.38597100	-42.65258500	-30.54348500	-26.86474300
40.90008	-41.96524500	-48.76432400	-52.19622800		-39.34045200	-22.90653900	-54.80066800		-34.31086300	-38.19292500	-41.79734900		-66.79212400	-38.91383400	-37.56892900	-41.29905400	-34.44170100	-23.43558500
41.00016	-40.60655600	-46.90353900	-50.31111600		-43.67061800	-31.62932400	-60.07490900		-33.97267600	-38.04952700	-42.77790500		-69.45821200	-37.48266400	-39.77838600	-42.91006600	-32.44246500	-24.78398300
41.10000	-42.90105800	-48.51820700	-52.84812900		-45.54313700	-36.21754800	-63.93467200		-43.79892500	-45.30953900	-53.04155200		-71.84449000	-47.33106600	-58.83647300	-53.29380900	-36.84782600	-26.41027800
41.20008	-40.83960600	-48.76649000	-48.45505800		-41.60668900	-36.37630300	-65.29710800		-43.43537300	-42.38219900	-48.45121200		-72.79844800	-44.29791700	-53.75469700	-49.07480500	-35.01490900	-26.97510000
41.30016	-40.45325700	-47.86700400	-46.24702900		-41.72222400	-42.35265600	-66.01431500		-44.22369700	-38.46802100	-48.93401200		-71.45960200	-42.17684600	-55.54029500	-48.61685900	-34.19355600	-28.51625700
41.40000	-38.72153500	-45.92241500	-48.81834400		-47.41678400	-39.09197100	-72.21433200		-39.08543600	-35.52484600	-45.02874300		-65.71509100	-37.86904600	-48.01668900	-41.84087600	-33.11750200	-23.06928600
41.50008	-39.63679700	-46.64983800	-46.50943200		-43.68461800	-42.81001200	-68.25071800		-40.68144800	-33.33528600	-42.91453900		-64.85898800	-34.74995000	-42.56367200	-36.03243600	-33.26741100	-25.82814500
41.60016	-38.97233600	-45.87466400	-48.30583000		-48.41236900	-46.91080100	-69.32746500		-32.71880100	-30.51341500	-41.81550200		-57.95514100	-31.34293400	-41.41729500	-32.15690500	-30.94538200	-26.61143200
41.70000	-36.36724500	-46.44298300	-43.57751900		-46.82494200	-48.99900400	-72.09900400		-31.97231100	-31.34417400	-36.00200400		-53.39578400	-25.64564700	-35.04483000	-28.82931100	-31.16741500	-27.52194200
41.80008	-40.95426600	-43.44005000	-44.18975100		-49.92592900	-49.44118700	-73.22074700		-28.15080900	-32.18349400	-35.36385100		-46.48967200	-23.74709100	-29.93545200	-22.60066800	-29.08905000	-26.14964300
41.90016	-36.50438600	-44.53697900	-43.61876800		-52.25210400	-53.60330300	-75.06793400		-28.72434900	-28.69450600	-33.90457700		-38.72495900	-19.29718300	-24.95128600	-20.38537300	-29.80684600	-21.01320300
42.00000	-37.71220300	-44.48879300	-41.80610400		-50.27748100	-57.75982200	-76.74781700		-25.71715800	-27.69613300	-31.32484200		-33.58159300	-14.71753500	-17.03618700	-14.11022400	-29.17200400	-26.85815800
42.10008	-35.15474300	-42.78755600	-41.75505400		-50.93800000	-55.98504100	-78.12619900		-27.25634900	-28.43171000	-30.65568500		-21.83244800	-8.12943150	-15.48027800	-7.35914940	-29.48412000	-24.31872200
42.20016	-35.64150600	-43.48393800	-38.15554400		-50.80157300	-59.13232000	-79.07788400		-24.15475900	-22.60727400	-30.67251900		-12.69794200	1.62277178	-6.21578420	-1.53706220	-26.69101200	-26.38736100
42.30000	-38.47055600	-44.29504100	-38.67714500		-54.79111200	-60.91454400	-82.02709500		-25.30413700	-21.80573000	-25.03341900		-1.10488380	5.39107054	-1.05863900	1.68237344	-31.69567200	-22.20233600
42.40008	-38.26361000	-40.49208300	-38.49012400		-55.20383800	-61.85001700	-81.52071400		-25.92122400	-19.35246100	-24.84278800		13.58615350	5.33287552	6.27755187	7.49725726	-29.59836500	-21.94835700
42.50016	-35.11072200	-41.60300400	-38.10300000		-57.84649800	-63.45850200	-82.26505400		-21.63124100	-17.60353900	-23.18202900		21.31653110	13.50476760	8.55709544	5.57912448	-28.36729000	-23.03736100
42.60000	-38.41065600	-39.16998800	-35.39647300		-58.49671400	-67.25915800	-82.22427400		-22.04360200	-14.71930700	-25.34236900		31.42960170	18.49759750	12.47257680	13.38830290	-25.37680100	-23.24668500
42.70008	-33.70540700	-38.58921600	-36.80110400		-58.51710000	-65.53037300	-82.41061800		-19.74624100	-15.21432000	-24.82360200		43.14836510	17.04392950	19.74719500	13.83224070	-28.27624900	-19.32135700
42.80016	-32.94127400	-40.15584600	-33.92352700		-60.71487600	-65.05416600	-82.13899600		-23.24119500	-10.54246100	-19.43921600		45.34981330	21.49982990	19.46821160	13.86975930	-26.03077200	-21.20452300
42.90000	-33.83784200	-38.10166000	-34.66523700		-62.88472200	-66.84815800	-86.45470500		-20.24689600	-12.12705000	-21.65780900		55.42996270	21.52294190	20.60874690	18.10337760	-25.80168900	-23.85119900
43.00008	-32.32623200	-34.90663500	-34.54493400		-55.34060200	-68.89269700	-85.57152300		-18.50711600	-12.18869700	-17.34451500		56.89036100	24.05369290	18.43573440	13.68741080	-25.95769700	-19.26452300
43.10016	-31.42011200	-36.83632800	-31.37753100		-59.05380900	-69.36022400	-84.61389200		-17.69205000	-13.46164700	-14.01196300		64.71558090	24.92304560	22.74158510	19.26536100	-23.95833200	-21.65420300
43.20000	-29.91451000	-35.54386700	-32.66157300		-57.38628600	-69.83940700	-87.17775900		-14.02329900	-14.04963100	-15.64543200		64.72819090	26.78543570	26.86679250	17.48844810	-24.41896300	-20.26669700
43.30008	-31.10851500	-34.53222000	-29.01353900		-57.91372600	-68.04993800	-87.19928200		-14.74990900	-11.77100000	-17.37348100		66.53078010	22.39902900	23.11344810	18.84311620	-20.95149800	-19.35813700
43.40016	-31.68021200	-34.15835700	-27.58824500		-54.80174700	-72.45475100	-89.26939400		-19.66571000	-12.17160200	-15.47598800		61.80436510	23.15631950	29.87672200	25.51528630	-24.24601200	-18.24418300
43.50000	-30.28447700	-33.26036100	-27.13725700		-54.42674300	-70.43092900	-83.75481700		-14.21268500	-9.08790040	-16.29324500		59.38081330	22.06604150	20.77884230	24.94930710	-20.56885500	-18.01961400
43.60008	-29.10962700	-31.49227800	-28.29188000		-56.95293400	-71.76460600	-85.08700800		-16.48217000	-10.59855600	-17.24617400		65.08946890	19.37873860	24.77017840	22.59882990	-19.66816200	-18.49156800
43.70016	-28.19732400	-29.82071800	-27.71260200		-54.08373900	-73.30249000	-86.24504600		-12.04506600	-8.87520750	-10.68703700		58.92395850	23.46488380	25.92210790	23.95822410	-24.30624100	-15.31759300
43.80000	-25.67552700	-28.44464300	-20.65753900		-51.55781300	-72.06051500	-83.15574300		-13.09455600	-10.92657700	-10.30557300		64.03780500	18.84147300	23.01943980	21.96380080	-19.79152300	-14.81989600
43.90008	-26.05652300	-28.93439000	-22.54033600		-53.08413700	-72.22151500	-82.57666400		-14.56071400	-11.63693400	-11.95603700		61.81517010	22.37957260	25.77354360	17.52670120	-18.37876300	-16.07557300
44.00016	-28.79647700	-27.87100800	-22.28102500		-54.06515400	-70.66272600	-85.74744400		-14.44086300	-8.81031120	-9.66839420		55.92085060	17.05034020	24.57237340	20.66649790	-18.42996300	-17.13207100
44.10000	-25.87985100	-29.24129500	-18.29649400		-51.58945200	-71.68517800	-84.12989200		-14.00087100	-9.14424480	-11.41869700		56.87250620	15.48817010	24.06071370	21.64008710	-18.92607100	-14.22200000
44.20008	-25.72973000	-24.17932800	-17.22931100		-54.66653500	-74.83219900	-83.34195400		-12.98242700	-10.27066000	-8.96100830		56.16176760	18.61996680	23.58796680	21.86075520	-19.96671000	-15.86427000
44.30016	-22.61928600	-23.55557300	-18.29018700		-51.19853900	-72.04317400	-84.21606200		-11.69801200	-9.68814940	-13.05828600		54.10408710	15.61712030	21.45094190	24.70478010	-17.33451900	-15.98405400
44.40000	-22.96807500	-20.75405000	-16.26616200		-49.56959800	-76.29161400	-83.16338200		-10.43838200	-10.74515800	-7.71035680		52.02014940	14.45302490	24.45549380	24.30324070	-17.71439000	-15.58581700
44.50008	-19.57345200	-24.51573900	-12.03431100		-47.19115400	-73.24273000	-81.64938600		-12.57863500	-7.57594610	-5.85735270		47.73990040	14.73026560	23.36709130	18.91347300	-16.29395400	-13.89171000
44.60016	-19.89798800	-19.40667600	-14.69310800		-48.56320300	-72.27708300	-82.85541500		-9.34429050	-7.85231540	-10.46898800		47.15448130	9.65651037	21.98572200	18.52439000	-14.44360200	-13.02355200
44.70000	-21.32968500	-21.26898800	-12.04529000		-47.66928600	-72.06671000	-81.75967600		-11.01861800	-9.41288380	-7.96394190		46.10333610	11.58690870	19.58178010	21.76941080	-12.94304600	-15.51750600
44.80008	-17.44352300	-19.45197500	-10.96013300		-51.05012900	-74.43039000	-81.58363900		-9.06053110	-8.75482990	-7.41273030		44.36274270	14.89219090	20.55150620	22.56386310	-11.94493800	-12.18056800
44.90016	-20.08933600	-19.12707900	-13.03271000		-45.57744800	-72.31673900	-80.04897900		-10.60774300	-9.89690040	-7.83556020		40.46426970	13.15883400	18.67586720	18.06522410	-11.66706200	-12.33020300
45.00000	-18.23592100	-15.75078000	-8.93490870		-44.97613300	-73.67680100	-78.71098800		-10.62981700	-7.14241080	-6.37656850		39.80562240	10.77799590	17.30263490	20.26330710	-12.72063900	-9.26217430
45.10008	-15.15102500	-15.19324900	-7.19194190		-45.39680100	-71.52148500	-75.64060200		-5.34100410	-6.14626560	-6.72815770		41.05385060	10.71853940	20.43376760	22.95524900	-9.86381330	-10.89684200
45.20016	-14.29595400	-15.41247300	-8.55302070		-45.15032800	-70.88290500	-77.76681300		-9.74681740	-6.11510370	-7.14400000		39.46073030	11.15795850	18.97959750	21.91033610	-11.25083000	-10.51689600
45.30000	-17.86848500	-13.98285100	-7.21575930		-46.99282600	-72.11249800	-75.17881700		-9.85225730	-4.59970120	-3.09729050		34.00923650	10.11201240	14.02017430	20.05005390	-9.25797510	-7.96580910
45.40008	-12.87314900	-12.35425300	-3.06197930		-39.96554800	-70.38800800	-73.80467200		-8.10527390	-6.66635270	-5.32568460		37.10141910	7.20566390	15.92568050	20.21546890	-7.07738170	-8.96850620
45.50016	-12.22319500	-10.30268900	-1.66326140		-46.95804100	-71.84023700	-75.57699200		-9.78408710	-4.64266800	-5.17840660		40.99838170	9.38538589	16.44088380	21.68914110	-9.55541080	-10.24151900
45.60000	-13.85439000	-9.90863490	-1.10901660		-44.39047300	-72.59203700	-73.18083000		-9.05249380	-2.70796680	-4.18249790		34.73646890	10.00019500	19.67667630	16.32877180	-7.83378010	-6.09824070
45.70008	-10.13979700	-8.75443570	-2.87837340		-41.53802900	-68.52624100	-71.14191300		-4.62599170	-3.91590040	-2.70500410		37.67079670	10.12654770	17.04207880	19.55200000	-5.89817430	-5.83457260
45.80016	-7.73372610	-7.91196680	-1.81818260		-44.18770500	-69.94367200	-72.39742300		-4.02151870	-2.97157680	-5.45392950		34.97655600	5.58876349	11.74650210	19.91502490	-5.31605390	-5.25419090
45.90000	-11.51402100	-9.16452280	-2.26100830		-43.80074300	-69.39425700	-70.76463500		-6.40531950	-7.40891700	-1.05511200		34.86690870	7.07373859	16.55224070	17.76539830	-5.77619920	-4.34612030
46.00008	-10.78644400	-9.22531540	-1.45019090		-43.26300800	-70.01080500	-68.34614100		-3.03291700	-1.47283400	-3.55139830		36.75057680	7.91631950	16.03524070	20.99295850	-9.22676760	-6.01054360
46.10016	-8.63514110	-4.01445230	0.66818257		-42.54234900	-70.80887100	-68.91621200		-6.02137760	-3.72564730	-1.22290870		36.33868460	7.00988797	20.26530710	19.77740250	-4.73577180	-2.91246890
46.20000	-7.73145640	-6.16500000	6.07486307		-40.85806600	-67.63218700	-66.52245200		-4.36165150	2.03595851	-0.71983820		34.27061830	6.41182573	11.48238170	16.14527390	-5.90182160	-3.58283820
46.30008	-5.42070950	-4.13673030	5.65414938		-40.82954800	-68.57119500	-63.92649800		-4.64329880	1.71746473	0.69408714		34.44176350	7.13018672	16.99207470	19.32987550	-4.69128220	-4.21071370
46.40016	-3.38036510	-2.81336930	2.99561411		-42.03484200	-68.23112400	-64.80328600		-5.44439830	-1.32043570	-2.30422820		33.27665150	7.76335270	18.57615350	20.17380500	-2.75717010	-0.91892530
46.50000	-4.79954770	-2.55019500	5.39230290		-41.60760600	-69.64536900	-62.13389600		-1.87586310	-0.02395440	2.10467220		35.92778010	9.30046888	13.40108710	24.65943150	-1.05297930	0.91177178
46.60008	-5.46751040	-2.59225310	10.27654360		-39.39700400	-68.29908700	-59.73282600		-4.93460170	0.31538589	-0.97130290		36.13267630	6.34687967	15.73571780	16.35103730	-0.33576760	-0.93821580
46.70016	-4.40271780	-1.00466390	6.90139419		-41.56899600	-66.67075100	-58.29909500		-5.47768460	-1.15529050	0.08106224		38.25868460	3.78604979	17.14937760	15.83603730	-0.42810370	0.79890041
46.80000	-1.90785060	-0.00402070	11.85780080		-40.59783400	-66.50325300	-60.76839000		-0.13453940	-0.89960170	2.66117012		36.40536930	5.47860996	15.93353530	18.84020750	1.31598340	-0.36074690
46.90008	-2.99705390	1.36096266	9.52075519		-42.42361400	-65.53605000	-61.63018700		-1.08970540	4.74161826	1.71207054		38.30995020	6.35423237	18.07364320	21.43586310	2.54707054	1.97927386
47.00016	0.72498340	6.44568465	11.92731540		-39.79495000	-64.88146900	-56.97120300		-1.77263070	1.89524896	5.31000830		36.14022820	8.31404564	17.64061410	19.28461830	3.43325726	1.21071784
47.10000	-1.68331950	3.66416183	13.13632370		-37.91003700	-65.56734000	-52.27880900		-2.28606640	0.83358506	4.21952282		39.48104560	9.52766805	15.77097510	20.47349380	2.87237759	1.36210373
47.20008	1.80440249	6.10508714	13.10414520		-37.51456000	-62.79358500	-52.05968000		2.98941494	4.69873859	3.84339004		40.13341080	8.11500000	15.44349790	20.45271780	3.11902905	5.37522407
47.30016	1.55825726	5.35800000	12.95329050		-38.14765600	-62.35427400	-53.43478400		-2.40202070	1.34830290	2.89905394		43.67014110	7.91574274	12.36078010	18.72285060	3.99304979	4.22136515
47.40000	-0.41502900	4.17007054	14.67856020		-40.85318300	-61.65553900	-52.36762200		1.00938589	3.53103734	4.11506639		41.74500000	6.90915768	16.30557680	18.62409540	5.02858921	4.57464730
47.50008	3.98614938	4.25729046	18.56237340		-35.38925300	-62.16646100	-49.39719900		1.29147718	3.52992531	6.74137344		44.73713690	6.40232365	19.40631540	22.89516180	4.48997925	4.25079253
47.60016	3.99990041	6.11620332	16.55855190		-35.54624500	-58.59546500	-44.13921200		7.49529461	4.57643154	6.26192946		45.45636100	6.93716598	15.71064320	22.09893360	4.32441494	3.62935270
47.70000	3.94726141	7.19151867	20.96325310		-35.43494600	-57.49038200	-45.71530700		1.00749793	4.64368050	7.43760166		44.12756020	8.48967635	19.13098340	23.21427390	8.28317427	3.91085062
47.80008	5.25638174	7.68880913	19.31580500		-36.87994600	-55.90251000	-44.39319100		2.03313693	4.55567220	5.93338174		46.10381330	8.87058921	17.91537340	20.50317430	8.50245643	6.39510788
47.90016	5.81979253	10.52131120	22.22308710		-38.07228200	-59.10405400	-42.56410000		7.84887552	4.29420747	9.39939004		44.26066800	9.17872199	15.89428220	20.18728630	8.37234440	5.57814938
48.00000	4.37583817	13.10764730	23.90189630		-37.77337300	-54.25014900	-42.17834900		5.01134025	6.72680083	8.43997510		46.76317430	9.63772199	16.35090460	19.34826560	7.69685892	9.52002075
48.10008	7.09480913	10.93239000	22.68598340		-36.91853100	-55.58910400	-38.18933600		2.97316598	6.63198340	10.97714940		46.54904150	11.00540250	13.80956850	21.20866390	7.57733610	8.51000000
48.20016	5.21594191	12.92704560	22.07649380		-34.11592100	-55.12413300	-35.69712000		4.14931535	5.86543568	7.44002075		49.43578420	11.52836510	14.92478010	17.55950210	7.63703734	8.30432780
48.30000	6.73558506	11.48955600	22.74192950		-37.34679300	-52.66341900	-34.29449000		6.67770124	6.93621162	11.62180500		48.42734850	7.46546888	19.18927800	17.09668880	10.07546890	7.88874274
48.40008	9.94718257	13.95731540	24.75126140		-32.00303300	-54.38244400	-33.00582600		9.69274274	10.09565560	10.23103730		52.74954360	10.34377590	18.94128630	22.12217840	10.61672610	9.36323651
48.50016	11.29168880	15.82973030	23.79878840		-32.80964300	-48.65890500	-31.51637300		6.28892946	5.28453112	13.98806640		52.33823240	11.85981740	23.94346890	21.54364320	9.33719087	5.84859336
48.60000	12.57284230	15.01117840	26.40228630		-31.54563100	-49.02197500	-27.24302100		11.90402900	8.24737759	12.92665560		46.46878010	13.55878840	16.81270540	18.02665150	9.87965560	11.26857680
48.70008	8.11374274	15.03326140	27.61403730		-32.73394200	-48.17192900	-26.33756000		9.15917842	10.81368880	10.32669710		47.96995850	7.93473029	16.88421160	21.18864320	11.56993780	10.56422820
48.80016	13.39659750	18.07423650	29.06673860		-27.79596700	-47.57163500	-21.85363500		9.24295851	13.41252700	17.98813690		51.53284230	12.04420750	18.13321990	19.92498760	9.84790041	11.19684230
48.90000	11.54339000	16.38876760	28.53495440		-28.43639000	-44.81638200	-21.34280900		8.60633195	11.66378010	12.93448960		48.08407050	14.24279670	15.61503730	20.20121990	14.18691290	8.83236929
49.00008	10.57517010	18.19537760	30.86441080		-29.93336500	-45.25154800	-18.90466400		10.95306220	12.53202900	14.54336930		51.55057260	7.94628216	16.41334850	20.03926560	13.32566800	10.11371780
49.10016	10.34051450	16.70316600	32.80428630		-29.19894600	-43.05094600	-21.53349000		12.63951040	12.56440660	18.04207050		52.28421580	10.12723650	18.64514520	20.90872610	14.34392530	10.92587550
49.20000	13.28609130	22.48795440	28.62159750		-26.96250200	-42.98319500	-19.42826600		18.18673860	12.69271780	17.57527390		52.29462660	10.85361000	19.81504150	17.38524070	13.24390460	12.70666390
49.30008	12.62906220	18.76195020	31.78200000		-25.12964700	-41.46379300	-14.95220300		12.00119920	14.40822410	16.19130290		52.78628630	12.46543150	20.33823650	24.25020750	14.33228220	10.89097510
49.40016	12.37995020	22.07533200	34.38240250		-27.90662200	-39.27208300	-15.51569700		17.98325310	13.15543570	17.40851870		48.37853940	11.05453530	17.40173030	20.72699590	15.66649380	16.09258510
49.50000	16.47146470	22.14184230	31.58793780		-22.61571000	-37.78399200	-11.69505800		14.15119500	13.57079250	19.33219500		54.15539000	12.27158510	15.72848130	22.56914520	12.30596680	11.26483400
49.60008	16.01533200	21.94153940	29.87625310		-24.87719900	-37.18631500	-11.14468500		16.78231120	12.15491290	18.64062660		51.23734850	14.16319500	16.80239830	18.62243150	15.65943150	11.92786310
49.70016	15.95544400	20.25812030	34.34704150		-21.09458900	-35.21190000	-8.88579250		17.55313280	12.11997100	18.47099590		51.07285480	11.18464730	17.27448550	17.94829460	14.92134440	10.16785060
49.80000	17.19953110	17.79830290	34.05341080		-22.37669300	-34.47354800	-2.27422820		16.81150620	13.81012860	20.48278010		50.98569290	10.04897930	16.38645230	18.26014110	14.93663070	14.16109540
49.90008	13.65072200	23.13326560	33.75539830		-25.55279300	-34.08765600	-0.40284230		19.13369710	11.52634020	18.20588380		56.97359750	7.32745643	13.33926560	20.24945230	16.11308300	14.61890460
50.00016	17.13107470	24.91082990	35.34802490		-22.97162700	-30.57177600	-2.48127800		16.72369290	20.52432370	20.17712450		51.00207050	10.36568050	14.90065150	17.20865980	12.91451450	13.21224070
50.10000	20.04513280	19.68665560	35.28016180		-16.80450200	-29.15718700	-2.57959340		16.28680080	19.56031950	20.86390460		45.72146060	10.30985890	18.21288380	15.20872200	15.83164730	12.85821160
50.20008	18.35263070	24.49912860	34.78717840		-18.59844400	-26.53725300	4.26187552		19.63560170	16.86859750	21.85228630		52.21243980	14.34616180	19.92761830	15.21845640	17.47753940	15.19898340
50.30016	16.43047300	25.50915770	32.78339420		-20.19516200	-27.63965600	5.69953527		19.83868880	16.71050620	19.74700410		52.92587550	13.93972200	15.39882160	17.81312030	13.73915350	15.85258510
50.40000	15.24947720	24.48499170	35.86318260		-17.59215800	-26.99483800	5.94390456		20.16895020	14.70868880	21.25644810		50.79521160	10.79375520	16.69594610	14.68071780	16.52084650	13.78314110
50.50008	17.38063900	21.37217840	33.35237760		-14.80331500	-24.48811200	7.24036929		17.88410790	19.10658920	25.90122410		48.42810790	10.23458920	13.03965560	15.12548130	21.51754360	11.50102490
50.60016	20.22506640	25.43911620	34.41303730		-15.14979700	-21.69444400	13.92984650		24.93252700	16.82450210	22.84459750		47.96111200	10.71933610	10.80317010	13.46661410	16.33169290	14.79497100
50.70000	18.39327390	22.75514940	36.59456020		-15.54369700	-18.85176800	12.85015770		22.38951870	20.25817010	22.26883400		47.74033200	12.42273860	13.70051040	15.51843570	17.38707470	13.23496270
50.80008	19.24795440	24.97226970	36.53341490		-12.05854400	-18.02696700	15.60925730		21.83826140	17.22424070	20.89763900		46.23083400	8.19495021	14.69752700	9.11100830	16.48081330	15.56329880
50.90016	17.46099170	24.71573030	36.06782990		-14.28229500	-14.42753900	18.29374690		22.94479670	16.73155600	27.39606220		43.66613690	9.84475519	12.33373440	12.08695850	21.09026970	14.25935270
51.00000	19.51139830	25.08355190	36.88402490		-11.86451000	-15.51595400	17.64281330		25.26764320	16.44436510	22.89403320		43.25660170	9.88270954	14.22299590	11.65921160	18.34169290	11.46756430
51.10008	19.49929050	25.00529050	37.08480910		-14.05258100	-11.33571800	17.51300410		24.46039420	20.81747300	24.41082570		43.55273440	8.24007054	8.39130290	10.51502900	18.88072610	15.92751450
51.20016	17.99191290	25.50341080	35.47161410		-6.66375520	-11.60611200	22.94140660		24.89981740	18.04239000	28.51042740		39.72334440	7.96412863	10.16688380	8.88870124	17.97881740	17.09978420
51.30000	21.72876760	25.11312860	34.25642740		-11.46111600	-8.69396270	22.12561410		26.07818260	16.53339420	26.82349790		38.47570950	6.87897925	9.61992116	10.00026970	16.11986310	14.26626970
51.40008	18.66211620	24.51237760	35.17573030		-10.30153900	-10.75719500	24.42764730		22.29611200	19.06093780	24.60667220		40.40243150	8.64628216	8.88088797	12.19277590	21.38849380	17.02137760
51.50016	19.28262660	25.51045230	36.07446890		-8.85904150	-6.86470950	31.41346060		25.18686720	21.91272610	26.57151450		31.74293360	5.34583402	8.92162656	8.29931535	22.03652700	16.40916600
51.60000	22.55227390	26.61233200	34.75476760		-9.84113280	-2.74783820	27.53108300		25.31263070	19.77392120	25.68476350		31.93339830	4.87442739	7.90493776	9.91887967	22.48370120	16.53544400
51.70008	23.35565560	25.89524900	34.63140250		-9.68669710	-2.45285890	34.61917840		22.61417010	21.91171370	24.22527390		34.65139000	6.31302490	4.86531120	6.99892531	20.26653530	18.85358920
51.80016	20.76534850	25.77771370	33.50149790		-6.88785890	-2.18358090	30.62037760		23.38448550	18.64158090	27.33840660		33.20104980	5.07436515	6.69714108	9.12235270	21.63960170	16.93631540
51.90000	22.52954770	27.55469710	34.33965150		-7.17863900	2.50456017	37.36958920		24.96426140	19.22695020	25.10387970		28.82311200	5.00796680	5.25111618	4.47960166	17.58411620	14.91527390
52.00008	22.25809960	21.85950620	30.65495850		-4.00985480	6.99946888	39.37103730		25.39796270	16.24928630	27.23795020		27.89982570	3.17083402	6.29517012	3.18993361	15.91559340	18.27679250
52.10016	22.03431950	24.44640660	34.10967220		-5.68214110	4.40470954	39.51708300		25.75607470	17.81656020	24.30032780		25.11863490	2.60968880	5.01333195	5.23504149	20.28339000	14.20279670
52.20000	22.07774690	25.16488800	32.67688380		-8.82263900	7.08558091	40.46111620		25.71261830	17.34340660	26.57653940		25.24473440	3.61775519	3.83086307	2.75500000	17.44506640	17.43664320
52.30008	21.18417840	24.62085480	33.62595850		-4.92436510	10.79940660	44.16596680		26.01817840	22.16861830	23.80543150		25.65197100	2.07153112	2.51790041	3.20940249	17.18560170	15.05193360
52.40016	21.68429880	24.28527390	32.69086720		-3.21552700	8.29366390	46.88411620		23.48918670	21.60253110	28.07797930		22.68506640	3.98780498	2.29513693	4.33961826	19.31292530	15.62829050
52.50000	20.74580500	26.75812450	29.49056020		-1.82342740	14.75538590	45.24012030		24.50507880	17.66769290	23.35177180		20.29302900	1.77367220	1.83668880	-1.76395020	19.89112030	14.60249790
52.60008	25.61288800	24.19850210	29.52802490		-2.57657680	13.70300410	45.80281330		25.61046060	16.48201240	25.24878010		21.66473030	-0.69219920	1.29150207	0.94612033	19.38705390	14.10124900
52.70016	18.29521990	23.63797930	31.95848550		0.25583402	17.05504980	49.64277180		26.13814940	19.64776350	25.53232370		12.48162240	5.87794606	-0.45019920	-0.94405810	17.66411200	15.08443150
52.80000	19.34726560	23.33741080	29.42230290		0.21547718	22.36615770	44.01265150		29.12101240	16.94106220	27.56824070		17.41300000	2.03884647	-4.09673030	-1.39341910	19.97121990	17.83209130
52.90008	21.10128630	25.79635680	31.11504980		0.84328216	18.24649380	50.80268880		25.49485060	20.28332370	24.48713690		11.79524070	0.51765975	-2.06646060	-2.52272200	17.81351870	14.43760580
53.00016	18.10251870	24.44418670	28.48857260		-3.34968460	18.12402070	52.15112030		24.36459750	20.33630710	22.98964320		11.42795440	0.49823651	-2.61266800	-1.58537340	20.36360170	12.31648550
53.10000	19.96028220	21.99154360	24.73761000		1.59701660	19.11389210	53.12157680		24.63847300	20.56409130	26.18921990		10.17829880	-2.66412030	-1.81543570	-4.32836510	19.17529460	14.60256430
53.20008	19.39174690	23.31500410	28.08698760		3.77187137	23.34430710	53.09210790		25.26988380	19.26523650	22.56796680		7.35398755	-2.17861410	-3.40588380	-3.36975100	16.79079250	15.94521160
53.30016	20.58224480	23.23425730	27.25707050		3.58294606	24.96676350	61.72716600		26.56131540	16.03663070	23.31231540		7.60411618	-2.70097510	-3.86392950	-5.12778420	17.05917840	10.62496270
53.40000	17.05546890	23.24864730	26.65130290		4.06861826	27.14586310	57.64512030		25.65168050	17.79785060	22.93496270		5.47548963	-1.27724070	-1.61911620	-8.15843980	17.46940660	13.99231950
53.50008	21.06171780	22.10195020	24.44617840		3.19909544	29.22181330	58.22010790		26.25777180	19.67964320	22.55912030		0.66402490	-6.73845640	-7.17579670	-7.73776760	17.70692530	14.12506220
53.60016	17.04130710	19.37992950	26.57009540		4.70131950	33.83123240	59.26990040		25.89585480	17.08355600	24.37095850		0.45987552	-2.95357260	-9.16540660	-4.58507050	15.85363490	11.88203730
53.70000	20.02493780	22.10443570	26.00057260		6.27654357	31.98825310	59.95278420		24.28801240	18.64571370	22.57169710		1.16385062	-3.29826560	-5.50364320	-6.54324900	15.32416600	14.64599170
53.80008	16.69106640	19.80813280	23.15080500		3.78660996	31.07107880	61.94388800		22.45506220	17.57764320	19.59825730		-4.51569710	-4.84906640	-8.39248130	-9.73326560	13.04655600	14.14485060
53.90016	17.02958090	17.69714940	24.81298340		4.82031120	36.03818260	63.16761410		21.64397930	18.53606640	20.00846470		-4.31500000	-3.91491290	-11.23414900	-8.29268050	18.96917010	10.20805390
54.00000	17.48003320	19.29476760	21.65399170		10.52243570	36.87207050	59.30972610		21.57617430	17.14052280	20.45707470		-4.20889210	-2.24471370	-8.07429050	-10.49633600	17.02097930	10.62067220
54.10008	22.64168050	20.07729460	23.05716600		8.29407054	32.79133610	65.22433200		19.91726560	16.99180500	21.82998760		-3.83195850	-3.46670950	-5.25375520	-7.94744810	14.00046470	13.84051040
54.20016	18.55663490	16.10045230	21.51314940		14.01290040	35.63108710	58.58514520		20.66357260	17.59398340	23.17348550		-8.04046470	-6.29196680	-8.88186310	-11.03550600	13.52559340	12.60349380
54.30000	16.98465980	19.73562660	23.36208300		9.03277593	39.44946890	61.29806640		22.62894190	16.36621990	18.09726140		-9.53543150	-5.59494610	-7.57077590	-13.04227000	15.09675100	12.91801240
54.40008	14.74057260	18.45693780	19.80009540		10.33390040	41.49836100	63.11833610		20.10527390	14.64528630	17.47100830		-10.51105800	-7.64321990	-10.48883400	-12.79949800	14.82539000	10.46563490
54.50016	14.84222410	17.44907470	20.86898340		12.51989210	43.64392950	60.85286310		20.02546060	14.97430710	16.18671780		-12.00396300	-8.32561410	-10.88795400	-11.03649000	14.74833200	10.75911200
54.60000	13.15166800	17.75365150	21.74295440		12.38123240	40.01586310	68.69839420		18.54287550	13.27398340	17.41796680		-11.49539000	-5.75202070	-10.79197500	-12.70695400	13.56884650	10.41753940
54.70008	17.15361410	16.58387550	22.39643980		17.26039830	46.36751870	65.86610790		19.31773030	13.93607880	14.68417010		-14.15483400	-7.11490040	-12.86331100	-11.97727000	11.96904560	12.43645640
54.80016	15.21916180	13.85093780	14.49456430		11.80241080	42.66589210	60.72772200		17.86084650	10.85678840	19.18430290		-13.70438200	-6.69793780	-13.14681700	-10.56920700	10.07227800	9.52548548
54.90000	15.49520750	12.34529880	15.54484230		15.33508710	46.99395850	62.54599590		17.09700830	13.86382570	15.40944400		-14.70463900	-6.20150620	-14.07960200	-14.93859800	13.03246890	10.02762660
55.00008	13.18249790	12.86366800	14.80935680		13.86078010	49.35289630	62.92153530		15.38715770	12.94249790	13.03653940		-15.38547700	-6.99047300	-15.56232400	-12.70510000	11.40840250	8.87558091
55.10016	14.52490870	12.17958090	15.57105810		19.10324480	49.49163070	65.47568880		18.45712450	13.81482160	14.36281330		-20.51520700	-9.93714520	-11.41439400	-15.48824500	9.50051452	8.00374274
55.20000	15.23889210	13.13530710	12.24760580		19.02739830	47.80204150	62.90367630		18.04199170	13.28939000	18.18441490		-21.25732800	-7.96472610	-17.30560600	-13.18312400	14.88920330	5.68956846
55.30008	13.15847300	13.09832370	17.22325310		15.36782160	49.79726140	60.95750210		17.72519500	11.34464730	16.14550210		-18.59732000	-6.24353110	-13.44665100	-14.39513700	12.90313690	9.43164315
55.40016	14.06913280	12.32010370	11.98097510		18.48886310	49.15510790	62.51292530		15.04195020	17.82443570	14.61016600		-18.55750600	-6.83004980	-14.95514500	-13.76678400	10.64094610	8.08590041
55.50000	13.31915770	10.45867220	11.72114520		18.03486720	48.33046890	64.95978010		17.36765150	10.89926560	11.24993360		-18.93329500	-8.48385480	-15.34602900	-16.84330300	13.70885480	6.23436100
55.60008	13.41513690	10.24887970	12.76462240		20.81390460	49.45935270	62.29014940		13.04711620	10.19604560	11.87108300		-18.78688400	-7.73943570	-14.52070500	-13.33136500	10.49947300	5.80718257
55.70016	12.79491700	5.57624481	10.02929460		18.68438170	50.33666390	64.31552700		14.15779250	10.89563490	12.60162240		-21.93434900	-9.10664320	-12.10983800	-18.08305800	9.36200830	8.36843568
55.80000	12.61635680	6.80749378	6.55869710		21.19687970	54.72093360	58.05056020		9.27934025	10.67304150	13.71539420		-21.87275900	-8.93415770	-18.58073900	-12.69331500	9.36168050	9.20017427
55.90008	10.36521580	6.89131120	6.58834855		19.55834440	53.94672200	61.37927800		13.85083820	10.22057680	16.26008300		-22.77466800	-7.81743570	-16.05773900	-16.64897500	8.10242324	7.13180913
56.00016	10.00015350	8.70215768	6.54072199		22.65133200	53.34411620	60.82378010		14.76078840	10.36363490	12.05146060		-24.97688000	-6.95803320	-18.07340700	-15.19069700	3.61221162	5.05809129
56.10000	8.57783402	6.72692946	7.77677593		24.45663070	52.70199590	63.52072200		15.63895020	6.76453527	9.05205809		-25.02150600	-9.35694190	-19.96424500	-16.20053900	7.47648548	5.33680498
56.20008	8.55416183	5.60443983	8.11463071		23.02870540	55.04137340	62.25785480		13.67077180	10.04541080	9.27508714		-25.73935700	-7.93339420	-17.78230700	-14.84074700	9.12082158	4.05260166
56.30016	6.87925311	4.03753527	5.97653527		24.14524480	52.68654360	57.21295020		12.60300000	9.33176763	13.15949790		-26.51286300	-7.51040660	-19.30217800	-13.13603700	5.29243983	6.63345228
56.40000	9.13075519	6.21359751	3.92433610		25.45972200	51.33858920	59.51558090		10.34685060	9.50251037	8.59829876		-28.21981300	-8.54980080	-17.26822400	-17.44271800	5.58402490	2.34551452
56.50008	5.78917012	4.29697510	-0.90562660		25.45034440	55.47548960	53.90780500		10.62978840	4.98572614	8.36803320		-22.64247700	-12.23863900	-19.29361800	-16.71824500	4.16748133	3.93988797
56.60016	6.22064730	4.92365975	2.83350207		27.19118260	56.19897510	58.19994610		11.31941080	7.17057676	7.84522407		-26.82440700	-8.83432370	-18.52934400	-17.85713300	4.45770539	3.41492116
56.70000	4.94453112	4.92740249	2.03323237		23.73172200	54.50419090	55.56691700		9.56034440	5.74578423	6.35306224		-29.08773900	-9.45353940	-15.85423200	-18.11615400	5.41464730	1.21531535
56.80008	4.48287967	0.10250622	2.34860581		29.42349380	56.80644810	53.95393360		11.11854360	5.38008714	3.91156846		-27.62995000	-6.62270120	-16.02066800	-17.74880900	0.75915768	3.82730705
56.90016	4.56608299	1.12056432	-1.49329050		29.82321990	56.56938170	51.78923650		7.13232780	5.43832780	3.78517012		-33.46838600	-4.33947300	-18.53131500	-17.09159300	4.26907054	2.50871784
57.00000	3.63638174	3.67577178	-1.93095020		30.15075930	56.17796680	50.72282570		8.68073859	7.58078008	3.07857676		-32.77475900	-11.21958500	-18.39390000	-19.62631100	3.85484232	0.42534855
57.10008	4.31661826	1.78522822	0.53945643		24.25991290	52.34206640	49.67197930		7.92086722	4.10355602	1.88692946		-33.27553900	-11.87347300	-17.30115400	-20.21042700	5.75998340	3.02109129
57.20016	5.67944398	3.16408299	-3.40287550		28.33085480	56.34769290	48.13344810		7.40676763	3.94114523	4.13183402		-30.18047700	-12.44976300	-17.26083000	-17.74210400	2.72108714	3.61312863
57.30000	3.87085477	-2.66320330	0.34465145		28.35302900	55.99157260	45.61850620		7.28931950	7.46652697	4.57005394		-28.86186700	-7.92811620	-17.81765100	-18.76172200	0.84103734	0.99457676
57.40008	2.22949378	-1.49136930	-1.80482160		28.41695020	55.91685480	46.13747720		9.01446888	3.53921162	2.70191701		-33.08484200	-8.07056430	-16.06663500	-20.22761800	4.13348548	2.68051037
57.50016	2.15578838	-3.84541080	-2.84200000		26.06420330	56.50500830	44.11226560		3.29979668	1.42537759	2.83171369		-33.34098300	-8.84617840	-20.26204600	-20.60724900	0.67343154	-1.66714110
57.60000	4.42480913	-0.76343150	-6.35028630		30.08402070	52.20930710	47.99953530		5.64308714	5.31336100	2.55248133		-33.13470100	-12.64189200	-18.16558500	-17.35195900	0.90575934	-0.06891700
57.70008	-0.27430710	-2.27321580	-5.90068460		28.48592950	54.36406640	46.25373030		1.57897510	5.99065975	0.75109544		-33.74632800	-10.18007500	-16.41445600	-18.38148100	3.27994606	1.62579253
57.80016	0.50631950	-1.67146890	-5.65849380		30.11351870	49.59307880	40.72093780		5.04955602	0.98919087	0.01241909		-33.65549800	-8.66068050	-17.74558100	-19.46094200	-1.52284650	-3.05817430
57.90000	3.12150622	-4.28402490	-10.92495000		28.90868880	53.97174690	41.26328630		4.41667635	0.50777178	0.62395021		-35.30024500	-8.32087140	-18.65634900	-15.32413700	0.80340664	-2.72274690
58.00008	-1.47214110	-5.01817840	-8.80360580		32.03633610	48.49215770	39.84956430		2.17650622	2.20011203	4.06864730		-32.74910400	-11.31322800	-20.79604600	-20.52966400	-1.55658090	-1.73712860
58.10016	-0.46777590	-5.42275100	-7.48666390		29.05117430	49.26134440	40.32079250		1.89460166	1.95220747	-0.98975520		-35.02571400	-11.38854400	-16.64118700	-21.03963900	-3.69802490	-4.16904980
58.20000	0.11435270	-2.85232780	-8.45970540		30.47461830	45.88284650	37.79500000		3.36285062	0.23300415	-2.14663070		-37.28553500	-14.18038200	-16.48717400	-19.20769300	-0.93044810	-1.81258510
58.30008	-2.95975520	-4.14909540	-9.87135270		34.45612860	46.99404560	37.24129460		-0.12808300	-0.89373440	1.29294606		-35.19518300	-9.28927390	-19.68561400	-21.06055200	-2.09692530	-2.74487970
58.40016	-1.13344400	-8.11931120	-9.89441910		31.57154360	50.32923240	40.13556850		0.91654357	-0.72927800	0.36396680		-35.65458900	-10.36177600	-16.74081700	-18.46606200	-3.00321990	-1.55848550
58.50000	-3.29232370	-5.01224900	-13.92744400		27.59358920	46.87885060	32.47791290		0.96580913	-1.42593360	-1.87768880		-38.56720300	-9.56997100	-15.37636500	-19.90035300	-5.35713280	-4.68382160
58.60008	-2.92114940	-7.73119090	-10.89025700		29.80794610	46.50160170	32.40472200		1.89663071	-3.36476350	-4.31936100		-37.37248500	-13.40642700	-20.22492500	-19.89072200	-7.34459750	-5.56976350
58.70016	-4.39410370	-7.27933200	-13.16577200		28.75890040	45.33802900	31.65031120		-3.70836100	-1.27291290	-3.62334020		-36.63541100	-9.49913690	-13.30013300	-17.08317800	-5.72452700	-3.36047720
58.80000	-2.18365980	-7.77793780	-12.92986300		26.78439420	42.17782990	28.67436930		-0.42307050	0.06857676	-5.56458920		-38.11573400	-10.51706200	-19.17061800	-18.47918300	-5.68031950	-5.88881330
58.90008	-5.25801660	-8.55910370	-12.93813700		28.36770120	40.79430290	27.52405390		-3.52387140	-3.27536100	-3.64321580		-37.11751500	-11.97873400	-16.08003300	-17.32602100	-7.41921580	-5.15489630
59.00016	-6.20682990	-8.31657680	-11.79560600		27.09596680	41.89994190	24.46007050		0.06795436	-2.90191700	-9.66515770		-35.54978000	-10.65966800	-15.62872200	-19.40730700	-4.83263900	-3.12021160
59.10000	-5.30701660	-7.22891290	-15.64649800		33.93517840	39.56954360	21.68675520		-0.54548960	-1.49374690	-4.87733610		-37.32343200	-9.75575100	-14.91265100	-18.32909100	-5.70563070	-0.60952700
59.20008	-7.31824480	-9.08755600	-15.67180900		29.49111200	42.83683400	22.32004560		-4.03267220	-2.55625310	-5.06905390		-37.05949000	-11.08676300	-18.33491700	-18.54201700	-7.83487970	-5.52453530
59.30016	-4.61914110	-8.27941080	-15.30932800		28.75853940	41.03495850	20.65543980		-4.80653110	-3.17511620	-6.55229460		-37.07844000	-10.17823700	-17.39627400	-17.81571800	-1.16690870	-5.39075100
59.40000	-7.94902070	-9.93200000	-15.24173900		30.55286310	36.59606220	18.74548130		-2.86906640	-5.98714940	-8.83391700		-38.03796700	-11.41112400	-17.17931500	-18.22307500	-6.66868880	-5.46873860
59.50008	-6.66370540	-10.73843200	-17.00366400		30.77770950	33.16098340	17.44276760		-4.03133200	-7.10126970	-6.40866800		-39.00839400	-9.11025310	-12.32326600	-19.37500800	-2.57865980	-5.90318260
59.60016	-6.38302070	-10.09049800	-16.45032400		28.89902070	35.99282160	15.92109960		-3.30992120	-3.42850620	-7.87517840		-35.63634900	-7.79187970	-15.21360200	-16.87660600	-4.43663900	-7.24512450
59.70000	-6.36418260	-11.91763100	-16.09929900		28.17409960	36.82093360	17.88468880		-4.72341490	-6.35633610	-6.27520330		-33.90272600	-7.41139000	-15.48129000	-16.79080100	-7.55451040	-7.66242740
59.80008	-7.44287140	-10.86543200	-20.21955200		27.12953940	27.17169710	14.82914520		-7.66753110	-6.01152280	-5.46269710		-36.12936100	-9.56644810	-13.86878400	-16.09514900	-8.25454360	-5.90048960
59.90016	-8.40429460	-11.87430300	-15.72479700		26.38108710	32.51967220	13.42129460		-6.20130290	-6.08086720	-8.49769710		-36.07114100	-7.97274690	-18.19896300	-16.48891300	-6.45922410	-8.65161410
60.00000	-10.37805000	-12.65740200	-18.71307900		28.96278840	28.90860580	12.40652700		-5.84996270	-4.55666390	-11.42301200		-35.54284600	-8.51524070	-13.24892500	-17.51614100	-7.88851870	-5.70406220
60.10008	-10.64479700	-13.79497900	-16.89231500		26.04461830	31.32761410	10.33385060		-10.87104100	-6.44449790	-11.00142700		-36.63665100	-8.22227800	-14.97014900	-17.11216200	-9.46578840	-6.74303730
60.20016	-10.35341100	-11.85670100	-17.54081300		27.19041490	31.24603320	8.47067635		-10.24295000	-4.55947300	-11.41710000		-36.41718300	-8.88228630	-14.92540700	-19.31381300	-6.28073860	-7.56030290
60.30000	-6.23308710	-13.90606200	-20.63376300		22.87380080	25.99808300	7.74804564		-7.35291290	-7.72366800	-10.66072200		-33.78086300	-8.13587140	-16.54317400	-14.87352300	-7.38083400	-6.32939000
60.40008	-11.80246900	-13.94262200	-18.64060200		19.75529460	26.80661000	6.70613693		-10.90171000	-5.47965560	-10.72555200		-36.23469700	-9.53043980	-14.75505400	-15.38644400	-7.31175100	-8.46680500
60.50016	-9.63187550	-14.79826600	-17.76392100		21.08582160	27.34599170	2.88361826		-11.19061800	-8.90815350	-13.88278400		-35.78814100	-9.05968460	-16.26307100	-16.91282200	-6.61321160	-7.40466390
60.60000	-8.58661830	-16.40808700	-19.37867200		25.08678840	23.53033200	2.81867220		-10.40091700	-9.33617010	-11.13963100		-31.79407900	-5.93803320	-14.22215800	-15.97110400	-7.45656430	-9.67986720
60.70008	-9.94301660	-14.69689600	-19.27912400		22.15904150	23.18341490	0.43077178		-11.18039000	-6.32248960	-10.59253100		-33.57429000	-6.54214520	-13.40358100	-13.11864700	-9.27478420	-9.24267630
60.80016	-11.76327000	-14.20519900	-19.90381700		23.82815350	20.50768460	-1.34251450		-11.77209100	-8.37133610	-11.89405400		-33.94577200	-7.56207880	-14.39916600	-14.29499600	-8.43621580	-6.83432370
60.90000	-11.73923700	-13.19484600	-18.40459300		22.54277590	17.31446060	-1.13877180		-12.64438200	-8.53074690	-12.81036500		-32.37255200	-10.53515800	-12.05978800	-15.21587600	-9.93131950	-9.01894190
61.00008	-12.25917800	-15.14985500	-21.93312000		21.98119090	19.74930710	-2.95809540		-10.07914100	-6.62900000	-11.94314500		-32.15853500	-8.30443150	-15.52791700	-15.72310800	-6.13274270	-9.50416180
61.10016	-14.19738200	-14.50573900	-18.18817800		20.07210790	17.41438590	-4.21511620		-9.25353110	-11.23601200	-14.31042700		-32.17129900	-8.67504980	-14.47289200	-12.69179700	-10.93208700	-7.05050210
61.20000	-12.12240700	-16.46098300	-24.08124900		20.50761830	17.37329460	-7.51738170		-11.84452700	-9.14750210	-13.70905800		-31.13703300	-2.78873030	-14.31129900	-11.80834000	-10.30332400	-9.46507880
61.30008	-12.60566400	-14.65079700	-22.85069700		18.93646890	15.55820750	-5.72869290		-11.81551500	-9.11364320	-15.19120300		-32.77171800	-6.77039000	-11.03703300	-13.28337800	-10.78741900	-10.68775500
61.40016	-13.20342300	-15.28551000	-22.56130700		18.89829460	14.73021580	-5.99121160		-12.22612400	-10.01361400	-12.77764300		-32.17757300	-8.15073440	-15.93719900	-9.04684650	-8.86244400	-10.69438600
61.50000	-13.83798300	-14.10717000	-22.49953900		17.92136510	13.86500830	-13.67304600		-12.23442300	-9.22906640	-14.60341500		-29.48295900	-7.15378420	-13.73671400	-10.10454800	-11.92390500	-9.25572200
61.60008	-11.66868500	-14.75359300	-21.49186700		16.25961410	9.83710788	-13.03601700		-12.14171800	-7.46469290	-15.62941100		-29.26186700	-5.72107470	-11.07707500	-10.97405800	-14.39084600	-10.93199200
61.70016	-12.71949800	-14.62347300	-25.12019100		16.03864730	10.67241910	-11.42373000		-12.36825300	-10.34742700	-14.90240200		-29.41989200	-5.20146890	-12.14868000	-11.05983000	-8.53874690	-8.84041910
61.80000	-9.47584230	-15.40432000	-18.85959300		15.77791700	9.12009129	-13.94142700		-13.82317000	-6.10992530	-14.56625700		-29.26660600	-4.35609130	-9.68323650	-9.36299170	-11.94602900	-9.75170950
61.90008	-11.38763900	-16.70627000	-23.45346900		14.48985890	8.21959751	-11.10475900		-14.77491300	-11.06282200	-16.38957300		-30.05870100	-9.12664320	-8.94802070	-11.12919100	-12.60119500	-11.93912400
62.00016	-12.63997500	-18.06817800	-24.80931500		17.98604980	6.22021162	-15.02681700		-15.44273900	-7.76525730	-16.27840700		-27.63095400	-3.86670540	-9.48198340	-10.23872600	-9.32856430	-10.80487600
62.10000	-14.46967600	-16.24490000	-23.23058500		17.48907470	4.47237759	-16.86064300		-14.49361800	-10.97365100	-16.58758100		-27.44350200	-4.47352700	-9.39345640	-9.57356430	-8.33058920	-8.63850620
62.20008	-11.89799600	-14.85852700	-22.74583400		15.46736930	3.01526141	-22.32691300		-10.40003300	-9.30767630	-15.13734000		-26.05480900	-5.50278840	-9.22264730	-8.51525730	-10.71256400	-8.51802900
62.30016	-13.74661000	-17.57271800	-21.17390500		15.82491700	4.08176349	-20.04156000		-12.91054400	-9.59146060	-14.23449800		-24.09273400	-4.95121160	-4.59930290	-8.69900410	-10.11367200	-10.34268500
62.40000	-13.18020300	-16.64871400	-25.98137800		15.06945640	1.36017842	-18.84727000		-13.57008300	-10.34399200	-17.38071000		-26.29105800	-3.78624480	-10.02772600	-9.54877590	-13.71268000	-13.21017800
62.50008	-13.56437800	-14.42508700	-20.85351000		12.03018670	-2.32682160	-19.55224100		-13.27243200	-7.85114520	-15.25824100		-24.22280900	-3.20777180	-8.71222410	-9.25478840	-10.71884600	-11.49654800
62.60016	-14.27082200	-15.61564700	-22.07533600		9.95575519	-4.04936930	-22.57424900		-14.88243600	-14.07857700	-16.60747300		-22.39485900	-7.96702490	-11.60629500	-5.94929050	-13.34670500	-11.09904100
62.70000	-14.38607500	-17.86324500	-23.32669300		6.02795021	-0.71403320	-23.72524900		-13.14055200	-11.08326100	-16.38114500		-21.53015800	-2.62772200	-9.78738170	-6.49657680	-12.01000000	-9.75598340
62.80008	-12.98949400	-15.28641900	-20.65627400		9.57660166	-5.06155190	-22.96693400		-14.13680900	-9.59834020	-17.19558900		-25.52138600	-5.38278010	-6.80654360	-7.40233610	-12.71297500	-10.38617800
62.90016	-12.39701700	-16.90517000	-21.14266800		10.18614110	-4.73953110	-22.36853900		-13.46141100	-11.46330700	-14.91050600		-23.13895900	-3.52944810	-6.53984650	-6.00031950	-12.54247300	-10.98506200
63.00000	-14.08485100	-15.49573400	-20.53533200		10.08573440	-7.53680080	-22.72393800		-13.55795900	-9.90346470	-15.23077200		-20.68994600	-2.76334020	-2.50034850	-3.13775100	-11.06085100	-11.54250600
63.10008	-14.16224100	-17.13176800	-21.30581700		5.45500830	-10.77149000	-25.65344000		-15.26300400	-11.33885500	-16.84227000		-21.88530700	-5.00462660	-3.66663900	-6.66857680	-11.37008700	-11.51928200
63.20016	-14.73411600	-13.86488400	-20.40096700		8.64595021	-11.67365600	-30.65717000		-15.59908700	-9.18594610	-15.00957300		-19.64520300	-3.93170540	-7.34461410	-5.70380910	-11.71554800	-11.40044400
63.30000	-12.99264700	-16.71382200	-21.76233200		4.98486722	-9.04041490	-28.41749000		-16.43366400	-7.13958920	-14.38107900		-21.79497900	-1.96139830	-5.30312450	-8.50956020	-12.39809500	-8.42280500
63.40008	-12.99891300	-14.77768900	-20.35539800		7.69504149	-10.94397500	-31.48342300		-15.34517000	-11.33056000	-16.05788800		-17.55136100	-5.09870540	-5.43900000	-3.73034020	-11.68070100	-9.92026140
63.50016	-12.97008300	-16.00889600	-20.42077200		6.44565145	-13.96895400	-29.04510800		-16.09549000	-9.87653940	-16.66203700		-16.74844400	-2.48839830	-3.00214110	-2.98893780	-13.22263100	-10.05692900
63.60000	-10.84097900	-16.49916200	-21.47470100		0.50252697	-16.57199600	-31.34911600		-15.26335300	-13.55866400	-17.39790000		-17.99560200	1.25360166	-3.79940660	-3.48485060	-13.55318300	-10.06199200
63.70008	-15.21073000	-19.73704600	-20.28812400		5.36386307	-14.16652700	-29.11097500		-15.00663900	-11.78088000	-15.46368500		-18.38658900	-3.02263490	-3.21270950	-2.42568050	-12.74410800	-11.17827400
63.80016	-15.59236900	-16.24102100	-22.11727000		0.25508714	-16.37207100	-29.04348500		-16.96935700	-12.61199600	-17.62573900		-18.20432000	-3.06966390	-3.14390040	-3.06267220	-12.11112000	-8.45875520
63.90000	-14.96682600	-15.88966000	-18.61063500		2.48112863	-15.77831500	-29.71118300		-9.34925310	-12.09628600	-16.44040700		-18.77339800	-2.32559340	-0.52743570	-5.04066390	-13.10683800	-9.81403730
64.00008	-11.22034400	-15.16054800	-20.45256800		0.65255187	-15.88546500	-34.69190500		-15.47462700	-11.65020300	-17.69606200		-12.86695900	-3.87186720	-2.79572200	-3.29495020	-12.37723200	-10.29992100
64.10016	-15.39667200	-14.29534000	-20.41763500		1.05231535	-20.30250600	-33.66924900		-15.98716200	-10.55005800	-14.99145600		-12.44146900	-3.20773440	-1.85415350	-0.40282990	-12.05422000	-10.70717000
64.20000	-12.59285900	-14.57087100	-18.29722000		-2.71441490	-20.14366400	-33.79613700		-14.56669300	-7.84870120	-15.28522400		-14.21282200	-0.49175100	-0.53349790	-2.40469290	-10.90373400	-10.73036500
64.30008	-12.36192900	-15.21358100	-19.48680500		0.49294606	-19.25391700	-34.15462700		-13.85367600	-9.53509960	-16.89060600		-9.98357260	-1.41925310	-0.80495440	0.32649793	-11.78660200	-7.17182570
64.40016	-16.01613300	-13.05948500	-18.45819100		-6.67823240	-21.77349400	-33.57725700		-15.51613300	-9.70448550	-14.46483800		-10.90780900	0.81688382	-4.09087550	0.57904564	-10.81492900	-11.70605400
64.50000	-15.19558500	-16.01582600	-17.85462200		-4.03953940	-23.53723700	-37.90776800		-14.22528600	-7.58186720	-17.30512400		-9.18136930	-0.86728630	-3.72021160	-3.14300830	-12.47407900	-7.22330710
64.60008	-15.56845600	-16.29284200	-18.28873400		-4.86884230	-26.25571800	-36.25299600		-15.56971000	-10.08039400	-12.79060600		-8.98949790	0.58631950	-0.85638590	2.13448963	-12.69161400	-8.88534850
64.70016	-13.89856800	-14.01937300	-16.25600400		-6.51456850	-23.43221200	-35.45151500		-12.94892900	-11.68127000	-12.80081300		-6.71633200	-3.31121160	0.70105809	0.27036929	-13.74432400	-11.63530300
64.80000	-14.55389600	-12.10673900	-19.73883400		-3.29197930	-24.48615400	-35.77397100		-13.61803700	-10.81412000	-17.12692500		-6.24581740	2.21913278	1.52757676	-0.17660580	-9.72043570	-9.17269290
64.90008	-13.09856000	-14.32636900	-18.26373000		-8.59658090	-24.36712900	-35.35064300		-17.09844400	-10.16097500	-14.86281300		-9.32811620	0.79268465	2.70143983	-0.26873030	-13.14042300	-9.38536100
65.00016	-12.15529000	-12.97364700	-17.92762700		-6.04362240	-23.42875500	-37.76351900		-14.02851500	-10.35160200	-17.58849400		-7.41012450	0.96876763	2.86443568	-1.34154770	-12.10030700	-8.86126140
65.10000	-11.24137800	-13.75166800	-18.09645600		-6.40282990	-24.90414500	-39.57135700		-15.95623200	-11.96479700	-15.88131500		-4.18573860	0.92625311	1.64398755	2.82998340	-11.35587100	-7.53721990
65.20008	-12.34963500	-13.83903700	-17.85355200		-10.63265600	-24.46909500	-38.75355200		-12.48162200	-10.53330300	-13.35297900		-3.52806640	2.90262241	3.83945228	-0.08348960	-10.81366400	-7.80136100
65.30016	-11.59328600	-14.87809100	-16.76922800		-8.54751870	-29.08712900	-37.98600800		-13.88764300	-11.19251000	-13.42408700		-1.23584230	2.99272614	2.93663071	3.22477178	-11.78992900	-9.73933200
65.40000	-11.43780500	-12.92928600	-18.94161800		-6.28167220	-28.33940200	-39.23141500		-14.70773000	-7.39137340	-13.90237300		-2.14078840	0.26044398	0.36337344	1.57426971	-10.12922000	-8.24317840
65.50008	-12.12700400	-12.04496700	-17.19691700		-9.79895020	-28.27253900	-38.06886700		-12.68292500	-10.50306600	-12.45753100		-2.25470120	1.66324066	5.26873444	5.48001245	-11.95796700	-7.13763490
65.60016	-14.31171800	-14.16055200	-14.56043600		-8.72236510	-27.25088400	-40.30902500		-12.84435300	-8.22381330	-14.98858900		-0.57904560	2.06171369	3.10970954	3.22201660	-12.78945200	-6.00521160
65.70000	-10.30026600	-11.86744800	-14.44204100		-13.03983400	-30.94364700	-37.27568500		-14.07010800	-10.42124900	-10.87153500		-0.26602070	0.29843154	2.81800415	3.13141079	-10.61224500	-8.15893360
65.80008	-10.46439400	-11.54578400	-15.31513700		-11.49350200	-29.55991700	-37.15406200		-15.50880100	-8.90920750	-11.20339000		2.44397510	4.81768880	4.87599585	4.84075519	-7.60309540	-7.29309960
65.90016	-10.09391700	-12.30249000	-14.39521200		-14.15672600	-31.49895900	-38.87566800		-13.17883400	-7.60534020	-13.09780100		2.43042739	4.04519087	2.80158506	2.59531950	-9.38582570	-9.29973860
66.00000	-12.18609100	-12.17845600	-13.21702100		-11.92519900	-29.08646100	-37.17629900		-8.35769710	-8.59892950	-15.04757700		3.00003320	6.27902905	4.09814523	5.93443568	-10.05738200	-8.79745230
66.10008	-12.73056400	-7.36478420	-12.86415800		-12.86446900	-31.64758900	-39.03560200		-13.09261800	-4.81229880	-12.98116200		1.09713278	3.40618672	4.93885477	9.04215768	-7.82517010	-8.13260580
66.20016	-12.90923700	-11.18755600	-13.64906600		-14.97124500	-32.95138200	-36.13043200		-13.33129500	-7.82551870	-9.96353110		1.29712863	4.98084647	4.59175104	4.80297510	-9.22501660	-8.92020330
66.30000	-11.05319900	-9.85035270	-12.64705400		-13.11067600	-30.77128600	-36.24817800		-9.60898760	-8.65393360	-11.39220700		3.18523237	4.25096266	7.14296680	7.52556017	-5.92795440	-7.90521160
66.40008	-8.85653940	-9.36753940	-15.32564700		-16.24927000	-31.80195000	-36.02186300		-7.92268050	-8.88691290	-11.23739400		8.07182573	2.99383402	5.68405394	6.36342739	-10.29961800	-5.84009960
66.50016	-11.08031100	-10.48029500	-12.96390900		-17.23517800	-33.26624900	-38.15575900		-10.02095400	-7.74857680	-8.80467630		9.92924481	4.59553527	8.07921992	7.14017427	-9.44675100	-7.44684230
66.60000	-11.61707500	-8.73641080	-8.71747300		-13.39051000	-31.74884200	-39.63367600		-10.91403300	-7.97814940	-9.88446060		4.85070954	3.07521162	6.09741909	5.94143154	-6.83933200	-9.41639420
66.70008	-10.35227400	-7.84728630	-9.28230290		-17.60434400	-30.92081700	-37.46405000		-11.01189200	-6.31660170	-10.03344000		3.25753112	4.06017427	7.50844813	4.67529046	-6.86789210	-6.78057680
66.80016	-9.76494190	-9.82006220	-8.43880910		-15.48170500	-32.53051500	-38.18193400		-10.51583800	-8.31070540	-9.70448130		9.55369710	3.80945228	5.01960996	8.49341494	-10.47120300	-4.24685060
66.90000	-11.67418700	-8.53664730	-10.26212000		-16.35263500	-32.81085900	-39.00636900		-8.31036100	-6.52562240	-11.93513300		7.68186722	3.53202905	7.06594191	9.50030290	-7.95364730	-5.83981330
67.00008	-9.62895850	-7.44583400	-9.42719500		-13.46476300	-32.78884200	-37.81842300		-9.47686310	-8.40834020	-12.62780500		8.35521162	4.83776349	7.04734025	8.81003734	-10.01762700	-5.70851870
67.10016	-10.95561400	-10.16694600	-9.41084650		-16.56674300	-33.04161800	-40.46953500		-10.67126600	-5.85703730	-8.31355190		8.90848548	8.24985062	7.67375934	10.20239000	-7.27502070	-7.13055600
67.20000	-8.40770950	-7.95009130	-8.22146890		-16.49439400	-30.27211200	-39.72571000		-7.74536510	-7.51945230	-7.15690040		8.69758506	6.13221162	6.55849378	7.85163900	-9.70997510	-5.28750210
67.30008	-8.37520330	-7.19804560	-8.39118260		-17.67937300	-32.40509500	-35.32244000		-12.15200000	-5.69412860	-8.56809960		8.49282158	0.77871369	6.10917427	13.70240660	-3.86712860	-6.57583820
67.40016	-6.36992120	-7.77180080	-6.23149790		-18.12040700	-34.67776300	-35.60817400		-9.90386720	-4.86132370	-9.62153940		11.64006220	2.08403320	9.53836515	8.34201245	-7.77914520	-2.01746890
67.50000	-8.60017840	-8.03186310	-9.05956020		-21.77055600	-35.40091300	-33.53968900		-10.52049800	-7.01036930	-6.69358090		14.12752280	4.34742324	6.58986307	9.31656017	-4.51434440	-5.45089210
67.60008	-7.08037340	-6.50880910	-5.85436100		-18.06064300	-33.79726600	-34.78044000		-8.18089210	-5.46066390	-7.04700410		10.27822410	4.84763485	9.11163900	8.98576349	-3.80348550	-5.25387550
67.70016	-7.67050210	-8.83430290	-5.40655190		-16.86529500	-34.83672200	-34.07280900		-9.10897510	-6.06028220	-7.52188800		12.43673440	6.84437759	5.34387967	7.88203734	-4.50078840	-3.59209960
67.80000	-9.46012860	-5.20008300	-5.53529460		-17.42984600	-35.22431100	-37.91295900		-8.54711200	-2.20546890	-7.68369710		11.61385480	6.38709959	10.14867630	10.21365150	-8.15123240	-5.74257680
67.90008	-5.46311620	-4.88846060	-4.17014940		-18.77762200	-34.84626600	-38.26587600		-6.05470950	-2.42770120	-7.42086310		12.57566800	3.12402905	12.15300830	8.22914523	-4.06121990	-5.36122820
68.00016	-7.40220330	-4.61119500	-4.82415350		-19.98594200	-33.95881300	-34.88149000		-4.28200830	-7.68894610	-6.67846060		15.79945230	3.83461411	10.33872610	8.29373444	-5.50113690	-4.54003320
68.10000	-5.62796680	-2.96494610	-4.29061000		-16.95402100	-32.99817800	-34.40961400		-6.15919090	-2.97141910	-6.01748130		15.13832780	3.89154357	9.97880913	10.41339000	-3.94996680	-5.15157680
68.20008	-7.81716600	-3.49768880	-0.27105810		-21.38266400	-31.72543600	-32.44044400		-5.66643570	-3.63619090	-8.01510370		13.30453530	2.91638174	11.76404980	13.29649380	-2.70279250	-3.61707050
68.30016	-4.85517010	-2.08509960	-3.80340660		-20.92427000	-31.69488800	-32.20712000		-7.18319500	-5.16077590	-5.29452700		15.70078840	3.04919502	8.68157261	10.31353530	-2.52263900	-1.83982570
68.40000	-3.16748960	-2.83008300	-2.65542740		-22.66601700	-32.95742300	-30.65813300		-11.61723700	-4.47917840	-4.51034440		16.47070950	8.32649378	11.25969290	11.24368880	-3.19214110	-3.14098760
68.50008	-1.88131120	-4.56974270	-3.83240660		-20.50127000	-32.59800400	-32.72026600		-4.13980910	-3.51120330	-6.76290460		17.74215770	4.12852697	8.91918257	9.73246058	-3.47085060	-2.50786310
68.60016	-6.09000830	-0.82708300	-3.02283820		-20.92488800	-34.44637800	-29.83544000		-4.80413280	-4.90315770	-4.17407470		16.77928220	6.99198340	12.33672610	11.79956020	-3.37951870	-3.55114520
68.70000	-5.89509130	-2.34949790	-1.00528630		-22.76749800	-32.38153100	-30.55751000		-5.75568050	0.69602905	-4.01576760		21.67242320	5.18153112	12.54454770	13.50895020	-4.52795850	-2.68081330
68.80008	-5.59817010	-1.26284230	2.21459751		-19.57475500	-35.50287100	-31.45654800		-5.10835680	-1.42701660	-4.45006220		18.71778420	7.10038174	11.84780080	6.92920747	-4.53875100	-2.60640660
68.90016	-1.55039000	0.43104564	-0.45729460		-22.71897900	-31.67575900	-27.07699200		-4.98863490	1.09921162	-7.18754770		17.83154770	8.90424066	9.85680913	11.48570120	-1.64830710	-2.88244810
69.00000	-2.37705390	-0.35283400	-1.59432780		-18.41691300	-31.54609500	-29.50313300		-3.80869290	-1.08440660	-6.25145640		19.00273030	5.13368465	12.43194190	8.80184232	-3.17893360	1.11387967
69.10008	-2.50480910	-0.96895020	0.09966390		-18.88946500	-33.86822800	-26.43126100		-4.97176760	-1.08456850	-2.48550620		18.49312450	7.24957261	9.40237759	11.96936510	-1.11968460	1.10091701
69.20016	-1.07446890	1.33879668	-0.08246060		-20.67676300	-32.23962700	-25.64811600		-5.67195850	2.77869295	-3.56125310		18.86452280	4.62550622	8.44717012	10.86087550	-3.91011200	-0.73605390
69.30000	-1.37487140	-1.08230710	-0.40895440		-19.21642700	-31.02490000	-25.52523700		-4.95021160	1.61744398	-1.51443980		20.57560170	3.38873859	12.00165980	10.95451450	-2.53435680	-0.07573860
69.40008	-3.84306220	-0.00300000	1.01009129		-22.09858900	-30.73505800	-25.12361000		-2.78649790	-0.56981740	-0.61190040		17.55016180	5.06731535	9.85816598	10.28846060	-2.99513280	0.05824066
69.50016	-2.66492120	-0.14941490	2.03946473		-23.70656800	-30.27690900	-25.67660600		-3.24368880	-0.61999170	-2.90764320		21.70222820	7.76305809	5.99120332	12.47625730	-0.81330290	-0.67246470
69.60000	-1.97590870	2.32161411	-0.30716180		-22.77010400	-31.07285100	-26.63944400		0.34716598	-1.23195440	-0.67642320		20.50506220	4.68701245	10.75813690	8.82319087	0.54284647	0.58106224
69.70008	-2.86446060	-0.28782570	3.45808299		-20.03579700	-30.58190900	-25.64558900		-2.69134020	1.35296680	-2.37103730		23.94606640	7.37356432	7.96248133	11.57036930	-3.40625310	1.34456432
69.80016	-2.26429880	1.44102905	2.60125311		-18.35034000	-30.24807900	-24.55261800		-3.78348550	-0.60555190	-0.67454770		21.07579250	5.22131950	8.68797095	10.86559750	-1.83245230	0.69429046
69.90000	-4.80742320	0.89912863	6.30036515		-20.42684200	-28.07020300	-24.66587600		-1.14320750	4.12980913	0.07687137		20.29046890	6.65702075	13.10072200	10.39440250	-3.36208300	-2.59394190
70.00008	1.74942324	1.93151867	4.51642739		-21.61353500	-29.42317000	-22.06053900		-1.27718260	-0.03061830	-1.17773030		19.81027800	4.39189627	8.89130290	10.22607050	-0.27572610	4.87837344
70.10016	1.75421577	2.17578838	5.50532365		-20.85254400	-30.52664700	-21.07005800		1.29513278	4.27936100	-0.79296680		22.46131120	7.66558921	7.91542324	8.45450207	-0.39911200	-1.12356430
70.20000	-1.81317430	3.27524896	5.57650622		-21.20560600	-28.54886300	-24.27417400		-1.24037760	1.88026556	2.54668050		21.72137340	6.20618257	8.92374689	9.86377593	0.55448133	-0.18361830
70.30008	-1.78291290	5.28239004	7.15691701		-20.45097900	-28.26745600	-22.86377600		2.40280913	0.77003734	2.65057261		24.26219500	6.12983402	9.60944813	8.77699585	1.21085477	0.40292946
70.40016	-0.54281330	2.62464315	5.72279668		-19.57913700	-28.06776300	-20.96051900		-1.38257680	2.10290871	0.79145228		23.52329050	2.24260581	12.11800410	7.71410788	2.01199585	0.44976763
70.50000	0.59375934	1.70033195	8.01585062		-22.28513300	-28.32237800	-17.94746900		0.56238589	0.05665145	3.47609129		23.47507050	4.80434025	7.51618672	11.13099170	-0.86499590	3.09526141
70.60008	-2.75739420	4.14316598	5.87147303		-20.15188000	-27.14774700	-18.52121600		-0.30869290	2.59660996	2.30427386		21.31226140	6.95644813	4.96941494	11.26973440	-0.62087550	3.74157676
70.70016	2.65849378	3.93492946	6.71131950		-19.63463100	-26.01978800	-17.27219900		0.71060996	-1.81256430	2.13846888		21.78016600	6.04020332	11.97327800	10.89643570	-0.19688800	1.70808714
70.80000	1.71351037	2.77792116	6.74210373		-20.36195400	-26.19647300	-18.83341900		4.18869710	0.46062241	2.97659336		26.28562240	5.55129461	10.08439830	9.55526141	0.26161411	2.04545228
70.90008	2.03678838	5.39482158	12.36023240		-19.96115800	-25.27303300	-13.03772200		0.41174689	2.76843568	1.50763071		21.52519500	3.87886307	9.04670124	9.36529876	0.93996266	3.83258506
71.00016	-0.82038170	1.09273859	7.08370124		-18.27466400	-27.31754800	-16.13570500		1.46756432	1.10900415	3.49483402		21.02581330	5.86224896	10.99190040	7.49741909	1.43337759	3.44628631
71.10000	0.62601660	4.02273444	8.31176763		-17.17857300	-24.76519500	-17.42396300		0.41460166	2.67135270	2.98024481		23.41518670	5.75206224	7.24627801	10.05564730	1.36488797	3.05618257
71.20008	1.91104564	4.26007884	7.59380913		-17.66820300	-22.77141900	-15.55798800		3.97865975	2.30126556	2.24076349		22.39462660	6.55675519	10.51133200	9.36691286	2.18080083	1.61925726
71.30016	3.43464315	5.85217427	13.80089630		-20.34239000	-22.58905400	-13.42778400		1.00337344	2.18504979	6.29476763		22.90492120	3.15694191	8.98987967	8.82688382	2.22764315	2.20154357
71.40000	1.81041909	5.11910788	6.82005394		-18.33800000	-21.20585100	-15.46590000		2.29943568	2.76939834	4.93391701		21.65558510	3.62256017	9.69152697	6.30933610	3.43357261	2.81607469
71.50008	1.04820747	5.17244398	12.20112860		-18.05442700	-22.65739800	-12.53251000		3.29087552	4.27662241	4.21747303		23.22097100	5.91670124	9.28852282	9.26067635	1.27080913	4.87162241
71.60016	0.85339419	2.59338589	9.67688797		-19.22854800	-22.47090000	-10.55637300		0.30401245	3.58511203	8.71292116		19.46457260	5.16657676	9.89727801	9.12689627	1.85898340	3.35170124
71.70000	4.30581328	5.75990456	9.38526141		-17.65321600	-22.13302100	-10.43802900		3.15178838	3.62380083	6.41997925		19.70479250	4.36421577	6.09595436	9.00723237	3.02456846	5.86031950
71.80008	2.30295021	8.28110788	9.21867635		-17.42281300	-21.41449000	-7.87353940		5.77602075	2.13151867	6.52186307		21.26292120	2.81043568	9.73115768	6.83403734	3.79029046	2.12360581
71.90016	1.69621992	9.38057676	10.61410790		-16.23452700	-17.79125700	-10.58125300		6.01217427	3.33173444	2.03355187		23.42561000	4.10063485	7.99801245	9.82928631	0.44403320	5.26638174
72.00000	2.91443983	7.07076763	10.36518670		-18.65793800	-18.83955200	-9.48681330		3.16192116	4.92097510	4.85853112		22.92113280	3.39133610	7.12236929	6.79041079	2.31243568	6.83204564
72.10008	3.00108299	6.96657676	9.57800000		-17.87348500	-19.81488400	-6.70015350		5.27829876	6.95339004	6.54799585		24.18604980	5.57975519	8.42302075	10.53809540	2.50158921	5.02798340
72.20016	2.87843154	7.08582988	10.31393360		-17.48307900	-16.69854400	-6.94125730		3.94368050	4.05343983	4.30637759		19.00676350	2.98626971	7.13604564	3.44292531	5.57027801	6.43797510
72.30000	6.17741079	7.41868880	13.62263490		-17.44240200	-17.59058100	-6.28343980		3.46755187	7.01977178	8.95424066		20.17793360	2.58392531	9.14848963	8.53005394	2.45877178	4.90792946
72.40008	4.40060996	10.69876350	11.78753110		-16.10201700	-13.35174700	-6.28961000		6.26610373	5.68233195	8.35565560		18.90658510	2.04544398	8.90059751	8.42303734	3.06275519	5.00606224
72.50016	5.30070954	9.45758921	11.22545640		-13.40926100	-15.07382600	-4.60406220		6.45362656	6.64404979	6.83311618		22.82238170	3.79442324	4.41384647	7.63334440	6.55758506	6.26360581
72.60000	2.99879668	8.58166805	13.01875100		-16.70611200	-16.83806200	-3.97099170		6.29271784	5.14324481	4.95973859		19.57648130	4.04804149	4.92356017	10.24644400	4.93018257	4.68634440
72.70008	8.66972199	8.10719502	12.64609540		-14.97122000	-13.54680900	-5.75610370		4.52459751	5.10499585	8.74397095		19.52043980	4.91263071	7.10109129	4.94455187	5.13004149	5.83221992
72.80016	5.03293776	8.62283402	12.20231950		-15.13239400	-13.72162700	-0.42918260		5.25454772	6.44663900	8.24392531		23.68985890	1.59151452	4.41675934	7.46569295	3.89715768	5.97506639
72.90000	3.39130290	6.80743983	13.41514940		-13.63466400	-14.97203700	-1.77185890		4.53250622	7.08814938	6.70546888		18.59357680	4.70851452	4.78378008	3.51958921	2.03457261	7.03100415
73.00008	5.98592116	8.48957261	11.37778420		-14.89405400	-10.62290900	-2.95086310		9.33970124	6.10419087	9.72265975		18.54852700	1.10131535	5.15154357	3.97048963	4.92060996	4.74016598
73.10016	5.20546473	10.15532780	9.70790456		-12.60117000	-12.83104600	-0.59230710		6.10469710	10.86519090	8.11688382		18.32525730	4.45487137	3.81235270	6.67036100	3.76414938	5.74272614
73.20000	7.69872614	7.68626141	13.81970950		-16.29125700	-11.58853500	2.11562656		3.41012033	7.68590871	8.34460581		17.35430710	2.01180083	5.01950207	4.73118257	7.32582158	7.04921577
73.30008	5.53711618	7.48083817	11.85253940		-11.90253500	-11.79024100	-0.38944810		5.86947718	7.81419502	8.50863071		19.50593780	1.26556017	1.52428216	5.55864730	5.64979253	2.76431120
73.40016	7.78286307	10.14181740	10.21233610		-11.68507900	-12.02859300	2.91527386		7.10512448	6.43740664	7.68779668		16.87473440	-0.13662240	3.23712033	4.93524896	4.49906224	2.07064730
73.50000	5.69675934	8.30088797	13.18521990		-11.55356800	-9.32294190	2.40185892		8.49253942	3.93619502	10.69961830		18.60023650	2.90938174	3.84942739	3.78126971	4.20619502	5.91282573
73.60008	8.26772199	10.16397930	13.52190040		-9.85213690	-9.83223650	5.71483817		7.83382988	5.45945228	8.60220332		15.34996680	2.22135270	7.30982988	7.90044398	9.56430290	6.06187552
73.70016	4.62757676	11.92885480	16.13375100		-12.73392500	-6.69873860	4.71628631		7.92382158	1.50590456	9.12009129		19.22611620	2.17312863	4.22512863	2.21542739	2.70207884	4.52317012
73.80000	6.30519502	9.93255187	13.12285060		-11.35156400	-5.33234020	4.52795021		7.87692116	7.27839004	9.41427386		16.34900410	3.07197925	6.48695851	3.23348133	6.35214938	4.12242739
73.90008	6.14363071	8.64096680	16.10707880		-13.91466800	-5.54481740	7.15205809		8.57327801	7.00483817	8.19951452		16.11159340	1.65234855	4.33359336	3.23138174	5.08112863	3.99451037
74.00016	5.78764730	10.04639420	10.49387140		-8.87791290	-4.97470120	5.11430705		9.50875519	8.30910788	9.45323651		13.96489210	4.04958921	0.52700415	3.28220747	6.25323237	4.48132365
74.10000	3.97487967	8.31718257	13.60457260		-11.43897500	-6.93697100	7.04867635		8.82400830	8.50051037	9.11449378		11.94521990	1.48444813	0.18826971	3.36413278	7.52290456	5.15698755
74.20008	8.87305394	12.64077180	13.26881740		-10.76570100	-3.54867220	8.48183402		8.09390456	8.24351037	9.24754772		15.31066390	1.28556846	2.14665975	5.59388797	7.28321992	7.89282158
74.30016	9.58505394	10.79102490	11.28476350		-8.66378840	-4.94787140	6.20363485		8.90289627	6.79453112	9.64310373		14.50409960	4.12796680	-1.66934850	1.94095021	7.97592531	3.72172199
74.40000	7.80719502	11.22070950	14.20438170		-9.40904150	-5.31116180	7.38661411		8.46325311	7.88346058	9.75893776		12.70803730	0.00182988	2.37025726	2.78875934	5.16370124	7.89099170
74.50008	7.89115768	12.15653940	12.59789630		-6.48689210	-2.67577590	11.29602490		9.76794191	8.05075519	9.44914108		12.16037760	-0.85299170	-0.25815350	0.61856846	5.75679253	7.18846058
74.60016	8.08001245	11.71112860	13.89579670		-9.34322410	-1.52166800	10.66118670		9.63750622	5.16802075	9.72295851		13.77307050	2.38051452	-0.49325730	3.76975934	4.86731535	6.82317842
74.70000	7.44137759	12.13467630	12.92488380		-7.57716600	-1.87890040	13.95209130		10.74502900	7.13276349	6.56204979		13.18336510	2.69166390	0.30058921	2.01506639	7.91300830	4.62906224
74.80008	9.66224896	9.03120747	12.02511620		-6.56244400	-0.28073860	11.34515350		9.74896266	7.38268050	9.35340249		10.61064320	0.64997925	1.94043983	-0.18844400	4.74934855	5.50736515
74.90016	7.60019917	13.75319500	15.55361410		-4.62595850	0.60834440	13.61131540		10.06212030	9.96314523	11.97975930		11.87286310	0.42751037	-0.70680910	2.33031535	6.10712863	6.28442324
75.00000	5.35517012	11.48041910	11.07880910		-5.54770540	0.37097510	14.57209960		10.27490460	10.32683820	11.86839000		12.34530710	1.40121577	0.28378838	1.76448963	7.50102905	8.20128216
75.10008	6.98690041	10.24398340	15.01894610		-3.63412450	0.53848963	10.59071370		9.90966390	5.87337759	7.97533195		10.16208710	-3.02907880	3.77087552	-0.72665150	9.27734025	5.93045228
75.20016	8.00726556	10.13807880	13.95841910		-4.91399170	6.47424066	11.24645640		7.47514108	6.17321162	9.72417012		9.92278838	-1.83472200	0.51177178	-1.34856430	3.81996680	6.35502490
75.30000	7.78969710	9.14503320	13.62761410		-5.82988800	4.82175519	13.42629050		11.68870120	7.02363071	12.00233610		7.58483402	4.31205394	-1.26928220	0.01064315	6.77941494	4.16324896
75.40008	6.34128631	10.87458090	12.59931120		-4.04132780	2.59546058	15.64600000		9.28162656	5.96327801	12.37702900		7.97281328	0.27008299	-0.07879670	0.59953112	3.20675519	5.90854772
75.50016	10.19016180	9.85068465	14.09226560		-2.84509960	3.51885062	13.54070540		9.36982573	7.37648963	9.56787967		9.66910373	-4.13782570	-1.05489210	-0.41422410	7.81044398	6.30073444
75.60000	7.10121992	8.18843154	14.18332370		-2.74987970	3.06551037	14.13992950		7.62899170	4.10156017	9.58127801		6.42401660	-2.04382160	2.35962656	-3.28069290	6.88451867	5.51162656
75.70008	8.14064730	12.54978840	12.98944810		-4.44153110	4.11748963	15.77958920		8.15475519	7.37791701	9.44190041		8.10020332	1.69863071	-2.29240660	0.95923237	8.10366805	5.67848963
75.80016	8.61219087	9.61499170	15.23568050		-1.92812860	4.14280083	17.30242740		9.48288797	6.44606639	12.45669710		3.35010373	-2.90425730	1.34536515	0.47172614	4.19301660	5.11336515
75.90000	6.89223651	8.90626971	12.72151450		-3.05124900	7.91785892	20.15189630		11.31073860	7.64227801	9.48950207		3.51602490	-1.97906640	-1.10414520	-1.99653110	5.23848133	6.02195436
76.00008	7.41548133	11.19685060	13.48637760		-1.83711200	8.00204979	15.65559340		11.66162240	7.24737759	9.46439834		2.46131120	-0.50275930	-2.84694190	-2.97146060	7.59065145	3.88148133
76.10016	5.85941494	10.04986720	11.78148960		-3.68554360	8.11944398	15.92391290		7.84955602	7.24092116	12.29016600		5.27095851	0.46335270	-1.30967220	-2.93241080	7.72956846	6.10252697
76.20000	7.47717842	8.94440249	14.65820750		3.59719917	10.83821160	19.14658510		10.19159340	8.13674689	10.70548130		1.34879253	-1.96819090	-2.86688800	1.30267635	8.10635270	7.28686307
76.30008	8.89731535	8.98339004	15.17872200		1.07123237	9.19995436	21.50205810		8.87151452	7.25550622	10.78409130		5.03463485	-4.65370950	2.00030290	-4.57739830	5.84616598	4.05157676
76.40016	7.52606224	9.18602490	9.82767220		-1.94956850	9.62491701	21.70664730		8.64354357	7.12018672	8.25704979		3.04053942	-1.75999170	-1.86349380	-4.20488800	4.96153942	7.15610788
76.50000	11.86661830	7.02044813	9.88921992		0.39433610	8.84280913	19.19175520		7.77271369	4.47595436	10.43576760		0.50253942	-0.45087970	-3.00321990	-2.44467630	5.35294191	4.33606224
76.60008	10.49709960	8.66140664	11.70288800		-0.00755190	12.32489630	18.49289210		8.44071784	7.94126141	12.07066800		2.46835685	-1.85211620	-2.55478420	-2.65831120	6.72231535	4.21771784
76.70016	7.16394191	9.09692946	11.79951870		-0.01806640	11.00870540	16.80265560		9.30356846	6.71983402	12.54278420		-0.93552700	0.58507884	-3.51336930	-3.62075930	7.91652697	5.59421577
76.80000	6.11731120	8.00905394	10.31451870		2.16089212	9.89440664	17.60595020		10.83511200	3.69212033	9.49711618		1.28369295	-1.23652700	-2.39410370	-2.41453110	7.45402075	3.50847303
76.90008	6.95271784	8.02050622	9.00095021		2.82748548	11.38155600	18.88032780		8.66443983	6.13656017	8.60931120		-0.67341490	1.92526556	-1.29109960	-3.79634020	8.28103734	6.05641909
77.00016	7.24004979	5.55706224	12.90451450		0.31218672	13.93685060	19.56329460		9.57740249	4.93687137	10.08550210		0.50017427	-1.83535680	-3.37457680	-2.32507050	7.25998755	3.90905809
77.10000	8.88270954	10.65443150	11.99442740		6.69324481	14.50309540	21.72574690		9.62632365	5.47519087	10.09178420		-2.98321990	-2.85740660	-0.68330290	-4.61043980	7.54741909	4.43380083
77.20008	9.06112863	6.59002490	10.74507470		2.81731535	13.98770950	20.48125310		9.14693776	6.82643154	14.02009960		-1.73467220	-2.31578420	-2.51881740	-1.78237340	7.35913278	6.27506639
77.30016	7.84007884	7.58987137	13.54033610		3.71459336	13.49242740	26.18381330		10.51912030	6.06725311	7.23137759		-0.91782160	-0.92778420	-3.22042320	-2.62880500	8.22500830	3.23465560
77.40000	5.83601245	8.49426141	11.70809540		1.83417012	16.17291700	22.89297510		7.82305809	7.69444813	8.10184232		-2.35393360	0.43705809	-7.10980910	-3.88360170	4.87121162	4.12364315
77.50008	5.58370954	6.21108299	9.39809129		3.49438589	16.70307470	24.01544400		6.31302075	7.14274274	9.93761826		-2.38352280	-4.35681740	-5.44187970	-2.82997100	5.87033195	3.77853112
77.60016	9.42993776	4.80178423	11.35896680		4.52478838	17.67618670	21.54937340		10.20014520	5.75749378	7.45641494		-3.09031950	-3.88731950	-3.61093360	-5.30600410	5.06624066	4.41308714
77.70000	8.69687967	5.51199170	10.16089630		2.59939004	18.12653940	24.05025310		8.55995851	6.32609544	8.32208299		-2.26990460	-2.98824480	-3.96522820	-3.43261410	7.13188382	2.93446473
77.80008	5.78473859	5.68815768	7.81433610		4.14437759	16.46519090	22.17020330		7.47910373	3.50469295	6.58213693		-4.31733610	-5.35775100	-4.78978010	-2.96086720	6.83478423	7.72800415
77.90016	4.43765560	7.83058921	10.52409540		6.28697925	17.75308710	25.82685480		8.89505394	5.47704564	9.09176349		-3.70673860	-4.02774690	-5.87748960	-1.61729460	6.22319502	3.48207884
78.00000	8.27782573	5.52356017	9.00807884		5.85826971	19.28153940	25.03768050		12.65663490	6.16974689	6.49673859		-4.88577180	-4.35281740	-3.19077590	-4.92516180	2.91695851	3.88851037
78.10008	4.17305809	6.96044398	9.58036929		6.39766390	19.65772610	23.68243150		8.82587137	5.27930705	8.10783817		-3.86580500	-2.71680500	-4.43960580	-5.61743150	7.28236515	2.44260581
78.20016	7.89165975	5.95599170	4.44580913		7.10794606	18.01767220	24.34360170		7.61977593	5.45312448	8.96344813		-6.81395020	-3.10785890	-2.92335270	-1.91975100	4.51639419	2.63013693
78.30000	6.22355602	6.31209544	4.62872199		6.87571369	16.40742740	22.43905390		8.15287137	3.77367635	7.53148133		-5.75925730	-2.44287970	-6.22186720	-6.96556020	5.02228631	5.81013693
78.40008	5.65041909	5.94583402	7.61401660		8.86389212	18.12717430	22.43953940		8.72085892	4.18437759	8.63139004		-7.41256850	-3.44146890	-3.03970950	-3.58745230	8.45829046	3.67085892
78.50016	4.45400830	6.51385062	9.76037344		7.28405809	20.21822410	23.55400830		5.44747718	2.66776763	8.75625726		-6.95842740	-2.41925730	-7.29630710	-3.42403320	5.88210373	5.02443154
78.60000	7.41175934	7.03403320	4.16654357		9.26471369	21.82438170	24.84526970		7.06453527	7.11907054	9.53804149		-4.22802490	-4.84971780	-4.93228220	-5.03996270	0.85537759	1.87842324
78.70008	7.22998755	4.41173444	7.81561411		9.92577178	20.84720750	24.54003320		7.96153527	5.42763485	6.01124896		-6.62535270	-4.87424480	-4.70602900	-6.50264730	3.52752697	3.34687552
78.80016	6.75624481	2.98977178	8.66758921		10.05814520	17.88358090	22.51714110		7.34292531	5.81312863	9.33754357		-9.35146470	-4.28067630	-4.31009540	-5.04181740	6.92176349	1.76189212
78.90000	6.62049378	5.26417842	7.26539834		9.51830290	18.58009540	25.90222820		7.24224481	3.92103320	8.71449378		-6.95612860	-2.38319500	-7.72792120	-3.47424480	3.82776763	0.94051452
79.00008	2.87283817	5.84646888	4.18153527		11.13639420	20.78733610	22.01906220		6.04934025	5.45321162	7.81862656		-9.21602900	-4.73056430	-5.97265980	-8.66873030	5.46863485	2.09215353
79.10016	4.35748133	6.12097925	4.33219502		10.83548550	23.48729050	20.44073440		7.24512448	4.78251037	8.34603734		-9.43726970	-5.98038590	-7.40980500	-7.21393360	6.08873029	2.46256846
79.20000	5.76469295	5.90578008	8.01470954		10.88214520	22.26697510	23.66768050		8.09053112	1.27619917	5.72704979		-8.07107050	-2.36778840	-5.20240660	-5.27049790	4.79584647	3.22211618
79.30008	4.62238174	5.13638174	3.04532365		9.65841079	23.03336510	21.65558510		4.70417427	1.56212448	6.62278423		-9.41696680	-3.94585060	-5.02351450	-7.84056430	2.01228216	4.62463071
79.40016	6.18510788	2.89582158	4.58209959		11.02601660	22.71659340	23.07610790		6.35872614	4.35788382	6.32686722		-12.38168500	-5.01957680	-6.57679250	-6.47026140	4.35380498	4.32068880
79.50000	3.84046058	4.36729876	2.92514938		13.41974690	22.81942320	24.31679670		5.53847303	4.33401660	5.40560996		-10.76804100	-4.82246890	-7.36772200	-7.18729050	2.09997095	3.66542739
79.60008	2.81624896	1.26772614	3.08771369		10.95081330	21.71036930	22.24856430		6.61907054	4.23709959	5.03830290		-8.33980910	-4.16836510	-6.60302900	-7.70797510	1.29771369	1.45373859
79.70016	5.52336929	2.16660581	3.77645228		9.71510788	23.01685890	23.08404560		2.24060166	3.63460581	6.01881743		-10.36891300	-2.72753940	-6.04756430	-6.08276760	2.70148963	1.30578423
79.80000	5.71324066	4.78223237	5.31026141		14.52593360	24.33038590	21.41773030		6.02632780	0.63482988	4.80431950		-12.51872200	-4.67612860	-4.23600830	-6.51553530	3.99032780	-0.65321990
79.90008	1.24557261	2.54697095	4.55130705		13.45046060	20.29139830	20.36687140		5.34224481	3.60461826	5.98131950		-11.70171000	-1.77897930	-7.63402900	-7.52180500	2.16253527	2.11797095
80.00016	1.65033195	2.72354772	2.70664315		12.87687550	25.85080910	22.36614110		4.55817012	2.24300415	4.03318672		-12.65190500	-4.80580500	-6.30675100	-10.46587100	2.07629461	3.90813693
80.10000	2.86166805	1.41991701	2.79384647		13.47683400	23.20845230	19.74089210		3.07568880	3.16782988	6.67306639		-12.71558900	-5.37224480	-8.10496270	-7.72658510	0.43465145	0.54101245
80.20008	2.98309129	2.11383402	1.14286307		12.51358920	20.54475930	22.35833610		5.68883402	2.57682158	6.20748133		-11.62872200	-4.97845230	-7.55598760	-7.54514110	1.15764315	0.54602075
80.30016	2.40261411	1.40646473	2.46557261		11.73730290	23.60049380	21.78598760		6.27473444	-0.65375930	2.27641494		-10.43936100	-5.84451450	-6.79298340	-6.77385890	2.56366390	1.95769710
80.40000	2.73004979	1.20260166	-1.43151040		15.25751450	24.35166800	22.85541910		4.08144398	-1.38741080	2.14944813		-15.23567200	-4.23275520	-6.94719500	-7.16806220	1.79590456	1.98206224
80.50008	0.99509544	3.79771369	2.30191701		14.70511620	22.95389630	20.38430710		3.37329046	-0.79751040	4.29482158		-11.01259300	-4.56454360	-7.07914110	-6.72253530	1.88317427	1.23125726
80.60016	2.20354357	1.05801245	1.92959336		10.64078840	21.70972610	21.76802490		3.61866390	-0.95773440	2.48802490		-16.16873900	-2.67886720	-8.08592120	-4.31202070	0.68853112	3.88835270
80.70000	1.95324896	-1.16103730	1.56504564		9.91497925	25.69707470	17.84409540		2.70480498	1.45917012	5.19986307		-13.30906200	-4.19819920	-6.31851450	-5.63582990	-1.74383400	0.53675519
80.80008	0.88617427	0.02438174	1.91909959		12.56651870	26.40923650	18.10636100		1.71336100	4.01238589	0.96551037		-11.92461400	-5.21169290	-7.25311620	-7.17359750	1.18772199	1.67234025
80.90016	7.18472614	0.45632365	-0.91820330		12.91756020	22.03150620	21.16992950		2.95824481	1.46980498	2.66157676		-14.58692500	-4.14981330	-6.76325310	-5.82229880	0.29041079	1.25333195
81.00000	3.26419917	1.19745643	-3.27175930		15.13824480	22.36098760	15.10288800		2.53662656	-2.05056850	2.11826971		-11.29244800	-6.64591700	-7.74893780	-6.42461000	3.55941494	-0.89874270
81.10008	1.62539004	0.21419087	1.59405394		14.63409540	20.18960170	16.19709540		0.50119502	2.69034855	0.70185062		-13.92970100	-3.59142740	-6.58271780	-8.47443570	2.64895851	0.71710373
81.20016	1.06636515	1.24084647	-2.17072200		15.88253530	23.84114110	16.54489630		2.43220747	4.45394606	-0.08975930		-12.89990900	-2.14790040	-10.28272200	-9.16517010	1.09082158	-0.29715770
81.30000	0.65527801	1.15301245	-0.48672610		15.89692530	21.27072200	14.84873440		0.47051452	-0.08798760	2.73552697		-13.00408300	-6.97881330	-6.69458510	-9.50761830	3.26484647	-2.91356020
81.40008	1.42946058	0.04602490	-1.93141490		13.59282990	21.32669710	17.96498760		0.59999170	-0.83624900	3.48457261		-17.95992100	-6.25332370	-5.43168050	-8.07705810	2.92714938	-2.56143570
81.50016	-0.56114110	-1.97575520	-2.24228630		12.36950210	23.31208710	18.65062660		2.08540249	-1.37443570	-0.47639830		-13.02591300	-2.88775930	-7.52461410	-6.25712860	-2.15003730	-0.72292120
81.60000	-0.64796270	-0.83948130	-0.63568050		16.09078840	18.82723240	15.39365980		2.64667220	-0.60585060	-0.34663900		-15.73247700	-4.71435680	-6.77843980	-8.94851870	-0.18125730	-1.77333610
81.70008	1.72306639	0.19412863	-1.01059750		15.05165560	21.75107880	14.77823650		1.26677593	-1.71698340	-0.91607880		-14.50007900	-5.82436510	-7.79236100	-10.71997100	2.02621162	-3.54547300
81.80016	-0.05388380	-2.61206640	-6.32098340		11.93587970	22.70248550	13.24823650		3.39766805	0.55198340	-0.10042320		-16.57442300	-2.25566800	-8.14388800	-7.51460170	0.99944398	-1.67025730
81.90000	-2.14497100	-1.35890040	-0.27757680		14.01743980	21.73845640	14.05284230		0.50597925	-0.78150620	-2.27337760		-13.22207900	-4.65173860	-6.05064730	-8.84857680	1.31417427	-0.11254360
82.00008	-0.56475100	-2.37647300	-3.81465980		16.20809130	21.96682570	14.22510370		-1.98927800	-1.73186310	0.27855602		-13.81893800	-5.10419090	-6.26292950	-4.56434850	-1.72293360	-1.39652280
82.10016	-1.77636100	-0.67670540	-0.43885890		15.28162660	19.95931950	14.96515350		3.18997095	-0.81651040	-0.23682160		-14.57149000	-2.81115350	-5.76543150	-6.20931540	2.08900000	1.11119087
82.20000	-2.66911620	-1.60961830	-4.95128220		15.17234850	19.66933200	10.77653530		-3.61109130	-2.42895440	-1.65428220		-18.17073900	-4.34830290	-8.05978840	-7.77919090	-2.23547720	-2.04255600
82.30008	-1.56988380	-1.86929460	-5.73021580		14.21727800	18.77673440	14.62449790		-0.12187140	-0.70440660	-4.54301660		-17.09609500	-4.54724900	-4.76282570	-7.49031540	-2.09486720	-0.34858090
82.40016	-0.06320750	-3.65810370	-1.22537760		16.42533610	20.99536930	10.48711200		-0.29887140	-3.51820330	0.12829876		-16.34745200	-4.54135680	-10.18501700	-6.53675100	-0.33529050	-3.77538170
82.50000	0.39339419	-3.17482570	-4.43671780		11.78267630	21.01302070	11.50040250		0.90186722	-1.13067630	-1.95268050		-15.12616600	-6.16075520	-6.99099590	-7.87393780	-1.46548960	-2.05655190
82.60008	3.18272614	-1.58186720	-3.28439420		12.51699170	18.19669290	9.11912448		-3.11212450	-0.40229050	0.04218672		-15.08580500	-1.41689210	-7.93613690	-4.31166390	-3.41241490	-2.25000000
82.70016	-0.13590870	-4.77902900	-4.89113690		13.49327800	19.65906220	9.35330290		1.10170539	-2.51921990	-0.46612030		-15.38475900	-4.49410370	-5.35614520	-8.03209960	0.13009959	-1.52517430
82.80000	0.98846888	-5.11332370	-6.21892530		13.03548960	20.08269290	7.71301245		-2.25969290	-5.33591700	-5.05677590		-14.15607900	-4.80953940	-5.57057260	-9.44280080	-2.03575930	-2.67210790
82.90008	-0.75081740	-1.76001240	-5.58432780		14.14449790	18.32579670	10.04024480		-1.56481330	-1.23246060	-2.63625730		-17.66830300	-1.86790040	-6.52637340	-5.19400830	-2.24697100	-1.30968460
83.00016	-2.31098760	-3.50819920	-3.24317010		16.01309960	17.40009540	8.12546473		-0.75336100	-2.79306640	-2.94434850		-15.34057300	-3.81078010	-5.70001240	-7.29473860	-2.36931540	0.24409129
83.10000	-2.49413690	-5.25951450	-5.64096270		16.75774270	16.59008710	8.04073444		1.36187967	-0.19751870	-4.43985060		-14.56212400	-2.87319920	-4.67598340	-8.82135270	-3.47670950	-1.89574690
83.20008	-0.60370950	-2.61343980	-6.85072200		14.84339000	18.23980500	8.82196266		-1.66398760	-3.24056020	-3.05866390		-17.64402100	-2.23204980	-4.48663900	-6.89458090	-2.09170540	-2.34629880
83.30016	-1.59263900	-4.68762660	-6.68866800		12.92430710	11.49429050	4.09145643		-4.53787140	-3.03795020	-2.41587970		-15.77372600	-1.79456430	-6.43718670	-8.85021160	-1.11229460	-2.04776760
83.40000	-0.89856850	-2.90443980	-7.03885890		11.77908300	14.30254770	9.73972614		-1.06928630	-2.57191700	-3.19919920		-17.20233600	-2.74248550	-5.63084650	-6.43061410	-0.29878010	-2.98890040
83.50008	-0.18250620	-7.09740660	-5.29671370		10.37002900	14.85868460	6.74230290		-4.76078840	-3.64265150	-4.36382570		-17.02100400	-3.92753110	-7.74151870	-7.43973860	-3.03182990	-4.55831540
83.60016	-1.21230290	-4.22621580	-7.22216600		13.40989630	11.16605390	7.68233195		-1.25244810	-2.14200000	-4.80438170		-14.29721200	-4.97326970	-9.68346470	-6.50721160	-3.32922410	-2.49831120
83.70000	-1.53533610	-5.45437760	-7.56865980		12.35370120	13.17641490	3.71382988		-1.17561830	-3.80036510	-4.95981330		-15.56346100	-4.37045230	-8.30540660	-8.75408300	-4.38655600	-3.53048960
83.80008	-1.73510790	-6.27828220	-5.08782990		15.68811620	13.09763490	2.01796680		-2.47664320	-5.50610790	-5.96549380		-15.40539000	-3.94090460	-5.20949790	-6.01080500	-3.48634440	-2.91184230
83.90016	0.95705809	-7.23469710	-6.37692950		10.06714940	12.65114520	4.32396680		-5.13137760	-4.79340660	-3.90743570		-16.45615400	-2.53901660	-5.78957260	-6.52889210	-2.56343150	-3.96039420
84.00000	-4.64862660	-6.73549380	-7.37078420		10.93151450	13.07277590	3.35953942		-4.98849790	-4.85323240	-6.80146470		-15.75638200	-2.82343570	-3.12585480	-7.23936930	-2.45109130	-1.89722820
84.10008	-2.44941490	-6.26351870	-7.67883820		11.83477180	9.23729046	3.01856846		-3.84681740	-4.55775520	-3.84461410		-15.19868500	-3.12445640	-4.37800000	-4.42874690	-0.74156020	-1.68392120
84.20016	-0.05441080	-5.87638590	-5.94219500		11.80228220	10.75169710	4.28053942		-4.52465980	-5.59670540	-4.37452280		-14.44446500	-0.97307050	-4.60614940	-3.90646470	-3.47487140	-3.50105810
84.30000	-2.15119090	-7.50082570	-6.34439420		11.42142740	11.48875100	0.02605394		-5.92669710	-3.28734440	-7.83182570		-15.21564300	-0.54399590	-4.27890870	-5.85907880	-3.40564320	-3.60446060
84.40008	-4.85923240	-4.58984230	-5.15736100		11.73083400	9.65223651	0.98078008		-5.37700830	-6.22256430	-5.25556430		-12.84558900	-2.01447720	-6.14033610	-4.62832370	-0.36002070	-3.90725730
84.50016	-2.99055190	-6.98360580	-6.82107050		10.92620750	9.97459336	-0.26592530		-8.42354360	-6.88091700	-7.98053110		-13.33162700	-3.34823650	-5.21290040	-8.45017840	-5.15115770	-3.29117010
84.60000	-5.21216600	-5.99487970	-8.47511200		10.71939000	11.28533610	-2.78095020		-4.51661410	-5.11290870	-9.25351450		-11.67014500	-3.10220750	-7.70136100	-5.95641490	-0.10330290	-3.50065150
84.70008	-3.48862660	-7.27318260	-9.17561830		10.65150210	6.37509959	-0.65302070		-7.28538590	-5.64885890	-5.97495440		-12.65489200	-4.61631540	-3.60437760	-5.12492120	-4.19255600	-4.39372200
84.80016	-4.94698760	-6.10941080	-6.19204980		12.29178010	8.22538174	-3.33193360		-6.42038590	-5.73498340	-8.26903320		-12.05105400	-1.98666390	-5.58058920	-6.50838590	-3.23494190	-4.96105390
84.90000	-5.41101240	-6.12945230	-8.45989630		8.65946058	7.37475104	-3.76579250		-5.34304150	-5.81591700	-5.12459750		-13.09387100	-1.91159340	-5.11360580	-2.45183820	-5.43065560	-4.54257260
85.00008	-2.39722820	-4.35654770	-9.60785060		8.82651867	11.03164320	-1.82791290		-6.28801660	-6.34553110	-4.79021990		-14.89214900	-4.42390460	-5.02941080	-5.44872610	-3.06374270	-4.41312030
85.10016	-4.87422410	-6.03299590	-8.01683400		10.34584230	4.86296680	-5.51782570		-6.30468050	-7.81087140	-8.51622820		-13.34475500	-1.99680500	-5.24354770	-6.81221160	-3.31382570	-4.79167220
85.20000	-6.31351040	-7.39902490	-7.89774690		8.89720747	7.18965145	-3.77190460		-4.39110790	-5.81027800	-6.68468050		-14.34142300	-2.02306640	-4.65036930	-1.97799590	-2.20143150	-4.28813690
85.30008	-5.26869710	-6.43158090	-9.27190460		9.33843154	7.18929461	-4.18671780		-6.28565980	-5.05485060	-7.62599590		-11.96075900	-0.74229460	-2.35602070	-6.45280080	-3.63003320	-3.50651450
85.40016	-2.53659750	-5.28102490	-8.58175520		8.29322407	4.08131535	-2.62365980		-5.65804980	-4.99875930	-6.76379670		-11.65000000	-0.97300410	-3.59961830	-5.43109540	-4.48225730	-2.68769290
85.50000	-5.38383820	-6.94022410	-7.90856430		6.53363071	3.95749793	-6.26617840		-9.15990460	-7.01330290	-7.19775930		-12.40094600	-2.03013280	-3.45756430	-4.33985890	-4.28274690	-0.55146060
85.60008	-4.89636510	-5.84436100	-10.03104100		7.01400830	1.64158921	-5.39085060		-3.61510370	-8.29670540	-5.37078420		-12.81220300	-0.85724070	-4.79015350	-4.36437760	-4.52956430	-3.95644400
85.70016	-5.64966800	-7.69463490	-9.12404560		10.46029050	3.91409959	-6.56794190		-5.63903730	-5.15285480	-4.57131950		-14.84523700	-1.40175520	-2.20445640	-1.92733200	-5.98403730	-3.08698340
85.80000	-7.45229050	-6.59520750	-9.71767630		7.03641079	2.85572614	-5.03216600		-4.71469710	-5.67642320	-6.12033200		-13.43236100	-1.46636510	-2.08352280	-2.18336510	-4.40613690	-1.76934020
85.90008	-4.46995020	-8.33149380	-10.55497900		8.79154772	1.28214108	-2.87154360		-4.56888380	-4.08070950	-7.98946890		-10.51589600	-0.58390040	-2.08985060	-1.56032370	-6.40956850	-3.17648130
86.00016	-5.40563900	-9.20107880	-10.03756800		5.81097095	2.17202905	-6.38197930		-8.94773860	-7.07703730	-7.80855190		-14.56812000	-0.09248130	-5.03086720	-1.98606220	-5.96121580	-4.41032780
86.10000	-2.43138170	-6.12536930	-10.74261000		6.14028216	1.23472199	-7.26650210		-5.24347720	-6.20796680	-5.68189210		-11.42653500	-3.46490040	-3.25649790	-2.71089630	-3.14361410	-4.03009130
86.20008	-3.85178010	-7.22985060	-8.40626560		8.18805394	-2.12024480	-8.37524070		-6.40436510	-4.76744400	-8.16131540		-11.73673900	-2.52035680	-4.56386310	-3.34834440	-4.99903320	-4.13140250
86.30016	-4.67355600	-7.46654770	-9.37288380		8.85711203	-2.50031120	-7.53040250		-7.66253940	-5.30113280	-5.42994190		-9.31273860	-1.05536930	-2.26755190	-6.80441490	-8.02571780	-2.13014940
86.40000	-4.20983820	-8.65353530	-10.45858100		3.69831120	-1.44782990	-8.73557680		-8.60927390	-7.28109540	-5.59928630		-8.65554770	-2.13280080	-4.00177590	-3.68648960	-7.51236930	-3.16007470
86.50008	-3.66701660	-6.86016180	-8.55594190		7.40168465	-2.41901660	-10.60658900		-7.46646060	-4.77676350	-8.86195440		-10.69751500	-1.15161830	-1.85148550	-4.66614110	-5.71045230	-6.60468880
86.60016	-5.52043150	-8.71623240	-11.07618300		4.70368465	-0.98850620	-8.17920330		-6.20315770	-6.61943570	-5.71825310		-8.92985890	-1.72272200	-1.96736100	-3.41045230	-5.56137760	-5.71676760
86.70000	-4.48518260	-7.27906640	-10.72845600		6.10097510	-2.38974690	-9.26661000		-6.86858090	-8.20625730	-7.66584650		-7.45095020	0.75453942	-1.35708300	-3.38376760	-2.55356020	-3.70754770
86.80008	-4.31720750	-5.00113280	-9.19143570		3.91630705	-3.98727800	-10.52178400		-7.43418260	-5.75756430	-7.81552280		-8.95664730	-2.44974270	-5.45320330	-1.44535270	-3.59431120	-4.22490040
86.90016	-7.80926560	-5.00510370	-8.85396680		4.35509959	-3.52128220	-12.26695900		-4.90448550	-4.92514940	-7.23809960		-9.54886720	-2.21814520	-3.54511200	-2.56695850	-5.93757260	-4.85127800
87.00000	-4.16194190	-7.68055190	-8.60869710		5.72903734	0.74969710	-9.00841910		-8.99856850	-5.64758090	-6.96918260		-7.67442320	-0.72351450	-1.22088380	-2.33097510	-3.21595440	-6.18048550
87.10008	-6.35868460	-6.88655600	-11.44964700		1.19629046	-3.01209130	-13.01515800		-9.13280910	-8.39142320	-10.06676300		-8.87342320	1.87433195	-1.28441910	-4.33718260	-6.24968880	-4.19624900
87.20016	-6.18062240	-7.02902490	-8.99063490		2.45004149	-5.60920330	-10.53696700		-6.48348960	-5.12338590	-7.37619500		-7.60296680	0.08567635	-2.74960170	-2.04180080	-4.50823240	-4.78522820
87.30000	-3.69853110	-8.13007880	-8.34509130		3.22985892	-1.14218260	-11.33173400		-6.67028630	-5.34916180	-8.08616180		-6.86095440	-1.45254770	-0.04439000	-1.73314520	-7.56124480	-4.40165980
87.40008	-4.70993360	-8.54863070	-10.13690900		1.10145228	-6.02973860	-8.91622820		-6.41884650	-5.81217840	-7.64027800		-7.27027800	-1.99865150	-2.60648550	-3.62034850	-3.95499590	-2.72821160
87.50016	-5.59961000	-7.51721990	-10.07648500		3.87193776	-6.45093360	-13.02718700		-9.32868460	-6.32592120	-9.88680080		-7.65097510	0.07083402	-0.55481740	-0.72424070	-4.61662660	-8.83617010
87.60000	-8.06552700	-7.99770120	-8.79855190		1.16145643	-7.16282990	-13.93825700		-7.46375520	-5.84389210	-7.06760170		-5.98932780	-1.28178840	1.35551452	-1.39368050	-5.85607050	-2.45974270
87.70008	-5.85460580	-8.71714110	-6.08087140		-1.70350210	-5.30123650	-12.38282200		-5.39851870	-6.53886310	-7.92653940		-7.00375930	-0.38703730	-0.37665980	-1.16765560	-5.09131120	-6.62062660
87.80016	-5.50326140	-4.49953530	-10.77812400		0.70507054	-6.40638590	-11.25507900		-8.43515350	-5.95719090	-10.43995400		-3.88385890	-1.98740250	0.37208299	-0.37312030	-3.68295020	-3.95440250
87.90000	-7.53291700	-6.64229460	-11.36704100		-0.18471780	-6.67723650	-11.70773000		-7.97387140	-6.86418670	-6.37027390		-7.78465560	0.73897510	1.14622822	-4.78079670	-6.06873030	-3.89511200
88.00008	-6.07004150	-4.51638170	-8.67605810		1.94733610	-8.78487140	-13.95627000		-6.43839830	-3.21936100	-7.69865980		-7.20312860	1.61080498	-0.87230290	-0.94928630	-5.40964320	-3.60887550
88.10016	-6.43142740	-7.57518670	-9.21052700		3.84295436	-7.30271370	-14.64453900		-8.76030290	-5.09202490	-7.53374690		-8.33980910	-0.45743570	-1.59509540	-0.27806220	-5.16882990	-5.49807470
88.20000	-5.12935270	-7.11821160	-7.46214110		1.03085477	-10.42116200	-12.63766400		-8.89228220	-7.46030290	-7.17832370		-3.32191290	-1.86790460	-2.58621580	-1.84958090	-4.15002490	-4.12104150
88.30008	-3.69956430	-8.28772610	-7.52617840		-0.85584230	-9.07735270	-15.24695900		-4.84535680	-5.98449790	-8.55625310		-4.33546470	0.51928631	-0.52471780	-0.04602490	-6.20926970	-5.48337760
88.40016	-5.13167630	-4.58603730	-6.47045230		-1.77444400	-10.23116600	-13.34005000		-9.77297930	-5.76870120	-6.93324900		-4.39322820	1.35517842	-0.38864320	1.92980913	-4.41147300	-3.89239000
88.50000	-3.27381330	-4.13261000	-8.57904560		-0.71810370	-9.42158090	-13.00426100		-5.99700000	-3.13102070	-7.88508710		-1.42687140	2.45545643	1.50733610	1.40377178	-5.70237340	-6.16567630
88.60008	-5.36547300	-4.64670950	-9.54116600		0.40742739	-8.41856850	-12.66653900		-7.15186720	-7.96442320	-10.09910800		-2.98070540	1.02501245	-1.65387140	-0.06279250	-4.31431540	-3.38310370
88.70016	-4.66607470	-6.10019920	-6.65746060		-1.75134020	-13.30312000	-14.44214500		-6.12171370	-7.90507050	-8.32342740		-2.54087550	-1.31227390	0.14542739	-0.46707880	-3.36969290	-1.21689210
88.80000	-3.21885060	-5.23190870	-5.02716180		-0.40660170	-9.55727390	-15.13741100		-6.40200830	-4.41970540	-7.46170540		-3.87139000	2.17353112	-0.06272610	2.21793361	-3.11450620	-2.99536100
88.90008	-5.63623650	-5.64513690	-6.52741080		-1.93716600	-11.28539000	-15.17663900		-7.32225310	-4.87304150	-5.06783400		-2.50139830	-0.19179670	1.93931535	0.22829046	-4.82610370	-3.18542740
89.00016	-7.36668880	-4.10078840	-9.26745230		-1.49812860	-11.78182600	-14.80644400		-7.67149790	-4.23715350	-4.57258920		-2.55225310	-2.05288800	-0.21021580	-3.12712450	-4.19606220	-5.08523240
89.10000	-6.33491700	-6.89819500	-10.53025700		-2.68289630	-11.38036100	-15.32978000		-7.06392120	-5.71273030	-6.66194610		-0.05731540	2.01301660	1.85187967	0.68214523	-4.54121990	-6.10413690
89.20008	-3.24452700	-6.81553110	-8.28005810		-2.53700410	-11.31520700	-16.09163900		-8.73898340	-3.52640660	-6.94236510		-2.05337340	0.04198340	1.94868050	2.94658921	-4.42111200	-4.96468880
89.30016	-5.00989210	-5.58262240	-5.34784230		-2.49082990	-12.41545200	-14.97386300		-5.95577180	-4.22719500	-4.91983400		1.03391701	0.90088382	1.67270954	0.07864315	-4.23537340	-4.38915350
89.40000	-4.07745230	-5.61382570	-7.78393360		-3.87506640	-12.24473000	-14.71194600		-5.92292120	-5.77627800	-5.58597930		-3.56867220	0.24253527	-0.57846060	-1.91392950	-3.89445640	-2.15926140
89.50008	-5.63857680	-4.31944810	-7.89520330		-2.53517840	-13.16868900	-15.98259800		-7.56320330	-6.61857260	-4.03269290		-1.60678420	2.46641494	2.19731950	2.27042739	-3.73921990	-3.10071780
89.60016	-3.62831950	-5.66412860	-4.49686310		-3.72514940	-11.72573400	-15.08985900		-7.61051040	-5.06577590	-7.93060170		0.60385477	0.79615768	2.16464315	0.72990456	-5.59005810	-4.87973860
89.70000	-6.04109540	-4.61341080	-5.04934850		-3.92411620	-12.28499200	-14.86297900		-5.59575520	-5.71395850	-4.72109540		1.86801245	-0.45350620	2.15296266	-0.02930710	-7.88230710	-3.52644400
89.80008	-7.11597510	-3.82168050	-3.43230290		-4.99149790	-11.33095000	-15.62142300		-9.14640250	-3.86603730	-6.31587550		-0.61973440	0.50904564	2.09484647	-1.02149380	-2.93124070	-4.10705390
89.90016	-3.75747720	-6.06206640	-7.10710790		-2.90849380	-14.20599600	-15.11924900		-6.52643150	-8.87958090	-4.44594190		0.01248548	0.47804979	0.71122822	-0.54743980	-3.95720330	-1.95534850
90.00000	0.08783402	-3.14044810	-3.86993780		-5.98669290	-11.54768000	-14.39961000		-5.85634440	-5.31253530	-6.95029880		0.52124481	2.30097925	1.09297925	-0.32834850	-0.56697930	-4.84367630
90.10008	-3.74787970	-4.26716180	-6.44834020		-4.76230290	-14.46768000	-14.79661000		-6.28844400	-3.44581740	-3.46346470		2.16567635	-1.34609960	2.22156017	2.77677178	-6.07446470	-3.10710370
90.20016	-4.22715350	-4.24834020	-4.24580080		-3.05444400	-14.88579700	-14.99899200		-6.91275100	-6.77404560	-4.95104980		4.02776763	1.75652282	1.03272199	3.88203734	-4.05611200	-3.09253530
90.30000	-2.62491700	-2.49546890	-5.00597510		-4.33662240	-16.95119100	-11.37219500		-4.36712450	-3.27671370	-5.70179250		1.48400830	-0.83976760	4.17390456	1.62836515	-5.25120750	-3.83119920
90.40008	0.13088382	-1.84407470	-7.79476350		-6.48109130	-15.85325700	-15.52977200		-5.98452700	-4.70098340	-5.00556850		2.78385892	0.92726556	3.32701245	2.59450207	-3.25162660	-0.86885890
90.50016	-1.03978010	-4.85793360	-7.18061830		-7.21740660	-16.59402500	-15.49219500		-7.64205810	-1.78996680	-4.63997100		5.27772199	3.50876763	1.97829046	1.79126556	-4.24550210	-0.75971780
90.60000	-2.16501240	-3.89303730	-4.33451450		-8.10299590	-14.34253900	-13.42178000		-7.04622410	-3.84196680	-2.70802070		5.27453112	-1.75159750	1.23546058	1.39174274	-7.17350210	-2.98251040
90.70008	-4.06041910	-5.69406220	-7.61850210		-2.69105390	-18.39323700	-14.93784200		-4.85799590	-3.70072200	-5.83861410		3.19436100	-0.19051040	2.74655602	2.71119087	-2.47019920	-3.44132780
90.80016	-5.72945640	-3.50463490	-5.32182570		-7.72619500	-13.21346500	-18.10902100		-6.78075520	-5.68770120	-5.10048550		3.37582988	1.17803734	1.99896680	2.20805394	-3.55428220	-2.19714110
90.90000	-4.71648960	-2.74839000	-3.05669290		-6.55117430	-16.70745600	-17.57129000		-3.44246890	-3.97245230	-7.60407880		3.90810373	1.85755187	2.03950207	2.39872614	-3.52940250	-2.54109540
91.00008	-2.59916600	-3.64822410	-4.50588380		-6.46044810	-15.12351500	-14.14253500		-6.54457680	-3.02498340	-5.34202490		5.38030705	1.97807469	3.50292116	4.80390041	-5.85566800	-2.04525730
91.10016	-2.86776760	-3.11917840	-2.90092120		-7.21688380	-16.59437300	-13.83487100		-6.98079670	-4.02833200	-6.37858510		3.13661826	-0.04260580	3.27691286	1.54412033	-4.65304980	-0.97065980
91.20000	-4.14802070	-2.58000000	-5.55046890		-5.65101660	-15.93632400	-13.86269700		-6.21124480	-1.86721580	-5.85222410		6.13724066	1.50295436	3.94980498	1.97612033	-4.36125310	-1.03495440
91.30008	-3.69700830	-2.75631540	-2.00868880		-9.13270950	-12.98789200	-15.46919500		-4.84616600	-3.42739830	-5.64312860		6.61336515	1.43369710	5.29512863	4.74656846	-5.22932370	-4.77332370
91.40016	-4.46291290	-3.45195440	-3.72172200		-6.36203320	-17.60747300	-15.49904100		-6.41859750	-1.88678840	-5.74215350		4.36627386	0.04109544	5.34097510	3.19365975	-4.79897510	-1.87556850
91.50000	-2.40841080	-3.60813280	-2.90894190		-9.27044810	-17.00670500	-12.86508300		-2.35343570	-3.13075930	-3.38936510		3.95447303	1.30627801	2.84221577	2.66373444	-1.93707470	-2.59634020
91.60008	-4.32337340	-1.24657680	-3.03085060		-9.16385480	-14.02844000	-13.15868500		-4.67953940	-2.45166390	-4.60237340		6.46073029	0.84852282	2.81327386	3.96090871	-0.57097930	-3.07696270
91.70016	-1.02311200	-3.02499170	-4.02217430		-5.56808710	-13.40835700	-15.01951500		-5.51911200	-2.98414940	-3.98858510		6.73203320	1.84652282	1.47625311	5.27917842	-1.64714110	-1.17668050
91.80000	-0.88273440	-3.41874690	-3.17598760		-6.72727390	-16.27683000	-10.67862200		-3.68229460	-1.88603730	-2.33038170		7.29767220	0.28213278	6.29789212	4.58846888	-0.74080910	-1.48807880
91.90008	-3.79621580	-1.03415350	-2.41677180		-9.15564320	-15.44860600	-15.06802500		-1.04929050	-2.83420750	-3.39170950		7.40356432	-1.37073030	2.50937344	3.60824066	-0.20182160	-2.08341490
92.00016	-2.63116600	-1.92778010	-2.57947300		-12.67882600	-15.82775500	-13.94444400		-2.69365560	-2.05565980	-4.33685890		7.61557676	-0.08972610	1.73096266	4.62327386	-0.17688380	-0.79379250
92.10000	-2.61499590	-2.34727390	-3.72401240		-13.80512000	-15.34850200	-14.23269700		-4.24572200	-0.26331950	-5.11210790		5.10013693	-0.01156020	4.79643154	4.27361826	-2.55275930	0.05828216
92.20008	-2.11181740	-1.13326970	1.88529046		-8.83304150	-14.68311600	-13.64926600		-5.15582160	-3.35937340	-1.22558090		6.17717012	1.59478423	4.82066805	5.07428216	-2.90638590	-1.12302900
92.30016	-4.13146470	1.26077178	-2.98217430		-7.28268880	-14.14255200	-14.33405400		-1.53187970	-3.45253110	-6.26088380		5.62125311	2.70286722	2.69212863	4.07983817	-1.00696270	-1.48997510
92.40000	-4.34144810	-2.31226970	-1.79389630		-7.72535270	-12.17075900	-15.43130700		-3.52486310	-1.43124070	-3.13148130		10.31137340	3.30309959	4.91902075	3.56204564	-2.62651450	0.32039834
92.50008	-1.62795440	-2.84117430	0.62969295		-8.86734440	-13.82005400	-13.41561800		-4.68608710	-1.70500830	-4.66095440		4.89241079	2.39467220	5.71030705	6.65595021	-0.69918670	-0.75990040
92.60016	-1.21397510	0.41088382	-3.29332780		-8.91837340	-16.14440200	-12.49598300		-2.69455600	-0.56433200	-0.62763070		9.31996680	2.13529876	4.23521992	5.09994191	-1.77556020	-2.06768460
92.70000	0.02137759	-0.37331950	-0.51564320		-9.30749790	-15.86938200	-10.56338600		-3.60568880	-3.99071370	-0.16258920		6.12578838	1.61402490	3.22582158	3.35503734	-1.08557260	1.13840664
92.80008	-3.97838170	0.11263485	-3.25544400		-7.22104560	-14.61178800	-12.73237300		-4.97268460	-2.38104150	-2.14719090		9.57476763	2.93362241	4.59474274	5.25453112	0.11457261	0.46583817
92.90016	-3.88765560	0.30295851	-0.44271780		-10.45627000	-16.89689200	-12.67936900		-4.47083820	-3.13903320	-2.97618670		7.73272614	4.95632780	4.44175104	3.18447303	-0.70703730	-0.30957260
93.00000	-1.25951040	0.01402490	-0.44553110		-11.17827000	-16.41156000	-10.46671400		-1.16129050	-2.40653940	-1.30576760		7.31812863	0.43804149	1.32821162	5.91582573	-1.55467220	-0.37567630
93.10008	-1.32169290	-1.41891700	-0.26795850		-12.27283800	-13.09345200	-9.03949380		-3.19275930	-1.84480080	-2.77413280		9.37691286	-0.18370120	1.69504979	6.92233195	1.82211618	-0.74616180
93.20016	-2.39122410	0.84047718	0.35942739		-10.05880900	-15.31690000	-9.90343150		-1.88385060	-0.61349380	0.51456432		11.23550620	1.88876349	3.26600830	2.54973859	-0.81262240	-1.00803730
93.30000	0.94711618	-0.36572610	0.41695436		-8.24444400	-15.98569700	-11.47307100		-1.74742320	-2.43188800	-1.53872610		7.96682158	2.97521162	1.47663900	2.51633610	-1.05254360	-0.69096680
93.40008	-2.13299170	-0.85875930	0.23882573		-7.67090460	-13.33822400	-10.91045200		0.55659336	-1.16841080	0.29443154		10.77198760	3.27305394	1.66858506	3.50085062	-0.00693360	-0.72124900
93.50016	-0.58797510	-1.52443980	4.07197095		-10.55249400	-13.06536100	-10.01228600		-1.42729460	-1.04089630	-2.91421160		6.98960581	0.29545228	1.86534440	3.65430290	-3.26305390	-0.49237340
93.60000	0.84960996	2.62728216	1.33090871		-9.00226970	-13.88884200	-11.03329000		-3.35621580	-0.38931950	-1.09823240		6.69027801	1.30561411	2.98054772	4.68346058	0.78683402	1.11290456
93.70008	-0.63985890	-0.30087970	1.02762656		-11.36560600	-12.85874700	-8.90679670		-0.48380500	-1.84680910	3.31110373		10.51893360	-0.51214940	6.28863900	5.32417842	0.24586722	0.56334855
93.80016	0.60841909	1.12999170	-0.63579250		-8.05054360	-14.08995900	-9.40441910		-0.15964730	-0.08662240	-1.10396270		10.73413690	1.24154357	2.62537344	2.74176349	-0.05618670	-0.99668460
93.90000	0.73488382	1.77778423	0.20335270		-11.35249800	-14.26818700	-12.49280100		-4.26688380	0.89530705	-0.00945230		12.00238590	2.61682988	4.06260996	4.23625726	0.39289627	-0.61612450
94.00008	0.48738174	2.35431535	0.15920332		-10.86748500	-13.75829900	-10.74466000		0.62006639	-0.24565150	1.21253527		13.42249790	-0.72154360	3.50492116	5.82288797	0.98387552	-1.10610790
94.10016	-0.01927800	1.83583817	2.25321162		-11.11119100	-14.55325700	-8.48030290		-0.67752280	0.66100830	0.01158506		10.68755600	1.41734025	4.85987552	4.21507884	-0.09709130	-0.58049380
94.20000	1.43279253	1.51208299	0.18439004		-10.69816600	-14.22405800	-7.94264320		-1.66161830	-1.40202490	-0.10154770		12.75436510	2.29720747	5.98999170	3.11357261	0.10014108	-0.70651450
94.30008	0.95970954	2.30171784	2.03403734		-8.26019090	-13.43680900	-7.60360580		-1.44294610	2.14696680	0.36865560		8.61220747	1.48109129	5.41719502	1.64782573	0.02802490	0.26295436
94.40016	-2.51309540	0.94848963	0.75066390		-10.24780100	-12.61742700	-8.63655190		-1.41306220	-2.54910790	-2.25558920		9.43622822	0.20495851	3.69809959	3.72658506	0.88329876	-2.85038590
94.50000	1.13704564	2.81401660	2.74678008		-8.79462240	-13.75777200	-7.29590460		1.81113693	0.55788382	-0.44775930		10.67426560	0.91682988	1.51875934	3.30274689	-0.32702900	2.29150622
94.60008	0.63336515	2.93201245	1.98591701		-8.94143570	-11.50481300	-6.72100830		0.51770539	-2.46837340	-0.41200830		11.56439420	0.94641909	2.44040664	1.73272199	0.06645228	-2.74978420
94.70016	-0.06405390	2.97842324	2.99678838		-8.07895440	-12.56539800	-7.07259750		0.58468880	1.30877593	-2.03325310		13.31749790	2.37086722	2.93382158	4.19806639	-1.76840250	3.09914108
94.80000	1.48393776	1.57868880	4.79117842		-10.27277200	-10.41665600	-9.70728630		0.41902075	-0.08109540	3.17461411		9.76196680	2.68510373	4.71663900	3.84382573	-1.01690870	-1.90825730
94.90008	0.70531120	2.17645228	0.85572614		-11.27078000	-12.50658500	-4.55900000		0.89791286	0.38061411	2.71039419		11.34846470	-1.00537340	3.10945228	1.11482158	1.18422822	-1.94719090
95.00016	1.22028631	0.09769710	1.98289627		-9.12941490	-10.53951900	-3.46453110		0.31181743	0.71552282	2.81156432		10.91585060	-0.87854360	6.82292946	1.02023651	1.62934855	-0.49844810
95.10000	1.96283402	1.84597925	4.41526556		-8.46126140	-13.82114900	-5.25547720		-1.98392120	0.64301245	3.41730705		12.87877590	0.96420747	5.67427386	4.86152282	1.85993776	2.13803320
95.20008	1.56622822	2.24120747	2.97930290		-8.12501660	-10.35997900	-6.18689210		1.29869295	1.11409129	-0.17261000		10.76248550	2.13821162	2.52986722	3.66042739	0.69064730	1.17751452
95.30016	2.69824481	3.25823651	6.88114108		-8.74170950	-11.54374700	-6.40260580		-2.16943570	-0.20059750	0.85021162		12.32129880	0.18459336	4.76542324	6.15833195	-0.31103320	0.86886722
95.40000	-0.35190460	2.58648548	2.52589212		-10.97136500	-9.54861830	-5.33295020		0.95133195	-1.19786720	3.46545643		12.79337760	0.96149378	5.16271369	3.33003734	1.63726971	1.58174689
95.50008	0.18228216	3.33833195	3.15713693		-7.64102070	-7.54322410	-6.08582570		4.89661826	1.21021162	2.15419917		10.56526970	2.63569710	1.73634025	6.96298755	3.18675934	1.50193776
95.60016	1.31733610	4.52629876	4.09323651		-9.84884230	-11.08472200	-4.57385060		0.08399170	1.12032365	1.88462241		10.55367630	0.96697510	5.20126556	5.12992946	1.56274689	2.19647718
95.70000	0.46217842	3.71260996	2.54128631		-10.35987600	-9.81699590	-3.51929880		0.33608299	1.83580498	5.34956846		10.18428220	3.16782158	-1.27246470	6.74363071	3.29485477	2.85272614
95.80008	2.65111618	5.11724481	4.09290456		-9.72704150	-7.64000830	-2.94198760		2.14571784	-0.50718670	3.32832780		10.09557260	1.65997510	3.58689212	3.38020332	1.38455187	0.31324481
95.90016	0.66866390	4.36948548	6.09888797		-7.99909540	-7.11428220	-0.97142740		2.26303320	0.72184647	4.65819917		10.62917840	-0.26614110	3.56485477	3.18008299	2.19447718	0.69136515
96.00000	4.14724481	3.36516598	4.31935685		-9.87008300	-9.63034850	-4.64626970		2.78651867	0.78065560	2.82501245		9.75020747	3.72874274	3.27674274	3.09823237	-0.06465980	2.42467220
96.10008	2.72370539	4.94554357	1.94797510		-7.76369290	-8.34904150	-5.44870540		2.33705394	3.42906639	3.94926971		9.48683402	1.44729876	1.63004979	1.91679253	-1.87862240	2.74277593
96.20016	3.83917842	5.52220332	3.65738174		-8.08368880	-8.45714110	-3.47180910		2.60339004	0.19997510	3.89668050		12.54252700	0.37155187	3.36277593	1.62809959	1.39464730	1.26788382
96.30000	2.73982988	5.05747718	5.31936515		-8.39315770	-6.57494610	-3.45992120		-0.39443980	1.01029876	3.18742324		9.38451452	2.41585892	2.19229461	3.41282573	-0.26061410	-0.66523240
96.40008	1.78081328	5.27282158	3.03327386		-9.21425310	-9.12618260	-2.96052280		3.01735270	-0.27917840	1.87620332		7.12307054	0.93642739	1.67559336	5.48624066	4.21106224	2.92907054
96.50016	3.89806639	3.44115768	4.53168050		-6.95421580	-5.43985890	1.85664315		1.01095021	-0.45782570	2.04275519		9.49255602	1.16090041	1.89160581	2.59551867	3.79978008	2.29537344
96.60000	2.71963071	2.32163071	0.68200000		-9.33355190	-5.42470120	-0.59239830		2.72365145	2.50101660	1.91858506		11.12255600	2.20577178	3.36834855	3.03148963	2.43087967	-1.38700410
96.70008	3.25762241	3.61586722	6.67702905		-5.91358510	-8.96833610	1.13972199		3.18689627	0.21190871	3.01547303		13.50175520	-0.43086720	2.26693361	4.45806224	1.79676763	1.72904564
96.80016	0.94470124	2.63843154	3.14475104		-5.24774270	-7.59466390	-1.25350210		1.42145643	1.60101245	5.72898755		10.41395850	0.91653527	2.77760581	2.96258091	2.73044813	2.67489212
96.90000	3.48484647	3.59358506	4.50113278		-5.30110370	-4.76304150	0.81407054		3.23044813	1.37778008	1.21764730		8.00126971	3.00253112	4.32996680	4.22372614	2.53063900	1.86895021
97.00008	1.88136515	5.88760581	3.57032365		-7.11409540	-6.71054770	-0.80632780		1.59547303	2.11567220	2.09626556		9.99840249	2.08766805	6.05299170	2.29123651	4.09073859	3.85578838
97.10016	0.59036100	5.97459336	5.38561826		-8.99455600	-4.68223650	0.54007469		2.91460996	2.20034025	5.19726971		9.28885062	0.99590871	-0.04742320	1.39968050	2.38841079	0.81150207
97.20000	1.09170124	4.17603320	4.90756017		-4.59763490	-5.88254770	0.66871369		2.47931950	2.06985062	3.41082988		9.80112033	0.55647718	3.79968880	6.28762241	3.25696266	1.76857261
97.30008	2.59237344	4.71228631	3.29296266		-6.38814940	-3.26099170	1.05678838		2.20447718	1.29668050	1.42950622		11.14478010	-1.68568460	0.82742739	2.88841079	3.67979253	1.81868465
97.40016	4.45178008	4.72539004	6.57572614		-4.60580910	-5.56187970	0.68004564		4.34362656	2.41231950	4.09383402		11.34658510	1.73270539	2.59446888	3.04751867	0.94016598	0.59561411
97.50000	2.94601660	3.72317842	2.77551452		-5.56363490	-3.76052280	4.29797925		3.25588382	1.60580083	5.47373029		12.26673030	2.81024896	0.97871784	2.48817012	1.51813693	-0.20269710
97.60008	4.54877178	6.19054772	3.03685892		-5.74637340	-6.66407050	0.36054772		1.28814523	1.40541079	5.58804979		7.56625726	0.51675934	2.69021162	-0.46288380	2.48361411	0.09043154
97.70016	3.21404564	3.51746058	5.42809544		-7.92880080	-3.27944810	1.07363900		3.67943154	2.05129046	1.92281743		11.22899170	3.51438174	2.41641909	0.81521577	4.13916598	3.24199585
97.80000	3.51895021	4.14025726	7.21763485		-4.52960580	-3.61761410	1.25683402		3.19117427	1.02799585	5.21782988		10.75314940	-1.36735270	1.65598755	3.07495851	5.12739419	2.86346473
97.90008	1.81176349	7.13371784	6.30717012		-7.79204980	-2.28853940	1.29184647		1.31956017	2.09912033	2.63531950		10.36259750	2.12655602	1.78084232	4.28461411	3.05066805	2.89051037
98.00016	6.24163485	3.97623651	6.92419917		-7.80548130	-2.45809960	3.17095436		3.36748963	3.21736515	4.52667635		9.09240664	-1.48117840	-0.00184230	-1.58732780	2.27628631	3.40405394
98.10000	2.04416598	3.37107884	5.51028631		-6.41273440	-1.42801660	2.05426556		1.82674689	1.21566805	3.43942739		9.86240249	0.62385477	0.61325726	1.84111618	4.82152697	1.93333610
98.20008	1.62292946	5.31360581	5.66377178		-5.54880500	-1.61814110	3.98773029		4.54821162	2.19522822	6.99087552		8.25833610	-1.74664320	4.26340249	3.47786722	3.43497925	2.47579253
98.30016	2.54390456	3.18301660	5.57987137		-4.98729880	-0.21534850	5.22360166		3.39108299	2.17506224	4.99266805		6.50501660	1.99956017	-0.26219500	1.23117842	5.14708299	1.92848548
98.40000	6.27085892	4.05075934	4.11029046		-7.05185890	1.54010788	1.94752282		3.56880913	3.15206224	4.11762241		10.00262660	-0.87081740	1.30883402	1.35168880	4.82808714	3.09529461
98.50008	5.46126556	4.87054772	6.46949793		-4.54899170	-3.07575930	2.08444398		4.87026556	4.82760996	3.10200830		7.75820332	0.12287137	2.50728216	-0.36267630	2.32263485	2.84532780
98.60016	2.73180913	3.27009129	5.35185477		-3.02602070	0.76070124	7.76821992		2.89204149	1.09070539	2.92152697		5.62260581	1.22875934	-0.35172610	3.59673859	6.49014938	2.46424481
98.70000	4.46127801	3.71734440	7.61641909		-3.35879670	-1.32663490	4.15387552		5.08753527	5.14799170	2.29870954		8.37948133	1.68287967	-4.26770120	1.38644813	3.96231120	2.23819917
98.80008	3.67610373	6.36457261	3.67573859		-5.27025730	-0.70473440	6.87946058		2.58766390	1.15203734	4.20949378		7.94559336	-0.76913280	1.42941079	0.35791286	2.09150622	3.54066805
98.90016	3.52481328	3.74609544	7.26702905		-0.55082990	1.65313693	3.74416598		1.96518672	1.89073029	5.76465975		8.87251037	-0.42709960	2.47380083	1.00799170	3.38219502	2.71521992
99.00000	4.26031120	4.98371369	5.79895021		-4.72044810	0.56523651	8.67484232		4.13895436	2.44847718	4.90800830		8.77424066	-1.17638590	-0.01715350	0.68309959	2.82566805	1.98683402
99.10008	4.46058091	4.53355602	3.07409959		-4.05545640	-0.22854770	7.00919502		4.34521162	2.36997095	5.15235270		7.43221162	4.04628216	-0.32308300	2.04140249	2.87536100	2.07417012
99.20016	3.01673444	5.09424066	4.12046058		-4.51273440	1.41981328	6.36271369		3.07736100	3.88970539	4.08505809		6.08815353	-0.75789210	-1.31214520	1.97797510	0.48275104	0.07973444
99.30000	2.59335270	4.66102490	7.05231535		-4.64918260	0.05079668	8.66785892		3.77306224	5.54241079	4.26892531		6.69082158	0.06483817	-0.13726140	2.20007469	2.84434855	3.00494606
99.40008	3.98342739	5.45859751	3.93514523		-5.07015770	0.70685477	4.97907054		1.88801245	3.97983817	5.11030290		4.19508714	-0.60338590	0.29878423	1.06716598	3.77404149	2.51314523
99.50016	4.05866390	2.13801660	5.73773859		-2.57448130	2.18758921	7.29806224		6.75958506	2.77709544	6.04819502		8.05529046	0.70761826	-0.19627390	-1.84198760	2.09613693	3.37792531
99.60000	2.67606224	3.25244813	7.35585892		-1.90714110	4.44993776	3.27030290		2.76474274	2.73551037	4.96134855		5.80142739	1.60147303	2.48807054	0.35628216	5.19260581	2.89687552
99.70008	2.99798340	4.70262656	4.38248548		-1.51476350	1.18816598	7.56115353		2.36143568	1.57638589	5.25036100		4.74891286	-0.53250620	1.17886722	0.95382573	3.95852697	2.18407054
99.80016	1.99686722	5.18731120	4.65616598		-2.42361410	4.08989627	7.90019087		3.81663900	1.50390871	5.46623237		5.37550622	-0.19258090	-1.80532780	3.09643568	2.13132365	3.48632365
99.90000	4.65697510	6.23804564	6.08645643		-3.74180080	3.51790041	9.74690456		4.90172614	2.13355602	4.32530290		4.90582988	-0.68134440	-1.19276760	-2.68517430	2.10255187	1.92933610
100.00008	3.30231120	5.61913693	8.16080498		-1.96527800	2.39795021	8.21242324		7.13617842	0.42345228	7.16107469		3.06008714	-1.09529460	1.54958921	0.02195436	3.88382573	1.37785477
100.10016	4.38351452	5.45908299	7.11932780		-0.18179250	5.38779253	6.26600415		3.42896266	1.78826141	3.20490041		5.42387552	2.30936100	-0.42646470	-2.36597930	4.12083402	2.22530705
100.20000	6.32717842	2.67618672	4.97540249		-4.75727800	3.44987552	4.79825726		3.94702905	0.67773859	4.70652282		5.64801245	0.40627801	0.64171369	-0.73364730	4.00546473	3.39213278
100.30008	3.45975104	2.64631535	6.28736100		-2.65944810	4.14240249	7.57977593		2.41963485	3.16467220	4.64702905		5.68947718	0.42570539	-0.40534850	-0.92716600	2.93844398	2.48508714
100.40016	4.15685892	5.99006224	7.60165560		-1.86979250	7.21123651	10.57672610		4.35715768	3.65515353	5.44466805		5.81647718	0.18548963	-2.48134020	0.06716183	2.81434855	2.52588382
100.50000	4.00980913	3.62592946	5.95944813		-0.12170950	4.37920332	7.42600000		3.21339834	2.99460581	3.12042324		3.30274689	0.07577178	-1.31292120	-0.83131120	3.78517012	2.29574274
100.60008	2.98165975	3.29457676	4.46898340		-1.93889210	9.50432365	6.60186722		5.18205394	1.53024896	0.99212448		3.00098340	-0.63685890	0.46463485	-0.91716180	3.91581328	5.26609544
100.70016	3.07310788	3.36469710	5.10852697		0.13139004	6.86095436	7.44422822		4.61075519	0.38891701	4.84073859		2.14844813	-1.13846060	-1.42695020	-0.99056430	3.45321162	1.35834440
100.80000	3.66992531	1.70148963	7.01073859		-0.49870120	6.37929046	7.84172199		7.73678838	2.45730705	4.77905394		4.12428631	-1.67231120	-0.63161000	-2.33366800	3.55078008	0.96632365
100.90008	1.83900830	5.56961411	3.99670539		-0.66463070	5.00595021	9.33541909		5.12600830	1.47260996	3.36156846		2.82978423	-0.33651870	-2.01831120	1.40729461	3.53019087	2.15723651
101.00016	3.67081328	3.27603734	4.83016183		-0.89770950	6.31073444	11.21781740		4.36948548	1.63846058	4.80876349		1.29942324	1.26998755	-2.75683820	0.39729876	2.01188797	3.90612033
101.10000	3.18486722	3.43090041	6.74403320		-1.06405390	8.15412033	8.40167220		3.13792116	2.91085477	6.44680498		1.32043983	-0.87100410	-3.36451870	-0.29774270	2.48553942	2.48149378
101.20008	3.96218672	3.20158091	4.12802490		0.80807469	7.32843568	7.53598340		4.27582988	3.17258091	4.77852697		2.19058921	-0.49231540	-0.16736930	-0.26683820	2.93857676	2.40888797
101.30016	1.70316598	1.24085892	5.28217427		-2.68193360	7.13944398	9.74036100		5.37695021	2.83101660	4.85284647		-0.28045640	-0.45650620	-3.31073030	-1.71810790	4.27564315	0.82504149
101.40000	5.12550622	2.27826971	0.70754357		-0.23855600	7.35309544	9.38564730		5.84683402	5.46552282	3.28888382		1.47905394	1.91373444	-1.60450620	-1.50472200	1.96198755	0.07868465
101.50008	4.24042739	4.74093776	3.74585892		2.41430705	6.10277178	11.77196680		5.09160581	2.99607884	2.85082573		-1.32083400	-1.40814520	-2.41391700	-2.33702900	2.15351452	1.77192531
101.60016	1.97326141	5.13543154	2.51305809		2.57419087	9.05393776	10.14050620		6.20946888	1.13649378	0.41008299		-0.58161830	0.55651037	-2.35622820	-3.03907470	2.19450622	2.75580498
101.70000	3.67866805	2.66704149	3.98869710		1.90400000	8.14960166	13.66059750		4.25849378	2.58651037	5.03190871		-1.17563490	0.12215768	-1.54655600	-2.99958090	1.71363071	1.58990871
101.80008	3.70441909	1.94224896	4.85669295		-1.38587140	10.45083820	9.02094606		3.17417012	1.60557261	5.24860166		-1.10175930	-1.49352280	-2.80499590	-0.96762240	2.23205809	3.68151867
101.90016	2.85164315	5.05122822	2.75069710		1.97362656	9.55036929	7.95172614		4.78083817	0.29026556	2.10988382		1.17662656	-0.14678010	0.52942324	-3.03882990	2.18234440	-0.05145640
102.00000	3.73666390	1.88011203	2.57887552		1.51517427	9.77757261	11.97990460		3.73645228	1.54141494	3.71859751		0.42447303	0.18162241	-1.91048550	-2.27341490	0.30617012	1.96759336
102.10008	2.09113278	4.01401245	4.84170124		2.12933195	9.46934440	13.76089210		5.35066805	2.48131120	5.88411618		2.19798755	-0.66046890	-2.12412450	-1.07083400	1.76794606	1.64868050
102.20016	4.40982573	2.68208714	3.00970954		0.61326971	6.97049378	11.04473440		5.38048133	1.52819917	4.00784232		1.12256846	-1.92302490	-2.11632780	-1.13952280	3.25751867	1.16282158
102.30000	4.18626141	4.30794191	5.78368465		2.29955602	8.05485477	7.56019087		3.43175519	0.98937759	2.96739419		-1.84594610	-1.42005810	-4.53256020	-2.57518670	2.02317012	2.11615768
102.40008	4.11695436	3.35352697	3.24087967		2.87051452	10.68328220	10.82660170		4.21353942	1.08595021	4.17045643		-1.43520330	-1.14028630	0.34849378	-2.57325730	2.58363900	2.14834025
102.50016	1.53858921	0.17278008	3.07739419		2.38651037	10.14621990	12.22805810		2.11679253	-0.31920750	3.24273859		-1.42117840	-0.13373030	-2.09453530	-3.74272610	2.24759336	1.50769295
102.60000	3.41769295	1.51250622	5.23379253		0.86097510	11.21059340	10.47985890		5.91830290	1.74909959	3.75715353		-0.47338590	-3.26243980	-1.80621160	-1.88733200	0.41242739	-0.77661410
102.70008	2.36675104	2.26019087	2.80211618		2.70212863	10.22164320	9.25053112		2.81382573	2.94890871	2.25154357		-3.30517010	0.39334440	-3.60336100	-2.36276350	2.01076349	0.39868050
102.80016	2.84045643	1.19596680	1.92139834		4.11164315	9.59131950	10.18930290		0.78550207	1.73179668	2.38190456		-0.79309130	-0.28219090	-3.26049380	-2.76867220	0.67448963	0.17514938
102.90000	3.58521577	1.74801660	5.54302905		2.74976763	13.80647720	8.64808714		4.22534025	1.01170124	3.93475519		-0.58241910	-2.61429050	-1.04108300	-1.07661000	2.36518257	2.23117427
103.00008	2.65578423	1.40180498	2.04927386		2.97919917	10.89655190	8.64237344		3.72635270	0.46169295	2.63786307		-2.28882160	-0.75936510	-3.52873860	-2.34946060	1.47029046	2.38706639
103.10016	1.09379253	0.31562656	4.22992531		5.36188382	7.75901660	11.29909130		3.95744398	2.12543568	3.07871784		-0.73416180	-2.61787140	-2.68582160	-1.10322410	0.69813693	3.82933195
103.20000	2.75865975	4.41742739	0.90398340		2.78816598	11.44000830	9.36656846		4.92638174	1.51636929	4.56554357		-2.50131120	-0.13622410	-4.14281330	-2.33715770	-0.42777590	1.27258921
103.30008	3.39408299	1.68847718	3.53558091		2.25887552	12.53169290	10.60588380		4.15511618	-0.04407470	3.42819917		-3.66779670	0.48041494	-1.84640250	-1.06935680	0.64024481	1.31749378
103.40016	3.44463485	1.48251037	2.86665560		5.97829876	11.63144810	8.20063071		3.02018257	1.42931535	1.18833195		-2.30490460	-0.58790040	-5.93178420	-2.62939000	0.87010788	0.24031950
103.50000	2.49812033	0.57115353	5.16498340		4.71534025	8.80285892	9.66713693		2.80419502	2.86270124	2.59604149		-4.15845640	1.72022407	-4.96186720	-2.30161830	0.38057676	3.90378008
103.60008	1.96929461	0.89824481	3.67471784		4.18997510	12.64933200	10.81965560		2.50880083	0.34906224	3.79148963		-5.00309960	0.65127801	-4.08766800	-2.62527800	1.21140249	1.01145228
103.70016	2.10826556	0.93878838	3.21656432		9.62383402	12.09807050	12.18370950		3.19991286	1.30862656	2.46740249		-5.02430710	-1.09268050	-3.35197100	-3.46650210	1.19330705	-0.23639420
103.80000	3.85200415	2.40411203	5.70053527		4.04233195	14.52683400	8.50831120		3.01594191	1.94479253	3.57430290		-4.48946060	-0.08123240	-1.34317430	-3.83160170	1.49041909	2.18261411
103.90008	4.03539834	2.76790041	-0.01120330		3.83799170	11.58283400	9.11198755		2.63325311	2.58563900	4.64229876		-4.78763490	-0.77261410	-1.94192120	-0.82374690	3.09923237	2.35592531
104.00016	2.34304979	2.28264315	0.16110788		5.35597925	15.12594610	8.80068050		2.76354772	1.93293776	0.70107884		-3.28631120	-1.05356850	-1.34138590	-1.95485480	3.46537344	1.50804979
104.10000	4.66521577	-1.18982160	3.32579253		4.51232365	10.72456430	10.29871370		-0.78296680	2.00524896	2.37207469		-4.85502490	-1.27906640	-1.51373030	-2.85675930	2.84415353	1.74405809
104.20008	0.34358506	2.92578423	1.02288382		4.72666390	11.92553530	10.63992950		4.44321577	1.54160996	-0.03251040		-6.52181740	2.63440249	-4.27463490	-1.69423240	3.04429876	1.11306224
104.30016	2.60635685	0.23273029	-0.18834020		5.60695021	10.19109130	10.90972200		2.41310373	0.64959336	2.34856846		-5.95644810	-1.53078010	-1.66121580	-3.95178420	0.33869710	0.29412448
104.40000	4.51457261	2.22149793	3.33288382		6.05066805	7.91641494	7.31431120		0.54165975	-0.10662240	1.10269295		-5.54191290	-2.94412450	-3.72773440	-3.41053940	0.51251867	1.61145643
104.50008	0.13977593	0.28302490	-2.81292120		5.08544398	14.50340250	6.68809129		3.91286722	2.25221992	0.19138174		-6.22399170	-1.43969710	-4.50559750	-3.79631120	-0.24990460	3.71602075
104.60016	-0.74043150	1.65322407	3.73678423		2.86931950	12.18164730	10.49829880		2.02304564	2.91481743	-1.02385480		-5.30762660	-2.31597100	-1.21873440	-3.88432370	1.18511618	0.65287137
104.70000	1.34733195	-0.04196680	2.68728216		7.24987552	13.50202900	7.32172614		3.35819087	1.49960166	0.85561411		-3.07346470	-2.89956430	-4.61720330	-2.98933610	1.08279253	-1.02120330
104.80008	2.36280498	-1.33294610	2.93539834		4.68756846	13.03310790	7.40445643		3.81369295	-0.03086720	1.29970954		-5.58846060	-2.26724070	-1.31496270	-2.79617430	1.48397510	2.05659751
104.90016	4.07242324	0.97478008	-0.96243150		3.18219917	9.59990871	6.94486722		1.60563900	-0.05358510	2.20020332		-4.95938590	-2.37870540	-0.64703730	-2.57200410	0.49312863	0.74592946
105.00000	2.06476349	-2.62185480	0.64726971		6.10616598	12.11768880	6.24668880		1.91505394	1.06250622	0.14745228		-5.11551870	-1.83008300	-3.71311620	-2.33443570	1.27953112	1.68260996
105.10008	2.32421162	1.00535270	-0.35889630		5.56148963	12.01893360	5.58773859		-2.37090870	-1.39666800	-0.45088380		-4.60645230	-1.87176760	-0.03504560	-3.01743150	-1.36512030	-1.11360580
105.20016	0.78321577	-0.32613690	0.45357676		6.33240249	9.76922407	7.46348548		1.23980498	-0.47514110	2.19302905		-5.77658510	-0.37267630	-5.01085890	-4.83459340	0.74383817	0.80668050
105.30000	0.25056432	-0.84192530	3.14759751		5.56804149	10.87531950	8.46636100		2.04732780	0.42839004	1.13735685		-6.37177590	-2.59575930	-2.67099170	-2.27737760	1.37361411	-0.23465150
105.40008	5.02094191	2.39160166	0.89049793		5.05636100	11.61527390	8.62631535		0.39927386	0.63947718	2.62459751		-6.47277590	-0.80879250	-3.32435270	-2.90836510	-0.69661410	1.78919917
105.50016	0.69552697	-0.98153940	-0.14860170		4.24069295	11.84805390	5.34616183		1.46206639	-1.39965560	0.65979668		-7.70318260	-2.90058510	-3.53928220	-2.73729050	0.33406224	-2.01215350
105.60000	-0.92368460	-1.67468050	1.53102905		4.73841909	10.57480910	5.83250207		0.98703320	1.11209129	2.28434025		-8.12547720	-1.21989210	-4.14009540	-3.55938590	-1.89003320	1.15507884
105.70008	1.68057261	0.40765975	-1.38002490		4.74335270	10.30447720	6.53386722		1.90216183	-0.57881330	-0.34075100		-5.09524070	-2.16143980	-2.44880910	-1.62173030	-0.21934850	1.50008714
105.80016	-0.21781740	-2.20711620	-1.48729880		5.76309544	12.60551450	8.84337344		3.19039004	-1.19380910	0.64387967		-5.95000830	-2.01302900	-3.17825730	-5.57688380	-0.66115770	1.26529046
105.90000	0.39358921	-1.38005810	-2.38207470		8.43594606	10.92909130	6.30002075		1.76851037	-1.33877590	-0.87187550		-8.79245640	0.63622407	-1.30049380	-2.42184230	-1.24202070	-0.41368050
106.00008	-0.71984230	-1.02788380	0.82147303		6.39969710	11.63152280	6.22414108		1.42642739	0.61182573	-1.49397510		-7.10908710	-2.11831950	-3.37522410	-1.68327390	-3.31911200	-0.92194610
106.10016	-1.72761830	-0.58632370	-0.86155190		7.53760996	9.90437344	6.33767635		1.44408714	-0.08991290	-1.14510370		-6.72451040	-0.78282570	-3.81679670	-2.39651450	0.62385477	-0.92325310
106.20000	0.50803734	0.21129876	-2.85224480		5.68603734	10.03519500	4.58671784		-0.75378420	-1.48490040	-2.11961410		-6.47420750	0.02327386	-1.47259750	-2.73141490	0.74870539	0.00384647
106.30008	-0.34018670	-0.58624070	-0.51279250		5.81298755	9.50790041	5.60973859		-1.28380500	0.41146473	1.90974274		-5.26429880	-2.52778840	-2.86373030	-2.36710790	-0.62224900	0.56882988
106.40016	-3.39316180	-2.08170540	-2.26207470		4.76059336	10.27654360	2.48685062		-0.29032370	-0.55439830	2.46545643		-6.66961830	0.59606224	-2.66430290	-3.71378010	-0.84363900	0.02435685
106.50000	1.73441494	-0.45756020	-1.52906220		8.44782988	14.12796270	4.71043568		0.60149378	0.13657261	-2.81972610		-5.49397930	-0.42073440	-3.99161410	-4.35719920	-1.12083400	-0.13068460
106.60008	0.96407884	-4.18446890	-4.27874270		7.89034440	12.64375100	5.43268880		1.44878838	-1.57856430	-2.27349790		-9.62231540	-0.32220750	-0.40094190	-1.84277180	-0.55013280	-1.01581740
106.70016	1.77789212	-0.03431540	0.04056017		7.34597510	10.71110790	4.61966805		0.19925726	-1.03984650	-2.25564730		-4.54182160	-0.41648960	-3.03544400	-3.51800830	-0.26525730	-0.35682570
106.80000	-0.42353530	-2.95900410	0.22599170		8.40379668	9.69835685	2.94567220		-0.52286720	-0.08018670	-0.20060170		-6.61865560	-1.32184650	-2.77653530	-3.30146470	-1.18524900	-0.28434850
106.90008	-0.35366800	-1.98111620	-0.90050620		8.70030290	9.59645228	3.45253527		-0.44358510	-0.67509130	0.28245643		-7.35886310	-0.54232780	-3.04437340	-4.34105390	-0.88688380	1.30178838
107.00016	0.66300000	-2.36153110	0.27248963		4.64272614	9.78049793	4.31615768		-1.24841910	-0.53251870	-0.78044810		-8.71066390	-2.79821990	-3.74239000	-2.43678010	-2.55584230	-2.35843150
107.10000	-1.97790460	-2.70623650	-1.59100830		6.80779668	7.36634440	2.02026971		-0.57207880	0.34724066	-0.51088380		-6.29439830	-1.16896680	-2.43048960	-3.86036510	1.29676349	1.14319917
107.20008	0.30926141	-0.35365150	-4.15370120		7.53395851	8.30229876	6.87409129		-0.05704560	-3.28663070	-1.61767630		-7.64408710	-1.79558920	0.40861411	-3.64439000	-1.78914110	-4.62222820
107.30016	-1.31361000	-2.00856020	-2.92624900		3.18943983	9.00148133	0.25628631		-1.00553530	-2.11022820	-2.62044810		-8.13220750	-1.04596270	-1.37763490	-2.73924480	-0.10626560	0.95227386
107.40000	-2.01319500	-4.61914110	0.64268465		6.06604149	9.03838589	4.81847718		-1.02415770	-2.80694610	-2.11386310		-7.06495440	-0.78976350	-2.58395850	-1.31303320	-3.49283820	-0.10725310
107.50008	0.99359336	-3.48446470	-0.12348960		6.34859336	6.74652697	2.39078423		-1.57315350	-3.24557260	-0.63539000		-6.54216180	-1.61186310	-2.37455190	-0.94439000	-0.81568460	0.31011618
107.60016	1.98943568	-1.92619500	1.14712863		6.90735685	6.59085892	3.27419087		-2.41382570	-0.29052700	-2.24685890		-7.23358510	-1.15799170	-1.97365560	-2.44214520	-2.48021580	1.04895021
107.70000	-1.87100830	-1.53539000	-2.96607050		6.59753527	7.44003734	1.18284647		-4.19302490	0.08537759	-1.15321990		-6.27730290	-1.90663490	-1.38610790	-2.46447300	-2.34184230	1.22220747
107.80008	-2.45968050	-3.07423650	-3.00786720		5.79429461	7.96382158	0.63804979		0.53365560	-2.24802490	-1.77459340		-8.69063490	-2.13271780	-5.67369290	0.11356017	-0.90395850	-1.33775100
107.90016	-3.04332370	-1.62405390	-4.97662240		5.45831120	7.01412863	3.69926556		-3.62622820	-2.60502900	-2.84107470		-7.65757680	-1.19593360	-2.28594190	-2.08681740	-2.01812860	0.54676763
108.00000	-1.08785060	-2.46243980	-2.53328630		6.55928631	6.79140664	2.00303734		-1.30498760	-1.66495850	-5.13177590		-7.38631950	-3.22753110	-1.94589630	-4.87875930	-2.55121580	-2.97742740
108.10008	-1.57199170	-1.91801240	-4.55446890		6.08987967	7.84877178	-0.04181330		-0.01277180	0.46309129	-1.64336100		-6.62712450	-2.97885890	-0.88232370	-3.81729880	-2.50885480	-1.61324900
108.20016	-2.49406220	-4.17366800	-5.81959750		6.37314938	7.25863485	0.46221162		-0.30227390	-3.03980080	-3.79514520		-7.57589210	-2.29150620	0.35139004	-3.18079250	-0.18516600	-1.67319090
108.30000	-3.25166390	-3.46241080	-0.87504560		5.73012448	5.82932780	4.35290456		-2.67396680	-1.37826560	-2.50907050		-6.90673440	-2.37471370	-3.24376350	-4.75482990	-3.06078840	-0.82413280
108.40008	-2.29002900	-4.62248130	-1.99977590		6.44781328	6.22014938	-0.04985480		-3.56940250	-1.84641910	-1.65811620		-8.56308300	-3.23972200	-0.50594610	-1.36304560	-1.58988800	-0.59119500
108.50016	-0.72871780	-2.90897510	-0.74689630		5.74129876	5.93529461	0.93096680		-4.21117840	0.22621992	-3.66800000		-7.91916180	-1.83287140	0.27924066	-1.82700830	-4.10614520	-1.14249790
108.60000	-3.00768050	-4.89133610	-2.42107470		8.39730290	4.86287967	2.88044398		-4.20279250	-1.84007470	0.23380498		-7.33583820	-1.84786310	-3.12885060	-1.05473860	-1.03502490	-2.79557260
108.70008	-1.23769290	-0.99349790	-3.34707880		4.46022822	4.45270954	2.23518257		-1.67616600	-2.07991290	-3.97987140		-8.87741080	-1.98933610	-1.27442320	-0.44347300	-3.43565150	-1.48278420
108.80016	-0.72209540	-2.60626560	-2.78182990		4.43749378	2.84350207	-0.38424070		-1.91304560	-1.55890870	-3.06161830		-8.41100000	-1.87593780	-2.52869290	-1.33960170	-4.86444400	-2.35728220
108.90000	-1.98170540	-3.29874690	-2.17772200		3.72246473	6.87155187	2.75975104		-1.66816600	-1.87887550	-5.40673440		-6.89780080	-1.35467630	-0.63159340	-3.88300410	-3.82235680	-2.04380080
109.00008	-1.08548960	-3.07218260	-2.74575100		6.99482158	3.90135685	0.37478838		-3.05039830	-1.34718670	-3.76372200		-5.05645640	-2.05485890	-2.27957260	-2.36418670	-1.44598760	-1.11964730
109.10016	-2.52773030	-2.24167630	-4.20567220		5.81000415	4.48008714	-1.75432370		-0.93757680	-1.65765150	-1.64354360		-6.71457260	-1.74012860	-3.78910790	-2.25002490	-3.08492120	-0.72779250
109.20000	-2.94792120	-4.50629050	-0.87026140		4.56061826	4.73642324	-1.17208300		-4.52996680	-2.44343980	-0.96013690		-8.03639000	-2.07265560	-1.05228630	-1.36321580	-2.37691290	-2.67145640
109.30008	-1.11093780	-1.99120330	-3.04380080		5.38854357	3.73545643	0.20368050		-5.18149790	-4.47148130	-4.49570540		-6.73552280	0.19965145	-0.38926140	-2.78632780	-1.11511620	-2.69195850
109.40016	-0.48955600	-2.43377180	-5.52210370		5.14053527	4.60084647	-1.00889630		-1.56033610	-1.83440660	-2.26678420		-6.80546060	0.80218672	0.57621992	-1.82711200	-3.66975100	-0.45978840
109.50000	-1.56135270	-3.38428220	-4.60159750		5.58024481	2.64585477	-0.83420750		-3.88433200	-0.12412860	-3.75454770		-5.86456430	0.26950622	-2.20524480	-1.69652280	-1.58462660	-1.78551870
109.60008	-2.37597510	0.08852697	-3.62008300		6.20170954	2.76177178	-2.94886720		-1.17431120	-0.79803320	-3.82394190		-7.42159340	-0.06924070	-1.44332370	-3.12979670	-2.27721990	-2.18931120
109.70016	-0.56368460	-4.73755190	-3.11247720		1.05060996	2.32717427	-2.47896680		-1.00956020	0.19509544	-2.37097930		-4.05822820	0.07252697	1.11246473	-1.33439420	-4.73478010	-1.40347300
109.80000	-6.06192530	-3.21125730	-0.13359340		3.11297925	3.11472199	-4.19455190		-2.47564730	-2.70989210	-3.37479670		-4.74501660	-0.16481740	-1.50512030	-2.01604150	-3.25445230	-3.42322410
109.90008	-0.85429880	-2.78946060	-2.43758510		5.63149378	4.64367635	-2.89280910		-2.00463490	-2.91471370	-0.96633200		-4.85538170	-0.44774690	0.42725311	-1.30312860	-3.36668880	-2.49768880
110.00016	-4.16869710	-3.58039000	-1.48768880		2.28898340	2.01717012	-0.54794610		-2.54307470	-1.67340250	-5.25859340		-5.87768050	-1.36861000	-0.70298760	-1.28457260	-0.42792120	-2.35224480
110.10000	-3.07400000	-3.59083820	-0.53213280		3.33814108	1.06917427	-3.66514940		-4.64368880	0.31204149	-8.10498760		-6.36704980	0.08550622	-0.51098340	-3.55858090	-4.75067220	-2.81949790
110.20008	-2.33769290	-1.43718670	-8.82091290		6.00484232	2.36673444	-4.13838590		-4.91990040	-3.79080500	-5.71078420		-3.68334440	-1.52086720	-1.18669290	-1.01438170	-2.96273440	0.39118257
110.30016	-3.33103730	-3.00623240	-3.77041080		1.88134440	-0.70937760	-3.21560170		-5.73862660	-0.56549790	-4.19553110		-5.86330290	-1.52717430	-1.12554360	-0.85811200	-0.43695440	-4.36724070
110.40000	-0.79324900	-3.86314940	-4.61139000		3.51364730	1.40729876	-1.21045230		-5.32607880	-4.60382990	-3.47297510		-7.31015770	-1.15201240	0.73955187	-0.08226140	-4.18634440	-2.18405810
110.50008	-4.78554770	-3.15933200	-5.68088380		4.48820332	-0.31857680	-4.38963900		-1.92408710	-4.62088800	-3.06580910		-3.73455600	-2.78407470	-1.84857680	-1.60604980	-4.06897930	-2.56034850
110.60016	-2.33921160	-3.50070540	-5.04092950		2.84727801	0.79494606	-5.78807050		-4.52025310	-2.78852700	-2.07928630		-8.39057260	-1.40010370	-0.83305810	-1.62509130	-5.42761830	-0.45975520
110.70000	-3.70195440	-4.12980080	-5.22882990		3.93086722	0.50900830	-5.03210790		-5.66857260	-0.43434440	-2.52484650		-4.83034440	-2.04661830	-2.44136930	2.19770954	-5.43707470	-0.81451450
110.80008	-4.43756430	-3.20874270	-2.90786720		7.65507469	0.96682988	-6.62802070		-1.23319090	-5.14729880	-3.71438170		-5.82488800	-1.49916180	-2.15701660	-0.65473030	-1.73108710	-0.64486310
110.90016	-4.24418260	-2.94380500	-5.01609130		4.26603320	-0.14965560	-3.37378840		-3.89019920	-1.48404150	-4.70481330		-7.04297510	-0.43400830	-0.07546890	-0.60015770	-1.73930290	-1.19415770
111.00000	-4.81138170	-2.99847300	-6.05056430		3.03716183	-0.68612450	-5.40651870		-3.17913690	-1.94843570	-6.84777180		-5.15513690	-1.61099590	-1.71925310	-0.06748550	-3.57962240	-2.82092530
111.10008	-3.27443150	-3.34906640	-3.47684650		-0.11263900	-0.78353940	-2.57804150		-4.80136510	-1.24792950	-4.93174270		-4.05029460	-0.38140660	-1.36234850	-1.12786720	-6.00143150	-0.75022820
111.20016	-3.74136100	-2.30823240	-4.72251450		4.78866390	0.47390456	-6.89966390		-4.96482160	-3.17496270	-4.78761410		-3.55802490	-1.67943150	-0.94828220	-0.33642740	-3.22241080	-0.77464730
111.30000	-2.95535270	-4.66770120	-7.25517840		3.14224896	-1.53958920	-5.80137340		-1.30875930	-3.08585480	-3.38060580		-6.08021160	0.36836100	-3.43614520	1.33922407	-4.25035270	-1.55948130
111.40008	-5.42835680	-2.84787140	-5.67960170		0.39446473	-2.18664730	-4.45270120		-4.73643980	-2.56542320	-1.84844810		-4.28185480	-0.96798760	-0.09125730	-0.28948550	-2.04789630	-1.43270120
111.50016	-1.66510370	-5.17242320	-2.64253110		0.00285062	0.45456846	-3.24848130		-3.03004980	-1.83925730	-3.98126140		-4.19905810	-1.61871370	-0.00161830	-0.93789630	-2.43219920	-1.35661830
111.60000	-3.55259340	-3.46728220	-6.34675100		2.10508299	-4.94007880	-6.25445230		-4.18717840	-1.73094610	-3.20000830		-4.29403320	0.46624066	-0.48800830	1.07995021	-1.52294610	-1.73523240
111.70008	-4.95971370	-1.75754770	-3.76271370		2.74024481	-2.22672200	-5.45230710		-1.54207880	-4.80114520	-4.96220330		-5.37909960	-1.17148960	-1.34812450	-4.27211620	-1.93103730	-2.90313690
111.80016	-0.57879250	-2.85734440	-4.47636100		1.58995851	-1.45542320	-4.94165980		-5.68470540	-0.65990460	-5.33946470		-3.52800830	0.68300000	-0.71101660	-1.41509540	-2.12336930	-0.35187970
111.90000	-2.71703730	-3.50334020	-3.09180080		3.82075519	0.51718672	-7.13191290		-7.53872200	-5.00712860	-3.84133610		-1.78973440	-1.02783400	-0.42569290	-1.54870540	-0.37990870	-1.50261410
112.00008	-4.32664320	-3.81315770	-1.80327800		-0.65874690	-2.64286310	-6.35422820		-2.86586310	-3.16204150	-2.88025310		-4.44752280	-0.19852700	0.10573444	-0.40486720	-3.05297930	-0.37012860
112.10016	-2.36033610	-3.83647300	-6.39404150		-1.67765560	-4.24786310	-6.02433610		-1.92812860	0.66179253	-5.20861410		-2.54642320	-1.19148550	-0.86579250	-1.64208300	-2.34982570	-2.76148550
112.20000	-2.58833200	-3.57880500	-4.43916180		1.63226971	-2.09775520	-7.64727800		-6.79188800	-3.13230710	-5.28702490		-3.01821160	0.04050207	2.66690041	-3.01644810	-1.80487550	0.05593361
112.30008	-2.68435270	-2.45291290	-3.88905390		0.14636100	-2.92856430	-7.93341080		-3.97631540	-2.08248130	-4.95983400		-1.92108300	-1.28111200	-0.68939000	0.89420332	-1.38610790	-2.22331120
112.40016	-2.35557680	-1.16143570	-4.54670120		2.10001660	-3.83966390	-5.16270120		-4.31687550	-1.76478010	-4.00477590		-3.27973440	-0.21628220	0.37085062	0.51018672	-3.47542320	-2.85565980
112.50000	-2.79264320	-3.04062660	-1.95319920		4.16229461	-5.50134020	-6.27016600		-5.12039830	-0.87364730	-3.89495440		-4.10525730	-1.91577590	-0.13371780	-1.18141080	-4.58955190	-1.53556020
112.60008	-3.80882990	-4.01043570	-4.98739830		2.14145228	-4.50421160	-5.66471780		-3.66550620	-1.71389210	-5.12240250		-4.26922820	0.09735270	-0.72683820	0.04556017	-0.80321580	-1.30294610
112.70016	-4.14279670	-2.49360580	-2.85799590		-0.26385890	-5.27980080	-7.43109960		-3.90210790	-3.48442320	-3.29556430		-2.01423650	-1.13271370	-0.25595020	-1.80978420	-1.30812030	-1.86182570
112.80000	-3.07841910	-3.89899590	-4.26304150		-2.35842320	-3.11085890	-8.81438590		-4.20563900	-2.24404150	-0.77249790		-1.66799170	0.17103320	-1.13086310	0.32748963	-2.13037340	0.34294606
112.90008	-1.94967630	-2.92052280	-4.27886310		0.12665145	-4.27767220	-5.02504560		-2.62585890	-0.25373440	-3.61206220		-3.36833610	-0.88397510	-1.36188380	-0.65509130	-2.60995440	-1.45720330
113.00016	-2.14556020	-3.65551040	-4.25627800		-0.44956020	-4.35691290	-7.18824480		-4.13348130	-1.62470120	-3.60265980		-0.81537340	-0.31871780	2.49802490	1.19021992	-1.77513690	-1.17161000
113.10000	-3.94631120	-3.93677590	-3.25808300		1.45888382	-6.70012860	-6.95819090		-4.51680080	-2.39299170	-5.27256850		-2.63574270	1.28782158	-0.86597930	-0.96112030	-2.62754360	-2.00890870
113.20008	-3.47257680	-2.61560170	-2.89226560		-3.97847720	-4.85134850	-3.30941080		-3.84210370	-2.79778840	-2.01184230		-2.82853940	0.10097510	-0.00851450	2.59092531	-1.42202490	-3.04685060
113.30016	-4.17210790	-1.99230710	-1.91636510		0.49358506	-5.69353940	-4.88330290		-2.47870950	-3.25714940	-2.47809540		-0.89231540	-1.43614940	1.63315768	-0.91203730	-2.31507050	-2.10452700
113.40000	-3.16380080	-3.49330710	-3.40238590		-2.26403320	-5.51002490	-6.92431540		-4.02712030	-1.63052280	-3.58941490		-2.02895850	-1.18821580	-0.51153530	1.08280083	-3.91029050	-0.72645230
113.50008	-2.36579250	-2.66862660	-4.69656020		-3.09073860	-6.31457680	-6.02718670		-3.99181740	-4.19041080	-4.75218260		-0.99171780	0.09554772	-0.47597930	-1.01336930	-4.87622820	-0.84275100
113.60016	-2.22453940	-2.31902900	-5.54246060		-1.52578010	-5.94653110	-5.70330710		-4.00183820	-2.41452280	-4.52987550		-3.15435680	-0.02467630	0.08680498	0.18145643	-1.49297510	-1.95080500
113.70000	-1.07648550	-2.97590460	-5.18856850		-2.23453530	-5.35848960	-5.95695020		-3.61512030	-3.25368460	-3.81870950		-1.12704980	-0.96814520	1.23027386	-1.76320330	-2.21266390	-0.41717010
113.80008	-1.42324480	-1.85101240	-5.61336100		-2.29431950	-6.31726140	-7.01767220		-3.25102490	-0.35996270	-2.53520330		-0.79729050	-0.22597100	0.25307054	2.86966805	-3.89708300	-2.58867630
113.90016	-0.46040660	-2.24029050	-5.00078420		0.36752697	-5.92591700	-7.70975100		-1.30200410	-0.90812450	-3.34152280		-1.23694190	-1.80710790	3.81773444	0.68480083	-2.09014110	-3.02168460
114.00000	-2.36101240	-1.33310790	-3.93381740		-2.17274270	-6.54812450	-8.10007050		-2.55442740	-1.52334020	-2.82572200		-0.69299170	-0.32208300	-1.11368880	2.89834025	-3.77152280	-1.16100830
114.10008	-2.95339830	-2.79948960	-3.55177590		-0.62223240	-5.24460580	-5.93166390		-3.27697930	-1.57656020	-4.36636510		-1.77713690	-0.32449790	-0.34317430	-0.57643980	-3.06811620	-0.69942320
114.20016	-1.57071780	-2.30883400	-1.61567220		-1.77920750	-7.06167220	-5.13236510		-3.64927390	-2.42473440	-5.04349380		-1.31699170	0.21473859	0.64176763	3.06333195	-3.50434440	-2.84636510
114.30000	-5.33284230	-2.28575930	-5.47071370		-1.66206640	-9.49961410	-3.84714940		-2.48461830	-1.79978840	-2.19786720		-1.33067630	2.19378423	2.80704149	0.52796266	-1.78666800	-1.44691290
114.40008	-4.51495850	-1.92615350	-4.59898340		-3.86938170	-5.81592530	-5.59782160		-5.88809130	-1.36268460	-2.38906220		0.90191286	-0.38092950	0.04263071	0.74268465	-2.49456020	-1.91817010
114.50016	-1.73724480	-0.98642320	0.95259751		-1.47773440	-6.76434020	-6.93143150		-1.86861830	-2.43036510	-2.97781330		2.14185062	0.21060166	-1.98599590	-0.14978010	-1.12935680	-1.42692120
114.60000	-4.96856850	-1.02728220	-2.77753940		-3.10134440	-10.50310400	-6.52507050		-1.47399590	-2.59668460	-2.93076760		-1.31417010	-0.28644810	1.36446473	0.72353942	-2.14326140	-0.44565980
114.70008	-4.87592950	-1.78649380	-1.13781740		-3.98170540	-7.70239000	-6.15961000		-2.81108300	-1.68280910	-1.28521160		0.03807884	-0.64852280	2.89471784	0.97636515	0.30313693	0.52597925
114.80016	-2.13379250	-1.00016600	-2.50715770		-1.10298760	-9.04216180	-6.56339000		-1.66486720	-0.66286310	-2.54879250		-2.98295440	0.97789212	-0.20673860	-0.73974690	-3.79081740	-2.89602900
114.90000	-5.02737340	-2.77695850	-2.03178420		-3.43158090	-6.17138170	-6.91103320		-6.09320330	-0.30685480	-2.22078420		0.20819502	-1.14554770	3.21373029	1.40370539	-0.81796680	-2.04681330
115.00008	-3.73481330	-1.50013280	-1.13597100		0.50930705	-8.17553940	-7.77040660		-3.78987970	-3.50158920	-3.63031540		-0.18138170	0.22900415	2.77009959	1.07656017	-2.14309130	1.74833610
115.10016	-2.21644810	0.69052697	-2.24630290		-5.05191290	-7.66211620	-5.24192950		-3.09417840	0.09077593	-1.59774690		3.21993776	1.15663900	1.17090041	1.74886307	-3.01236100	-2.42243150
115.20000	-1.97304980	-2.68563070	-3.64426140		-1.40436510	-8.10685890	-5.39983400		-4.72461000	0.42956017	-1.22442320		0.48129876	1.72827801	-1.02847300	4.55644813	-2.17422410	-0.12596680
115.30008	-1.22408300	-2.46805810	-3.32587970		-5.52861000	-6.19118670	-4.94489630		-1.27199590	-0.98841910	-3.33270120		0.45297510	-0.10531950	0.71820747	2.86824896	-4.09209540	1.32993361
115.40016	-1.03882990	-1.47088380	-1.13521580		-2.72990460	-8.56127800	-5.26245640		-2.18480910	0.81430290	-3.26477590		-0.11742740	0.76998755	2.95307469	-0.18949790	-3.04085060	-0.72298760
115.50000	-0.33217840	-1.39541080	-0.99629880		-2.54398340	-7.08378420	-8.19397930		-0.87560580	-0.57888800	-2.82027800		2.82927386	0.70404564	1.42840249	1.17866805	-1.09683400	0.54909959
115.60008	-2.55616600	-1.70146060	-3.16356850		-2.26664320	-9.67583820	-7.07770540		0.35793776	-2.11257680	-3.09243150		1.48875104	2.47924896	0.99372614	1.22084647	-2.47109960	-1.42558920
115.70016	-2.98902070	-0.93976350	-0.91857260		-2.51134020	-8.71035270	-6.11585890		-3.82133610	-2.50583400	0.85131535		2.69402905	-0.38245640	-0.39247300	0.94810373	-3.09472200	-1.06824900
115.80000	-1.80444400	-3.18181740	-3.15578840		-1.72029880	-7.13573860	-7.90534020		-0.82397510	-1.31760170	-4.11119090		1.74070124	-0.22200410	0.86541079	4.13224896	-0.39012860	-1.31917430
115.90008	-0.61513280	-1.30302900	-2.12293780		-4.88548960	-7.63786310	-6.79061410		-1.72340660	-3.56288800	-0.32629880		3.04317012	-0.39427800	5.56619502	4.14190871	-2.58752700	-0.01633610
116.00016	-0.69429880	-2.31153110	0.51313278		-5.75900830	-8.79089210	-7.38470120		-3.93436510	-1.27826140	-2.30267630		2.80575519	0.49699170	1.43507884	0.73859751	-1.92032370	-0.79112030
116.10000	-3.99623240	-1.50017430	-1.22847720		-0.98084230	-8.80237760	-6.63918260		0.36077178	-2.72456430	-3.10889630		1.12790456	0.19378838	0.38465145	2.42178423	-0.85673860	-2.13368460
116.20008	-0.38405810	-2.23087550	-1.52058090		-2.38957680	-9.17094190	-5.10642320		-2.61780910	0.22305809	-1.13462660		2.26297510	0.74518672	1.65356846	2.20463900	0.27309959	0.88243568
116.30016	-1.68417010	-1.35904560	1.48724066		-4.20325730	-6.01510790	-6.87106220		-0.81373030	0.78709129	-2.05133200		1.37123237	0.85050207	1.10003320	2.06285892	2.02691701	0.41031120
116.40000	0.52521162	-3.06230290	-1.10353530		-3.77993780	-10.49837300	-7.31300410		-0.02409960	-2.68801660	-2.31686720		5.84675934	0.78134855	0.88482573	1.58649378	-0.55108710	-0.75530710
116.50008	-1.35400410	-2.01930710	-1.83739000		-5.95030710	-7.54204980	-4.67252700		-0.78026560	-0.47692530	-0.08682570		3.22460581	0.92670539	1.70452697	1.53317427	-3.36120330	-0.69281330
116.60016	-1.45035270	1.10831535	-3.66663070		-6.45581330	-8.54253530	-8.14632370		1.18092531	0.00535685	-2.88300000		2.77249378	-0.30224900	0.36315768	-1.35734850	1.79002905	0.82265145
116.70000	-1.28909540	-1.84136510	0.16469295		-2.15180500	-7.54228220	-5.87648130		-2.64203730	2.04217842	-1.96770540		2.67732365	-0.02956850	2.57289212	0.43138589	-0.19357260	-1.47609130
116.80008	-1.43596680	-3.43821160	-4.45087550		-3.07936100	-9.12883400	-4.81361410		-1.48178840	0.09429046	0.23267220		1.74166805	-0.80268050	1.60219087	1.99669710	-0.13251450	-0.68009540
116.90016	-1.84419090	-1.96169290	-1.90334440		-3.91035270	-9.75936930	-5.76414940		-1.75575930	-0.70560580	-1.89146060		4.46876763	0.68166390	1.35223651	0.25981743	0.33425726	-2.19700830
117.00000	1.22480083	-2.67060170	-1.18131120		-3.43298340	-7.98922410	-7.31258090		-2.83062240	-1.23655600	-0.02925730		3.89560581	1.21824896	4.09339004	0.97291701	-0.82906220	0.54842739
117.10008	-1.25243150	-1.53776350	-2.20583820		-5.00645230	-7.87398340	-5.00027390		-3.78885480	-1.20109960	-1.38675100		5.14774274	-0.82680910	-1.97656850	0.21764730	-0.97007880	-0.03343980
117.20016	-2.90212450	0.77334440	-1.71969710		-7.50548130	-8.19315770	-4.27634850		-0.73965150	-2.05243150	-0.79045640		3.90095851	0.29112863	1.73712033	2.20980913	0.50017012	-0.53046470
117.30000	-0.44429880	-0.55384650	0.91796680		-8.16130290	-8.47053530	-4.98330710		0.12441494	-0.15565980	1.65362656		3.38995021	1.42854357	2.14432780	1.82028631	-0.68363900	1.27911618
117.40008	0.70556432	-2.36942740	-1.61844400		-3.19338170	-6.48356430	-5.40490040		-0.82543150	0.24318257	-0.16768050		3.21190871	1.26561826	0.64878838	-0.08857260	0.26041079	-0.14311620
117.50016	0.01610373	-0.79741490	0.35382158		-6.78924070	-9.11156850	-7.02831120		-1.40529460	-1.12148550	-1.00229460		4.43395851	2.46433195	-0.49214940	2.32863900	-0.64865560	-2.03421160
117.60000	-2.83357260	-1.26479670	1.10478423		-4.27624070	-9.32178010	-5.36886310		0.41683402	-0.77692120	-0.22968460		4.73926971	0.32439004	4.71571784	1.55448963	-0.86498760	-1.23474270
117.70008	-1.27427800	-0.15802900	-4.36961000		-3.29699590	-7.26116180	-2.11919090		-1.09972610	0.00032780	-1.63495020		2.37958091	1.13250622	0.71576763	-0.03539000	1.51547303	0.43255602
117.80016	-0.17951040	0.04626556	0.88203320		-4.48624070	-6.81384650	-2.48043570		0.04197925	-2.68139420	-1.99441910		5.51514108	4.60678838	1.77720332	2.73202075	-1.59523650	1.29634025
117.90000	-0.58935270	-0.46134850	-1.17502490		-4.14256430	-7.94618260	-5.20929460		1.10820332	-1.20995440	-0.78786720		4.22533195	-0.36415350	1.42513693	1.05165975	-2.17195440	0.75087137
118.00008	-0.50792530	-1.09234020	-0.66907470		-5.26730710	-5.70069290	-2.67316600		-0.32000830	1.99604564	-0.84860170		5.05807884	0.23516183	2.02148548	2.65451037	-1.95126970	0.00293361
118.10016	0.77239834	-2.10113690	-0.34771370		-4.15134020	-7.23044810	-4.92396680		-0.21139420	0.18258091	0.34831950		4.02532365	2.40693776	1.63816183	1.30421992	-1.93341080	0.22634025
118.20000	-2.74977180	-0.26417430	2.61482988		-2.15715770	-6.84172200	-2.59402900		-2.35002070	2.07431535	-0.32136930		5.22353112	1.01321162	0.85704979	3.21587137	-0.36199590	0.40485892
118.30008	0.36287137	0.38360581	-2.43128630		-4.33583400	-6.99261410	-4.51886310		-1.41696680	1.56851037	-2.37401660		2.33417012	-0.25014110	3.50031950	0.12635685	-0.24390870	-0.42746060
118.40016	2.00541079	-2.49093780	-1.84806220		-3.80102070	-4.99799590	-5.70181740		-2.29477590	0.32776763	0.65697510		0.70173859	1.81819087	0.60889212	-0.39055190	-0.24333200	1.62129876
118.50000	-0.41129460	-1.87325310	0.64293361		-3.59212450	-4.86587140	-3.07826560		0.28411203	1.41615353	0.18864730		5.66134025	-0.02129050	2.41649793	1.60905394	-2.59564730	0.32248963
118.60008	-1.10946470	-0.25995850	0.36696680		-3.44792120	-8.49971780	-5.32183820		1.69934440	-0.54927390	2.08030705		2.83576763	0.37199585	2.16456017	0.71711203	-1.17592120	-1.26182160
118.70016	-1.89826140	-0.70172610	0.05292531		-2.67180500	-6.63264320	-5.92381740		-1.80428630	1.70598340	0.72882573		4.96095851	1.56355602	1.45205809	3.40258091	-0.86003320	1.13011618
118.80000	1.08600415	-0.71902490	-0.41800830		-6.00533200	-5.98252700	-3.66890040		0.33124481	-0.57348550	1.67905394		4.90508299	1.30314938	4.24439834	1.55370539	0.63581328	-0.36525730
118.90008	1.10619087	-0.86583400	0.15758506		-5.02281330	-7.90918260	-4.39865980		0.75958506	-2.09533200	-0.37347720		4.82985477	1.15447718	0.64995436	-0.22669710	-0.42992950	1.22641494
119.00016	-1.31336930	-1.19371780	0.20505809		-6.01814520	-6.15240660	-5.49882570		1.02086307	-1.28502070	-0.37142740		3.91263900	-0.51933200	1.72000000	0.68302075	-0.35419500	-0.86749790
119.10000	-3.55150620	-0.59313690	2.91493776		-6.99004980	-7.52211620	-2.87714520		3.26703320	0.41314523	-0.63947300		4.68731120	1.21930705	1.57336515	1.26471369	-1.77760580	1.08133195
119.20008	0.28773029	0.56180498	-0.40288380		-7.12618260	-7.23985890	-4.40808710		2.47383817	-0.01592530	-0.44669290		6.43003734	1.82397510	3.25194606	1.08903320	1.20958921	-1.08626140
119.30016	1.11080083	-0.37957260	-0.44183820		-5.47779670	-6.98515770	-3.51669710		0.56079668	-0.63092950	-0.92796270		4.89884647	0.50956017	1.64417842	1.29117012	2.71158506	2.28409544
119.40000	2.64758506	-0.94013690	0.19500830		-3.79011200	-6.67931540	-1.62800410		-2.17366800	0.21826556	1.19022822		5.17958921	-0.62421580	-0.44997100	2.80524896	-1.34064320	2.00331120
119.50008	0.93961411	1.15906639	1.66564730		-4.84246060	-6.40759340	-3.25811620		1.04204979	3.74219917	0.90965145		6.98647718	0.93261826	-0.25471370	3.50181328	-0.58249380	-0.38843570
119.60016	-1.90373860	-1.18416600	2.35356846		-4.48202070	-6.64746890	-2.40435680		3.67865145	-0.33108300	2.94146058		4.84595436	0.91321162	0.28213693	0.00124896	0.61537759	0.15222407
119.70000	0.28231950	-2.80543570	0.37187967		-2.71687140	-7.27551450	-4.83171780		1.15111203	0.07435685	-0.50722820		4.93085892	-0.40131540	0.69883402	3.12407054	-0.29585060	2.21914938
119.80008	1.63400830	-0.85290040	2.08136929		-4.14095440	-6.15975930	-2.76085890		1.15298755	0.83391286	2.46439004		4.48398755	0.93286307	2.45911618	1.02234440	1.75397095	2.21905394
119.90016	1.15246058	-1.66809540	1.43896680		-2.41077590	-3.87735270	-2.95923240		3.09904149	2.21706639	1.89433195		2.85908714	0.64532365	2.15079668	0.18527386	1.05685477	-0.91242320
120.00000	1.52737759	0.82545643	1.44839004		-3.63434850	-4.07954360	-1.60909960		0.74275934	0.50724066	2.29940664		4.55598340	3.14804564	2.76180913	-0.36642320	0.37015353	0.13421577
120.10008	0.07659336	0.32082988	1.47592946		-1.82684230	-5.42822410	-2.27687970		1.50813693	1.74329046	1.35829876		4.42630705	2.21867635	1.85818672	0.62910373	-0.11374270	1.53378008
120.20016	0.08362656	1.18082988	0.99677178		-6.67084230	-4.50938170	0.03244398		0.99949793	2.19048548	-0.85240250		6.10763071	3.35678008	2.08782573	3.51020747	0.36224066	2.11589212
120.30000	0.11051037	2.70136515	1.06399170		-5.26567220	-4.81020330	-2.29392950		2.76015353	0.49982988	2.46907884		3.65068465	-0.00492120	-0.78723240	-0.53212450	1.03101660	2.80429876
120.40008	2.29553112	-0.62203730	1.35358921		-2.65602900	-7.06963490	-1.70120750		2.82174274	1.93118257	0.56537344		5.20562241	0.27786307	0.43028631	1.74245228	1.85263485	-1.01885890
120.50016	-0.77304560	-2.03747720	2.53665560		-3.46202070	-3.43481330	-0.17674690		2.19929046	0.17672614	3.30694606		6.97560996	0.47705394	2.46721992	2.78719917	1.75146888	-1.21434850
120.60000	-1.47433610	1.35385062	1.63174689		-4.26164320	-2.98785480	-0.84608300		0.12722822	-0.98578010	2.31781328		2.25425311	-0.08256430	0.58795851	1.51499585	-2.17646470	1.23471784
120.70008	1.67823651	0.86079668	2.55745228		-2.30621990	-2.31634850	0.49399585		1.29148133	-0.08388380	-1.05043570		4.09292116	-0.38672200	0.96235685	1.23773444	-1.21088380	1.91095021
120.80016	0.14181743	-1.82524070	0.29363071		-6.00758920	-3.94879250	1.29886307		2.10980498	3.89875104	4.39594606		5.25111618	-0.84429880	-2.86497930	2.28404979	1.99496266	2.20734440
120.90000	0.53642324	-0.25797930	2.82271784		-4.11223650	-3.38717840	-1.71036930		-1.77668050	1.17133195	0.18959336		7.50525726	-1.88495020	3.08063071	2.53439834	1.94228216	3.40281328
121.00008	1.91468465	0.87602905	1.55990871		-3.84241910	-2.65302900	-1.33332780		2.95773444	1.01088382	3.56826556		3.85498755	1.00758091	1.50994191	1.31903320	1.62036100	0.98888382
121.10016	2.12033195	-2.39548130	1.57673444		-3.21371370	-3.38094610	-2.67877180		2.02095021	0.80924066	2.93268465		6.72017427	1.29362656	1.17729046	0.95745228	2.50635685	-1.03282570
121.20000	3.20646888	-1.36706640	2.80812448		-4.02070540	-3.20100830	-0.98009130		3.64556017	3.35727801	2.83324481		4.26837759	0.25675519	-1.18161000	-0.81872610	1.74265975	1.11743983
121.30008	2.21128631	-1.22236510	-0.07526970		-4.32705390	-4.56638590	0.68848133		2.01672614	1.82895851	1.28434855		5.09626556	0.07223651	-0.52545640	3.56823237	2.15170539	1.79574689
121.40016	-0.22683400	-2.48697930	2.34445228		-3.26493780	-5.65516600	0.42465560		-0.15195020	2.67100830	-0.59765560		5.68743983	2.10460166	-0.23709960	-0.42329460	0.95596266	2.40096266
121.50000	1.69569710	-0.35544810	-0.85340250		-4.11080500	-3.05389630	-0.26838170		2.75467635	-0.38294190	3.91107884		5.21944398	0.27195021	4.64560581	0.35900415	2.07853942	2.85148548
121.60008	1.82302075	0.20395436	1.59873029		-4.54723650	-2.68489210	0.27779253		4.05927386	0.29261826	0.60233195		4.91645643	1.11464315	0.27225726	1.43980498	3.29197510	-0.33819090
121.70016	3.44579253	1.42961411	0.85287967		-3.65381330	-4.49711200	0.75052282		3.38835685	1.04661411	0.12064730		3.49844813	0.13116183	1.28277593	3.36512033	-0.12387140	0.75625726
121.80000	2.48417012	-1.39127390	-0.18740250		-6.01333610	-1.38259750	-2.77664320		4.77808299	0.28845228	2.65615353		6.01138589	1.93478838	1.82608299	1.99748548	0.55128216	1.63521162
121.90008	3.51464730	0.52014108	0.88140249		-4.39021990	-0.85376350	-0.05064730		4.26301660	1.35870124	0.79629876		3.53962656	2.72135270	1.55045228	-1.19758510	-1.00273030	0.45204979
122.00016	2.31631535	1.00773444	1.45131120		-3.08925730	-0.60473440	-0.55971370		3.95203734	3.09317012	0.32944813		2.92549793	0.88713278	-0.10577180	2.49413693	1.69295436	1.46078423
122.10000	2.36534855	1.30685477	1.68382573		-2.83418670	-1.85829880	2.03468465		2.90036100	1.02669295	4.15518257		3.36851867	1.59469710	-0.76078840	1.08490871	2.96500000	3.83297510
122.20008	2.36315768	0.39595436	1.33837759		-4.03002490	-3.14734020	0.41215768		4.15639419	1.75208299	2.14782158		3.17412033	1.39492531	-1.18424480	-1.12048960	0.23466805	0.45203320
122.30016	1.13162241	0.30328631	1.62324481		-4.82636100	-1.96246470	3.75890871		2.40274274	0.49661826	2.99251867		4.89199170	1.64755602	3.20446058	3.14283817	2.45778008	1.28243154
122.40000	1.75892946	3.16061826	3.81143983		-2.10455600	0.44286722	3.21114938		3.08364730	3.98829876	4.27588382		5.05385477	1.16794606	-2.04187970	1.95764730	2.03551037	-0.15010370
122.50008	6.00441909	-1.02254360	1.96561411		-5.24273860	-1.74587550	2.17951452		3.38104979	3.42149793	2.26592116		0.72031950	0.26148133	2.71374274	-0.15243980	0.77918257	2.56626141
122.60016	1.88601660	-0.18948550	0.58347303		-2.39521160	-0.67761000	0.90756432		4.73631950	1.83035270	3.55591701		3.69482158	0.25589627	3.50300000	1.30687552	1.37849793	0.42052697
122.70000	0.61286722	1.22495851	1.34073444		-3.21953530	-1.54289210	0.92595436		4.95415353	3.17849793	3.15516183		3.89464315	0.49163900	0.10707054	0.96724896	1.11611618	1.11413693
122.80008	1.08952697	0.62501660	1.22015768		-2.52057260	0.77379253	1.58407054		4.30116183	3.66422822	2.99473444		4.18780913	1.64753112	-1.36480910	1.48550207	0.36611203	1.05598340
122.90016	1.24782158	-0.83429460	-0.01773030		-3.41628220	1.48862656	3.03459336		3.11383817	-0.41683820	1.49682158		2.41102075	2.13274689	-1.05396680	1.89461411	2.37441079	1.88323237
123.00000	2.42120747	0.26632780	2.65302075		-3.33518670	-1.20531120	2.52486722		3.91319087	1.67858921	1.71299170		0.70019917	0.57221577	-0.89731120	-0.13781330	2.70778423	1.66274689
123.10008	0.70393361	-1.21356020	-1.05870540		-2.24578840	0.34594606	3.53575934		5.18886722	1.51876763	1.05953112		2.53156432	-1.77565980	0.03957676	1.23900000	-0.17665560	4.18764730
123.20016	0.62603734	0.37038174	1.35828216		-2.15195020	0.05486307	1.15343983		4.00484647	2.28812448	2.69747303		2.78423651	-0.27582990	-0.81048960	0.94688797	2.01992531	-1.21215770
123.30000	0.40106639	0.73914938	2.40153112		-0.26703730	-0.95307880	1.47376763		4.29276763	1.10526556	3.09503320		2.28666390	4.31871784	2.26899170	-1.08799170	1.27710788	0.52037759
123.40008	3.82687967	-0.53976350	6.21019087		-1.52989630	1.43128216	1.97207884		3.97047718	1.94117842	2.98995436		4.18165975	1.30611203	1.30619502	0.19920332	0.61278008	0.90375519
123.50016	2.22992531	0.32297095	2.22552697		-2.76790870	0.81033195	4.40565975		4.22087967	1.14594191	2.38022407		1.56653942	-0.97273030	-0.86980500	-0.05495440	2.91480083	0.35578838
123.60000	1.03575519	-0.56289630	0.72967220		-1.47929880	2.52706224	2.18902490		4.87752282	1.34378008	3.28779668		0.78495851	-1.28089630	-1.36460170	0.34451452	0.35042739	0.92009129
123.70008	0.52434855	1.09515353	1.30707884		-2.99573030	-0.52651040	2.93982573		1.79836929	0.93282988	2.55304564		4.34196266	0.96702905	0.02772199	2.03018257	1.34326141	-0.18239000
123.80016	1.31524896	0.24024066	1.62403734		-0.34195440	0.08697925	3.24117427		4.00192946	2.27884232	2.59502075		2.76009129	0.20709129	0.79449378	-2.02060170	-0.32951040	0.98278838
123.90000	2.54285892	0.26356017	1.57877178		-2.72878010	0.99699170	-1.02338590		4.06997925	1.35046888	3.89603734		2.38581743	-0.83011620	-0.10241080	1.22045643	-0.44047720	2.79926556
124.00008	2.88529046	-0.22289630	2.06112448		-1.32965980	-0.83221160	1.04691701		2.02736515	3.79046888	1.07224896		0.72523651	-2.33675100	-0.02831120	-0.84375520	1.57463071	-1.92205810
124.10016	2.75104149	0.66979668	2.30460996		-0.94101240	3.58125726	3.77833195		4.06630705	-0.04153110	3.75463485		1.79617842	0.18867220	-0.46700000	-0.52495850	0.38415768	4.00845228
124.20000	1.01695021	-0.98825310	3.97072614		0.82206639	1.73493776	2.52086722		3.15024896	0.82569295	2.67915768		1.72892531	0.44211203	-0.10913690	3.12580913	0.39480083	3.21854357
124.30008	1.04340249	1.43414938	-0.40245640		-1.89542320	2.19948133	1.80426141		5.97801245	1.87314523	4.00802905		2.22620747	0.12685477	-2.65153110	-0.58868880	1.51072614	0.23377178
124.40016	1.83509959	0.74250207	1.57096680		-1.66401660	0.09050622	3.86802075		4.01041079	0.05092946	2.76039004		3.66390871	3.15447303	-1.43514520	2.26540249	2.36656432	2.24740249
124.50000	1.52331120	-0.34241080	3.31653942		0.40521992	3.54898340	4.01092531		2.30812863	0.18396680	2.89190041		1.34712033	-0.87796680	-0.91534850	-2.16098340	2.40023237	1.69936515
124.60008	2.37044398	-0.19755190	4.01695021		-2.87124480	2.94195851	3.52133195		2.99213693	-0.14496680	2.78907054		4.46836515	1.97127801	2.04969710	0.63122407	2.01417842	0.86622822
124.70016	0.79221577	-0.26006220	4.77523237		-0.01287970	2.45359751	1.45181328		3.62435685	1.09150207	3.46585477		3.18437344	0.08275104	-0.30781740	2.28502490	1.23880498	1.56770539
124.80000	2.71177178	-0.17883400	2.14633610		-0.08164730	2.80890871	3.93565145		5.20673859	1.88434025	2.45718672		2.26389212	0.56914938	1.34286307	1.79504979	2.53754357	2.08878008
124.90008	3.69595851	0.79334025	2.77564315		-1.39807050	5.19559336	3.42779668		4.39863900	2.28292946	-0.31100410		1.48280083	0.45130290	1.89075104	-0.07585060	4.12790041	2.65682988
125.00016	1.28559336	-0.57531950	4.93231535		0.88727801	2.00182988	1.20453942		2.61220747	1.59951037	3.09548133		1.05083402	0.73633610	-3.12227800	0.05353942	1.07948548	1.26241494
125.10000	3.09056432	0.51728216	1.02270539		-1.46022410	4.76681328	4.46027386		3.47517012	0.86261826	2.43654772		0.80848548	-0.14904150	-1.24156850	-0.32390460	0.07753942	4.92717427
125.20008	2.23980498	0.74722407	3.73939834		0.97204149	6.12543568	4.35606639		3.93216183	1.27972199	3.16007469		2.84706224	-0.27123240	-1.75697930	1.04423651	1.02121992	1.74082573
125.30016	3.08260996	-0.98623650	-0.09311620		-0.92474270	4.34022822	4.64933610		2.25096266	3.82972614	2.93650207		-0.16535680	-0.56824480	-2.01055190	2.52985062	1.34422822	1.12742324
125.40000	2.03988382	2.16101660	2.49862241		-0.41009130	2.05873444	4.25076763		6.69660996	2.02359336	5.68026141		-0.98476350	0.39008714	-2.43871370	0.36660581	0.53046473	3.22604149
125.50008	1.19509129	2.02424896	2.28341909		0.81402905	2.53809959	5.53434440		0.00148963	0.67641909	1.77846058		3.18654357	1.32830290	0.36912448	-0.87784650	2.45350207	2.34777593
125.60016	4.10043983	0.38146058	1.37533195		-1.06681330	4.76778008	3.88539419		3.66305809	1.84948963	2.97877593		-0.12167630	0.87231950	-0.99461830	-0.03829460	0.37938174	-0.09832370
125.70000	-1.24918670	-0.35158920	2.82955187		-0.52821580	4.35729046	1.89832365		1.23668465	1.44370954	1.98221992		0.35667220	-1.94291290	0.55188797	-2.81217430	1.34002905	0.96793361
125.80008	2.82300000	-0.13673440	-0.86517840		-1.46727800	3.65748963	4.47456017		2.81048133	1.93517842	3.14337344		-0.60798760	0.81844813	-0.65283400	1.16902905	1.25197095	3.23603320
125.90016	2.94920747	-0.37517430	4.70772614		-3.00162660	5.21896266	4.72340664		1.74308299	2.62142324	3.54693361		-0.94462240	0.70102075	-3.34678010	0.73292946	0.93332780	0.38534025
126.00000	1.50059336	0.17037759	2.22328631		0.86004564	1.56927801	5.15579253		2.28436515	1.78882573	1.81417012		0.69252282	1.01208299	0.73375934	-1.20425730	0.69330705	0.33125726
126.10008	1.12339834	0.72021162	2.02220332		0.66354772	5.00565145	2.25127386		2.00185062	1.35417427	3.02747303		0.67173444	1.41786307	0.92806224	-0.83614520	-1.42318260	1.65051037
126.20016	3.04839004	2.79131535	1.35694606		-2.46930290	2.44292116	6.71070539		0.18225311	2.51405394	2.64077178		-0.06394190	1.60418257	0.33975934	-1.47482570	2.55982158	0.51082573
126.30000	-2.39797510	3.73595021	1.96882573		2.72136929	4.26328631	4.50354357		1.91735270	3.43942324	4.39092946		-1.44405810	0.13691286	-1.19651040	0.90221577	1.63576763	0.89077593
126.40008	0.24395021	-0.82888380	3.31255187		0.39116183	2.78107469	5.35148548		2.66024481	2.13504979	-0.06823650		-1.85743570	-0.38183400	-1.28436100	-0.83268050	1.48639419	1.77861411
126.50016	-0.06168050	1.76325726	1.74494191		0.21085062	4.03004564	6.67366390		1.73664730	0.95920747	0.52679668		0.38042324	-1.14864730	-1.68597510	1.12319917	1.28214523	0.97236515
126.60000	1.92881743	-1.06941910	2.51302905		1.47343568	2.63351452	3.02270954		2.02507054	0.90461826	2.04613278		-0.58426970	-1.23117010	-0.33882160	-0.49914520	0.47838174	-0.63907050
126.70008	1.60804149	1.29897095	1.08516598		4.44492116	5.01971784	2.93495436		0.23692946	0.00582573	4.35786722		2.67323651	-0.28959340	-1.69805390	-0.47599170	-0.96672610	-0.59903730
126.80016	3.28664730	0.91331120	2.76682573		-1.94510790	6.08439834	3.93274274		1.88726556	2.86727386	4.56683402		-0.61258090	1.78997095	-2.85970950	-2.42800410	2.41903320	3.64438589
126.90000	-0.41247300	2.03235685	3.87721162		0.72734025	4.36966390	5.32860996		0.72682988	1.38899585	4.30808299		-0.36317840	0.83253112	-0.11475100	-3.24733610	2.05480913	-0.48719500
127.00008	1.71640664	-0.25641490	2.08884647		1.16121162	4.25291701	5.65885062		1.58167635	1.09583402	3.57429046		1.69047718	-2.24409960	-1.00073860	-0.45997930	1.31527801	-2.03854360
127.10016	0.82334440	-0.83831950	3.45261411		1.19237759	6.51332780	2.80250622		3.15681743	1.20853942	1.76520747		-2.19573030	-0.91095850	0.97510788	-2.08678840	4.28924481	1.02460581
127.20000	-0.26960580	1.15634025	3.12831120		0.22097095	7.53090871	4.35161826		1.74041909	1.08900830	2.02759751		-0.89773030	-1.81751040	-1.29746060	-0.68430710	4.35399170	-0.24350620
127.30008	1.96775519	0.93879668	1.61549378		-1.44913690	4.86154357	1.25773029		0.29091701	-0.04744400	0.05286307		-1.79872610	0.96228216	-0.16334440	-0.50946470	-0.64474270	0.47614938
127.40016	-1.08060170	-0.76898760	2.24590871		-0.08512450	3.03043568	4.06493776		0.85248963	-0.58428630	0.77314523		-2.01883820	-1.07051870	-0.10419090	-2.49312450	0.35318672	2.18298755
127.50000	-0.87598760	2.05447718	1.99664315		1.64357676	3.18512448	4.80396266		0.67712448	0.15697095	-1.13801660		-2.16955190	-0.40390040	-1.66999590	0.27964730	-1.06992120	0.15849793
127.60008	1.95453942	1.48473029	-0.96297100		2.43957676	6.05785892	6.54090871		2.09178838	3.14664315	1.14386307		0.11696680	-0.55421160	-1.92931950	-1.34103320	1.87553527	0.89375519
127.70016	2.58589627	1.35722822	3.96599585		1.66992531	7.84852282	5.85114523		3.93580498	-0.69293360	3.55329876		-2.13622410	-0.92219500	-0.46987970	-0.01310790	3.24301245	-1.27835680
127.80000	1.40018257	2.02597925	1.62221162		1.37338174	3.64471369	4.88004979		3.01681328	2.05504149	2.05851452		-0.82879670	-0.31841910	0.21187967	2.03344398	-0.25580500	0.20065145
127.90008	1.01343983	1.79814108	-0.49800830		0.88563485	3.11934440	5.72494191		1.84138589	0.15465145	-0.82064730		-1.48053940	-0.60204980	-1.39670120	0.09100830	3.14909544	0.99865560
128.00016	0.58699585	1.00094606	-0.25573860		-0.96169710	5.46526971	4.09848963		-0.10371370	1.03119917	-1.37962240		-2.06015350	-2.17312450	1.11004979	-0.51602900	2.88911203	-0.59092120
128.10000	3.90672614	2.67300000	1.76505394		1.80434440	8.40042739	4.11611618		3.59370124	1.79536515	0.88912448		-2.64916180	0.29891286	-1.84743150	-1.30652700	0.22333195	1.16390456
128.20008	-0.33486720	0.62095436	2.86903734		-0.47243980	5.46887967	7.00761411		0.71595436	-0.30910790	4.11712033		-1.83540660	0.16741494	-3.09825310	-0.45407880	1.19663071	-0.95429460
128.30016	1.68637759	1.91938174	1.30528216		1.42965975	5.61453527	4.80759751		1.68773444	-0.15917840	2.19589212		-0.66890040	-2.41742320	-3.36258090	-2.52133610	-1.73670120	-0.31215350
128.40000	1.88959751	1.62227801	0.23475104		6.14787137	4.64586722	4.41567220		-1.42211620	1.16431950	1.38338589		-3.56609540	-1.42762660	-3.03034440	-3.45590870	1.06200830	0.68593361
128.50008	2.27666390	0.84875519	0.15343568		-0.00879670	7.02656017	3.84257676		1.49040249	-1.58673440	3.13601245		-3.93714520	0.63673444	2.85371784	-1.01049380	1.71979253	0.53053942
128.60016	0.83148963	1.12980913	-0.60406640		3.10650207	7.78060581	4.50798755		2.12660581	1.20841909	2.27016598		-1.05073860	-2.87015350	-2.03371370	-2.32953940	0.59552697	0.23178838
128.70000	1.23819087	-0.56871370	2.63340249		-1.42918260	5.52682158	4.52941909		4.15592946	1.26887552	0.68288382		-2.06809960	0.41700000	-0.01849380	-0.13122410	-0.66670120	0.36470539
128.80008	1.17650622	0.86743983	2.52563071		2.60619502	7.06254357	4.23514108		0.12859751	0.03350207	2.75114108		-3.12907050	-1.68458510	-0.67025310	-2.54043980	0.01797925	-0.52629460
128.90016	-0.87194610	1.83741494	0.28952697		2.31235685	7.07096266	5.86901660		0.39577593	2.12392116	1.38952697		-2.96152700	-0.21461000	-1.41551870	-1.34414110	1.43085477	0.09836929
129.00000	1.73714523	-0.12914940	0.11776349		1.90678008	4.18749378	2.97625726		0.10630705	-0.30224480	1.47015353		-2.04690040	-0.89125730	-1.27847300	-0.91284230	2.12648133	0.37215768
129.10008	0.52126971	1.82588382	4.02235685		2.62011203	6.45745643	5.70111618		0.27370124	-0.73382160	-0.17421580		-3.01968880	-2.86713690	-0.70808300	-3.01740250	1.84643154	2.35073444
129.20016	2.32955187	2.69730705	2.83735270		2.92265560	4.54580083	2.47980913		1.15528631	-1.80686310	1.18893776		-3.49849380	-2.69002900	0.59969710	-1.18442320	3.68949378	-1.84175930
129.30000	0.15357676	2.16225726	1.33149793		1.68335270	6.44042324	5.05231535		-1.45539830	-0.44849380	2.42437344		-4.64656850	0.11734440	-1.62390460	-1.66138170	0.72560166	0.41502075
129.40008	1.53572614	1.94601660	-2.69181330		1.89752697	5.05106224	3.07468880		1.03225311	0.18428216	3.15956017		-1.42098340	-1.07536510	-1.28626560	-2.16323240	-0.56102900	0.06992116
129.50016	1.07830290	1.87440664	2.33407054		3.97291286	5.80774689	6.30532365		1.79832780	-1.65713690	2.54371369		-2.05946060	0.78156017	-0.90121160	-2.59439420	-0.21029460	0.38239004
129.60000	0.90987967	0.73816598	0.63393361		0.73639004	4.16653112	6.40829876		-1.24728220	0.56886307	-0.70923650		-2.41901660	-3.09190870	-3.01382990	-2.11333610	-0.59287550	-0.42065980
129.70008	-0.73095020	-0.01066390	2.37441909		-0.52111620	4.85685477	1.29643154		1.82765145	0.97205809	-1.28588380		-2.85764320	-0.73256020	-0.02635270	0.11548133	-0.62468050	-0.59449380
129.80016	-1.39287970	0.94240249	3.25319087		4.89460166	4.66394191	1.76201660		0.51897510	-0.72709540	-2.91829050		-2.07799170	-0.52160580	-1.35080080	-0.93630290	1.30690456	-0.36966800
129.90000	1.66979668	-0.02837340	1.37240664		2.31299585	6.40151867	3.26690456		1.44651867	-0.91931120	-0.77661000		-2.39131540	-0.29997100	-2.22223240	-2.55813690	0.34416598	2.36510788
130.00008	1.23586722	3.26560581	0.46059751		1.69690456	4.28812448	3.85190871		-0.10808710	-1.46297510	-0.07505810		-2.26284650	-1.11023240	-1.90814110	-1.64378010	-0.85460580	-2.07890460
130.10016	-0.11022410	2.79867635	0.66214108		4.53189212	4.10941494	2.33561411		2.02215353	-0.36002490	0.56848133		-3.38914520	0.57997510	-0.23685890	-0.39529880	3.00302905	1.43241494
130.20000	0.68551037	3.01234025	1.32703734		3.44845643	4.68528631	4.91358506		0.89045643	1.05182158	1.28885892		-3.03760170	1.07817427	-2.43458090	-2.57253530	1.69767220	-0.03600410
130.30008	1.00944813	0.93399170	2.38953527		2.54985062	6.42916598	1.66167220		1.40889212	-1.16862240	0.05102905		-1.46673030	0.58969295	-0.45186310	-2.38480910	-0.53582570	0.13325726
130.40016	-0.79169290	0.19267635	-1.15602490		3.51585062	2.41073029	7.03576349		-1.33011620	-0.47729050	0.03056846		-3.89906640	0.73610373	-0.49141080	-0.02293360	1.08104979	0.43962241
130.50000	-2.57985060	2.20708714	-0.72089210		3.15374689	6.21219502	4.49715768		-0.52770950	-0.52897510	0.16993361		-3.91530290	-0.52969710	-0.80692120	-1.03878840	-0.63948130	1.25641079
130.60008	-0.23631540	0.75200830	0.72636929		2.42787967	5.98713693	4.33773444		-1.88311200	3.25964315	1.87470539		-4.88046890	-1.74910370	-2.99050210	-2.05404150	1.43192946	2.20248963
130.70016	2.25195436	2.06036100	0.87817012		0.19515768	6.20617842	2.00024481		-3.22597510	1.85355187	-1.14853530		-2.24643570	-0.52285890	-2.64952280	-0.87311620	1.19784647	0.51208299
130.80000	-2.99551870	-0.19495850	0.08526141		7.99901660	3.77784232	2.86574274		-0.91112030	-0.07000410	-2.99690870		-4.40825730	-0.87967630	-1.39750210	-1.01326970	-2.16034440	-0.42112860
130.90008	0.59976763	3.95412448	0.10631535		4.19160166	3.44611203	3.75427801		0.33717842	-0.48167630	0.46461411		-2.59561830	-0.77124070	-2.87049790	-0.93231540	0.42854357	-2.78680910
131.00016	-2.54144810	1.54919087	-1.26719500		1.53708714	4.19137759	2.42161826		-2.45763070	-0.90288800	1.02092531		-2.39327390	0.98900415	-2.56314940	-2.27934020	0.83022407	-2.72893360
131.10000	0.51729461	-0.90745230	-2.61562240		3.86298340	3.77601245	2.08342739		-1.53686310	-0.02157260	-1.48581330		-4.97540660	0.77810788	-1.18706220	-1.82939420	0.37180083	-0.29745230
131.20008	1.59413693	0.07644813	-1.16793780		4.84689212	3.28510788	1.61062241		-0.99424070	0.66424066	-0.23938590		-5.73916180	-2.89995020	-1.41697510	0.68407054	1.39114523	0.42753942
131.30016	0.28768465	-1.13710370	-3.73077180		4.93249793	4.36247303	2.75682573		-1.45395440	-2.03788380	-0.40374690		-1.34590870	-1.34907880	-1.88703320	-3.18650210	0.02510373	-2.69428220
131.40000	-1.51547720	3.25056017	0.40489212		2.90544813	5.26503320	0.86437759		0.10749793	-1.90054360	-2.74765980		-3.54220750	-3.42164320	-1.90522820	-2.75738170	0.30891286	-1.88368460
131.50008	-0.58831540	1.62778423	-0.35500830		1.68236515	1.48146888	3.93927801		-3.34221160	-3.03151450	-0.61906220		-3.75324480	-1.17169710	1.56748548	-2.18934020	-1.27206220	-0.05011200
131.60016	-0.86236100	2.36217427	0.72865975		0.32362241	6.31215353	2.00696266		-0.48387550	-0.01957680	-0.21807880		-5.32793360	-2.18333610	-1.29241080	-0.59145230	-0.72338170	0.27219502
131.70000	-1.67927390	2.20391286	-1.22819090		2.12943568	1.84045643	-1.18363490		-2.01019920	-0.87105390	-1.46282160		-4.46927390	-0.75334020	-2.31980080	-1.98514520	-1.66580500	-1.23006220
131.80008	0.08482573	3.05711618	0.60366390		4.76456846	4.88874689	1.69636515		-2.43495440	0.66183817	-0.22387970		-2.86832780	-1.69629880	-0.93728630	-0.20237340	0.82729876	0.40651037
131.90016	-1.89424070	1.65750622	0.76982573		3.16680083	4.76712033	2.87963900		-2.32504980	-1.34863490	0.27207054		-3.62931950	-0.80142320	-2.66301660	-0.22944810	-4.04983820	-1.33381330
132.00000	0.03334440	1.67300000	1.96410788		4.95190871	3.48117842	-0.23629880		-1.08067630	-1.45849380	-2.52689630		-2.34904980	-3.08430290	-0.58895440	-1.81985060	-0.94611620	-0.46097100
132.10008	-0.74175100	0.62115768	-1.90873860		2.89545228	4.57939419	1.40491701		-0.61331540	0.70647718	-1.88751040		-1.96273030	0.70165975	-2.27763070	-0.84593360	0.47317012	-2.28203320
132.20016	-0.47897930	-1.16738170	-0.64318260		3.76911203	2.61286307	2.21854357		-1.50180500	1.59842739	-0.42666800		-4.61741910	-0.38262660	-0.09121580	0.29471784	-0.44928220	-0.81235270
132.30000	-1.38876350	-0.43752280	-0.55580910		1.80290456	3.14554357	2.18395436		-1.62084230	0.94813693	-1.69101240		-3.83632370	-3.59495440	-1.34822410	0.07595436	-0.49541490	-1.17532780
132.40008	-0.27070540	1.68780498	-1.49894610		2.71280083	3.78874689	0.24909129		-2.27404980	0.91434025	-2.30131120		-3.19054770	-2.12235270	-0.54219920	-1.99924070	1.22259751	-1.13096680
132.50016	0.34273859	0.99160581	-2.28459340		2.61567635	0.95527386	2.88371784		-0.73114940	-0.80989630	-0.32545230		-2.70871370	-0.46391290	-0.34299590	-0.83890460	0.22073029	-0.33714110
132.60000	-0.12661830	1.74872199	1.12644398		3.03006224	1.85073444	0.69106639		-0.74449790	-0.65765560	-1.91865560		-2.70520750	-0.79974270	-0.48364730	-0.84814940	-3.09682160	-0.32787550
132.70008	-0.25518260	0.56298755	-1.67408710		4.21496266	1.12085062	0.35029876		-2.02511200	-0.42892950	-0.87041080		-0.49265150	-0.46845640	-3.33558920	-0.55384230	-1.17819920	-0.09593780
132.80016	0.79468465	2.75454772	-1.50202900		3.36746473	3.36168050	1.19378838		-0.97017010	0.57896266	-3.33195020		-2.19526970	-0.53564730	0.11052282	-1.30624070	-1.03462660	-0.97522410
132.90000	-1.37014940	2.71479253	-1.18698340		2.40963900	5.35799170	1.48614938		1.87416598	-2.48879250	-1.26163900		-2.48359340	-1.14406220	-2.38195440	-0.54070950	-0.90737760	-1.85903730
133.00008	-1.11037760	3.50638174	-2.05485480		3.97029876	2.02672614	0.44577593		-2.45424900	-1.11290460	-0.76458920		-3.29013280	0.25956846	1.03587967	-2.68013690	0.89577593	0.24958091
133.10016	-1.53322820	0.47338174	-3.52296270		0.73026141	0.75964730	-1.61839830		-1.85188800	-1.74849790	-1.45440250		-6.16688800	-0.81685480	0.08123651	1.03622822	0.62397095	-2.26231540
133.20000	0.50786722	3.92649793	2.33379253		2.35982988	1.13402075	2.46314523		-2.71919920	1.13965145	-1.29896680		-3.49918260	-1.97321580	-1.16505390	-2.32846470	-1.35196270	0.27786722
133.30008	-0.79362660	2.26780083	-1.87157680		3.59071369	3.38815353	1.60665145		-1.12769290	-1.71488800	0.20790871		-3.33646470	-0.47534850	-0.15464730	-0.54119090	-2.29255600	-1.44033200
133.40016	-0.90120750	2.41069710	-0.96798760		0.41878008	1.99200830	0.17698340		-0.12477180	-0.22021160	-2.35588800		-4.30218260	-0.12103730	-0.77989630	-0.64619920	0.83170124	-0.22319090
133.50000	-2.38963070	1.89223651	-1.14019090		4.72809959	3.77941909	-1.72508710		-2.13575930	-0.47521580	-0.81026140		-5.81378420	-1.91839000	-0.89054770	0.57015353	1.05917427	-0.47221990
133.60008	0.42819917	1.66433195	-1.95722820		0.45412033	2.60887967	-0.17457680		-2.51919090	-0.83680910	-1.45738590		-1.05733200	-0.62572200	-2.93446470	0.78695851	-1.64615770	-2.21112450
133.70016	-0.98301240	0.96333195	1.66412863		4.45277593	0.12156846	1.88137759		-3.28681330	-1.62843980	0.58936515		-4.32880080	0.27526556	-2.40397930	-1.26831540	0.62052697	-1.68701660
133.80000	0.91660581	1.78575934	-2.56520330		3.36098340	0.94135270	-1.54650620		-2.29300410	-2.04451450	-2.15196270		-0.73684230	0.36800000	0.66592531	-1.16200410	-2.10260170	1.86746473
133.90008	-1.23986310	1.52118257	-3.01666800		1.61928631	1.40811203	-1.41404150		-2.10073860	0.95749378	-1.63621580		-3.93212860	0.36957261	-4.39508300	-2.22453530	-1.58422410	-1.09746890
134.00016	-1.14200830	-0.29252280	-1.04708710		2.21332780	2.40566805	0.60349378		-4.03909540	-0.75240250	-4.55927390		-5.43759340	-1.39506640	-2.08807880	-1.50521990	1.21761411	-2.56741490
134.10000	-0.93901660	2.86216598	-0.27437760		1.23828631	1.36169710	0.87872614		-1.73883400	-1.68240250	-2.02693360		-4.61857260	0.12359751	-0.17147720	-2.71549790	-0.53699590	-2.77241080
134.20008	-3.67231540	3.31934025	-0.81262240		5.15409129	3.17831535	0.13697095		-4.00023650	-0.87556430	-1.23367630		-3.60212030	-0.98684650	0.10366390	0.35087137	0.52751452	-1.97933200
134.30016	-3.34099590	2.98936929	-1.00399170		3.82183817	0.85320747	-0.90397930		-2.88466800	-1.39904150	-0.79465560		-4.16459750	-1.01759340	0.07597925	-1.89046470	0.00324481	-0.77975520
134.40000	0.26703320	2.84380498	-0.15532780		2.04615353	2.94765145	-2.50243570		-2.40185890	0.57067220	-1.14458090		-4.18880910	-0.96433610	-0.34891700	-1.84958090	-1.97399170	-0.97678010
134.50008	-2.55679670	4.28408714	0.44536100		2.70697925	-0.22218670	-0.04253940		-2.58368460	-3.09370540	-1.30248550		-4.34538170	-1.11819500	-0.92458920	-3.74786310	-0.19552280	0.01612863
134.60016	-1.74339830	1.77676763	-0.55167630		1.06258921	0.91818672	-1.22023240		-2.03321990	-0.84850210	-1.61343980		-2.28665150	-1.04882990	-1.97692120	1.10733610	-1.24068460	-3.22930290
134.70000	-0.82432780	3.72745228	-1.25033610		4.19247303	1.43979253	-0.79236510		-2.09985890	-2.95255190	-0.91812030		-3.68113690	-0.24510790	-1.63968880	-3.03163490	-1.24536510	-0.74188380
134.80008	0.01258506	3.19180083	-1.49660580		1.80479253	-0.79045640	0.23349378		-1.10694190	-3.37995020	-1.43111620		-2.39411200	0.25994191	3.23333610	-1.12411620	-2.57663070	-2.35875930
134.90016	-0.89514520	1.77909129	-0.82728220		3.97999170	-1.09060580	-1.96685480		-1.64151040	-0.43031950	-2.74424900		1.14648133	-1.21023650	0.92398755	-0.80751870	-2.35079670	-2.51892530
135.00000	-1.22341490	0.81818672	-0.95166800		1.81396680	-0.32554360	1.33764315		-1.31042740	-2.44621580	-2.08682990		-5.40933610	-0.43812860	1.09070539	-2.07198340	-3.11264320	-0.48351040
135.10008	-2.12955190	2.31628216	-0.44663490		0.70422822	0.98202075	-1.58090460		-3.06780500	-0.92405390	-1.92437760		-2.90477590	-1.77925730	0.08989627	-2.10003320	-0.18387970	1.17456017
135.20016	-2.40161830	0.28661826	0.45598340		2.24613278	-0.01109960	1.75580913		-3.30347300	-1.95589630	-1.33745640		-4.57000830	-0.50693360	-1.02486310	-2.44919920	-1.20066390	-2.11031540
135.30000	-2.88607880	-0.33604980	-1.58570540		1.09167220	0.72047718	-2.75840250		-1.76196270	0.03200830	-2.31701240		-3.08459340	1.35790041	-2.93375930	-2.21136930	-0.98667220	-0.31443150
135.40008	0.58664730	1.53883402	-2.53304980		-0.85241910	1.00758091	-0.72588380		-0.45209130	-3.45069290	-1.73234850		-0.72233610	-0.14894610	-2.21339830	-2.75326560	-2.38468880	-2.27136510
135.50016	-1.21456430	0.53140249	-0.87232370		3.17902905	-2.70125730	-1.15782570		-1.14495440	-1.21881330	-1.26263070		-0.11464730	-0.94468880	-0.02565150	0.26183402	-0.30222820	-2.56248550
135.60000	-0.06297100	1.69702490	-0.45658090		1.16690871	-0.70920750	-3.26551870		-1.40328630	-1.49081740	-2.03385060		-0.91381330	-2.98074690	-0.73591700	-1.51395850	-1.33139420	-3.28939420
135.70008	-2.64969290	1.00009544	-3.04234850		0.84931950	-1.20977180	-2.56075930		-2.83310790	-0.71335270	-2.39570120		-3.85958090	0.74725726	-0.30884230	1.16790041	-1.69850620	-2.28801660
135.80016	-3.18806220	1.73060996	-0.86034850		0.91722822	0.47584647	-0.20878010		-3.00533610	-0.17958510	-2.65952700		-4.25670950	-0.45032370	0.37456017	0.50919502	-1.99464320	-0.74468460
135.90000	-2.12822820	1.28405809	-0.08839000		0.61048133	-1.30951040	-3.60745230		0.46880498	0.20812448	-1.61619090		-3.53143980	0.01298340	1.15630705	-1.45977590	-1.70029880	-2.35858920
136.00008	-3.26278840	0.80488797	-1.04784650		1.12704564	-0.75832370	-1.48094610		-2.65761830	0.34670124	-0.65568460		-1.26622820	0.80036929	1.42791286	0.62800830	-1.68704560	-4.26926140
136.10016	-1.83148960	3.80943568	-2.95686310		1.33051037	-0.25060170	-1.99233200		-3.42554360	-1.89158920	0.25050207		-2.40724900	-1.06761000	3.10363071	-2.08202490	-1.34746470	0.00146473
136.20000	-1.59976760	2.02460166	-0.96976760		2.12051452	-3.10824900	-5.80477590		-4.41190870	-1.25932780	-2.12661000		-1.19490460	-0.38925310	-0.19939000	-0.92151450	1.45863900	-0.81526970
136.30008	-1.97803730	2.39576763	-2.32421580		-0.45495850	-0.94546470	-2.59436100		-1.74985060	0.18703734	-1.32556020		-2.55007050	-2.62342740	0.01086722	0.21188382	-1.71783400	-0.67086720
136.40016	-1.20073030	3.30170124	-3.64048130		2.64778008	-1.41604980	-1.54815350		-3.15344810	-1.98180910	-4.00583400		-3.27134020	-0.31254770	0.76565145	1.07740664	-0.09357680	-1.13282570
136.50000	-1.49912860	0.32368880	-1.94962240		1.96334025	-1.99481740	-0.28305390		-1.62904980	-0.05235270	-4.30536510		-3.57935270	-1.39257260	-1.44598340	1.53965145	0.96868465	-0.39015350
136.60008	-2.89979670	2.33226556	-2.46767630		1.29548963	-4.04170950	-2.75578420		-2.01421580	-1.37187550	-2.68315350		-2.03224070	-3.26821990	0.86123651	-1.29052280	-2.63289630	0.23014938
136.70016	-2.88229880	2.15521577	-1.37327390		1.92841494	-0.09019090	-4.59823650		-0.60069710	-1.13138170	-2.85465980		-2.62354360	-1.78600830	0.89839004	0.50937759	-3.35835680	-1.62383820
136.80000	-1.01638590	1.55468880	0.56834440		-0.46131950	-1.78687140	-2.87380500		-2.56980910	-0.82759750	-5.48866800		-1.46417010	-2.04678420	2.26671369	-0.91453940	-3.43457260	-1.85446060
136.90008	-2.03705810	1.83682158	-2.34361410		2.15697095	-2.62658090	-1.70355600		-2.98148960	-1.68582990	-5.97506640		-1.22782160	-0.44989630	0.62154357	0.00119087	-0.56154360	-1.56510370
137.00016	-1.02127800	2.30044813	0.66630705		0.34387552	-1.27442740	-3.15413690		-1.32223240	0.06535685	-3.46415350		1.58612033	-2.20026140	-0.59009540	-1.78587140	0.10324481	-0.58717430
137.10000	-2.04389210	3.41294191	-1.63965560		0.91385477	-3.48561830	-2.47211200		-3.65295020	0.49299585	-3.84919920		-2.05412030	-0.81647720	0.89046058	0.00059751	-1.37232780	-2.27456430
137.20008	-1.02746890	2.56851867	1.67220332		-1.25468460	-1.88525310	-3.97976350		-4.02632780	-2.45123650	-1.30733200		-1.70387140	1.44451867	2.36412448	0.57638174	-1.20054770	-1.38893360
137.30016	-3.11602490	0.60804979	-1.05215350		0.29829461	-2.24425730	-5.29060580		-1.85068880	-0.91193360	-2.86566390		-2.62319090	-0.76121580	-0.13750210	-0.80545230	0.39448963	-0.97685480
137.40000	-0.56587140	0.56212033	-1.84794190		0.29259751	-2.55654770	-4.27361410		-1.65883400	-2.78241080	-3.17830290		-1.20010790	0.01541494	2.34212033	0.49348548	-1.77541080	-0.76911200
137.50008	-3.17168460	1.73181328	-1.43252700		-0.42166390	-1.89115350	-1.31791290		-2.27614110	-1.86983400	1.87826971		-1.09855600	-0.43964320	3.06993361	1.81743983	-2.86946470	-1.32979250
137.60016	-1.23865980	-0.79790460	0.62368880		-0.54495020	-3.77146060	-3.68090870		-3.39486310	-1.14510790	-1.01085480		-1.37481740	1.84750207	-0.84726970	0.18914938	-0.91865150	-3.15228220
137.70000	-1.59221580	0.56979253	-3.44257680		0.87849793	-2.64773030	-1.44117840		-3.41409130	-2.05676760	-0.81104560		0.89012448	-1.58739000	1.32872614	-0.68230710	0.79674274	-2.19865150
137.80008	-1.16146060	-2.48319920	-1.40920330		0.77959336	-2.25821990	-3.02161830		-0.91966800	-0.79170120	-2.91212860		-0.23599590	-0.78025310	-2.53013690	-1.22865560	-0.25277180	-1.83802900
137.90016	0.15675519	1.84526971	-3.46734020		-2.61614110	-4.27853110	-0.88844810		-1.70651870	-1.71034440	-1.73093780		0.78958921	1.82829046	-1.05285480	1.07590041	-0.60278840	-0.68002900
138.00000	-0.85422820	1.69128216	0.36786307		0.72866390	-4.12783820	-5.10512450		-2.33961000	0.36649378	-1.98231540		-0.82687550	0.13360581	0.43231535	1.07694191	-1.85753110	1.37156017
138.10008	-2.15148960	2.76677593	-1.54914940		-0.58382570	-2.65092530	-4.56526970		-1.48393780	1.21091286	-0.52833610		-0.32512450	2.16887552	0.12374689	1.03090871	1.36968465	-0.22643570
138.20016	-1.36085890	2.69308714	-1.60815770		-0.17883820	-3.75497510	-3.63641910		-2.17731120	0.05769710	-1.58271370		0.47929876	-1.82682160	1.04507054	0.86926141	-2.66173860	-0.02276350
138.30000	-0.13031120	-0.28870950	0.03803320		-2.47325730	-3.72509540	-2.95477180		-3.46831540	-0.90834850	0.64576763		-1.88483400	0.54074689	-1.11275520	-0.50049380	-1.63457680	-1.36876760
138.40008	-2.81812030	1.09360166	-0.64973030		0.01983817	-4.35990040	-3.66367220		-1.29558920	-0.08965980	-3.16754360		-2.11385480	-0.98599170	1.41553942	2.49539004	-2.75314520	-0.43276760
138.50016	0.03200415	0.25054772	-1.62383400		-1.22616180	-6.06158510	-5.24404150		-0.71785890	-0.02104150	1.37917842		1.71641079	2.22237344	-0.69477180	1.05922822	-2.30410790	-1.11719500
138.60000	-1.34534440	0.67168465	-2.28151450		-2.69700000	-4.03712860	-4.38653940		-1.29151450	-2.34927800	-2.18949790		-0.05560580	1.76957261	-1.01199590	-0.73514940	-3.24818260	-0.59593780
138.70008	-1.62256020	0.13952697	-0.96416180		-0.46187970	-3.66518670	-2.63807050		-1.72078420	-0.78455190	-3.45072610		-2.14171370	0.26224066	-1.19384230	1.94587552	-2.50817430	-0.94561830
138.80016	0.29798340	2.29841909	-1.64324900		-2.17412860	-4.63261410	-4.61602490		-1.27184230	-1.62797510	-2.57194190		1.69417012	-0.09559340	4.27751867	1.03293361	-2.94848960	-0.31615770
138.90000	-0.63917010	-0.20396680	0.67431120		-2.10791700	-4.19775930	-5.79447720		-2.11117430	-0.43482160	-1.71989630		0.05208299	0.09477593	-1.40566800	1.30678423	-2.71149380	-2.27438170
139.00008	0.05377178	0.41314938	-1.55146890		-1.92938170	-5.69018670	-3.37232370		-2.27641910	-0.59482570	-1.60038170		-1.17461000	-1.25996680	-0.88535680	0.36141494	-1.59613280	0.67761411
139.10016	-2.54159340	0.76823651	-3.11632370		-3.15399590	-3.20305390	-4.82161830		-3.89968050	1.77495021	-1.96862660		1.53700415	-0.09129460	1.82214108	-2.34148550	-2.32809540	-1.94306640
139.20000	-2.99521580	-0.31964730	-2.02736100		-1.61900830	-6.13433610	-3.16858510		-2.09867630	-1.79485890	-2.47080080		-0.44474690	-0.45122410	0.33291286	-0.55875520	-0.00105810	-1.48449790
139.30008	-0.19591290	1.67924481	0.31639834		0.22833610	-4.90234440	-3.85385480		-3.71394610	-1.72989210	-1.83930290		0.16624896	0.03517427	1.57722407	0.70242739	-1.91941490	-0.59428630
139.40016	-0.73328220	-0.21317430	-3.04308710		-0.84027800	-4.29239830	-2.03380500		-2.94983820	-0.90221160	0.60321992		0.62476763	0.03019087	-1.26209540	2.74024066	-0.40520750	-0.15970120
139.50000	-2.98922410	0.24783402	-3.10337340		-0.41507880	-3.53889630	-5.47900830		-0.03459750	-1.54716180	-0.92399590		0.41752282	-0.41861410	1.20396266	-2.14187970	-2.49005390	-0.67696270
139.60008	-0.61329880	-0.31522410	-1.19519920		-3.23078420	-4.52963070	-1.66473030		-2.11070950	-0.64901240	-2.20675930		0.87752697	1.16494606	-0.67428220	0.06619087	-2.38766390	-0.80264730
139.70016	-2.07945230	1.27231120	-0.89093780		1.02658921	-4.47416180	-2.56095020		-0.95886310	-0.66663070	-2.85880910		-1.48821990	0.19761826	0.39050207	0.43436100	-2.08694610	-0.77827390
139.80000	-0.32517430	0.79134855	0.09315768		-0.23300410	-3.41125310	-3.46398340		-0.78054770	-0.96526140	0.41607884		1.24616598	0.74751867	0.37000415	2.18452282	0.97878838	-1.44652280
139.90008	1.09217427	0.40735685	-3.24804560		1.03390871	-2.71756020	-4.09349790		-2.01028220	-0.65535680	0.35429461		1.05238174	0.03418672	2.43201660	1.53754357	-0.12434440	-3.14610790
140.00016	-2.39245640	0.23387967	0.03253527		-1.30182570	-3.34946890	-4.35205810		0.38434440	-2.42239830	-0.75590460		-1.31195850	1.63542324	1.49835270	-1.19699170	-2.10807470	-1.70926970
140.10000	-1.82526560	0.62583817	0.84041079		-1.10899170	-5.07227390	-3.30081740		-1.24491290	-0.29297930	-0.53869710		1.43407469	1.75469295	0.55986307	-0.15603730	1.39370954	-0.19549380
140.20008	-0.47367220	1.73883402	-0.45938170		-4.84414940	-4.69285060	-5.93091700		-0.27002490	-0.61846060	-2.62094190		2.67871369	-2.52068050	2.46724066	0.08296680	-0.48918670	1.83761826
140.30016	-2.64864320	0.43966805	-2.02059340		-0.96477590	-5.86380500	-4.52397510		-1.68896680	-0.18739000	-2.50656430		-0.48276350	0.75477178	-0.26521990	-0.93372610	-2.11311620	-0.07196680
140.40000	-0.81475520	0.26051867	-1.23160170		-1.87704980	-3.62766390	-2.49125730		-0.94975100	-1.46403320	-1.67269710		-0.95998760	1.14160996	1.20224066	1.38542739	-0.65370540	-0.30527800
140.50008	-2.67346060	-1.78954360	-0.75061830		-2.44976760	-3.17361410	-3.16778840		-1.95749790	-0.70640660	-2.94212030		-0.64356850	-1.25012860	0.75334440	-1.04088800	-0.60029050	0.33120332
140.60016	-2.33174690	1.29745643	-3.39451450		1.12140249	-3.92814940	-4.03848130		1.22718257	-2.90366800	1.10370539		1.65021992	1.14111618	1.47870124	0.69772614	-1.72029880	-1.21905390
140.70000	-0.71358090	0.73735685	-0.64002070		-4.23588800	-6.20711200	-3.18967220		0.50478838	-3.94488380	-0.14271780		2.10541079	-1.32319090	0.93824896	2.29048548	-0.69503730	-0.36011200
140.80008	-1.18891290	-0.43913690	-0.37673860		-2.16482160	-5.84075520	-3.42941080		-0.49064730	-0.75857680	1.12511203		1.89624896	-0.38356430	-0.95990870	0.35532365	-0.75304560	0.21208299
140.90016	-1.63603320	1.89154772	0.63056846		-2.12448130	-4.01634020	-6.03216600		0.53156432	-0.02327390	-2.47764320		0.55618672	-2.75408300	-1.32771780	-0.87592950	-0.51569290	3.01717427
141.00000	0.69063900	-0.79929880	-1.49772610		-2.80093780	-4.45829460	-4.18192120		-2.72854770	-0.67165150	-1.04125730		0.35691701	1.04961411	-0.46426140	1.47636100	-0.48300000	0.00890456
141.10008	0.11073444	0.78369710	-2.79628630		-2.32652700	-4.76377180	-3.48930710		-3.77881740	-1.58897930	-0.14406640		1.80853942	0.90634440	0.96935270	0.69829046	-0.27433200	0.62079668
141.20016	-1.93440660	0.42989212	-2.69676350		-2.76999170	-4.75841910	-3.56081740		0.49937759	-0.97296270	-0.42894190		0.63373029	0.04239004	1.55126556	-1.18041080	-0.20015770	-2.10885480
141.30000	-0.38716180	-3.36732370	-0.54444810		-1.47867220	-4.70517430	-4.73952280		-1.19441490	-0.49065980	1.31182988		2.55524066	2.76019502	1.24793361	1.51249793	-0.88591290	-0.04085890
141.40008	-0.14562660	0.69927801	-4.54468050		-1.32901240	-3.07956020	-4.70492120		-1.39579250	0.33202075	-2.68422820		2.33632780	1.26093776	0.15948548	-0.35748960	-1.42823240	-0.44017010
141.50016	-1.26300410	-3.14787970	-0.66170950		-1.98683820	-4.27671780	0.32354772		-0.05280080	1.49382988	0.08753112		2.89976763	0.20919917	0.96463900	-0.04465150	-0.59452700	-1.28748960
141.60000	-2.46004560	0.04605394	0.12123237		-1.51796680	-7.68292120	-1.86339830		-0.21866390	0.00819502	1.68926141		1.72109129	1.02298340	-2.66167220	2.30576763	0.00173444	-3.30628220
141.70008	-0.88073860	-1.93115350	1.19851867		-2.18155600	-6.15051450	-5.06117430		-0.22945230	0.31883402	-0.04625310		2.77092531	4.20681328	-0.62743980	0.37490871	1.74584647	0.33399585
141.80016	-1.47831950	0.67814108	0.72811203		-1.78730290	-3.58983400	-3.88575520		-1.10863070	-2.19812030	-0.33083400		-0.37497510	0.52412448	1.87160996	-1.31124480	1.13136515	0.86817012
141.90000	-1.03803320	-0.08084650	1.30867220		-2.66413690	-3.29495440	-3.39014110		-0.74988800	-1.49667220	-0.02768880		3.94948133	1.66151452	-1.42493360	2.18310788	0.26432365	-1.63878010
142.00008	-0.57312030	0.70081743	-0.96989210		-2.70271370	-4.46528630	-3.77264730		1.54756432	0.32295021	1.43233610		0.77781328	0.27318672	0.48510788	1.17172614	-1.03074270	-0.53764730
142.10016	-0.46117010	2.51539834	-1.74835270		-0.99845640	-4.83748960	-2.86548550		-1.29806220	-0.72541910	0.64454357		3.73124066	0.01992116	3.42701245	-0.64043570	1.24378423	-0.42092120
142.20000	-1.07554770	-0.99713280	0.64227386		-3.65376760	-4.87007050	-1.60648960		-0.45575930	-0.36660580	0.43681328		1.03155187	0.75494606	0.14769295	1.31033610	2.01669710	0.47507054
142.30008	-1.26387970	-0.79273860	-0.39178420		-5.02053940	-5.48697100	-1.24145230		-1.18304980	-1.29561000	-0.64887970		1.17522822	-2.87948960	-0.26137340	-1.12352280	0.00953527	0.72122822
142.40016	-0.05648130	-0.60059340	-3.23657260		-2.55456430	-3.16641080	-1.74889210		0.59140664	-1.75463070	2.03477178		-1.18478840	0.94248133	2.19182158	0.07748963	0.02250622	-0.14003730
142.50000	0.12691701	-0.24980910	1.01583402		-2.50816600	-3.84857260	-4.19953110		2.49529876	0.37436929	0.75917842		0.75904979	0.42320332	-2.16418260	0.93687967	0.11818672	-1.33129460
142.60008	-0.06211620	0.05734440	-2.31280910		-2.86121990	-5.78295850	-1.13444400		0.92718672	0.42833195	0.17597510		1.34761411	0.63953942	2.79558921	1.58522407	0.41755187	-0.04485060
142.70016	0.00094606	1.60268880	-2.71424480		-2.07342740	-4.67049790	-1.67746470		-1.18288800	-2.31775930	-1.04252280		1.34243983	-0.82586310	1.64963071	2.08690041	2.43672199	0.91651867
142.80000	-2.04799170	-2.70672610	1.49670539		-2.46126970	-2.98124900	-1.34004150		-1.28201660	0.06569295	1.00486722		1.26890041	2.05870539	-1.75565150	0.44382988	1.57943568	0.60545228
142.90008	0.95237759	0.10140664	2.47207054		-1.86847300	-4.69298760	-2.00678420		0.97653942	-0.98072200	-1.89827800		4.93000000	0.27926141	-0.17812860	0.98258921	-1.06771370	0.66170954
143.00016	2.05529876	-1.41878420	1.25500415		-0.41383400	-4.49099590	-1.00094610		0.47234855	0.51847303	-0.05224070		0.33924481	0.15946058	-0.26187970	1.60089212	-0.15536100	0.40574274
143.10000	-0.14694610	-0.31978420	0.06563900		-2.04716180	-3.57953530	-2.47087140		-1.84206640	-0.73379250	-1.23645640		5.07553942	0.45626556	0.60093361	0.58370124	-0.53757680	-0.65966800
143.20008	0.47504149	1.62784647	-1.13975930		-3.51741080	-3.65769710	-3.09140660		1.63287552	0.11999585	0.12227801		2.61479668	-0.40174690	2.86792531	0.55478838	-2.14053110	-0.28046470
143.30016	0.29538589	1.72651037	-0.23936510		-3.83531950	-4.68100830	-4.63847720		0.66142324	0.87762656	0.98690871		0.93422822	2.11695436	1.43587967	2.32905394	-1.47395440	0.62998340
143.40000	-0.16343980	-0.69902070	1.03509544		-3.98613690	-4.98691700	0.22903320		0.38430290	1.83183402	1.60643154		3.88305809	-0.31111200	-0.64881740	-2.23355600	0.78988382	-1.65630710
143.50008	0.07618672	-1.57201660	0.60398755		-2.30667220	-5.64340660	-2.31987970		1.06978008	2.02673444	0.92949378		3.13425311	2.01556017	0.63637344	0.72616598	-0.42684650	0.94310788
143.60016	-0.86161830	1.27792946	0.47669710		-3.47802490	-3.08110370	-1.01480910		-0.09185480	0.49276349	0.55143568		3.64239419	-0.87908300	-1.40839420	2.15767635	-2.01088800	-2.83395020
143.70000	-0.38365150	-0.36741490	-1.11682160		-0.65115770	-3.47553110	-1.31560170		1.74021992	0.15006639	-0.38964730		3.07575934	-0.10767630	-0.51813690	0.47033195	-1.51636510	0.96833195
143.80008	-1.84853110	2.05681328	2.74117842		-0.91991700	-1.48894610	-0.32395850		0.26529046	1.66854357	-0.39829050		0.91329461	0.72453942	-1.06159750	1.30496680	2.73558091	-0.56092950
143.90016	0.25987137	-0.30997510	0.52524066		-1.90100000	-3.30578010	-2.42426140		0.82930705	1.30653942	-0.81558920		4.55161826	-0.80920330	0.50399585	1.09084647	2.92674689	0.60495851
144.00000	3.47002075	-0.12288380	-1.10404980		-4.02985890	-2.90504560	0.32562656		-0.96312860	0.13241909	1.01360166		1.64671784	1.97768465	3.61073029	-0.65089210	0.05400000	2.72327801
144.10008	1.36078008	-2.54585060	-0.54512030		-3.91897510	-2.93409960	-2.49179670		1.25722407	0.62261826	-1.33142740		-0.28201240	0.39280913	1.01687967	1.59570539	-1.50972200	0.11726141
144.20016	-1.99620750	-3.08385060	-0.61896680		-3.61710370	-2.18191290	-1.83131540		4.15068880	-0.29522820	-2.37085480		4.42148548	0.74590871	1.03852282	0.49643568	1.56511618	1.56916183
144.30000	0.31483402	-1.56274690	-2.01499590		-2.00073440	-2.79503320	-2.36633200		-0.33652700	-0.26167220	-0.44459340		3.72131120	1.17485062	0.40076763	1.07588797	-0.44692120	-0.58327390
144.40008	-1.79614520	0.61313693	-1.09714110		-3.54394190	-3.01448130	-0.53390460		-0.71645640	0.35497510	1.65916183		2.77799585	-0.26109130	0.38603734	4.13089627	0.89756846	-1.18454360
144.50016	1.50641079	-3.00077590	1.94678008		-1.90562240	-2.72134020	-0.32334440		1.71552697	2.14691701	-1.50983820		1.17908714	1.96796680	1.55865145	2.18311618	1.22366805	-1.03880080
144.60000	2.01042739	-0.82768050	0.53276349		-4.80209130	-2.25303320	-3.30831950		1.63904149	-0.21348130	0.75879668		2.55917842	-0.90153940	1.36698755	0.72105394	-0.64233610	1.54779253
144.70008	2.80056846	0.66591701	-0.46870120		-4.06734020	-1.28009130	-2.28056430		1.32999585	0.90938589	-2.51349790		3.12974689	1.38995851	-2.87075930	-0.20912450	2.12095851	0.93756846
144.80016	-3.30801240	0.15818257	0.05163900		-2.76204980	-4.67251450	-0.30078840		2.11241909	0.32805394	-0.88682990		0.92336929	0.23162656	2.04022822	1.13212033	0.18910373	1.42855187
144.90000	-0.08976350	0.01622822	-1.24272610		-2.78025730	-2.57957260	-1.40984230		2.58262241	2.54883817	0.48121992		3.47109959	-0.42563900	-0.93451040	1.22590041	1.06025726	0.64235270
145.00008	-0.33313690	-0.35907470	0.06508299		-3.43533200	-1.64068460	-0.87079670		-0.37920330	-1.55065150	2.59778423		2.40830290	1.16647303	-1.34956430	1.22117012	0.79413693	1.24511618
145.10016	2.63104979	-1.89173440	1.72866805		-0.34814110	-3.15568050	1.60200000		0.78619087	1.05980498	-0.55102070		2.41515353	-1.46622410	-0.38871370	0.99686307	-0.24529880	2.32981328
145.20000	2.84168465	-2.00972610	1.26093361		-4.01120330	-3.06508300	-2.35829880		0.97266390	0.43452282	1.88200415		1.03210373	-1.43830290	1.36197095	-1.50763900	1.16120332	0.51746058
145.30008	1.67059751	0.50034855	1.82428216		-1.06294190	-2.85895850	-1.85050210		0.68347718	-0.69310370	0.22585477		3.86664730	-0.61362240	0.03582158	1.29141079	1.75204979	2.75999170
145.40016	0.92987967	0.33897925	-1.07537340		-2.13973030	-3.44528220	-0.86261410		0.40815768	0.61305394	1.01168050		2.86343568	0.78382573	-0.60171370	-1.25151040	-0.47226560	-0.73948550
145.50000	0.13274689	-1.97979670	-0.86820330		-1.66357260	-3.49133610	0.16179668		1.60999170	2.35893361	0.47019087		4.60943154	1.27993776	1.46200830	-0.50697100	1.17061411	2.31656017
145.60008	0.03300415	0.08017012	1.92519917		-2.20145640	-2.60768460	-0.45192530		0.03990456	0.17201660	0.82215353		3.86071369	0.38393361	2.30075519	2.81832365	-0.63528220	0.08050207
145.70016	-0.55669710	-1.69052280	-0.53322410		-1.62941080	-2.78795020	0.45328216		1.86158091	0.36827801	2.35499170		0.89365560	-1.99895440	0.94091286	1.27859336	0.32119087	0.96890871
145.80000	1.34213693	1.15448133	1.08002905		-1.36615770	-1.52278420	1.38986722		0.81836929	-0.71546060	4.56992946		1.05503320	2.13725311	0.37760996	1.85358921	-1.68660170	1.72036515
145.90008	0.88815353	-0.63049380	0.05127386		-1.33172200	-1.56095440	-0.55367630		0.87297510	1.37564315	4.17883817		2.42143983	1.32316598	1.61406224	1.17390871	1.27002905	2.22671369
146.00016	1.36768465	0.88171369	1.31616598		-1.83435680	-0.29148550	0.22447718		0.25586307	1.47796680	0.82800415		0.93797510	-0.24819920	-0.38200410	2.09802490	0.31698340	0.56150207
146.10000	2.28934440	-0.84318670	1.37337759		-0.06203730	-0.18722410	1.00452282		1.94307054	-0.12824900	1.19842324		3.07081328	1.91705809	2.61509544	0.62580498	2.17539834	-0.11361000
146.20008	1.92542739	1.82465145	3.04027386		-2.68072200	-3.76892120	1.17613693		0.08448963	-1.43140660	0.94867635		2.89848133	0.24021162	-0.10487140	1.44985477	0.27739834	-1.39792120
146.30016	1.26809129	0.31179668	-0.65505810		-1.92676760	-1.02389630	-0.38610790		1.32670124	0.80344398	1.66958921		3.39599585	2.50352282	1.60155187	0.63847718	-0.32316600	-0.82008300
146.40000	1.53010373	-0.52558090	1.09778838		-2.87800000	0.01068880	-1.73241490		2.88309129	0.95271369	0.83059751		0.44447718	1.54166805	1.69466805	-0.23585480	0.70041909	0.37786307
146.50008	1.88882988	-0.19302490	1.60487137		-3.66266800	-1.13439830	-3.10612860		1.06175934	0.13196266	0.18526556		1.39707469	0.11783402	1.69505809	-0.67153110	1.29471784	-0.05682570
146.60016	0.02074274	-1.00471780	-1.98053530		0.22926556	-2.19897930	-0.62687970		1.29202075	-0.33961830	-0.59810790		1.54843983	1.80187967	-0.39579670	2.85346473	2.60471369	2.25996266
146.70000	0.30914523	-0.09714520	0.90195021		-2.57180080	-0.95471780	0.85800415		1.20896680	-0.16456850	-0.57478010		3.35459336	1.94597925	0.47771369	2.19291701	0.44209129	0.84848133
146.80008	-0.68478420	-1.65696680	-0.60419500		-2.05548130	-0.90440660	-0.56468880		3.69848133	1.25542324	-1.62532780		2.46575934	0.89548133	-0.23063900	-0.69979250	-2.56607880	-0.32019920
146.90016	-0.52975100	0.00071369	1.78965975		-1.34919090	-0.32620750	1.35629461		0.99990041	0.73911618	1.37152697		3.09611203	1.38494191	-0.13939830	-1.91364730	0.27324481	-2.25520750
147.00000	0.23731120	0.33887137	1.20819502		-0.04069290	-1.38231120	-1.97344400		-0.59951870	0.65969295	1.17515353		2.65047303	-0.13160170	0.15891286	1.14615768	1.21182573	0.57911618
147.10008	2.33870124	0.29219502	0.66670539		0.19021577	1.80051452	1.15453112		1.27695851	0.31825726	-0.77749790		2.52112863	0.03976349	-2.45260580	0.68010373	-1.04023650	-0.52925730
147.20016	1.79910373	0.27565145	2.37757676		0.14120747	0.38146888	0.89648548		3.08221162	-0.33055600	1.59915768		2.36124066	1.42938589	-0.32028220	-2.76735270	1.03994606	1.99457261
147.30000	2.52650207	0.47094606	-0.42065980		-2.57901660	-0.33731540	0.68433610		2.81482158	-0.95196270	0.71301660		0.49693361	1.58661411	0.05919917	0.52476763	-0.79845640	1.45089627
147.40008	-1.13037760	2.68822822	-1.14416180		-1.06159750	2.36730290	1.30768880		2.53736929	-0.29653110	2.98087552		3.15307469	0.80695021	-0.08581740	0.09453112	0.38614108	1.93076349
147.50016	1.09130705	-0.85759340	1.21281743		-2.50273440	0.63150207	-1.20559340		1.91159751	-0.32832780	3.11030705		0.13805394	-0.79666390	-0.91504560	-0.09678840	2.73195851	3.05961411
147.60000	0.75567635	2.22006639	2.05068465		0.01202075	-1.43663900	-1.96320750		1.55441494	0.77900415	0.30623651		1.11614108	-0.11656020	0.76155602	-1.34031950	1.81513693	1.47330705
147.70008	3.25624066	-0.15002900	-1.01016180		-1.00536930	-0.55895850	3.40463071		-1.04599590	-0.83378420	2.33107469		2.88892531	-0.94775520	-1.27902490	2.02006639	-0.52523240	1.45592116
147.80016	0.72200830	0.74186307	-0.38155190		-0.97400000	3.08008299	0.49045643		-0.42894610	2.54784232	1.35439419		-0.71919500	-0.48939420	2.18611618	-0.73583400	1.43024066	1.55141909
147.90000	0.96447303	-0.51836100	-0.05441910		1.32846058	0.79299585	3.12363485		0.21335685	-0.65795850	1.60437759		0.22629876	0.46602075	0.93961411	2.52220747	1.31185892	-1.56668050
148.00008	1.05523237	0.67787137	2.42143983		1.26345228	1.30316183	-0.22546470		1.16473859	0.61807884	2.38650207		1.52951867	-0.84410790	0.79799170	-0.69808710	-1.20505390	-1.03348130
148.10016	1.89217427	-0.41182990	3.51590871		-1.91600830	-2.13468880	2.79172614		0.44219917	0.89045228	-1.07802490		2.32139834	0.87383402	-0.35934440	-3.04814520	1.44363071	2.06178838
148.20000	1.64756017	-0.54591290	-1.59600830		-1.65708300	0.67324066	-0.00046470		0.16243983	-0.67870540	2.17502075		-1.28568460	1.37193776	0.84660996	0.48932365	1.81831120	-0.57984650
148.30008	-0.58247300	-2.13101240	0.21463900		-4.10461830	-0.33176350	0.43121577		0.07513278	0.14929046	0.34070539		0.68073444	0.30466805	-1.04034440	-2.58278420	1.74262241	1.00220332
148.40016	0.48904564	-1.01353530	-0.10467630		-0.62771780	-1.00797510	1.69900000		0.65840249	3.18666805	0.80093361		1.17941494	-0.04913280	-0.34777180	-0.76959340	-0.21431540	-0.21472610
148.50000	2.41059751	-1.16109130	0.61412033		0.86653942	2.44840249	2.84121992		2.29316183	-0.88374690	2.26315353		4.21784647	0.53696680	3.37176349	0.46850207	3.05621577	-0.76977590
148.60008	0.46990041	0.07059751	0.89186722		-0.83567630	2.29564730	3.68502905		-1.20072610	3.83273444	2.20004564		-1.04339000	-2.16149790	1.73194191	0.23287967	0.42631950	0.45840249
148.70016	1.97925726	1.88643154	-0.46065560		-1.66856850	2.52919087	1.18757676		0.51895436	2.04940249	0.81361826		1.20794606	-0.50772200	-1.55935270	0.82497095	-1.45416180	1.39118257
148.80000	0.76764315	0.32295021	0.25595851		0.62086722	0.63904149	2.26105809		3.72041909	0.80212033	1.84210788		0.46521992	0.96406224	-0.10407880	1.70991286	0.81365975	-0.41419920
148.90008	0.65446058	0.78610373	-0.29212860		0.28786722	1.72131120	2.86133195		1.80773444	-0.31950620	-1.27060580		1.22533195	1.02894606	-0.24880910	1.29663485	0.34181328	0.57806639
149.00016	1.99644398	-0.21945640	0.84193361		-3.81553940	0.26458506	4.25196266		1.23693361	0.93892116	-0.30512030		2.21165145	-0.00431120	-0.06760170	2.02474689	1.99071369	0.02371369
149.10000	3.29422407	-0.76261000	0.33800000		2.77637344	1.23643568	1.63098340		1.36360581	1.11808299	4.03932780		-1.05175520	-0.25852700	-0.08088800	0.31873029	1.43945643	0.38046888
149.20008	1.94717427	-0.57266800	0.57434855		1.51548133	-0.50109540	3.36293776		-1.49381740	0.84107884	1.69095851		-0.71543570	1.19613693	-0.64187550	1.78339419	1.30982158	2.80868050
149.30016	2.29651037	1.19329876	0.22808299		0.41750622	-0.02791700	3.04921577		2.55469710	0.38673029	3.44387137		0.00247303	0.28968880	2.05707884	-0.55543570	-1.18352700	2.39714938
149.40000	1.98478838	0.58810373	-0.84700410		0.61645643	2.81816598	3.58527801		1.05215768	2.88760166	0.86763071		-0.71503730	-0.35229460	-0.92613690	-1.44552280	-0.15307880	0.65739834
149.50008	3.11323651	1.71072199	0.48393361		-0.18636930	1.57465145	2.50981743		2.38819087	0.33182988	2.56875934		1.94713278	0.28858506	-0.43796270	-0.97018260	-0.20795440	0.68334025
149.60016	3.01660166	0.53376763	0.56038589		-0.64957680	2.69111203	1.57611618		-0.12191700	2.07355602	1.03668880		-1.40851450	-0.03767220	-2.18871780	0.02097925	2.22603320	-1.22834850
149.70000	2.67878838	0.52155602	0.03360996		-1.01989210	1.76006639	2.63775519		0.98939834	-0.26655190	-0.86195020		-0.44771780	0.48147718	0.23902905	-0.29561000	3.63192531	2.29838174
149.80008	2.06202490	-1.18366390	-0.10976350		-1.12415350	3.80890456	1.90406639		1.03807884	1.79280498	-0.66408710		1.74843568	1.01001245	-0.90555190	1.22604564	0.96826971	-0.25962240
149.90016	3.12981743	-0.32408710	0.43109959		-2.34499590	3.05622407	0.00060996		-0.45450620	2.69248963	0.42012033		0.12708299	1.24980083	-0.97400000	0.40951452	-0.20304980	2.62233195
150.00000	-0.06659340	1.77597095	0.85868050		-1.14873440	5.32600415	2.15832780		2.14692116	-0.37781330	1.19013278		0.28243568	-0.97814940	0.91508714	0.57243983	0.62122407	0.83143983
150.10008	1.67385892	-0.86614940	1.09932780		-0.83914110	3.28707469	1.73656017		2.48132780	2.02478838	2.02095021		1.62382158	-0.65826970	0.57668880	2.26216183	1.34082573	0.68386307
150.20016	-0.12382990	-0.44062660	-0.30914110		1.00238589	1.87990456	0.50780913		-2.14600830	1.99897510	-0.29033200		-0.98645230	1.67424896	-0.89599170	0.35602490	2.05153527	0.86686722
150.30000	0.37441494	-2.61163490	-0.29034440		-0.59569290	5.57848133	1.15212448		1.47598755	1.43686307	2.48680498		2.02317427	1.29309129	-0.23573440	-0.97123240	-1.10358920	0.84749793
150.40008	2.48421162	-2.12380500	-0.40313690		1.06853527	3.20899585	4.61500415		-0.36612860	0.74427801	0.35222407		0.12005394	0.86034025	0.58898340	-0.70514110	1.52035270	1.69134025
150.50016	0.55679668	-1.96997930	-1.37232780		0.20417012	3.14072614	3.14331120		-0.11340660	2.11611618	3.32554357		1.06114938	1.97875104	1.36549378	2.39863071	1.68466805	-1.17571780
150.60000	-0.58455190	1.59649378	2.25894606		0.21090456	3.11178838	1.58431950		1.23038174	-1.50393780	-1.25846470		0.23636929	-1.38931950	0.44092531	0.07245643	1.97755602	2.43065560
150.70008	0.40285477	-0.63661410	0.35143154		0.74024066	3.26619917	3.96151452		0.68727386	2.29706224	0.86695851		2.16703734	0.35304979	0.47490871	0.03651452	-1.03854360	-0.64888800
150.80016	-1.06395440	1.03431950	0.72316183		1.15276349	4.06209129	2.53577593		0.75884232	0.23369295	0.27116598		2.02940249	-0.27169290	-0.95504560	-1.63406640	0.47539834	0.30626971
150.90000	1.04396266	-0.42451870	-0.64919090		-0.30614520	0.94418672	3.13844813		1.25721992	2.22326971	1.60647718		0.67364730	-1.63116600	0.19661826	-1.61663490	-0.09718260	1.80422407
151.00008	0.46050207	-0.34908710	1.52735270		2.51799170	1.94250207	4.85641494		1.98791286	1.50075104	-0.93919920		-0.13239830	-0.63548550	-1.53968050	0.99799170	0.64751037	0.25653527
151.10016	1.47362656	-1.12952700	1.20335270		2.72712033	2.62339004	1.20157676		-1.49809960	2.70617842	-0.28982160		-1.06250210	0.26582158	0.87043568	-1.15774270	-0.99316600	-0.16488800
151.20000	0.39797095	2.90817427	-0.30736930		1.85524066	5.21897095	3.78763485		-0.49018670	-1.59451870	1.74742324		0.68662656	-1.63760170	-0.35618670	1.36346888	1.00624066	1.59565560
151.30008	0.50947718	-0.07412030	-0.59313690		0.08142739	2.51260581	4.92142324		1.51978008	2.42157261	2.31290456		-0.15737760	-3.12225730	-1.80761410	0.22620332	-0.27826140	-1.52400410
151.40016	1.70732365	1.06121992	2.06622407		1.04895021	3.45470124	3.66441079		-0.04603320	1.58087967	-0.40470950		-0.23481740	-0.26147720	-0.03689630	0.94463071	1.07801245	1.74153112
151.50000	0.96743568	-0.70324900	0.22614938		1.98182158	3.40209544	3.40336100		0.22465560	1.18668465	0.02071784		0.44912033	-0.90192120	-1.78113690	1.35319502	-0.55756430	-0.69637340
151.60008	1.41985892	-1.42176760	-0.39959750		1.50933610	1.92733610	3.03734855		-1.07870950	2.36856017	2.10753112		-1.70548130	2.07015353	-1.60086310	-1.49199590	-2.04516600	1.94975104
151.70016	0.16302075	0.55456017	0.46674274		3.23570954	4.00754357	3.47313278		0.07693361	-0.00269710	-0.85672200		-2.38685480	-2.44759750	-1.40423240	-0.74563900	1.52347718	0.96601660
151.80000	0.19301245	0.37039004	1.34595436		0.30084647	2.79923651	1.54765145		0.57207054	0.49845643	1.31685062		-1.80754360	-0.23105810	0.59264730	-1.35266800	0.94836929	3.03664315
151.90008	1.64521992	0.37239419	-0.92501240		1.57880913	3.46217427	5.76451452		0.87323651	2.39447718	2.39436515		-0.22857680	-0.29891700	0.66707054	-1.92056850	-0.39465980	0.23305809
152.00016	1.01972614	-1.85844810	2.05071784		1.25373029	1.63739004	2.04309959		0.31039419	1.92153527	0.35840249		1.89805809	1.19990871	-1.98087140	0.59942739	1.22220747	-0.06294610
152.10000	2.77921162	0.18359336	1.26110788		1.20081328	2.75292531	1.17600415		0.74627386	0.02594191	1.13948963		-3.13624900	-0.85799170	-0.01196680	-1.84194190	1.30546058	0.99988382
152.20008	3.56814938	-1.23593780	0.07632780		2.29452282	2.24823651	3.92610788		0.29495851	0.04946058	2.07661826		-0.26856850	0.07769710	-1.74360170	-0.72772610	2.19062656	0.49824481
152.30016	2.12112448	0.42675519	0.79937759		-0.14312030	3.25278423	2.45291701		1.69803320	-1.21349380	0.80577178		1.06450622	1.15612033	-1.57852280	0.51192116	-0.44283820	0.73327386
152.40000	1.49941079	-0.63887140	-1.30687970		1.90877593	3.11951867	4.39010788		1.16567220	1.26629461	3.56234855		-0.50751040	1.37054357	-2.81165980	-0.09903730	0.61800000	0.58115768
152.50008	0.39116183	-0.42636930	0.98655602		2.63152697	3.60640664	2.86504149		-0.76577180	0.09441079	0.64204149		0.75289627	0.33409959	0.74363900	0.28594191	-1.17967630	-0.06726560
152.60016	-1.28213280	0.98946888	1.59773859		1.30919087	4.45052697	0.64936100		-0.39224900	0.93894191	-0.09226560		1.46035270	-2.44147300	-0.43097510	0.07520332	1.74427801	0.91104979
152.70000	-0.68446060	-0.10137760	0.24110373		3.12614523	4.57395021	1.42341079		0.50580083	0.32425726	2.96893776		-0.33554770	-1.96906640	-1.27371780	-1.52923240	2.95901245	-1.37600830
152.80008	2.00400415	0.27051867	2.32786307		1.38897510	1.74114938	2.31265560		1.08907054	2.15209959	0.60135685		1.37895851	-1.08665150	-0.53084230	-0.05789210	0.05900830	-1.08104150
152.90016	-1.01080080	0.02140664	0.51972199		4.86529461	4.92356846	1.05270539		-0.20761830	1.85533195	0.18146058		1.72642739	0.93016183	0.39241909	0.43947718	-0.07617430	-1.46380080
153.00000	-0.60297510	0.46005394	-0.58243570		0.90034440	2.85742739	1.69760581		-1.55127390	0.73748963	-0.99717840		-1.43735680	-0.81336510	-0.68126560	-0.68832780	1.00754357	0.47292946
153.10008	2.87201660	-2.16143150	0.98899170		1.96908299	4.92017012	0.38707054		-0.14365560	-0.74290040	-0.86957680		-2.94068050	1.15005809	-0.35049380	0.79515353	-0.46700830	2.39113693
153.20016	-0.95136100	-1.15941490	1.71162656		0.23722822	0.71616183	5.06593776		2.52804564	-0.30053530	-0.56384650		-0.44564320	0.05782158	-0.35917010	0.75960166	-1.11185480	0.64102490
153.30000	-0.94061830	-0.62095020	0.57410788		2.51907469	2.92104149	0.67886722		1.00519917	0.00044813	-0.55706220		0.16502075	-0.43358510	1.02096266	-0.22742740	-0.23907880	0.85530290
153.40008	0.92056432	-0.87152700	0.40683817		2.89757676	3.74982988	2.44323237		-0.04374690	1.52109129	-0.55094610		-0.65066800	-0.48635270	-3.35719920	0.95217012	1.98029876	1.25186722
153.50016	-1.10163070	-1.34374270	-0.57229460		1.32732780	4.48129876	1.44749378		2.80782988	0.67934855	2.12941909		-1.85978010	1.08863071	-0.77993780	0.71020747	-0.29091290	1.60995021
153.60000	0.51130290	1.22712448	-0.59257260		0.80708299	3.06360166	0.46297925		0.39842739	-0.08517430	0.56026971		0.17160581	-0.57136930	-2.45904150	-1.56385060	1.12051452	0.33116598
153.70008	-0.01178840	-0.31741490	0.99798340		2.26585892	5.34509129	3.91612033		-1.22898340	-1.53661830	2.44571369		-2.73958510	-0.36969710	-1.35371780	-1.73092120	0.53301660	-0.51699170
153.80016	-0.47637340	-0.19913690	-1.43229050		1.52739834	4.02591286	2.35628216		-0.25046890	0.94412448	-0.03596270		-3.00967220	-0.99187970	-1.49212030	1.26887137	-0.30534440	-1.39098760
153.90000	-0.87187140	-2.03344810	2.61366805		2.14029461	2.82522407	1.79818257		-0.11614520	-0.38629050	2.49689212		-1.14971370	-0.32141080	0.46184647	-0.89375520	0.55377178	-1.61836930
154.00008	-0.62305810	1.93304979	-0.67421580		-1.47485890	3.16232780	2.83302075		1.09925311	-1.34085890	0.81043568		-2.39314110	0.78074274	0.87163485	-0.17444400	-0.87748130	-0.62183400
154.10016	1.33895021	-0.01259750	0.30538174		1.08272614	3.42144398	1.33162656		-0.91870950	-0.19112860	0.99858506		-2.07448130	-1.25742320	-1.20432370	-0.76180910	0.66988382	-0.65151870
154.20000	-0.17716600	0.81053112	2.40191701		2.38320332	4.04282988	4.89652282		-4.58196680	3.01939419	0.67000000		0.18573444	-0.84878010	1.01630290	-0.48476350	-1.81427800	-0.83153110
154.30008	-1.81492530	0.36207469	0.81958921		1.62925726	4.43953112	2.17573859		-0.04543570	1.00879253	-1.51624070		-1.01715350	-0.73614940	-3.18085480	-1.31439420	-0.66683400	1.51023651
154.40016	-2.16209540	-0.42603320	1.55843154		1.96588382	1.71101245	1.92909959		-0.20753940	-0.02558090	-0.42933610		-0.26795020	-0.88446060	0.64839004	-1.85671370	-1.00893780	-0.39665560
154.50000	0.13177178	0.87648963	1.32131120		4.27304564	2.68248548	2.52772614		0.08135270	-0.32665560	-0.61372200		-3.42753110	-1.40018260	1.12959751	0.88168050	0.68217842	-0.09924070
154.60008	-0.84185890	-0.04366390	0.33187552		2.56794191	3.14522407	2.20806224		-0.78538170	-2.05476760	0.63937759		-1.69620330	0.30334025	-2.52974690	-0.60243150	-0.00214110	-0.20766390
154.70016	1.23070954	-0.29708710	0.25613278		2.58953527	5.09480083	1.11358506		-0.22764730	2.46034855	0.48543154		-2.98831120	-1.95153530	3.65961411	-0.01525310	1.64455187	-1.66107470
154.80000	-0.86913280	-1.41151040	0.53522407		2.43553112	1.74099170	1.80977178		0.10125726	0.42513693	0.36211203		-0.51802490	-0.97895440	-0.26668050	-0.10882990	-1.10803320	1.58118257
154.90008	-0.42083820	-1.12835270	0.61783817		3.09572614	3.40826971	2.73005394		-0.41939830	-0.09060170	0.32132365		-1.90410790	-0.86266800	0.52302905	-1.91399170	-0.14161410	-0.40145640
155.00016	-0.57271370	0.96845228	-1.40028220		3.67451037	2.39916183	0.82704149		-1.16885060	-1.62182990	1.78758091		-1.08785890	1.48241494	-0.91861000	0.43625726	-0.58256020	-0.55063900
155.10000	0.67788797	-0.49107880	-0.28051040		3.68255602	2.06538174	1.86036515		0.89505394	-0.22841080	-1.21295020		-0.68627390	-1.97809960	1.88029876	-1.28277590	0.19196266	-1.11353110
155.20008	-0.43146890	-0.41134440	0.77226556		1.89762241	3.47985062	0.46339834		-0.22458090	-0.09014520	1.33941909		-2.76745230	-1.75388380	-2.58836100	-2.83999170	-0.57635270	0.19519087
155.30016	0.81157676	0.13164315	-1.37929050		1.83462656	3.02410373	1.30704149		1.84148133	0.86386307	-1.24719500		1.95401245	0.39906224	-0.38707880	-0.37836510	-0.18814110	0.35782158
155.40000	-0.69826970	1.66573859	-1.78615770		5.02546888	3.26431535	4.22261826		-1.36936510	-0.29018260	-1.37739830		-1.49051870	-0.04359340	-0.47408300	-0.65918260	-1.40097510	0.55117842
155.50008	-0.93295440	0.16919917	2.01254772		2.19273444	3.57564730	1.97109544		-1.64727800	-1.02928220	0.98425311		-2.57551450	-0.63106220	-1.45897930	-0.58390460	-0.75101660	-2.21866800
155.60016	-1.12675520	-1.41432370	0.82660166		1.88260166	3.43735270	1.90748548		-0.01534020	0.47411203	0.72760581		-2.30476760	-0.70124480	-2.82140250	0.49638589	2.08506639	-1.00595850
155.70000	-0.39989630	1.11063071	-0.68266390		2.14759336	2.41787137	2.59063485		-0.71949380	-1.41309960	2.58040249		-1.29278420	-0.30149790	-1.60935680	0.59992531	-1.85404150	0.15982158
155.80008	-0.05251040	-1.07879250	-1.34363070		0.02757261	1.80213278	3.63221162		0.86271369	-1.59188800	0.48497925		-3.61273860	-0.04039000	-1.03635680	-2.24295850	-0.51036100	-0.00259340
155.90016	0.90082158	-0.41003730	1.69208299		2.26686722	2.55377593	0.97608299		-1.50121160	1.51469710	2.60041079		-4.40218670	-0.02229880	-0.41868050	0.42555602	-1.18630290	1.08926556
156.00000	-2.22311200	-1.49858510	1.70339419		4.23722822	3.98172199	0.64934025		-3.94075520	-1.42108300	-1.13953940		0.19606639	-1.95446470	-0.50700000	1.74412033	0.18841909	-0.27723650
156.10008	-0.18976350	-2.88363490	-1.27200000		1.72643983	2.39524481	0.75559751		1.41813278	1.27387137	-0.03737340		-1.47088800	-0.44481330	0.27162656	0.05792531	2.06990041	0.21301245
156.20016	-0.55061410	1.62236100	-1.59576760		2.54191286	-0.67728630	2.15473859		-0.08002900	-0.16303320	-2.69807470		-3.33874690	-1.97565980	-1.55961410	-1.64556430	-0.52495020	-1.10699590
156.30000	-2.24386720	-1.15495850	1.14351867		0.62399585	1.04381743	2.35673859		-1.04561410	-0.58636100	0.73502075		-1.00375520	-1.11390870	-0.97124900	0.04024896	-0.49892950	-1.72710790
156.40008	-1.22391290	-0.12595850	2.19431120		0.49486307	2.37165560	1.72546888		-1.25956430	0.16675519	-0.41297100		-1.88892120	-2.68469710	-0.32435680	-0.08504980	-0.19371370	-1.67544400
156.50016	-1.21790040	-1.16525730	1.22668465		-1.61595440	1.90701660	-1.44612860		-0.00104150	-0.91045230	2.05931950		-1.83342320	0.70049378	-0.32700830	-2.18369290	-0.55925730	0.50427801
156.60000	-0.97101660	2.23842739	1.40106639		4.01386307	2.88868880	2.04312033		-0.30214940	1.54766390	1.21074689		-4.02259750	0.08520332	2.82939834	-3.60535270	0.14390871	-1.09334440
156.70008	-0.97464730	-1.91201240	-0.13731120		2.91560166	2.42580913	1.57928631		-1.64026560	-0.53657680	0.07446058		-1.99512030	0.93577178	0.28555187	-0.46457680	-0.85680500	-0.15581330
156.80016	-0.18119920	0.14685892	3.12551037		1.30928631	1.30509959	-0.23233200		0.33388797	-0.48621990	0.13717427		-0.04412030	-0.22004980	0.59662656	-2.94321990	0.64590871	0.26444398
156.90000	-1.29493360	0.24760996	-1.60369710		0.56751037	1.01719917	1.05283817		1.18819917	0.00746473	0.22760166		-2.99853110	1.61672614	1.56554357	-3.12134020	-0.17609130	-1.29703320
157.00008	-2.12473030	-0.62915350	-1.82302490		1.75602905	3.74274689	0.81840664		-0.78924480	-1.31013280	0.70904564		-1.71935270	-1.02472200	-0.36747300	-1.04574270	-0.22658510	-1.70456430
157.10016	-0.31921580	-1.89259340	2.17283402		0.34335685	0.86912033	1.04234440		-2.77152280	-2.10834440	-0.37211620		-1.26256850	-1.59251870	-1.77206640	1.76007884	-0.28353530	0.40855602
157.20000	-2.53365150	0.22741079	2.96270124		1.99805809	1.61574689	0.95203734		-1.48356430	-2.09361000	0.64787967		-1.52692530	-1.39626140	-0.30793780	-0.74665980	-1.27711620	-2.32161000
157.30008	-1.52039000	-1.36586720	1.57695021		0.64270539	0.64774689	2.34485062		1.16747303	-0.31987140	-1.08282160		-1.20248960	-1.79839420	-0.39461410	-1.85774690	0.51044813	-0.71559750
157.40016	0.69702490	-1.67792120	2.19329046		-0.75602070	-0.14948550	1.20971784		-1.08758510	-0.49464730	-0.79321990		-0.61220330	-1.70976760	-0.73927800	0.17060581	0.09067635	-2.42481330
157.50000	-1.24367220	-0.68139830	-1.68886310		1.63045228	2.23550622	0.36204149		-1.10895440	-0.86728220	-0.62327800		-0.44056850	-0.56197100	-1.91573860	-1.51938590	0.97672614	0.34064730
157.60008	1.26352697	-0.63490870	0.47710788		1.37892946	2.64845228	-0.30701660		-3.14451870	-0.44797100	-0.62128220		-2.26804980	-1.61713280	-2.51110790	0.47465975	1.15703734	-1.09012860
157.70016	0.92419087	1.25613693	-1.56771370		1.70126971	0.71744813	1.26365975		-0.12320750	-0.85949790	1.64539419		-1.53310790	-0.12259750	-1.04932370	-1.69541910	-0.93565150	-0.79485480
157.80000	-0.64168460	1.60040664	-0.04737340		2.27322822	0.52768880	-1.35926140		-0.45820330	0.75116598	-2.59000410		-3.97066390	-1.20402490	0.30153942	-0.56154770	-0.30724480	-0.28360170
157.90008	-1.20905810	-0.44472610	1.76315768		-0.06764730	0.95296680	1.02749793		-0.41118670	0.36504564	0.97981743		-1.12864320	-0.31665980	-0.44564320	-3.91018670	-0.02593780	0.89032780
158.00016	-1.09784230	2.15991286	1.16700415		0.87263485	2.46115768	-0.93644810		-0.80959750	-0.78095020	-1.43499170		-2.45019500	-1.70051450	-2.73555190	-1.07351870	0.65691701	-0.00985480
158.10000	-0.07895020	-1.76780910	-0.78373030		2.20565975	2.78721577	-1.54090040		-2.61493780	-1.39986720	-1.76473440		-3.08586310	1.17917012	-1.93541910	-2.66963070	-0.74319500	-2.48095850
158.20008	0.02355602	-0.46756020	0.06964315		0.77075934	0.03879253	1.73321162		-2.07531120	-2.84107050	-0.15164730		-0.05537760	-0.65397930	-0.71319500	-1.31230290	-0.70583400	0.48304564
158.30016	-0.93358090	-1.99166390	-0.63703320		1.14804149	-0.26567630	-2.17643150		-0.22678420	0.10829461	-0.24974690		-1.17201240	0.35375104	-2.70152700	-2.47684650	0.48026556	1.20578008
158.40000	-1.42454770	-2.40420330	-1.37621990		2.04313693	-1.27431120	-1.77017430		-1.34895440	-1.00597100	-0.79882990		-1.97254360	-0.83167630	0.72225726	0.81351867	-2.26015770	0.43372199
158.50008	-0.16261000	-4.20203320	-0.35166390		0.60090041	2.67642324	-0.41965980		0.03622407	0.00773859	-0.11121990		-1.57500830	-0.78521990	-1.94695020	-1.74086310	-1.04323650	-3.95800830
158.60016	1.30087137	-1.47839830	1.31932365		0.61110373	0.57651867	-0.65461830		-2.49188380	-1.06709960	-2.45217430		-0.00776350	-1.88048550	-1.23707470	-1.65412860	0.79786722	0.04589627
158.70000	1.24461411	-2.82282990	-0.63163900		3.32213693	-0.43477180	-1.03627390		0.04146473	-2.37083820	-2.22891290		-0.79941910	-0.37570120	0.24621992	-0.27407050	-1.53082160	-0.00904560
158.80008	-1.86607880	0.92690456	1.72098340		1.76880498	0.55717427	0.49219502		-0.67438170	-1.10021990	-0.14653110		-2.18155190	-0.86139000	-1.88005390	-0.51270950	-0.20606220	-1.81199590
158.90016	-0.06956850	1.23631120	-0.22958920		1.08713278	-0.20052700	0.61573444		-0.15163070	0.22923651	0.65178838		-1.67149790	-0.10641910	-0.28572200	-0.28090460	-1.20431950	-1.43827390
159.00000	0.92612863	0.20782988	-0.43293780		1.04059336	0.03799170	-0.92802070		-0.76416180	-1.13439420	-0.13554770		-1.99714520	-2.06482160	0.51341909	0.57092116	2.09085062	-1.23139830
159.10008	0.25698755	-0.52059750	-2.95158090		0.96518672	1.28714523	0.24281743		-1.40953110	-1.21576350	-2.54503320		-3.80025730	0.15706224	0.38541909	-0.73219920	0.52048133	-0.25049790
159.20016	0.55241494	-1.68487550	-0.60373440		-0.63082160	-1.51824070	-0.50866800		0.23757676	1.11431950	-0.54226970		-0.91310790	-1.98734440	-1.31613280	1.50314938	-1.69485480	0.13788382
159.30000	-0.91732780	-0.75998340	0.58091286		3.38238174	0.55496680	-1.50577590		-2.99242320	-2.19815770	-1.69679670		-0.55658510	0.59341909	-1.27218670	1.70392116	-0.15248960	-0.38596270
159.40008	-1.33093360	-2.32425310	0.03477178		2.78957261	0.22197510	-0.85024070		-1.69716600	1.00182573	0.21011618		-1.85689210	0.98873859	-0.41007050	-2.32321990	0.04834855	-1.13137760
159.50016	-2.10706640	0.57575104	-1.28870120		3.14002905	1.11353942	-1.08114940		-2.25710790	-3.64043150	-2.69824900		-2.09675100	-0.07642320	-0.13387550	-0.92164730	-0.45085480	0.29009129
159.60000	-1.66928630	-1.25256850	1.59674689		2.12087552	-1.07573440	-1.21748130		-0.46263900	-1.44405810	0.80343983		-2.51097930	-1.06190870	-1.05868050	-1.48223650	-1.32937760	-0.19031950
159.70008	-1.77845230	0.85352697	1.22390041		0.88198340	-0.99100000	-1.79937760		-1.89517430	0.47797510	-1.40385060		-0.83377180	-0.37838170	0.20200000	-0.60004150	-1.02678010	0.05636929
159.80016	-1.75300410	-0.78855600	0.66816183		0.62321577	0.57287967	-2.52825310		0.12280083	-2.95219500	-3.80613280		-1.38253530	-0.65117430	1.40790871	-1.21251870	-1.85000410	-0.60679250
159.90000	0.42829876	-0.25103320	1.26473444		2.12606224	-0.82217010	0.68373859		-0.61999170	0.34044813	-2.78485060		0.20098755	-2.36443570	0.08610373	-0.42597930	0.23048548	-0.12346060
160.00008	0.44611203	0.17039419	0.89358506		-0.70731540	0.94904149	-3.84900830		-1.77716600	-0.70017430	0.15378838		-1.20996680	0.15247303	0.88656017	-0.36753940	1.37375934	-1.11193360
160.10016	-0.98769290	1.86394606	1.49365560		0.67276763	1.50523651	-0.83939420		1.06728216	-3.30101240	0.31129046		-0.80189630	-0.53334440	0.61102490	0.91384647	-2.14765150	0.54010788
160.20000	0.32549378	-0.09000410	1.62753527		-0.19250620	-0.60054770	-1.73851040		-3.04556430	1.80514108	-1.59992530		-0.98468880	0.21586307	-1.41935680	-0.02736510	-2.28679670	-0.02370540
160.30008	-0.30519090	-0.41310790	0.56301660		-0.52361000	-2.04186720	-0.72098760		-1.53030290	-0.74102070	-0.75366800		1.03036515	-1.18719500	0.07321992	-1.86473860	-0.11932370	0.16903734
160.40016	1.33424481	-2.83606640	-1.05801240		-1.07034020	1.60010788	-1.88934850		-1.21531120	-0.11765560	-2.51014520		0.31501245	-1.37655600	-2.26372610	-2.29095020	-2.02153940	-2.11912030
160.50000	-1.03480080	0.24889627	0.73060581		-1.89424480	0.72600000	-1.91593360		-1.81119090	-1.35808300	-3.27125310		-2.05030710	0.47402490	1.62011618	-1.89022410	-1.72748960	-0.63917010
160.70016	-1.27607050	-0.61771780	0.26211203		1.89061826	1.63052282	-2.72304560		-1.83753530	-1.58219500	-1.80591700		-1.71636510	0.23965145	0.48205809	2.10734025	-2.23318670	-0.21591700
160.80000	-0.29018670	-0.79051040	0.03919502		-0.07116180	-1.20690460	1.13314108		-0.71227390	-1.71331950	0.13701245		-1.77722410	-0.99138170	0.98160996	-0.41026970	2.48358921	-2.40970120
160.90008	-0.51879250	0.58143568	-0.84598340		-0.49004560	0.74440249	-1.91574690		-2.16655600	-0.51234440	0.94492946		0.28710373	-3.39286720	0.61432780	-0.74980910	-0.02169710	-2.06043150
161.00016	0.99323651	0.80148548	0.04527386		0.11838589	-2.03234440	-1.10639420		-0.02161410	-1.33276760	-1.63786310		-1.19722820	-0.31049790	-0.91563490	-0.20349790	-1.14822410	-0.30653530
161.10000	0.39992116	0.31533195	0.46827801		0.41713278	-1.67209540	-0.01494190		-0.19140250	-1.25965560	-0.74327800		0.18302075	-0.36453530	-0.63923240	-2.03470120	-0.63700830	-0.84174270
161.20008	-1.92065980	-0.04277590	0.56811618		0.42692531	0.72184647	-1.31147300		-0.84030290	-2.33961000	-0.40696270		-0.68508710	-0.69587970	1.14487137	-0.16712030	1.27000830	1.04636100
161.30016	-1.77459340	0.32749378	-1.10324480		-0.48514940	0.27752697	-0.36500830		-0.50335270	-0.43556850	0.63101660		-0.19214520	0.93935685	-1.77365980	-0.96066390	-0.83968880	0.68599585
161.40000	-0.37190040	-0.51272200	1.63041079		0.27873859	0.95263071	-0.01768050		-1.87414520	1.28250207	-2.43512450		-1.21034850	-1.58023650	0.42136100	-0.01973030	-0.97887970	-0.91058510
161.50008	-0.27318260	0.47016598	-0.42927390		0.16494191	-0.13732370	-0.56374270		-0.42088800	-0.85437340	-0.57084230		-1.32493360	-0.04598340	1.83377178	-1.36579670	0.89018672	-0.68547720
161.60016	-1.62633610	-0.23178840	-0.76282990		-1.33050210	-3.44039000	-0.38192120		-0.14089210	0.07106639	1.91083402		0.16841909	-0.44898760	1.07722822	1.71913693	-2.41740250	-0.41556020
161.70000	-2.04287140	0.59485892	-0.71299590		-0.26609130	0.60192946	-4.12097930		-0.75726140	-1.07930710	-1.42043570		-0.73353530	0.56517012	0.34168880	-1.51303730	-2.52572200	1.33017427
161.80008	-0.05321580	0.06326556	-0.53804560		-1.34217430	-1.14940250	-2.24637760		-0.80534850	-1.11061830	-2.48805810		-0.18992950	0.81459751	0.37554357	-2.95929050	0.41182573	-2.31217840
161.90016	-0.18281330	-3.13428220	-2.54279250		1.25783817	-2.90592530	-1.38001660		-1.42181330	0.02002075	-1.71746890		-2.12351450	0.17329046	1.66173859	0.19464730	-1.32953530	-2.13585890
162.00000	-3.01072610	-0.36219090	-2.03671370		0.57036515	-1.17770120	-3.74022410		-1.53029880	1.69457676	-0.30155190		-1.44435270	0.45490871	-0.55931120	-2.69436930	0.17955602	-1.29850210
162.10008	-1.15814520	0.71991286	-1.37048130		1.46921992	-3.30886310	-1.43917430		-2.35961410	2.21896266	0.91478423		-0.36087970	0.82535270	0.78836929	-1.22946060	0.39168050	-0.41695020
162.20016	-0.70854770	0.38943568	-0.21234440		-0.08284650	-1.05444400	-4.10928220		-1.07356020	0.44395021	-1.23117840		-2.94736100	0.36405394	-0.96558510	0.74175934	0.49035270	1.79168465
162.30000	-3.90097930	-1.10388380	0.54720747		1.74062656	0.48850622	-0.45270120		0.67722407	-0.53915770	-0.23781330		1.08742739	0.77785062	0.47762656	-0.05014110	-0.16228220	1.01115768
162.40008	-1.65852280	0.88179668	-2.48148550		-0.60247720	-1.29575930	-1.72086720		-1.34588380	-0.65289630	0.99344813		0.44774274	-0.40330290	-1.73464320	-1.87387140	-1.56186720	-0.14852280
162.50016	-0.57320750	-1.12183820	-1.18667630		0.64852282	-0.50386720	-1.93606640		0.03584647	-1.50858090	0.27007884		-2.21972610	-0.55209960	-0.39526140	0.75975104	-0.57476760	1.82636515
162.60000	-0.78067630	1.44088382	-0.09953530		-0.57314520	-2.63402900	-0.33482160		-1.63979670	-1.28117430	2.23990871		-0.57641080	-0.43314940	-1.18242320	0.43276763	0.38426971	-1.36603730
162.70008	-0.84646470	-1.73800410	0.94832365		2.00612033	-1.03793360	-2.32920330		-0.14857680	0.20882988	-2.26697930		-1.11268460	0.24610373	1.07319502	-1.72656430	-0.50714520	-2.42524900
162.80016	-1.22227390	0.51164315	-2.17360580		-2.01941910	-0.78556020	-2.99253110		-0.28361410	-0.95178010	-0.18451870		-0.83458510	-1.29419920	1.82865145	-2.62835270	-0.96312860	-0.48133610
162.90000	-0.49989210	1.65742739	-1.41018670		-1.52211200	-2.69287140	-2.45554360		-1.13635270	-0.97704980	-1.89320750		-0.43164320	-1.32456020	-1.02283400	0.68307884	-1.45036510	-0.28791700
163.00008	-1.42546060	0.13937344	-1.35449380		1.19583817	-1.29183400	2.69622822		0.06159336	-0.13247300	-1.05342320		-1.86518670	2.09712033	0.43699170	0.95002490	-0.80278840	0.87002490
163.10016	-2.53032370	-0.02052280	-1.68664730		-3.31897930	-1.89368050	-3.86030290		-2.08230710	0.11599585	-0.70595440		-0.78398340	-2.58815350	0.78640664	-0.52467220	-0.89058090	-0.70146470
163.20000	-0.53486310	-0.40468460	-1.85876350		1.45912033	-1.59999590	-2.92798760		-0.16120330	-1.71758920	-0.86390460		-1.28724070	0.95574689	0.70051867	-0.40850620	0.05941494	0.25304979
163.30008	-2.46590460	0.87625726	0.59617012		-1.19619090	-0.73390460	1.15701245		-2.29209960	0.20836515	-3.14071370		-0.82657260	-0.82734440	-0.50006640	1.22272614	-1.20065560	1.00405394
163.40016	-1.27036930	0.78556432	-0.00690870		-2.55918670	1.87861826	-1.69541080		-1.26415350	-0.93473440	-0.31639830		1.08210788	-0.18478840	0.36529876	-0.00569290	1.31708299	-0.66019920
163.50000	-1.20417430	-2.18338170	-0.36595850		-0.06658090	-2.07948960	-0.97404560		-0.05977590	-1.39128630	-0.14742740		0.35189212	-1.27273030	1.31571784	1.33300830	0.86469295	0.16052697
163.60008	-2.53083820	0.22004564	-0.47809960		-0.24019920	-2.50375930	-2.02447300		-3.77145230	0.52708714	1.31489627		-1.46536930	0.44999585	0.62424066	0.92367635	0.90627801	-1.46514940
163.70016	-0.76195020	-2.44197100	0.08465975		1.49003734	-2.43907050	-1.61113690		0.57903734	-0.61864730	-1.99441910		1.83953942	0.10152282	0.52805809	0.82119917	-1.43566800	-0.57436100
163.80000	-0.48981740	0.87344813	0.02827801		-2.97238590	-0.77980910	-3.06066800		-0.08433200	-0.87774270	0.59476349		-0.17667220	-0.03767630	-0.48615770	1.43680083	0.03466390	-0.24009540
163.90008	0.24269710	-2.00286310	-1.07692530		-1.05392120	-2.77186720	-3.41930290		1.64836100	-0.06173860	-1.23150210		-0.81351450	-1.58714940	0.51115768	-0.27061830	-0.44955190	-1.51305390
164.00016	-0.48653940	-0.11517430	0.17725726		-2.76528630	-0.58485890	-5.38997930		-2.06073860	-0.33100410	-1.08097930		-0.65976760	0.73626141	-0.60783400	0.71405394	-0.79324070	1.98801245
164.10000	0.36826556	1.39664315	0.02407469		-0.27970540	-2.36733610	-2.57092950		-1.13602490	0.44890456	-1.02000000		-1.02277180	0.09526971	1.05647718	-0.91018670	-0.19466390	-0.58519920
164.20008	0.25324481	-1.66083400	0.75496680		-0.95996680	-2.60012030	-1.00380500		-0.86970950	0.29568880	-0.21558510		-2.18628630	0.67314938	-1.53513280	-1.62862240	0.61933195	-2.49035680
164.30016	0.96943568	0.55396266	-1.27460580		-2.83134440	-2.35932780	-0.98980500		1.87690871	-1.70879670	-0.97512450		0.04902490	1.85139834	0.06345228	-0.50684230	0.27884647	-0.38557260
164.40000	-0.58346470	-0.58551450	-0.37943570		-3.09940660	-1.58691700	-3.06377180		-0.64462240	-1.94356850	-0.40704560		-0.97635680	1.48659336	0.10433195	0.82749378	-1.44091700	-0.44676760
164.50008	-0.41614110	0.12644398	-0.42897510		-0.30623650	-2.57029880	-2.48774270		0.44553112	1.19130290	1.04109129		0.22268050	-1.50951040	1.28751037	0.19390871	-0.73620750	-2.07644400
164.60016	0.33702905	-0.81357260	-1.75742320		-0.45532780	-1.82265560	-2.79958510		-0.50174270	0.32441494	-0.06025730		-0.12294190	-1.61551450	-1.94212030	-1.80635680	-0.58983400	-1.04055600
164.70000	-0.07418670	-0.07809960	-0.72880910		-0.28851040	-1.66260170	-2.13075100		-1.27943150	-1.43311620	-0.37400000		-1.00905390	0.35800830	0.49802490	-0.43726560	-0.70578420	1.09122822
164.80008	-0.96091290	1.49430290	-0.03953940		-2.80117840	-1.28831120	-2.47319920		-1.14376760	-0.19870120	-1.28420750		-1.26218670	1.51801660	0.51336515	0.03295436	0.14890041	-1.10088800
164.90016	-0.02829880	-2.14060580	0.92741494		-2.33114940	-2.55399170	-3.14133610		-1.45764730	-0.41234440	0.81248548		-0.42696680	-1.92387970	-1.61750620	0.23051867	-0.56286720	0.44737344
165.00000	-0.43417840	-0.90430290	0.21380498		-1.56752280	-1.29051450	-1.41598340		-0.80181740	1.96637759	-1.94717430		1.54811618	0.35307469	-0.00731950	-0.03869710	-0.09740660	-0.75499590
165.10008	-2.73915350	0.75721992	-0.96124900		-1.43392530	-3.66387970	-3.05214110		-0.78365980	-1.36783820	-0.32128630		-1.64435270	0.00327801	-0.87615770	-0.01360170	-0.56398760	-0.49106220
165.20016	0.50657676	1.94711203	0.12660581		-2.76692530	-2.64393780	-0.63844810		-0.77081740	0.03816183	-1.12418670		1.65690871	-0.05501240	-2.28725310	0.33158506	-0.71209540	0.71509544
165.30000	0.50326556	-1.18735270	1.92035270		-1.90744810	-2.99899170	-0.55070120		-0.17439000	-1.07461000	-2.68163900		-0.62766800	-0.51992530	1.66323237	1.00962656	-0.44860580	-0.76047720
165.40008	-0.14280500	-0.95087140	-3.25980910		-2.28702900	-3.48135680	-2.07315770		-1.06659340	-0.85925310	-1.54343980		2.62607884	-0.36056850	-0.37684650	0.70573029	-3.18967220	-2.63673030
165.50016	-2.09972610	1.26165145	-0.45420330		-0.42617430	-1.48568460	-4.34001240		0.61982573	-2.70361000	-1.58063490		1.01917012	-0.92838170	1.79829461	0.10948133	-0.18445230	-0.38777180
165.60000	0.64064730	0.16446888	-1.11292530		-2.73289630	-2.67435680	-2.84915770		0.28957261	-0.57188380	-1.55991290		1.38139419	-1.17122410	2.03414938	1.04214938	0.14537759	0.76943983
165.70008	-0.77300000	1.32573029	-2.24950620		1.67484232	-1.41252280	-1.26075930		-1.26663900	0.53405809	-1.55091700		2.05432780	1.14849793	0.75696680	1.87176763	-0.14862660	-0.35267630
165.80016	0.43306639	-0.20117010	-0.72382570		0.67770954	-2.94817010	-2.68087970		-0.48932370	-0.48556430	-1.06770950		0.77268050	0.09859336	-1.06152280	-1.57067630	-0.52736930	-0.10952280
165.90000	-0.29612450	0.03077178	0.56385477		-1.60997510	-2.44121990	-2.75404980		0.45804149	-0.97093360	-2.50482160		0.09415768	-0.35824070	0.65846473	2.79185062	-0.25647720	0.09835270
166.00008	-1.88253530	1.08797925	-1.19490870		-1.06297510	-4.09190040	-4.40200830		0.32761411	-1.28063070	-0.50557260		3.42726141	-1.31149380	0.15445228	1.46158506	0.22035270	-0.98074690
166.10016	-0.80225730	0.10786722	-1.12539420		-0.73916600	-1.57719090	-1.96299170		0.16950622	-1.75731540	1.34894606		-1.31448960	0.38086722	-1.16631950	0.86416598	-0.81138590	0.60320747
166.20000	-1.12126560	-0.03193780	1.28614938		-3.16336100	-2.52519920	-4.70503320		-1.79787550	-0.98631120	-0.22224480		1.26121162	0.76192116	0.45782988	0.01526141	-0.34090460	1.00941494
166.30008	-0.25970950	0.37517427	-0.67746890		-2.16201240	-3.68168880	-0.02311620		0.22546888	-0.05426560	-0.34683400		3.34819087	-0.66696680	-0.60410370	-0.20888800	-0.82443980	-0.23876350
166.40016	-1.69396680	-2.03603730	1.45424481		0.58539834	-1.85042320	-3.16539000		-0.38868880	-0.61169290	1.04600415		0.18955602	0.53358921	-1.03822410	1.65787967	-1.18812860	-0.27492120
166.50000	1.56399170	0.72465145	0.13574689		-2.13280910	-1.43931540	-1.16080910		0.47052697	0.09256846	-1.30641910		0.31434855	1.68159751	0.83977593	1.80057261	0.29934025	0.85754772
166.60008	-1.84287970	-0.45323650	-0.29889630		-1.72188380	-1.30609960	0.19244398		-1.39614940	-0.20014110	1.20040664		2.00034440	-0.20205810	0.88970954	1.62267220	-1.91899590	-0.57660170
166.70016	-0.57660580	-1.14202490	0.91122822		-1.35347300	-1.08683400	-0.52903730		-0.80472610	-0.71851450	-0.68226970		-0.63612860	0.64626556	-1.40240660	-0.28975100	0.20726141	1.32807884
166.80000	0.14759751	-0.30366800	0.55174689		-0.66921990	-2.02187140	-1.63180500		-1.05784230	0.95594606	-0.28929460		-0.17984650	1.20258921	0.22819917	0.76294191	-0.21272200	-1.01682160
166.90008	1.52029876	0.51337759	-1.50349790		-1.66616600	-1.52499170	-1.63508300		-1.29884230	-0.98158090	-0.45481740		-0.29822820	0.56593361	0.72381328	3.62004564	-0.53482160	-1.21289630
167.00016	-0.59148130	-1.54869710	-0.54962240		-3.53945230	-2.51751040	-2.04630290		-0.05530290	-0.88092530	2.42225311		3.08451452	3.27081743	-0.51132780	0.18471784	-1.88816600	-0.58336510
167.10000	-1.15467630	-0.60937340	-1.57079670		-1.65356430	-1.48872610	-1.91946890		-0.26924480	-0.12807880	-0.72065150		1.59609129	1.53481328	1.64040664	0.86339834	0.13246888	0.79779253
167.20008	-2.10607880	-0.86084650	-1.08501660		-1.93552700	-3.29311200	-2.46834020		-0.16789630	-1.69390460	0.12073444		0.30087137	0.36580913	2.38812863	3.72386722	0.19096266	-1.69621990
167.30016	2.91099170	-0.80383820	3.26388382		-0.66501240	-1.96175100	-0.99001660		-2.34652280	0.69673029	0.39741079		1.12997510	-0.02067630	1.72571784	1.53406639	-0.48045640	-0.26157260
167.40000	0.05519087	-0.37530290	2.39759751		-1.16699170	-2.21990040	-0.80464730		0.21862241	1.61504979	0.55683817		1.64456432	1.09106639	-0.83133200	0.09044398	1.39828631	1.10200415
167.50008	-0.64295440	-1.51588380	-1.46568050		-0.49510370	-0.58021160	-2.09942740		-0.28259750	0.94461411	-0.37075100		0.00444813	2.56138174	1.18001660	0.51580083	0.61824896	-1.06573440
167.60016	-0.91301660	-0.39525730	-0.08987140		-0.25273030	-3.55788800	-2.73710370		-1.76785480	0.22942324	-0.45770120		1.61056017	2.50326971	2.19423651	0.26884232	0.51152697	0.79890871
167.70000	0.55134855	-0.80229880	-2.52402900		-0.40019920	-2.37437340	-2.36975100		1.81953942	-0.42718260	0.87815353		1.64121162	-0.78298760	0.95430290	1.78148548	-1.71850620	0.35475104
167.80008	-0.07247720	0.71065975	-2.09312030		-0.86878010	-1.91795850	0.18183817		-1.00850210	-0.36616180	-0.56690460		0.16226141	0.67517842	-0.02968880	2.19175934	-1.30710370	1.60402075
167.90016	0.26744813	-0.61202490	0.80921992		-2.84902900	-3.47761410	-1.66103320		1.91454772	1.82499170	0.74165145		-0.16218260	-0.80456850	1.09233610	1.09276349	0.42078423	-1.54561410
168.00000	-0.94235680	1.49898340	1.11964730		-2.24848960	-1.10272200	-2.15798760		1.19171784	-0.37958920	0.05623237		1.88039419	-1.89227390	2.06475519	2.30168880	0.48468050	0.72480498
168.10008	-2.61961830	-2.50375520	-1.95431950		-2.52842740	-2.75361000	0.69784647		-1.72340660	-1.61350620	0.24023237		1.22149793	1.21658506	0.25874274	1.35461411	1.21785477	-2.37213690
168.20016	1.22814938	0.90265145	0.45696266		-1.96392530	-2.23778420	-1.38539830		-1.00468880	-0.32182160	1.29665145		1.27242324	2.82531950	0.71433195	0.28955602	0.58864315	-0.43682570
168.30000	1.08896680	-0.61123650	-0.36484230		0.23101245	-0.32706640	0.88569295		0.26646888	-0.57429050	-0.35207880		-0.44519090	0.64036929	2.91709959	0.44181743	1.04633610	-2.02360580
168.40008	-0.73065980	0.37713693	0.50480913		-1.53714110	-0.97084230	-0.82943150		2.76808714	0.05166390	0.57151037		-0.06848550	2.03256846	-0.10918260	-0.50051040	-1.40744810	-0.31150620
168.50016	-0.41458510	1.32597510	1.16275104		-1.09619090	-1.76484650	-4.43138590		0.52082158	1.40668465	0.60571784		1.92446058	1.13488382	1.04818257	0.09871369	-1.55146470	0.95207884
168.60000	-0.86242740	1.15172199	-1.90223240		-2.48357260	-3.07416600	-0.35229880		0.73456432	1.38241494	-1.93597100		1.77960581	1.13830290	0.19847303	0.34327801	1.65248133	-0.15614110
168.70008	2.45207054	0.15731535	-0.77334020		-0.78558510	-0.45621990	-1.09777180		3.55120747	0.66616183	0.66961411		-0.62665980	1.55976763	1.09957676	0.55500000	1.07364730	0.79296266
168.80016	-0.30798340	-1.00703730	-2.94880500		-3.89246470	-3.21948130	-2.38177180		0.33364730	-0.63320750	-0.50459750		2.73875934	-0.06328220	1.46404979	-0.55832370	0.86580083	-0.04293360
168.90000	-0.75922820	-1.07065980	-1.12238590		-2.42415350	-2.52216180	-0.44028220		-0.06029050	-1.58935270	-0.62975100		3.18134855	0.87660166	-0.09850620	1.01718672	-2.00665560	-1.08229050
169.00008	-1.52418670	-0.11518260	-0.56412030		-0.78368050	-1.77389210	-2.75663490		1.88723651	0.87549378	0.34245228		0.10788382	0.77965975	1.47830705	3.88352697	0.32802905	-0.66143570
169.10016	2.64886722	-2.07408300	-0.87671370		-2.81762660	-1.72904980	-0.58569290		1.08828631	0.99348963	0.51729046		0.32156846	1.39654357	-1.27185480	2.57700000	-0.37249790	0.24087137
169.20000	-1.54586310	-0.86618670	-0.84126140		0.42428216	-2.91210370	-1.34695850		-0.50197930	-0.79102900	-0.34056020		1.03098755	1.61548133	-1.53527800	1.29599170	0.43576763	-0.53258090
169.30008	0.67807469	-1.33494610	-1.56872200		-1.17199170	-2.81169710	-2.43382990		-1.11484650	2.54670539	-0.88435270		1.78475519	-0.08357260	3.32257676	-0.22117010	0.02044813	-1.31569710
169.40016	0.95190871	-2.85212860	-1.36498760		-2.16230290	-2.31623650	0.09093361		-0.71986720	-2.67285890	0.27787967		0.22180498	0.26461826	0.92140249	-0.24725310	0.89356846	-0.78101660
169.50000	-0.03079670	0.05599585	0.13909959		-1.30365560	1.79499170	-0.37967630		-0.97831540	-0.07016180	1.43245228		-0.27707050	1.14093361	-0.16952280	-0.22115770	0.59764315	0.29539004
169.60008	-0.98267630	-0.03958920	-0.69262240		-1.50477180	-1.99480080	-0.23580080		0.24041909	-0.00111620	-1.48217430		2.25360166	2.00337344	-0.86286310	-1.24036100	1.07711203	-2.66152280
169.70016	0.39856846	-0.69246470	-0.77219090		-2.96054770	-3.47416180	-0.57283400		0.50661826	1.02677593	-1.78891700		2.34682573	0.55862241	0.44558091	-1.49190460	-1.43652280	0.21009959
169.80000	-0.03736930	-1.45312030	-0.43073030		-1.30885480	0.05496680	-2.81348550		-0.56877180	1.44753527	-0.88689210		1.49996266	1.16772614	0.50577593	-0.78620750	0.61942324	0.35436100
169.90008	1.42708714	0.08715353	-0.77179250		1.03765560	-2.84940250	1.37735270		0.84450207	1.34548548	1.65273029		0.32548548	0.46144813	2.98482573	1.53172199	-0.13994190	0.04173444
170.00016	0.55736100	-0.59342740	-2.34877180		0.04255187	-2.07936100	0.67802075		0.51045228	-1.46551040	-0.78921990		0.81531535	1.98802490	2.43691286	-0.89928220	1.96911618	-0.57432780
170.10000	1.86945643	0.55262241	-2.96066800		-0.95300410	-1.37291700	0.35887967		2.58959336	1.08249378	-0.53131950		1.82517427	0.25710788	0.70134855	-0.24644810	0.46843568	-0.05210790
170.20008	0.25219502	-0.25605810	-1.77768460		-1.39707470	-1.98634020	-1.64480500		-0.45640660	1.38866805	-0.53431540		0.83907054	0.94266805	0.85445643	0.14263071	-0.97160580	1.39973029
170.30016	0.05931535	0.17114938	-0.31295850		-3.02202490	0.16853942	0.42039004		1.21564730	-0.63716600	0.36080083		0.27484647	1.63950207	0.44407469	1.19857676	0.28260996	-1.24811200
170.40000	2.49871784	2.65972199	-0.32860580		-0.87155190	-2.93130710	-0.90898340		2.00869295	1.04186307	-0.54935680		0.15152697	-0.01675520	-1.18776760	-1.14136100	-0.11011620	-0.77115770
170.50008	2.04390041	-2.40916600	2.35967220		-3.94354770	-2.09600000	0.65890871		0.52861826	0.78184232	0.89078008		2.30663485	-0.84674690	1.66177593	0.45780913	0.62170124	-0.23027390
170.60016	1.35840664	-0.80654770	1.98531120		1.19971784	-1.64625730	1.16095851		-2.10265980	-0.26622410	0.11829046		1.26305394	-0.10151870	0.54297510	0.97781743	-0.38878420	-0.54765980
170.70000	1.58511618	-3.05955600	1.66351037		-0.42101660	-1.42626970	1.83541494		3.13222407	0.24035270	1.30323237		-0.12122410	-1.36052280	-1.66251450	0.01855187	1.84663485	-0.69614110
170.80008	-0.81869290	-1.48997930	-2.65720750		0.59810788	0.49664315	-1.31102900		0.09780083	0.46539834	0.70079668		2.18473859	0.77994191	1.20299585	1.77412033	-0.02526560	1.33507469
170.90016	0.07541079	0.54196680	-1.12140660		-0.89878420	-3.14209130	-0.11069710		0.78653112	0.05708714	1.65090871		-3.12083400	-1.37901660	0.52675934	-0.17787970	0.10684647	-1.03514110
171.00000	-0.50778420	-0.48413690	1.04235685		-4.65117840	-1.97929050	0.37875519		0.95642739	-1.13116600	2.06870954		0.75632780	-0.42337760	-1.77112860	1.40660581	-0.24498340	-0.21077180
171.10008	0.32641909	-0.31672200	-1.67553940		-0.36430290	0.71868880	-0.51495440		2.89517842	-2.34280500	1.86150622		1.54746058	0.87321162	0.99963485	-0.28916600	-0.64720330	0.46713278
171.20016	2.50907054	-1.69492530	-0.49686720		-2.47133200	-2.41795020	-0.37792120		0.53402905	-0.08670120	0.50865975		-0.48523240	-0.00193780	2.53382158	-0.37161000	-1.24320750	1.12001660
171.30000	0.62854357	-0.35192950	-2.38298760		-0.89792120	-0.54000000	-0.06118260		0.10713278	-0.53785890	-0.55755190		-0.69007470	1.92537759	-2.12528220	0.24623237	-0.11579250	-1.31629460
171.40008	-0.35237340	0.27207884	1.52779253		-0.53214110	-0.43277180	1.75282158		0.73950622	0.16041494	2.85722822		1.46255187	0.60741909	-0.61086310	-0.40138590	-0.87177590	0.28865975
171.50016	1.78021992	0.00640664	0.59631950		-2.27238590	-1.57993360	1.36959336		2.31363071	2.54571369	-0.55558510		2.22343568	0.87196266	-1.00967630	1.44057261	-1.61616600	1.80132365
171.60000	-0.55397100	-0.03901660	-0.76340660		-0.55634020	-1.18135680	1.13217012		1.10509959	-0.34639420	-2.30995850		-0.78035270	2.13431950	-1.16525730	0.57656017	1.26383402	0.84379253
171.70008	-1.95496270	-1.60185890	-2.73061830		-0.38307880	0.18758506	0.15964315		0.84194606	-2.47235270	-1.96153530		1.33822407	-0.84810370	-0.06015350	0.67019917	-0.64629050	-0.47024070
171.80016	-0.39282990	-0.58318670	0.36583402		-1.54864320	0.05001245	2.66470539		0.47235270	0.39916183	0.54929046		-0.22287550	-0.41547720	0.75901660	-1.25674690	0.80612033	2.50306224
171.90000	1.21912863	0.20024481	3.55137344		-1.39124070	-1.04393360	0.78859751		2.30588797	-1.40525730	-0.07808300		0.09890871	0.04065145	-0.37751040	-0.63567220	0.34785892	1.00908299
172.00008	0.16197925	-0.76606640	0.50490456		-2.24000830	-0.05942740	1.01478423		-0.26156850	1.99995436	-0.24345230		1.48909544	1.07044398	0.38014523	-1.73604150	-0.04414520	0.75232365
172.10016	0.53668880	-1.06626560	-1.40145230		-0.35752280	-0.73454360	0.44466390		0.23297095	0.54275104	-0.33591290		3.29571369	0.04017842	1.71823651	0.81034025	2.30475519	-0.25272200
172.20000	1.26150622	-0.15971780	-2.10484230		-2.96055190	-0.20892530	1.56333610		2.46358091	0.65641079	-0.71954770		0.97538174	-0.37271370	-1.08925310	1.93301660	0.93124896	1.35224066
172.30008	1.86258091	0.32085477	-0.95191290		-0.27477180	-1.22465560	2.33533610		0.37773444	0.16886722	2.98955187		0.76475519	0.84624481	2.52837344	0.68796266	-0.35108300	1.78212448
172.40016	-1.29739420	-1.24765150	-0.40617430		3.54797925	-0.45864730	-0.38059750		1.74301245	-0.32977180	-0.87629050		2.96697925	1.17361411	0.81380913	0.64758091	3.23102075	-0.03246060
172.50000	0.53824481	0.96802905	-0.15696680		-1.18182160	0.15129876	0.51803320		2.19469710	0.36490456	1.33048133		2.14539419	0.88887552	-1.43377180	-0.06847300	-0.30819920	0.80163485
172.60008	-0.42731120	-0.82574270	-0.15657680		-3.69933610	-0.73076760	0.86286307		0.32650207	-0.02872200	-0.48441910		1.92538174	-1.62171370	3.13695436	-1.40579670	-0.17746060	0.74065145
172.70016	2.03217842	-0.38711620	-0.35541490		-1.46554770	2.10107054	0.67249378		1.10154772	-0.56788380	1.33524896		2.72032780	-0.80708710	0.56374274	-0.39526970	-1.31820330	-0.37971780
172.80000	0.28687552	-2.02022410	0.50324896		-0.12597510	-1.40651450	1.66354357		0.57749378	-0.43687970	0.17326971		0.05874689	-0.44425310	0.95142324	0.13746058	1.21381328	1.33134440
172.90008	-0.49124070	0.30735685	-1.02981330		0.98516183	0.34879253	1.36958091		0.49449378	1.11254772	-0.70814520		-1.84584650	1.32958506	-0.69206640	0.71487967	-1.35139000	0.77608714
173.00016	1.28970539	1.35217012	-1.38909960		0.28907469	1.13699170	1.66513278		4.10445643	-0.03802070	-0.92854770		3.11712863	1.60621577	-0.05047300	1.86482573	0.75193776	2.17378008
173.10000	0.54363900	-1.28322820	-2.60451040		1.81100415	0.26993776	-1.62418670		0.69041909	1.10876763	-1.47349380		0.59865145	-0.87231540	1.38052282	-0.59880910	0.11293776	-0.90132370
173.20008	1.47383402	1.53853527	2.43313693		-0.15305810	-0.15181740	1.69637344		-0.09487550	-0.76414520	2.70942739		0.94989627	1.77600000	-0.30287140	0.15607469	-1.09576760	1.83955187
173.30016	2.59799585	0.63658921	0.04603734		1.33551867	2.10108299	-1.40300000		-2.59324070	1.80095436	-0.55350210		1.75695021	1.38164315	-1.60762240	0.15734855	1.18511203	-0.57402900
173.40000	-0.11876350	-1.72989630	0.27408299		-1.12968880	0.51871369	-0.60526560		1.00327386	-0.42168050	-0.19682160		0.68073859	-2.25844400	1.76616598	0.77453942	1.65216183	0.95280913
173.50008	-0.25685890	0.94667220	-0.23387140		-1.33749790	0.06340249	2.55842739		-0.03785890	0.33926141	0.48653112		-0.45225310	-0.01289630	-0.21645230	2.28265145	-0.66489630	0.61202490
173.60016	0.85486722	-0.92026140	1.05663900		-0.98190460	0.53336929	0.23614938		-0.75551040	3.24909959	0.47105394		-1.87811620	-0.11006640	0.42528216	2.10869295	-0.19742740	0.84270539
173.70000	2.55380913	3.17672614	-2.03717010		-0.57463490	0.62708299	0.34354772		1.86926971	1.14077178	-0.70250210		1.57879668	0.72250207	-0.29584650	0.69300830	0.62945228	-0.53885890
173.80008	-0.00424480	-0.85106640	0.17770954		0.75646888	-0.01921990	0.42819087		3.37889627	0.69804979	0.48318672		0.72697095	-0.38740250	-0.70988380	-1.21448960	0.90851867	0.71130290
173.90016	0.92041079	-0.17331950	0.52723651		2.03981743	1.51140249	1.29796680		0.72979668	0.04936100	2.38049793		0.76606224	-0.41992530	0.67657676	0.56563071	-0.58411620	0.20946888
174.00000	1.83287967	1.77904149	2.10085892		-1.07575930	-0.00608710	0.44994191		0.53271369	-0.52284650	-0.16189210		1.79398755	-2.03735270	-0.16076760	-2.01023240	2.16688797	0.03951867
174.10008	1.07464315	0.69697510	-0.30435270		0.51734855	1.26243983	1.34508299		1.62822822	2.36509544	0.10863071		1.77250207	1.38317012	-3.06131950	-0.66255600	1.47567635	-0.51175520
174.20016	-0.20484230	0.50566805	-1.30694610		-0.68876350	3.13718672	1.84544813		1.70392116	0.13962241	1.69009959		-1.22544400	-1.39426560	-1.01464730	0.12343568	2.41699585	1.04599170
174.30000	0.57682988	0.69149793	-0.20671370		-0.03835270	1.93852697	-0.45683820		0.17106639	1.11743983	2.44750207		0.27434025	1.06774274	-0.69539830	1.11760166	0.32229046	0.45925311
174.40008	-0.49627390	-0.84691700	-0.09743980		1.23392531	2.05321162	-0.05080500		0.34685477	0.74400830	1.61148548		0.43258921	0.00969710	-0.85368460	0.60875934	-0.67445640	-0.28690870
174.50016	-0.94267220	-0.56118260	0.02092531		-0.40445230	1.86048133	3.00545228		-0.09830290	0.15427801	-0.02274690		2.17317012	1.22228631	-1.10158920	-0.10312450	-0.14518260	-0.45681330
174.60000	1.09834855	-0.42702070	-1.63401240		-0.73775930	0.48190041	2.25844813		0.80012033	-1.30134850	1.89014108		0.31132365	0.36086307	-1.59185480	1.99766390	0.56234855	2.15344813
174.70008	1.17157261	0.83203734	1.55919502		1.05946473	1.56032780	0.21346058		1.31181328	0.62666390	0.25361826		1.39636100	1.15728216	-0.06553110	0.59413693	0.12582988	0.91681328
174.80016	2.43976349	2.31497510	2.74379253		-0.41175520	1.48448548	2.01367220		1.02722822	0.77497095	3.52092946		0.46114523	0.79333610	0.49225726	0.76924066	-0.64085890	2.53770124
174.90000	1.20705809	0.75660996	0.48881328		0.85721577	1.57070124	0.93089627		-0.06903320	0.63921162	3.52395021		1.20652282	-0.84195850	0.28916183	-0.06722820	-0.70241490	-0.19441080
175.00008	-0.51113280	3.59221577	1.49924481		0.14893776	0.34370539	0.75620332		2.00024066	2.20790041	-0.80047720		-1.69880080	0.67145228	-0.50338170	0.53618257	1.33448548	-0.33865560
175.10016	1.40497925	-0.10257260	0.80414108		-1.35838590	-0.38461000	1.95430290		2.21460996	1.33263485	3.02514938		-0.85843570	-2.36497930	-2.64964730	0.70321577	0.60695851	0.05532780
175.20000	0.23560166	-0.21569290	-0.42598340		-0.70829460	-0.47324070	2.00977593		1.96612448	0.38463485	-0.86143150		1.08377593	-1.19254770	0.98993361	0.69190041	1.39569295	0.18485477
175.30008	0.88378008	-0.07669290	1.86279668		0.57706639	2.05240249	3.23241079		1.85359751	1.20473029	-1.44918670		0.16220332	-0.28564320	-1.72217430	0.19579253	1.94420332	2.04700830
175.40016	-2.04126140	-0.72286310	-1.07659750		-0.37072200	-0.25776760	1.12536100		0.71953527	2.69229461	-0.89614940		0.68125311	0.05315353	-1.50853530	1.19595851	3.50592946	0.74556432
175.50000	-0.40395850	-1.71875520	-0.16926970		-1.35613280	1.08633610	1.82365975		1.90222407	-0.41396270	3.13938174		-1.63728630	-0.59368050	0.16143983	-1.65914940	2.26209544	0.51245228
175.60008
175.70016
175.80000
175.90008
176.00016
176.10000
176.20008
176.30016
176.40000
176.50008
176.60016
176.70000
176.80008
176.90016
177.00000
177.10008
177.20016
177.30000
177.40008
177.50016
177.60000
177.70008
177.80016
177.90000
178.00008
178.10016
178.20000
178.30008
178.40016
178.50000
178.60008
178.70016
178.80000
178.90008
179.00016
179.10000
179.20008
179.30016
179.40000
179.50008
179.60016
179.70000
179.80008
179.90016
180.00000
180.10008
180.20016
180.30000
180.40008
180.50016
180.60000
180.70008
180.80016
180.90000
181.00008
181.10016
181.20000
181.30008
181.40016
181.50000
181.60008
181.70016
181.80000
181.90008
182.00016
182.10000
182.20008
182.30016
182.40000
182.50008
182.60016
182.70000
182.80008
182.90016
183.00000
183.10008
183.20016
183.30000
183.40008
183.50016
183.60000
183.70008
183.80016
183.90000
184.00008
184.10016
184.20000
184.30008
184.40016
184.50000
184.60008
184.70016
184.80000
184.90008
185.00016
185.10000
185.20008
185.30016
185.40000
185.50008
185.60016
185.70000
185.80008
185.90016
186.00000
186.10008
186.20016
186.30000
186.40008
186.50016
186.60000
186.70008
186.80016
186.90000
187.00008
187.10016
187.20000
187.30008
187.40016
187.50000
187.60008
187.70016
187.80000
187.90008
188.00016
188.10000
188.20008
188.30016
