# Supplementary material for: Intracellular potassium levels orchestrate circadian rhythmicity and cell division
Source: Nat Commun. 2026 May 22;17:6738. doi: 10.1038/s41467-026-73351-2 (PMC13385874; doi:10.1038/s41467-026-73351-2)
Supplement: Supplementary file 8 — Source Data [file 41467_2026_73351_MOESM8_ESM.zip › Source data/3a.txt]

Time in LL (h)	Ctrl day	Ctrl day	Ctrl day	Ctrl day	Ctrl day	Ctrl day	2h 0K day	2h 0K day	2h 0K day	2h 0K day	2h 0K day	2h 0K day	2h 4-AP day	2h 4-AP day	2h 4-AP day	2h 4-AP day	2h 4-AP day	2h 4-AP day	4h 0K day	4h 0K day	4h 0K day	4h 0K day	4h 0K day	4h 0K day	4h 4-AP day	4h 4-AP day	4h 4-AP day	4h 4-AP day	4h 4-AP day	4h 4-AP day	6h 0K day	6h 0K day	6h 0K day	6h 0K day	6h 0K day	6h 0K day	6h 4-AP day	6h 4-AP day	6h 4-AP day	6h 4-AP day	6h 4-AP day	6h 4-AP day	Ctrl night	Ctrl night	Ctrl night	Ctrl night	Ctrl night	Ctrl night	2h 0K night
24	46	45	50	48	51		46	45	50	48	51		46	45	50	48	51		46	45	50	48	51		46	45	50	48	51		46	45	50	48	51		46	45	50	48	51
26	48	52	60	50	55		41	48	45	50	42		46	34	46	54	44		41	48	45	50	42		46	34	46	54	44		41	48	45	50	42		46	34	46	54	44
28	44	56	52	59	55		49	42	43	40	45		38	52	46	43	42		31	32	29	30	29		53	47	50	48	58		31	32	29	30	29		53	47	50	48	58
30	60	61	56	58	61		54	53	50	55	49		54	53	50	55	49		29	37	33	30	28		50	45	46	47	44		10	18	16	15	20		46	36	56	51	45
32	59	65	69	67	60		48	58	57	55	58		59	49	66	60	62		29	28	26	30	28		49	53	50	55	47		14	12	15	15	14		57	64	64	59	60
34	61	68	68	68	72		55	61	50	61	60		61	58	67	55	61		44	38	40	36	42		52	46	58	55	59		17	10	10	12	12		59	65	65	60	66
36	70	68	80	75	74		73	67	66	64	65		68	72	70	70	71		32	40	37	38	40		67	65	70	70	74		8	10	10	7	7		67	65	70	70	74		97	100	103	98	104		97
38	75	91	87	92	89		80	81	93	86	85		75	87	90	79	81		37	40	40	42	36		71	85	78	80	83		10	8	9	9	10		92	85	90	90	82		117	114	111	108	116		86
40	106	105	110	102	105		100	93	95	91	93		104	100	95	106	94		28	34	33	29	35		94	105	104	98	100		12	10	10	9	12		96	106	108	104	99		129	130	127	119	124		103
42	115	121	122	118	119		105	106	110	105	101		108	111	107	115	109		31	37	30	27	28		95	109	111	114	110		11	11	7	10	8		100	105	107	104	104		124	127	135	130	137		123
44	120	122	125	120	126		115	112	120	118	116		125	130	126	124	130		30	26	27	31	26		120	125	124	124	110		7	7	8	10	8		110	108	115	112	110		129	130	137	129	124		127
46	124	120	130	125	124		120	121	118	128	127		130	130	122	120	127		29	34	30	30	26		122	127	130	120	126		10	7	9	10	7		118	122	120	120	117		127	135	134	130	130		125
[truncated: 35 more columns]
