# Supplementary material for: Intracellular potassium levels orchestrate circadian rhythmicity and cell division
Source: Nat Commun. 2026 May 22;17:6738. doi: 10.1038/s41467-026-73351-2 (PMC13385874; doi:10.1038/s41467-026-73351-2)
Supplement: Supplementary file 8 — Source Data [file 41467_2026_73351_MOESM8_ESM.zip › Source data/1i.txt]

Time, hrs	24000	24000	24000	12000	12000	12000	6000	6000	6000	3000	3000	3000	1500	1500	1500	750	750	750	375	375	375	0	0	0
12.000	100.000	100.000	100.000	69.946	70.705	70.391	55.353	55.533	56.401	41.956	45.244	46.028	92.724	93.631	92.043	86.041	89.305	94.695	89.372	82.040	86.828	82.037	79.308	81.075
13.000	87.698	85.867	86.761	52.777	52.715	53.618	36.534	37.589	37.718	26.495	28.454	29.249	73.750	72.585	69.283	67.683	71.343	74.808	71.619	65.144	66.771	60.596	62.566	63.108
14.000	69.675	67.655	67.247	37.656	36.365	38.239	20.480	22.524	22.008	14.010	13.620	15.593	53.068	50.446	47.881	46.838	50.452	52.949	49.210	45.293	45.221	39.974	43.045	44.629
15.000	49.952	49.264	48.452	23.541	23.629	24.400	9.708	10.470	10.544	3.955	5.656	5.925	32.867	31.870	28.214	26.915	31.263	31.887	29.682	28.313	27.851	22.710	25.383	26.420
16.000	32.916	33.822	31.766	12.164	13.658	13.975	2.715	3.816	2.856	0.000	1.019	1.376	17.850	16.505	13.619	13.113	16.325	16.837	14.960	15.453	14.076	10.462	13.049	12.989
17.000	19.749	19.967	19.169	5.930	6.822	6.584	0.000	0.000	0.282	0.434	0.000	0.000	9.095	8.903	4.783	5.666	7.276	7.606	7.483	7.499	6.324	3.866	6.021	5.816
18.000	8.398	9.593	8.242	1.254	2.182	1.888	1.386	0.564	0.000	3.833	2.102	1.538	3.531	4.099	1.606	1.405	1.780	3.214	2.889	2.140	2.302	1.281	2.098	2.118
19.000	1.411	4.383	0.754	0.000	0.000	0.000	4.631	2.907	1.943	6.696	5.384	3.975	0.908	0.661	0.503	0.510	0.000	1.303	0.000	0.000	0.000	0.000	0.000	0.000
20.000	0.000	0.000	0.000	2.118	1.188	0.785	7.910	6.427	6.100	10.508	10.324	8.285	0.000	0.000	0.000	0.000	1.036	0.001	0.207	1.595	1.027	0.839	0.234	0.374
21.000	0.303	0.485	0.637	7.233	4.826	4.455	14.668	12.458	11.506	18.200	17.047	14.508	2.033	3.473	0.735	0.315	2.610	0.000	1.589	4.738	3.714	3.759	2.767	2.352
22.000	3.866	4.831	5.234	13.400	10.562	9.916	23.136	20.711	19.528	27.811	25.185	21.620	6.240	8.357	5.682	4.226	4.455	3.040	4.105	8.145	7.106	6.895	8.527	7.460
23.000	9.284	10.028	11.518	21.631	18.428	16.986	32.553	30.390	29.303	38.463	35.566	30.797	12.555	14.160	14.840	12.404	10.636	10.699	10.743	12.135	10.957	11.765	15.190	14.017
24.000	15.202	17.201	17.802	30.187	29.082	26.819	41.454	41.787	40.328	50.470	46.833	42.909	21.111	22.583	23.666	23.177	21.724	20.327	21.472	20.504	19.906	20.970	21.413	20.087
25.000	22.564	25.005	24.236	42.052	40.458	38.191	53.250	53.696	52.150	61.085	58.354	54.245	32.354	33.633	32.988	33.241	34.457	29.287	32.231	34.981	35.017	33.871	30.183	30.754
26.000	31.192	32.985	31.853	54.813	54.672	51.787	66.129	65.306	64.873	74.021	71.653	66.972	45.022	46.478	44.652	44.573	46.530	40.958	43.424	50.430	49.715	47.067	45.935	48.300
27.000	40.125	39.281	39.495	67.551	68.481	65.724	79.300	77.913	77.182	85.198	85.165	79.548	58.412	60.071	58.458	58.316	60.016	54.023	56.895	62.430	59.593	58.936	64.262	61.351
28.000	47.095	46.991	47.223	81.632	80.586	79.629	88.284	89.008	88.355	94.548	94.002	90.400	72.242	73.430	72.059	73.384	74.034	69.524	72.311	75.183	72.102	72.194	76.939	72.271
29.000	51.751	53.217	53.384	89.702	91.344	90.321	95.497	96.293	96.097	100.000	100.000	97.161	84.818	84.829	84.413	86.260	86.639	82.729	83.140	87.483	85.089	85.170	85.306	83.388
30.000	55.408	56.997	57.580	96.026	97.756	96.330	99.555	99.770	100.000	99.872	99.896	100.000	93.361	93.382	93.013	95.017	94.753	92.916	93.320	97.023	95.615	94.803	92.899	93.624
31.000	58.360	58.502	58.478	100.000	100.000	100.000	100.000	100.000	99.621	97.801	97.467	98.012	99.233	98.999	98.129	99.295	99.599	98.970	99.616	100.000	100.000	100.000	99.699	100.000
32.000	58.025	59.460	58.764	95.088	97.822	98.574	94.242	93.124	94.394	90.451	90.187	91.359	100.000	100.000	100.000	100.000	100.000	100.000	100.000	97.241	99.300	98.745	100.000	99.876
33.000	56.532	57.405	57.331	88.655	90.643	91.705	87.116	84.347	86.205	81.381	80.674	83.080	95.253	96.664	97.469	96.799	96.001	98.931	96.476	91.856	96.253	94.803	92.826	95.342
34.000	55.203	54.026	55.573	80.129	80.483	81.867	77.639	76.556	77.896	70.359	69.052	72.546	88.488	90.149	90.875	88.887	89.479	94.220	90.784	84.712	89.370	88.354	85.792	87.983
35.000	50.498	51.559	53.182	71.307	69.911	71.526	67.411	66.470	67.116	60.465	58.698	61.420	78.906	81.492	81.533	79.488	79.698	84.337	81.123	75.007	79.006	77.716	73.959	77.746
36.000	45.439	48.240	50.183	59.103	58.640	59.886	57.173	55.597	55.035	50.275	47.605	50.623	66.438	70.169	71.109	68.472	67.864	74.127	70.540	64.098	68.037	66.727	63.134	66.264
37.000	43.951	43.060	45.207	49.611	48.235	49.085	47.407	46.918	45.650	42.067	39.391	41.779	55.047	58.592	59.367	57.555	57.067	62.957	59.501	53.332	56.539	55.266	51.351	54.815
38.000	40.787	40.512	41.185	41.787	40.119	39.324	39.597	38.770	38.443	36.432	34.626	34.000	45.716	48.689	48.474	47.872	47.723	51.920	49.107	43.209	47.545	45.118	40.656	45.586
39.000	37.041	39.117	39.689	34.675	32.971	31.612	35.478	32.848	33.198	33.131	30.173	29.252	37.321	39.898	39.997	38.105	38.855	41.673	39.377	33.963	37.897	36.271	33.056	38.141
40.000	35.116	36.210	35.856	30.685	28.060	27.068	31.345	29.670	28.252	30.491	27.807	26.070	30.819	32.424	33.099	30.627	31.198	33.586	31.631	28.570	30.119	29.188	28.230	31.251
41.000	35.061	35.447	34.844	27.586	24.577	23.871	28.924	27.348	25.814	28.681	27.311	23.767	26.470	27.961	28.257	26.242	25.851	28.832	26.983	24.276	26.285	25.202	25.520	25.162
42.000	35.135	33.975	34.320	26.240	23.522	21.035	28.782	27.151	25.197	29.698	27.507	24.630	23.387	24.289	25.354	22.598	22.797	24.165	23.931	21.283	23.508	23.447	23.715	22.806
43.000	32.003	33.791	32.552	25.919	22.887	20.568	30.153	28.334	26.027	32.091	29.784	26.984	22.424	22.969	23.109	20.606	21.333	22.171	22.067	21.473	21.959	23.479	22.978	23.116
44.000	31.596	33.937	33.032	27.043	23.579	21.606	32.529	30.541	28.762	35.932	33.399	29.612	22.384	23.222	23.073	20.682	21.293	22.105	22.068	22.911	22.460	23.357	24.027	24.071
45.000	33.886	34.645	32.974	28.383	25.703	23.372	34.663	32.273	31.722	40.524	36.834	33.852	24.798	25.074	24.704	22.739	23.497	23.240	23.547	25.126	24.664	25.898	27.642	25.294
46.000	35.005	35.317	33.932	31.178	27.771	26.487	38.079	35.409	35.639	45.377	41.798	39.573	28.457	28.153	28.146	26.488	27.634	25.738	26.698	28.914	28.842	30.240	32.365	29.559
47.000	36.903	36.805	35.562	33.959	31.615	29.994	43.628	40.389	41.365	51.167	48.678	46.471	32.637	32.725	32.361	32.070	32.153	30.588	32.153	34.230	34.266	35.639	37.666	33.701
48.000	38.174	38.145	37.877	37.758	36.259	34.648	48.817	46.898	47.662	58.364	54.475	52.488	38.375	38.716	38.002	38.840	38.720	36.244	38.230	40.940	39.985	41.378	42.977	40.349
49.000	39.545	40.406	40.330	41.625	40.842	39.511	55.971	54.718	54.049	63.424	60.358	58.021	44.912	46.584	45.584	47.231	47.084	44.077	45.515	49.056	48.170	47.986	48.852	48.715
50.000	41.764	43.553	41.923	46.410	45.488	43.850	63.866	60.847	61.076	67.443	67.140	64.108	52.942	54.612	53.584	55.950	56.144	53.394	53.470	57.015	55.750	55.931	55.009	56.102
51.000	44.444	43.995	43.548	50.959	50.665	49.355	66.821	65.205	65.557	72.413	72.288	70.248	61.215	61.847	61.632	62.866	62.591	60.375	61.753	63.814	63.473	63.135	61.460	62.969
52.000	45.921	45.141	46.008	56.310	56.636	55.706	71.358	71.622	71.003	76.526	76.438	74.839	68.845	69.358	68.306	70.555	69.264	68.418	68.659	70.490	70.428	69.411	68.114	69.212
53.000	45.909	46.573	47.206	60.268	61.165	60.989	75.480	75.773	76.028	76.958	76.879	76.183	74.809	75.704	74.091	76.070	75.452	74.950	74.190	75.299	75.258	73.761	71.194	74.249
54.000	47.766	47.176	48.372	63.698	65.697	65.040	77.990	78.461	78.063	78.109	76.323	76.899	78.406	80.066	78.690	80.125	78.909	78.631	78.776	77.835	77.688	76.475	72.370	77.230
55.000	47.515	47.569	48.381	66.141	68.454	68.779	78.712	78.703	78.597	76.698	75.208	75.512	79.979	81.837	81.589	81.331	80.595	81.191	81.353	77.879	79.182	77.682	72.855	77.554
56.000	46.736	46.789	49.561	68.235	70.054	69.909	78.162	76.756	77.605	72.671	71.194	72.214	79.136	80.785	81.086	79.583	79.565	81.076	79.803	76.430	79.213	75.445	71.524	76.872
57.000	47.113	46.539	48.764	67.400	69.778	68.936	75.380	74.267	74.021	68.742	67.362	67.298	76.571	78.167	77.530	75.911	75.635	79.106	76.289	72.087	74.751	72.719	68.866	73.739
58.000	45.400	46.271	46.910	66.752	67.930	66.728	70.316	70.314	69.371	62.958	61.662	61.487	71.111	73.223	73.547	70.400	70.350	73.658	71.546	66.138	68.861	66.724	64.866	68.227
59.000	44.020	45.360	45.277	64.430	64.949	63.667	65.060	64.868	64.139	58.338	55.270	56.350	65.099	67.787	67.480	63.619	64.471	66.952	65.158	60.169	63.092	60.513	59.861	61.409
60.000	42.674	44.148	43.880	60.485	60.282	60.403	59.952	58.419	58.429	52.950	51.281	51.479	58.130	60.375	60.912	57.274	58.621	60.986	58.184	54.211	56.895	55.319	54.375	55.893
61.000	42.523	42.225	41.766	56.969	55.837	55.338	55.335	51.953	53.277	49.775	48.166	46.751	51.459	53.718	54.380	50.893	51.476	54.578	51.530	48.518	50.079	49.154	49.001	49.224
62.000	39.748	40.554	41.263	52.874	51.232	50.778	51.259	47.801	48.893	46.160	44.349	43.305	46.438	48.334	48.782	45.108	45.999	49.102	45.894	43.568	45.131	44.042	44.011	44.870
63.000	37.484	40.203	40.351	48.632	46.734	46.730	46.341	44.863	43.897	44.444	41.303	40.170	41.840	43.281	43.205	40.103	41.517	43.671	41.615	39.232	41.248	40.551	40.883	39.811
64.000	38.392	39.345	39.341	45.921	43.075	42.504	43.805	41.867	41.008	43.133	39.894	39.014	38.611	39.677	40.020	37.266	38.238	39.458	37.933	35.923	38.799	37.894	38.315	36.649
65.000	37.718	39.281	38.561	43.318	40.085	39.213	41.863	40.048	39.381	42.058	39.869	39.356	35.963	36.297	37.389	35.478	35.558	37.152	35.552	33.822	36.176	35.874	36.715	35.158
66.000	37.415	38.232	38.326	41.371	38.041	37.019	41.291	39.298	38.723	42.098	40.403	38.970	34.265	34.827	35.755	33.785	33.740	35.009	34.583	33.077	34.947	35.116	35.646	34.760
67.000	38.175	38.760	38.554	39.896	36.338	35.182	41.167	38.691	38.580	43.862	41.623	39.433	33.990	35.094	35.597	33.627	33.208	34.170	34.183	34.011	34.424	35.639	36.276	35.189
68.000	38.648	39.599	38.919	39.666	36.539	34.991	41.975	38.822	39.144	45.492	43.094	40.940	34.344	35.555	36.099	34.750	34.179	34.455	35.099	35.418	35.775	36.993	36.927	36.633
69.000	39.075	39.829	39.886	39.186	36.315	34.982	43.645	40.387	40.200	47.765	45.338	42.696	36.012	37.669	37.604	36.721	36.567	35.812	37.063	37.578	38.175	39.534	38.698	39.400
70.000	39.066	39.790	40.085	39.463	36.224	35.270	45.136	43.454	41.850	51.310	47.851	45.674	39.091	39.720	39.052	40.373	39.678	39.441	40.484	41.436	41.069	42.262	41.942	42.215
71.000	40.774	39.777	39.929	40.146	37.689	36.242	47.512	46.232	45.129	53.411	50.924	49.496	42.808	42.794	42.304	44.143	43.453	42.093	43.966	45.384	44.942	46.090	45.613	45.690
72.000	41.011	40.534	40.465	41.123	39.432	38.372	50.344	49.158	48.027	55.773	54.359	52.252	46.413	47.150	46.384	48.488	47.809	46.305	47.903	48.876	48.628	50.299	49.991	50.527
73.000	42.105	41.296	41.063	43.002	41.605	40.728	53.512	52.278	51.905	59.128	57.064	55.949	50.825	51.750	50.908	52.528	52.620	51.324	53.222	54.285	53.792	54.609	53.899	53.788
74.000	43.988	42.121	42.897	45.434	44.238	43.434	56.900	56.546	55.649	62.178	60.653	58.937	55.287	56.697	55.673	56.989	57.472	56.167	57.546	59.043	58.286	57.917	57.431	57.047
75.000	43.762	42.886	44.025	47.343	46.895	46.628	59.823	59.945	59.163	64.124	63.978	61.554	59.998	60.972	59.886	62.009	61.702	60.385	61.688	62.120	62.608	61.744	60.217	61.291
76.000	42.776	44.199	41.933	49.932	49.576	49.243	61.982	62.533	62.640	65.611	65.629	63.329	63.479	65.453	63.948	65.300	64.544	64.459	64.842	65.099	65.771	64.365	62.682	64.323
77.000	42.075	44.130	43.191	51.604	52.069	52.057	63.957	64.764	64.657	66.072	65.809	63.794	66.284	67.295	66.454	67.011	66.931	66.293	66.268	65.974	66.937	65.503	63.061	65.573
78.000	42.767	44.351	44.123	53.993	54.437	54.630	66.671	65.990	66.162	65.944	65.321	63.557	67.638	68.396	67.514	67.724	68.352	68.264	67.210	65.636	66.355	65.029	62.892	65.782
79.000	44.195	45.004	45.458	56.217	57.409	56.782	67.425	67.720	67.493	66.024	64.344	63.544	67.508	69.408	68.568	67.463	68.158	69.169	67.605	65.718	65.927	64.108	62.926	65.362
80.000	45.122	44.849	45.778	58.055	59.677	59.485	67.910	66.634	67.147	65.249	64.155	62.535	66.682	68.932	68.044	66.718	67.015	68.693	66.470	63.401	64.941	63.286	61.354	63.513
81.000	46.093	45.305	46.042	58.665	61.777	60.082	66.425	65.790	65.938	63.563	61.689	60.434	64.799	66.396	66.852	63.936	64.575	66.140	63.122	60.159	62.371	60.542	59.185	61.898
82.000	45.245	45.719	45.452	60.393	62.227	60.124	65.577	64.056	64.377	60.976	57.450	57.007	61.378	63.253	63.914	60.129	60.742	62.574	59.678	57.416	59.317	57.084	56.244	58.383
83.000	42.672	44.541	45.091	59.665	61.126	59.812	63.521	62.309	61.777	58.716	55.623	55.017	57.474	59.801	60.095	56.273	57.295	58.922	56.781	53.770	55.823	53.956	52.770	54.392
84.000	41.004	43.821	44.642	59.130	59.836	58.366	60.385	59.576	58.914	55.371	53.618	52.056	54.026	55.952	56.562	52.821	53.234	55.665	52.916	50.283	52.635	51.066	50.369	51.078
85.000	41.163	42.781	43.033	57.078	58.382	56.586	58.120	56.289	56.286	54.049	50.654	50.514	50.439	52.166	53.021	49.332	49.958	52.152	49.892	47.210	49.565	48.210	47.677	48.023
86.000	42.806	42.846	42.551	55.498	56.664	54.973	56.301	53.849	53.249	51.608	48.825	49.086	47.432	49.855	49.558	46.175	47.076	48.937	47.014	44.408	46.964	45.813	45.763	46.027
87.000	43.056	42.344	42.009	54.749	53.862	52.556	53.864	51.222	50.490	49.549	47.837	47.439	44.686	46.836	47.060	43.316	44.418	46.026	44.552	42.431	44.707	43.824	44.598	44.152
88.000	41.478	41.442	42.089	52.466	49.566	49.598	51.501	48.499	48.154	48.707	47.206	45.645	42.907	44.309	45.165	41.927	42.415	44.235	42.365	41.398	43.735	42.244	42.990	42.449
89.000	39.867	40.055	41.450	49.471	47.627	46.637	49.704	46.907	46.427	47.948	46.572	45.131	41.777	43.031	43.411	40.897	41.241	42.533	41.575	40.715	42.831	41.631	41.868	41.728
90.000	39.628	41.075	40.713	47.876	45.166	44.274	47.934	45.893	45.445	48.321	46.909	45.948	41.046	42.156	42.477	40.609	40.921	41.519	41.658	40.797	42.302	41.791	42.067	42.085
91.000	39.640	41.316	40.211	46.753	43.135	42.468	48.072	44.650	45.290	50.599	47.405	46.342	41.443	42.411	42.210	41.721	41.024	41.896	42.137	41.611	42.654	42.971	42.834	42.730
92.000	41.066	40.932	40.730	46.083	42.293	41.516	47.858	45.162	44.605	51.338	49.049	47.296	42.617	42.837	42.797	42.851	42.209	43.023	43.253	43.131	43.347	44.749	43.669	43.659
93.000	40.722	40.640	40.183	45.411	40.607	40.196	47.441	45.635	45.079	51.122	50.238	48.407	43.881	43.929	44.174	44.586	43.948	44.549	44.666	44.971	45.277	46.404	45.671	45.376
94.000	39.526	41.333	40.569	45.044	40.236	39.731	48.862	46.367	46.323	54.254	51.770	49.121	45.654	46.030	45.960	46.679	46.442	46.095	46.795	46.872	47.918	48.454	48.076	47.886
95.000	40.696	41.547	41.784	44.575	40.514	39.525	50.388	48.118	47.914	56.815	52.979	50.439	47.876	48.604	48.106	49.647	48.997	48.672	49.425	49.700	49.795	50.559	49.797	50.352
96.000	40.906	40.745	42.318	44.445	41.288	40.047	50.434	49.961	49.509	56.388	53.934	52.213	50.293	51.113	51.183	52.071	51.921	50.905	52.030	52.999	52.400	53.200	51.717	53.237
97.000	41.155	41.157	41.620	44.556	42.319	41.322	52.409	51.465	51.451	57.612	55.186	54.012	52.863	53.751	53.114	54.763	55.284	53.335	54.976	55.894	55.073	55.541	54.020	54.804
98.000	41.513	42.393	41.490	45.410	43.922	42.192	54.930	53.833	52.949	57.992	57.013	56.011	55.430	56.797	55.474	57.371	57.025	55.565	57.677	57.857	57.468	58.099	55.834	56.928
99.000	42.738	42.327	41.700	46.630	45.285	43.934	55.971	55.847	54.759	59.076	58.893	57.165	57.821	59.453	57.988	59.809	59.370	58.398	59.313	59.332	58.952	60.127	57.343	59.009
100.000	41.935	41.845	42.848	48.041	46.561	46.113	57.358	57.524	56.919	60.614	59.348	57.761	59.744	60.886	59.861	60.996	61.037	60.812	61.411	59.884	60.790	60.364	57.967	60.652
101.000	41.119	43.081	43.296	48.969	48.631	48.294	58.997	58.685	58.874	61.739	60.152	58.585	61.235	62.060	61.976	62.011	61.859	62.299	62.209	60.491	61.734	60.322	58.978	61.435
102.000	42.008	44.135	43.845	49.741	51.083	50.581	60.620	60.610	60.617	61.563	60.713	58.974	61.733	63.022	62.674	62.497	61.928	62.592	61.922	60.496	61.282	60.424	58.661	61.084
103.000	43.270	43.802	43.865	51.360	52.712	52.006	61.237	61.838	60.735	61.704	59.763	58.454	61.671	63.238	62.113	61.472	62.044	62.291	61.585	59.043	61.118	59.682	57.365	59.772
104.000	44.689	43.823	43.534	52.974	53.910	53.442	62.214	61.843	61.364	61.416	59.163	57.984	60.346	62.268	61.879	60.333	60.400	61.709	59.933	57.769	59.372	57.929	56.113	57.757
105.000	43.537	42.786	43.326	53.304	54.510	54.245	62.056	61.049	61.024	60.035	57.759	56.475	58.739	60.294	60.691	58.048	57.710	59.651	57.492	54.996	56.660	55.399	54.241	56.170
106.000	42.845	43.909	42.444	53.643	55.813	55.181	61.414	60.737	60.523	59.294	56.524	55.379	56.792	59.163	58.486	55.624	55.410	58.104	55.666	53.243	55.564	53.698	52.507	54.870
107.000	43.724	43.537	42.731	54.627	56.545	56.217	61.092	60.453	59.562	56.553	55.284	54.732	54.498	56.758	56.604	53.318	53.889	56.162	53.488	51.763	53.366	51.624	51.285	52.409
108.000	42.253	42.820	42.641	54.201	56.425	54.980	60.192	58.410	57.905	55.707	53.981	53.382	52.082	54.492	54.513	51.030	51.651	53.672	51.476	49.582	50.758	49.247	49.325	50.214
109.000	41.238	44.389	42.808	54.724	56.673	55.215	58.963	57.247	56.907	55.511	53.441	51.739	50.417	52.397	53.069	48.940	50.189	51.876	49.137	47.931	49.517	47.755	47.885	48.758
110.000	41.744	43.034	43.720	54.639	55.232	54.341	57.266	56.157	54.760	54.458	52.290	51.576	48.441	50.180	50.700	47.929	48.502	49.921	47.868	45.975	48.018	46.454	47.135	47.555
111.000	41.762	41.433	43.037	53.735	54.235	53.036	55.764	54.363	53.177	53.176	51.316	50.373	47.100	48.406	48.791	46.511	46.383	48.269	46.714	44.424	46.486	45.457	46.082	45.562
112.000	41.710	41.126	42.433	53.613	52.787	52.017	54.828	52.445	52.427	52.294	50.249	49.259	46.172	47.572	47.434	44.867	45.483	46.482	45.778	44.019	46.165	45.531	45.833	44.340
113.000	41.102	42.208	42.203	52.640	51.411	50.576	54.021	51.612	51.117	52.281	49.707	49.682	45.474	47.040	46.744	44.799	45.789	45.559	45.378	44.172	46.276	45.711	45.666	45.047
114.000	41.455	41.843	41.639	52.041	49.831	48.529	52.090	50.313	49.923	52.903	49.982	50.111	45.118	46.627	46.995	45.569	45.381	45.723	45.301	45.085	45.877	46.104	45.573	45.361
115.000	41.517	41.236	41.907	50.596	48.809	47.393	51.153	49.322	49.189	53.338	50.674	49.409	45.305	46.419	47.219	45.997	45.604	46.306	46.007	45.964	46.429	47.361	46.174	46.207
116.000	40.429	41.886	42.175	49.411	47.435	46.369	51.595	49.046	49.109	52.522	50.491	49.073	46.133	46.541	47.034	47.081	46.895	46.688	47.236	47.159	47.507	48.285	47.299	47.765
117.000	40.580	41.395	42.010	49.506	45.655	44.800	51.288	49.382	49.480	52.623	50.433	49.729	46.983	47.590	47.976	48.353	47.878	48.315	48.223	49.138	48.449	48.988	48.874	49.278
118.000	41.333	40.130	41.845	48.864	44.881	43.650	51.420	49.528	49.456	53.976	51.914	50.453	48.590	49.011	48.995	49.161	50.040	49.243	50.026	50.427	50.170	50.796	50.298	50.415
119.000	40.724	41.502	40.676	48.135	44.585	43.739	52.386	49.412	50.047	54.383	53.097	51.237	50.198	50.355	50.458	51.492	51.416	50.805	51.815	51.920	52.357	52.274	51.431	52.136
120.000	40.346	41.300	41.161	48.027	43.997	42.916	52.204	50.316	50.215	54.913	53.991	52.026	51.768	52.129	51.877	53.335	52.473	52.891	53.399	53.699	53.920	53.913	52.744	54.259
121.000	40.253	41.945	42.279	47.025	44.088	43.117	53.342	51.333	50.848	56.851	54.826	53.245	53.271	54.274	53.989	55.385	54.621	54.050	55.101	55.039	55.225	55.183	54.028	55.724
122.000	40.972	41.941	42.213	46.893	44.190	43.739	53.961	52.230	51.706	57.056	56.124	53.817	54.749	55.598	54.872	56.076	56.210	55.781	56.075	56.159	56.005	56.306	54.611	56.304
123.000	41.402	42.058	41.313	47.200	44.573	44.350	54.368	52.797	52.836	57.695	56.137	54.040	56.314	57.194	56.252	57.460	57.260	57.130	57.238	56.601	57.513	57.462	55.554	57.217
124.000	42.032	42.352	42.440	48.056	45.939	45.066	55.631	54.347	54.528	58.783	57.659	55.166	57.614	58.840	58.129	58.759	58.224	59.041	58.711	57.632	58.759	58.172	55.939	57.597
125.000	41.694	42.678	42.254	48.058	46.395	45.988	56.535	55.662	56.096	58.929	58.685	55.541	57.962	60.326	59.156	58.950	58.964	59.383	59.085	57.584	58.826	58.013	55.866	57.544
126.000	42.364	42.651	41.955	49.040	47.902	47.412	57.818	56.874	57.172	59.244	58.703	56.422	58.332	60.391	58.922	58.647	58.540	59.777	59.106	56.982	58.645	56.869	56.134	57.252
127.000	42.537	42.539	42.538	49.581	49.479	48.201	58.301	58.086	57.583	60.296	58.614	56.760	58.210	59.823	59.117	57.699	58.782	58.958	57.897	56.187	57.774	55.948	55.135	56.489
128.000	42.375	42.220	42.663	50.217	51.049	49.194	58.405	59.064	57.980	60.269	57.399	55.910	57.269	59.761	59.167	56.715	58.150	58.278	56.742	54.784	56.689	54.971	53.951	55.260
129.000	41.730	42.652	41.996	50.011	51.137	49.856	58.297	58.687	57.399	58.706	56.350	54.923	55.806	57.862	57.708	55.042	55.141	56.857	55.159	52.826	54.799	52.927	52.472	53.515
130.000	41.383	42.289	41.920	50.227	51.390	50.775	58.231	58.515	57.671	58.319	55.981	54.946	54.832	56.497	56.510	53.274	53.735	55.898	53.419	51.078	53.306	51.905	51.454	52.498
131.000	42.470	42.157	42.408	51.340	52.600	52.089	59.561	57.958	58.341	57.045	55.217	54.573	53.337	55.870	55.733	52.078	52.963	54.303	52.014	50.042	52.054	50.933	50.362	51.467
132.000	42.300	43.106	42.953	52.446	52.897	52.231	59.469	58.191	57.574	57.125	54.216	53.926	51.902	54.270	54.467	50.843	51.364	53.092	50.487	49.147	51.114	49.889	49.205	50.390
133.000	41.950	43.369	42.865	52.389	53.340	52.626	59.020	57.007	56.835	56.192	53.583	53.801	50.707	52.087	52.592	49.941	49.680	51.981	49.623	47.800	49.734	49.396	48.047	49.169
134.000	41.771	42.108	42.417	52.350	53.656	52.445	58.132	56.161	55.292	54.844	52.209	51.732	49.633	51.075	51.514	48.816	48.470	50.363	48.873	46.940	48.646	48.203	47.644	48.396
135.000	41.609	42.211	42.222	52.986	52.885	52.250	57.326	55.563	53.997	54.773	51.849	50.902	48.607	49.883	50.644	47.606	47.730	49.489	48.015	46.714	48.015	47.610	47.427	48.210
136.000	40.965	41.999	42.534	52.481	52.299	51.828	56.298	54.752	53.805	54.558	51.756	51.280	47.750	49.086	49.540	47.331	47.914	48.707	47.809	46.611	47.818	47.521	47.448	47.968
137.000	40.725	41.936	41.590	51.716	52.323	51.009	55.282	53.589	53.562	53.871	52.267	51.072	47.509	48.440	48.792	47.301	47.540	47.921	47.652	46.575	48.027	48.214	47.660	47.598
138.000	41.876	42.237	41.522	51.360	51.512	49.999	54.857	52.452	52.380	53.581	52.480	50.308	47.547	48.388	48.873	47.554	47.650	48.117	47.853	47.162	47.791	48.428	47.636	48.088
139.000	41.593	42.221	42.606	51.214	50.325	49.436	54.696	52.143	51.595	53.994	52.133	50.057	47.990	48.840	48.933	48.220	48.341	48.770	48.584	48.105	48.364	48.868	48.309	48.710
140.000	41.422	42.443	42.959	51.277	50.053	49.316	54.095	51.703	51.463	54.245	51.889	50.551	48.447	49.538	49.186	48.800	49.261	49.419	49.196	49.134	49.614	50.123	49.080	49.848
141.000	42.371	42.700	42.773	50.159	49.144	48.580	53.596	51.682	51.889	54.074	52.468	50.866	49.168	49.955	49.922	49.949	50.322	50.000	50.361	50.587	50.566	51.083	50.157	50.732
142.000	42.497	42.300	42.043	50.106	48.072	47.499	53.447	51.830	51.395	54.513	52.550	51.322	49.958	50.741	50.743	51.390	51.581	50.528	51.640	51.348	51.034	51.991	51.369	51.528
143.000	41.657	41.527	42.666	49.935	47.986	46.353	53.229	51.370	50.553	55.308	53.225	52.094	50.850	52.108	51.477	53.000	52.700	51.549	52.592	52.310	52.052	53.000	52.190	52.793
144.000	40.700	42.191	42.974	49.760	47.603	45.753	53.137	51.216	50.949	55.294	53.940	52.962	51.904	53.608	52.509	53.744	53.565	52.909	53.164	53.385	53.948	53.559	53.350	54.038
145.000	41.479	42.802	42.008	49.818	47.266	45.940	53.894	51.351	51.439	56.108	54.287	53.195	53.476	54.762	53.595	54.897	54.550	54.553	56.033	56.298	57.814	54.806	54.267	54.791
146.000	41.090	41.535	41.546	49.897	46.252	46.039	54.194	51.596	51.860	56.336	54.620	53.964	54.692	55.420	54.671	55.393	55.263	55.252	57.216	57.157	58.143	55.302	54.157	54.762
147.000	40.441	39.709	40.882	49.037	45.919	45.356	54.121	52.507	52.604	57.025	55.369	53.971	55.148	55.590	55.224	56.101	55.435	55.748	56.121	55.557	56.534	55.402	53.968	54.941
148.000	41.095	40.646	40.978	48.854	46.867	45.269	54.132	53.765	53.360	57.467	55.535	54.220	55.523	56.665	56.136	57.114	56.164	56.688	56.621	55.399	56.289	55.532	54.267	55.689
149.000	42.030	41.663	41.657	49.141	47.527	45.861	54.815	54.701	54.640	57.834	56.469	54.991	56.237	57.645	56.911	57.103	56.865	57.460	56.286	55.172	56.111	55.402	54.052	55.589
150.000	42.658	41.957	41.979	49.506	47.570	47.207	55.187	55.246	55.114	57.927	56.668	54.732	56.423	57.775	57.048	56.708	56.579	57.406	55.750	54.366	55.594	54.809	53.434	55.223
151.000	42.509	43.167	41.769	49.375	47.842	47.514	55.424	54.967	55.088	57.739	56.228	54.039	55.709	57.726	57.133	55.518	55.948	56.933	55.427	53.253	55.482	54.106	52.898	54.594
152.000	41.577	43.006	41.739	49.284	48.163	47.367	56.835	55.743	55.745	57.535	56.145	54.427	55.333	57.361	56.942	54.460	55.010	56.602	55.096	52.776	54.572	53.035	51.619	53.497
153.000	41.486	42.155	41.977	49.950	48.740	48.046	57.465	56.721	56.536	57.903	56.138	54.729	54.963	56.676	56.252	53.773	54.299	55.818	53.954	52.180	53.692	52.710	51.537	52.756
154.000	41.427	42.445	43.160	49.952	49.122	48.723	57.576	57.341	56.678	58.031	55.864	54.123	53.764	55.316	55.859	52.990	53.406	54.932	52.937	51.145	52.403	51.961	50.965	51.813
155.000	41.828	42.526	43.306	49.892	49.481	49.672	58.240	57.539	57.080	58.052	56.082	54.026	52.920	54.634	55.577	52.160	52.268	53.501	52.221	50.109	51.744	50.939	50.257	51.405
156.000	41.048	41.234	42.129	50.199	50.111	49.862	58.098	56.570	56.535	57.166	55.207	53.437	51.516	53.278	53.800	50.851	50.686	52.640	51.046	48.621	50.641	50.005	48.979	50.630
157.000	41.070	41.839	42.333	50.078	50.644	50.150	57.317	55.940	55.921	56.455	54.343	53.032	50.767	52.466	52.582	49.583	50.000	52.133	50.285	48.573	49.874	49.561	48.367	50.126
158.000	42.137	43.145	43.182	50.579	51.395	50.250	58.357	56.004	55.834	55.965	54.111	52.543	50.600	51.746	52.208	49.532	49.990	51.182	50.192	48.618	49.973	49.346	48.587	49.728
159.000	41.901	42.369	42.743	50.735	51.491	50.315	57.679	55.989	55.351	55.404	53.116	52.303	49.973	51.433	51.392	49.205	49.388	50.196	49.602	48.310	49.883	48.852	48.753	48.589
160.000	41.473	41.732	42.316	51.356	51.237	50.666	56.584	55.934	54.804	55.186	52.603	52.096	49.387	50.618	50.780	49.009	49.184	50.683	48.978	48.118	49.711	49.310	48.916	48.940
161.000	41.611	42.461	42.440	51.691	51.764	50.708	56.731	54.834	54.175	55.490	52.437	51.714	49.165	50.273	50.259	48.979	49.288	50.472	49.314	48.266	49.415	49.778	49.016	49.465
162.000	41.607	43.131	42.024	51.242	52.252	50.444	56.862	54.875	53.818	54.833	52.675	51.841	49.068	50.179	50.398	48.938	49.451	49.585	49.672	48.808	49.702	50.326	49.179	49.584
163.000	41.486	43.082	41.985	50.663	51.180	50.357	55.452	54.260	53.499	54.646	52.365	51.416	49.202	50.219	50.363	49.675	49.571	49.725	50.153	49.356	50.009	50.217	49.723	50.043
164.000	41.676	42.918	42.260	50.081	51.035	50.377	55.070	53.620	52.793	54.866	52.312	51.060	49.430	50.404	50.444	50.233	50.098	50.251	50.840	50.432	51.215	50.764	50.520	50.820
165.000	42.641	42.467	42.582	50.475	50.750	49.138	54.904	52.859	52.461	54.767	52.316	51.544	50.273	51.029	51.110	51.001	50.914	50.923	51.346	51.614	51.536	52.077	51.213	51.586
166.000	41.993	42.092	42.016	50.603	50.264	48.752	54.338	52.318	52.380	55.060	52.789	51.435	50.955	51.866	51.533	52.023	52.493	51.737	52.090	52.219	51.926	52.336	51.938	51.947
167.000	41.816	42.292	41.641	50.386	49.330	48.484	54.099	52.395	51.700	54.757	53.306	51.755	51.569	52.775	52.051	53.004	53.044	52.777	53.044	52.979	53.123	52.911	52.338	52.251
168.000	41.763	43.362	41.666	50.231	48.310	48.252	54.664	52.072	51.820	54.673	54.032	52.926	52.236	53.647	53.261	53.654	53.926	53.152	53.665	53.572	54.271	53.871	53.413	53.106
169.000	40.890	42.046	41.588	50.440	48.541	47.013	54.200	52.020	51.777	55.794	54.702	53.086	53.305	54.375	53.799	54.443	54.873	53.987	54.359	53.753	54.843	54.610	53.253	54.118
170.000	41.653	41.010	41.680	50.634	48.606	47.128	54.692	53.067	51.938	56.642	54.994	52.968	53.979	54.954	54.232	55.185	55.164	55.097	54.906	54.214	55.192	54.616	52.998	54.331
171.000
172.000
173.000
174.000
175.000
176.000
177.000
178.000
179.000
180.000
181.000
182.000
183.000
