# Supplementary material for: Intracellular potassium levels orchestrate circadian rhythmicity and cell division
Source: Nat Commun. 2026 May 22;17:6738. doi: 10.1038/s41467-026-73351-2 (PMC13385874; doi:10.1038/s41467-026-73351-2)
Supplement: Supplementary file 8 — Source Data [file 41467_2026_73351_MOESM8_ESM.zip › Source data/S3f.txt]

Time in LL (days)	CCA1-LUC high light	CCA1-LUC high light	CCA1-LUC high light	CCA1-LUC high light	CCA1-LUC high light	CCA1-LUC low light	CCA1-LUC low light	CCA1-LUC low light	CCA1-LUC low light	CCA1-LUC low light	CCA1-LUC darkness	CCA1-LUC darkness	CCA1-LUC darkness	CCA1-LUC darkness	CCA1-LUC darkness
1	12.00	11.25	10.00	11.75	12.50	12.00	11.25	10.00	11.75	12.50	12.00	11.25	10.00	11.75	12.50
2	18.00	17.50	17.75	17.50	18.75	16.25	14.25	15.50	12.25	12.50	9.25	10.75	7.75	6.25	7.50
3	25.00	25.75	23.75	24.75	26.25	16.50	17.50	16.75	19.25	17.50	9.25	7.00	9.00	8.75	10.00
4	42.50	45.00	44.25	46.00	44.75	21.25	17.75	20.75	25.00	22.50	8.25	8.25	9.50	8.75	8.75
6	49.25	49.50	48.75	50.00	49.25	22.00	22.50	21.50	22.50	24.50	4.75	3.75	3.50	4.75	4.00
