# Supplementary material for: Intracellular potassium levels orchestrate circadian rhythmicity and cell division
Source: Nat Commun. 2026 May 22;17:6738. doi: 10.1038/s41467-026-73351-2 (PMC13385874; doi:10.1038/s41467-026-73351-2)
Supplement: Supplementary file 8 — Source Data [file 41467_2026_73351_MOESM8_ESM.zip › Source data/S2b.txt]

Time in LL (h)	CCA1-LUC High	CCA1-LUC High	CCA1-LUC High	CCA1-LUC High	CCA1-LUC High	CCA1-LUC High	CCA1-LUC High	CCA1-LUC High	CCA1-LUC High	CCA1-LUC High	CCA1-LUC low	CCA1-LUC low	CCA1-LUC low	CCA1-LUC low	CCA1-LUC low	CCA1-LUC low	CCA1-LUC low	CCA1-LUC low	CCA1-LUC low	CCA1-LUC low	CCA1-LUC darkness	CCA1-LUC darkness	CCA1-LUC darkness	CCA1-LUC darkness	CCA1-LUC darkness	CCA1-LUC darkness	CCA1-LUC darkness	CCA1-LUC darkness	CCA1-LUC darkness	CCA1-LUC darkness
8.00000000	17901	17583	18031	18050	18442	18442	18573	18601	18517	19012	15713	15359	15722	15761	16066	15990	15799	15608	15331	15761
8.86836114	10089	10267	10257	10566	10500	10725	10818	10725	10715	10939	11787	11701	11586	11882	11729	11557	12006	11529	11338	11366
9.73672784	8034	8165	8258	8454	8258	8370	8744	8949	8585	9024	8720	8797	8634	8739	8673	8816	8768	8806	8224	8491
10.60508600	6651	6763	6960	7128	7090	7118	7567	7548	7109	7567	5864	6113	6084	6074	6113	6160	5817	6084	5922	6113
11.47346680	5652	5960	6156	6212	6147	6576	6362	6791	6418	6829	3706	3839	4002	3763	4030	4155	3658	4097	3753	4164
12.34183320	4970	5026	5100	5082	5287	5642	5614	5287	5951	6156	2359	2636	2846	2636	2732	2760	2474	2846	2569	2856
13.21020290	5156	5371	5175	4736	5624	5904	5717	5278	6586	6147	2416	2521	2674	2483	2703	2770	2426	2703	2521	2798
14.07858070	6091	6399	5857	5418	6427	6941	6614	6212	7492	7445	3725	3887	3916	3658	4011	3983	3601	4030	3792	3906
14.94691950	6819	7025	6763	6231	7716	8165	7800	7268	8921	8679	6199	6380	6256	6218	6466	6485	6199	6447	6103	6294
15.81527510	8267	8856	8520	7585	9295	9865	9594	8875	10902	10874	9188	9953	9752	9427	9752	9914	9504	9484	9399	9188
16.68363880	10127	10510	10267	9211	11164	12350	11164	10771	13229	12677	12580	13267	13707	13000	13563	13678	13028	12780	13048	12704
17.55203130	11790	12575	11472	10584	13257	14163	13023	12051	15219	15209	16305	16592	16926	16047	16773	16926	16172	15589	16525	15388
18.42041670	13359	13883	13621	12827	14817	15471	15088	14350	17050	17284	19554	20834	21130	19926	20662	20547	19812	19152	20261	18933
19.28878910	13630	14621	14808	14275	15181	16004	16723	15929	17938	17798	22745	23987	24025	23605	24016	24063	23289	21818	23471	22028
20.15716150	12958	13845	14312	14051	15079	15574	15611	15686	17545	16536	25095	26137	26500	25688	26309	26079	25544	24054	25965	24751	172.0000	153.0000	162.0000	210.0000	172.0000	201.0000	181.0000	201.0000	162.0000	143.0000
21.02556100	13640	14583	14350	14761	15667	16779	15826	15807	18555	17144	27819	29032	29223	28287	28726	29453	28621	27035	28631	27580	162.0000	191.0000	201.0000	210.0000	143.0000	162.0000	191.0000	162.0000	172.0000	162.0000
21.89396160	14069	14537	13836	14041	15695	16490	15247	15424	19321	16742	29711	30934	30991	30332	31230	31622	30533	29348	30934	30016	172.0000	172.0000	153.0000	181.0000	172.0000	201.0000	181.0000	172.0000	201.0000	191.0000
22.76233510	13939	14696	13612	13359	15779	16564	14976	14658	19554	16676	32023	33075	33380	32329	33715	34049	32453	31345	33180	32253	172.0000	162.0000	153.0000	191.0000	201.0000	181.0000	172.0000	153.0000	143.0000	162.0000
23.63073350	14705	15228	13425	13247	16676	17144	15107	14303	20582	17293	33122	34451	35837	34068	36295	37796	34279	33247	34671	34623	191.0000	162.0000	162.0000	181.0000	162.0000	172.0000	162.0000	162.0000	172.0000	153.0000
24.49911350	14518	14892	13004	12229	16676	17377	14593	13855	20610	16751	32769	36267	38102	33715	37700	38981	34671	35062	35512	37012	162.0000	172.0000	172.0000	162.0000	172.0000	181.0000	172.0000	172.0000	172.0000	162.0000
25.36750870	14705	15265	12640	11892	16789	17527	14686	13350	21031	16966	31746	37041	39105	33772	37499	39296	34604	35330	36171	37327	162.0000	172.0000	172.0000	181.0000	162.0000	143.0000	162.0000	162.0000	162.0000	143.0000
26.23590490	14611	15256	12201	11126	16817	17424	14238	12836	21040	16480	31211	35913	37031	33247	35808	36171	33658	33734	34938	36114	162.0000	153.0000	143.0000	153.0000	143.0000	181.0000	172.0000	153.0000	162.0000	143.0000
27.10428390	14583	15153	12360	10949	16910	17499	14032	12528	21480	17134	30341	32721	32281	31335	31631	31393	31450	31249	31689	32396	134.0000	153.0000	153.0000	162.0000	181.0000	134.0000	143.0000	153.0000	143.0000	172.0000
27.97268880	14471	15013	11808	10239	16761	17013	14069	11855	21050	16751	27914	28057	27589	28077	27303	26959	27675	27350	27771	27752	134.0000	153.0000	162.0000	134.0000	143.0000	124.0000	134.0000	143.0000	134.0000	181.0000
28.84107200	14639	15023	11565	9930	16536	16817	13640	11771	20966	16349	25124	23729	23719	24446	23672	23356	24379	23910	23605	23758	124.0000	153.0000	124.0000	143.0000	153.0000	153.0000	134.0000	162.0000	153.0000	134.0000
29.70946610	14826	15107	11696	9762	16714	17013	13649	11818	20788	16471	21789	20671	20251	20948	20261	20270	20633	20499	20003	20910	124.0000	153.0000	134.0000	134.0000	153.0000	134.0000	134.0000	134.0000	124.0000	115.0000
30.57784290	15135	15733	12313	10145	17480	17312	14294	11939	21358	16910	18130	17413	15130	17738	17738	17863	17576	18054	17127	18541	134.0000	143.0000	115.0000	134.0000	124.0000	134.0000	124.0000	134.0000	143.0000	153.0000
31.44624130	14845	15340	12285	10061	16863	16938	14182	11687	20676	16789	15178	14987	13200	14939	14863	15092	15063	15512	14509	15990	124.0000	124.0000	153.0000	134.0000	115.0000	134.0000	143.0000	134.0000	153.0000	162.0000
32.31463110	14602	14826	11977	10099	16583	16247	13929	11687	19489	16162	12570	12302	11070	12092	12150	12799	12006	12790	11949	13449	143.0000	134.0000	162.0000	134.0000	124.0000	143.0000	172.0000	115.0000	162.0000	134.0000
33.18302080	13714	14060	11715	9856	15209	14873	13247	11351	17938	15452	9637	9523	8921	9551	9570	9943	9341	9991	9618	10784	124.0000	153.0000	124.0000	134.0000	115.0000	124.0000	143.0000	134.0000	124.0000	115.0000
34.05137370	12883	13079	11444	9790	14284	13939	12864	11070	16779	14920	7326	7297	6743	7163	7326	7622	7297	7803	7154	8482	143.0000	124.0000	124.0000	134.0000	134.0000	124.0000	115.0000	143.0000	124.0000	181.0000
34.91973520	11556	11864	10304	9407	12855	12528	12079	10669	15125	13808	5329	5425	5215	5301	5329	5769	5282	5864	5396	6304	124.0000	134.0000	153.0000	124.0000	143.0000	143.0000	115.0000	143.0000	105.0000	115.0000
35.78809680	10257	10640	10173	9230	11369	11080	11313	10117	13584	12528	4050	4183	4183	3992	4241	4413	3964	4642	4250	4823	105.0000	143.0000	153.0000	115.0000	115.0000	115.0000	143.0000	124.0000	115.0000	124.0000
36.65645620	9398	9790	9800	9024	10566	10351	10631	9781	12294	11687	3543	3782	3601	3496	3744	3868	3610	3992	3658	4231	115.0000	124.0000	134.0000	124.0000	124.0000	134.0000	134.0000	115.0000	115.0000	124.0000
37.52483290	8650	9379	9389	8622	9846	9426	10052	9650	11762	10837	3830	4069	3935	3868	4212	4050	3839	4307	3925	4307	115.0000	76.0000	105.0000	86.0000	105.0000	76.0000	134.0000	105.0000	115.0000	124.0000
38.39318580	7987	8501	8791	8426	9295	8735	9276	9211	11042	9706	4632	4986	4756	4680	5110	5301	4661	5005	4604	5014	115.0000	124.0000	143.0000	86.0000	96.0000	96.0000	96.0000	115.0000	96.0000	115.0000
39.26154510	8258	8557	9351	8679	9435	9043	9276	9463	11257	9706	5883	6399	6008	6046	6418	6418	5969	6418	6122	6399	124.0000	115.0000	115.0000	124.0000	96.0000	115.0000	96.0000	105.0000	115.0000	96.0000
40.12993710	8146	8370	8949	8809	9043	8753	9314	9202	11164	9426	7354	8090	7593	7555	8099	8023	7498	7966	7813	7927	105.0000	115.0000	124.0000	86.0000	105.0000	143.0000	105.0000	115.0000	124.0000	115.0000
40.99832470	8744	9080	9389	9136	9902	9323	9650	9631	11771	9977	9102	9742	9609	9207	10086	9618	9169	9790	9523	9714	124.0000	115.0000	96.0000	124.0000	96.0000	124.0000	115.0000	115.0000	105.0000	105.0000
41.86672530	8884	9417	9454	9295	10426	9547	9473	9659	12276	10173	10965	11576	11003	10965	11691	11443	10698	11748	11529	11529	124.0000	105.0000	105.0000	105.0000	115.0000	105.0000	105.0000	134.0000	115.0000	86.0000
42.73510850	8996	9342	9024	8865	10313	9697	9127	9295	12416	9725	12322	13124	12408	12016	12923	12665	12455	13153	12990	13143	105.0000	115.0000	124.0000	115.0000	115.0000	124.0000	115.0000	115.0000	105.0000	124.0000
43.60349390	9155	9669	9295	8856	11005	9884	9314	9267	13275	9968	13946	14805	13898	14070	14490	14347	13563	15168	14949	15016	115.0000	105.0000	105.0000	86.0000	105.0000	115.0000	96.0000	105.0000	124.0000	96.0000
44.47188800	9417	9968	9080	8856	11276	10594	9276	9220	13322	9958	15054	16066	15082	14633	15484	14987	15082	16343	16697	16506	124.0000	115.0000	105.0000	96.0000	105.0000	96.0000	115.0000	105.0000	96.0000	96.0000
45.34026910	10080	10491	9239	8819	11771	10771	9557	9510	14527	10519	15904	17022	15522	15531	16191	15837	15847	17777	17882	17958	134.0000	96.0000	115.0000	115.0000	115.0000	86.0000	86.0000	86.0000	124.0000	86.0000
46.20866320	10005	10519	9202	8744	12079	11098	9379	9230	15097	10388	16544	17996	16066	16124	16936	16382	16496	18780	19057	19276	105.0000	86.0000	96.0000	115.0000	105.0000	105.0000	105.0000	86.0000	115.0000	86.0000
47.07706160	10342	10612	8977	8585	12687	11014	9613	8893	15060	10472	17060	18617	16745	16640	17519	16898	16754	19592	19888	19687	105.0000	115.0000	124.0000	67.0000	105.0000	96.0000	115.0000	124.0000	115.0000	115.0000
47.94544270	10379	10743	9183	8557	12920	11238	9603	8940	15966	10809	16964	18904	16659	16888	17624	17308	16878	20089	20184	20222	105.0000	96.0000	96.0000	76.0000	143.0000	105.0000	115.0000	96.0000	96.0000	96.0000
48.81382810	10715	11238	9426	8585	13060	11435	9762	8968	16452	11089	16917	19009	16678	16621	17318	17022	16544	20461	20394	20777	96.0000	115.0000	76.0000	76.0000	86.0000	96.0000	115.0000	124.0000	96.0000	86.0000
49.68221350	10790	11360	9351	8501	13266	11734	9986	9043	16807	11154	16592	18780	16458	16238	17327	16974	16286	20127	19974	20547	67.0000	86.0000	96.0000	86.0000	96.0000	86.0000	105.0000	76.0000	86.0000	86.0000
50.55060330	10612	11210	9174	8445	13406	11229	9818	8921	16723	10865	15684	17853	15780	15617	16238	16047	15579	19276	19019	19878	134.0000	96.0000	105.0000	86.0000	105.0000	115.0000	105.0000	86.0000	105.0000	96.0000
51.41893660	10454	10930	9062	8025	12939	10939	9538	8650	16200	10697	14337	16535	15006	14098	15044	15207	14538	17843	17748	18579	96.0000	105.0000	76.0000	86.0000	96.0000	105.0000	105.0000	86.0000	96.0000	76.0000
52.28733940	10239	10725	8968	8025	12967	10846	9473	8669	16490	10491	13095	15369	13793	13095	13907	13898	13191	16324	16162	16984	86.0000	96.0000	115.0000	67.0000	86.0000	96.0000	105.0000	96.0000	76.0000	96.0000
53.15571610	9631	10155	8791	7772	12313	10342	9323	8632	15789	10388	11758	13860	12656	11815	12570	12876	12245	14681	14461	15359	86.0000	96.0000	96.0000	86.0000	105.0000	96.0000	96.0000	67.0000	86.0000	96.0000
54.02410590	9800	10061	8856	6007	12500	10099	9417	8473	15892	10229	10640	12646	11462	10669	11605	9494	10831	13573	12923	13860	76.0000	86.0000	96.0000	105.0000	96.0000	115.0000	105.0000	76.0000	76.0000	67.0000
54.89249570	9314	9949	8641	5670	11939	9631	9304	8342	14882	9809	9351	10698	10373	9465	10029	8548	9465	11433	11395	12169	86.0000	96.0000	76.0000	86.0000	105.0000	96.0000	57.0000	96.0000	86.0000	105.0000
55.76083770	8912	9267	8361	5624	11416	9239	8660	8221	13939	9407	7842	9074	8902	7985	8558	7794	7947	9695	9399	10516	86.0000	105.0000	86.0000	76.0000	86.0000	76.0000	86.0000	76.0000	96.0000	76.0000
56.62921880	8436	8847	8492	6156	10874	9052	8809	8342	13331	9304	6705	7307	7479	6533	7192	6944	6743	8147	8033	8596	67.0000	67.0000	67.0000	86.0000	86.0000	86.0000	86.0000	86.0000	76.0000	86.0000
57.49758680	8043	8445	8239	6184	10211	8239	8613	8034	12612	8865	5606	6189	6399	5463	6189	6170	5692	7001	6533	7459	76.0000	96.0000	76.0000	67.0000	96.0000	105.0000	86.0000	86.0000	86.0000	86.0000
58.36596790	7548	7866	7884	6390	9688	7838	7940	7940	11752	8230	4881	5358	5482	4785	5444	5482	4995	5979	5941	6294	76.0000	76.0000	115.0000	76.0000	86.0000	86.0000	86.0000	76.0000	76.0000	76.0000
59.23436200	7081	7371	7754	6231	9136	7352	7726	7782	11080	7791	4374	4900	4995	4422	5129	5167	4451	5520	5282	5807	86.0000	86.0000	67.0000	96.0000	67.0000	96.0000	76.0000	67.0000	76.0000	67.0000
60.10272140	6903	7221	7623	6334	8828	6960	7679	7726	10771	7772	4346	5148	4890	4479	5052	5272	4565	5406	5415	5540	86.0000	86.0000	86.0000	67.0000	96.0000	86.0000	86.0000	76.0000	67.0000	57.0000
60.97110240	6773	7062	7436	6539	8548	6857	7520	7511	10080	7296	4527	5683	4909	4594	5129	5578	4795	5817	5979	6036	76.0000	76.0000	86.0000	57.0000	76.0000	67.0000	86.0000	76.0000	67.0000	96.0000
61.83946610	6595	6801	7202	6502	8295	6633	7305	7436	9734	7100	5205	6495	5368	5196	5530	6227	5291	6275	6695	6466	76.0000	86.0000	96.0000	57.0000	76.0000	76.0000	86.0000	76.0000	57.0000	96.0000
62.70782550	6483	6903	7576	6605	8763	6707	7025	7305	9930	6941	5606	7412	5759	5711	6141	6667	5864	7268	7545	7259	86.0000	86.0000	67.0000	86.0000	67.0000	86.0000	96.0000	96.0000	76.0000	67.0000
63.57618920	6605	6875	7333	6436	8763	6988	7286	7464	10080	6941	6504	8338	6294	6371	6877	7221	6657	8090	8615	8310	67.0000	76.0000	96.0000	76.0000	76.0000	76.0000	76.0000	67.0000	76.0000	105.0000
64.44457470	8464	7445	7483	6782	9099	7053	7184	7174	10463	6894	7459	9618	7011	7307	7593	8185	7316	9265	9924	9924	86.0000	67.0000	67.0000	67.0000	86.0000	76.0000	76.0000	67.0000	96.0000	105.0000
65.31293840	6988	7623	7445	6689	9529	7305	7324	7156	10865	6978	8338	10745	7459	8128	8281	9169	7985	10325	11538	11003	76.0000	76.0000	57.0000	57.0000	86.0000	76.0000	96.0000	86.0000	115.0000	67.0000
66.18129770	7343	7698	7576	6847	10351	7726	7455	7445	11453	7230	9122	11729	8099	8682	9064	9714	9045	11796	12981	12570	86.0000	57.0000	67.0000	67.0000	67.0000	76.0000	76.0000	76.0000	86.0000	76.0000
67.04970050	8099	8389	8090	7109	10949	8109	7959	7679	12537	7483	10039	12857	8730	9962	9714	10277	9742	12895	14299	14137	96.0000	76.0000	67.0000	57.0000	67.0000	76.0000	76.0000	67.0000	67.0000	67.0000
67.91808160	8323	8837	8071	7118	11706	8417	7800	7856	13247	7754	10936	13802	9379	10402	10468	10946	10507	14748	15579	15560	67.0000	76.0000	57.0000	67.0000	76.0000	57.0000	76.0000	67.0000	86.0000	76.0000
68.78647570	8576	8847	8053	7371	12033	8632	7856	7744	13490	7698	11376	14356	9274	10793	10669	11233	10717	14824	16735	16707	76.0000	67.0000	86.0000	86.0000	67.0000	76.0000	76.0000	67.0000	57.0000	76.0000
69.65486110	8753	8791	8137	7146	12285	8940	8043	7651	14256	7959	11462	14538	9685	11099	10765	11443	11166	16086	17327	17910	76.0000	67.0000	96.0000	67.0000	86.0000	76.0000	76.0000	96.0000	67.0000	86.0000
70.52324650	8865	9127	8277	7174	12696	8828	7978	7800	14714	8258	11729	14700	9838	11347	11166	11768	10994	16458	17939	18550	86.0000	67.0000	76.0000	57.0000	86.0000	67.0000	86.0000	67.0000	76.0000	57.0000
71.39164930	8940	8959	8174	6903	12528	8968	7856	7707	14976	8053	11882	14815	9781	10774	10831	11500	11013	16745	18340	18961	86.0000	67.0000	67.0000	57.0000	67.0000	76.0000	76.0000	76.0000	67.0000	67.0000
72.26002600	8529	8809	7735	6763	12518	8510	7912	7268	14228	7716	11462	14223	9389	10631	10392	11319	10602	16277	17853	18636	57.0000	67.0000	76.0000	57.0000	76.0000	48.0000	86.0000	86.0000	76.0000	67.0000
73.12842010	8389	8772	7492	6530	12163	8576	7726	7212	14798	7847	10755	13095	8711	10296	10067	10765	10010	15799	16955	17910	67.0000	57.0000	86.0000	76.0000	96.0000	76.0000	57.0000	67.0000	67.0000	76.0000
73.99677950	7894	8305	7315	6296	11977	7987	7473	6773	14032	7417	10019	12541	8424	9408	9580	10344	9293	15168	15684	17308	86.0000	76.0000	57.0000	67.0000	76.0000	57.0000	86.0000	86.0000	86.0000	96.0000
74.86517360	7585	7940	6969	5923	11425	7511	7044	6567	13696	7258	8959	11271	7822	8587	8739	9494	8644	13888	14882	15961	76.0000	67.0000	76.0000	67.0000	86.0000	76.0000	86.0000	67.0000	86.0000	86.0000
75.73350260	7146	7361	6464	5521	10640	7053	6567	6212	12761	6707	8195	10115	7163	7593	7975	8806	7708	12923	13067	14882	76.0000	67.0000	57.0000	38.0000	76.0000	76.0000	57.0000	67.0000	86.0000	67.0000
76.60186630	6670	6885	6184	5306	10183	6782	6520	5913	12294	6418	7221	9465	6714	6953	7498	8004	6982	11787	12054	13755	67.0000	67.0000	67.0000	57.0000	67.0000	48.0000	57.0000	57.0000	57.0000	76.0000
77.47025610	6362	6558	6081	4951	10089	6306	6315	5829	11836	6137	6428	8405	5903	6065	6571	7469	6399	10688	10870	12589	67.0000	76.0000	67.0000	67.0000	86.0000	67.0000	86.0000	57.0000	86.0000	76.0000
78.33864580	5764	6240	5885	4951	9473	5894	5969	5614	11276	5857	5635	7402	5530	5626	5979	6858	5788	9752	9523	11605	86.0000	86.0000	67.0000	67.0000	76.0000	86.0000	67.0000	76.0000	76.0000	67.0000
79.20703990	5427	5745	5465	4792	8622	5390	5577	5530	10267	5465	5205	6829	5100	5129	5540	6084	5110	8988	8854	10612	67.0000	67.0000	67.0000	57.0000	67.0000	86.0000	67.0000	67.0000	57.0000	57.0000
80.07541670	5269	5502	5409	4689	8445	5072	5362	5381	10164	5147	4670	6323	4747	4661	5129	5778	4785	8386	7870	9618	67.0000	57.0000	96.0000	57.0000	86.0000	76.0000	67.0000	96.0000	57.0000	76.0000
80.94378470	5007	5287	5231	4521	8015	5054	5185	5315	9781	4886	4327	5988	4632	4355	4957	5329	4479	7966	7507	9122	57.0000	57.0000	67.0000	57.0000	67.0000	57.0000	67.0000	57.0000	76.0000	86.0000
81.81217010	4671	4979	5306	4652	8006	4559	5091	5119	9332	5007	4212	5683	4317	4298	4871	5158	4413	7956	6963	8501	76.0000	76.0000	48.0000	48.0000	48.0000	105.0000	67.0000	67.0000	67.0000	76.0000
82.68053820	4400	4717	4904	4475	7389	4475	4867	5166	9220	4559	4365	5578	4355	4269	4947	4823	4384	7822	6944	8224	67.0000	67.0000	76.0000	57.0000	86.0000	48.0000	57.0000	67.0000	76.0000	76.0000
83.54892360	4624	4970	5390	4577	7763	4680	5147	5287	9734	4783	4451	5988	4604	4575	5062	4795	4728	8185	7144	8300	57.0000	105.0000	96.0000	57.0000	86.0000	96.0000	86.0000	76.0000	76.0000	57.0000
84.41731770	4493	4904	5147	4615	7529	4736	4942	5156	9211	4671	4737	5874	4632	4613	5091	4881	4737	8233	7402	8262	76.0000	76.0000	57.0000	67.0000	86.0000	57.0000	57.0000	67.0000	76.0000	67.0000
85.28567710	4568	4895	5297	4512	7595	4587	5110	5250	9248	4512	6428	6332	4613	4814	5329	4785	5024	8988	7842	8587	86.0000	67.0000	67.0000	86.0000	86.0000	76.0000	67.0000	57.0000	67.0000	76.0000
86.15403650	4512	4942	4932	4428	7707	4447	4895	5082	8931	4222	5320	6476	4737	5100	5540	4881	5310	9265	8424	8969	86.0000	57.0000	67.0000	76.0000	76.0000	67.0000	76.0000	86.0000	57.0000	57.0000
87.02242190	4652	4867	4914	4456	7875	4549	5063	4886	9389	4250	5559	6781	4947	5530	5664	4823	5425	9762	9131	9427	76.0000	76.0000	48.0000	67.0000	76.0000	86.0000	57.0000	67.0000	67.0000	67.0000
87.89080730	4886	5297	5213	4559	8295	4773	5222	5091	9949	4306	6046	7011	5138	5797	5931	4986	5874	10564	10163	10096	57.0000	76.0000	67.0000	67.0000	76.0000	67.0000	76.0000	76.0000	76.0000	67.0000
88.75920140	4904	5213	5091	4531	8753	4792	5175	4914	10173	4353	6390	7383	5272	6055	6036	5129	6027	11156	11108	10889	67.0000	67.0000	67.0000	57.0000	76.0000	67.0000	96.0000	67.0000	86.0000	76.0000
89.62758680	4951	5474	5035	4316	8847	4904	5194	4970	10528	4278	6628	7727	5406	6380	6342	5100	6476	11605	12025	11519	67.0000	67.0000	76.0000	57.0000	67.0000	76.0000	67.0000	67.0000	67.0000	76.0000
90.49594620	5128	5325	5072	4278	9090	5054	5259	4830	10911	4260	7144	8042	5568	6600	6437	5291	6571	12388	12675	12255	48.0000	67.0000	67.0000	57.0000	57.0000	76.0000	67.0000	67.0000	76.0000	96.0000
91.36434900	5269	5624	5110	4306	9407	5175	5418	4998	11285	4344	7173	8310	5578	6915	6791	5224	6657	12818	13831	12904	67.0000	67.0000	48.0000	67.0000	76.0000	67.0000	96.0000	67.0000	86.0000	67.0000
92.23272570	5306	5596	5044	4194	9192	5128	5381	4680	11696	4334	7335	8099	5645	6877	6437	5463	6982	13220	14175	13229	67.0000	57.0000	57.0000	57.0000	57.0000	57.0000	76.0000	76.0000	67.0000	57.0000
93.10112850	5166	5652	4783	4101	9323	4923	5185	4540	11089	4241	6877	8099	5559	6791	6476	5224	6762	13267	14576	13611	67.0000	57.0000	57.0000	67.0000	67.0000	67.0000	57.0000	67.0000	67.0000	57.0000
93.96951390	4988	5455	4717	3979	8921	4942	5353	4559	11154	4148	7030	8233	5587	6686	6542	5339	6600	13200	14662	14041	76.0000	57.0000	76.0000	67.0000	48.0000	67.0000	57.0000	57.0000	57.0000	67.0000
94.83789060	5035	5362	4549	3933	9258	4764	5278	4362	11323	4120	6571	7736	5377	6351	6409	5349	6466	13344	14624	13888	76.0000	76.0000	48.0000	48.0000	57.0000	67.0000	67.0000	86.0000	57.0000	48.0000
95.70629340	4811	5128	4605	3839	8847	4689	5250	4325	11192	4017	6628	7784	5272	6208	6199	5253	6189	13048	14366	13697	67.0000	57.0000	67.0000	57.0000	57.0000	76.0000	57.0000	48.0000	57.0000	67.0000
96.57468750	4531	5026	4278	3606	8735	4390	5054	4129	10697	3849	6523	7479	5043	5969	6113	5282	5998	12828	14012	13669	48.0000	67.0000	57.0000	57.0000	67.0000	76.0000	67.0000	67.0000	76.0000	57.0000
97.44306420	4334	4848	4148	3531	8426	4437	5128	4185	10538	3652	6055	7192	4900	5769	5874	5148	5826	12369	13334	13516	76.0000	67.0000	57.0000	48.0000	67.0000	76.0000	86.0000	57.0000	57.0000	76.0000
98.31140630	4260	4587	3849	3157	8137	4092	4876	3942	10388	3624	5702	6600	4986	5578	5692	4823	5501	11863	12723	12971	67.0000	48.0000	67.0000	57.0000	48.0000	48.0000	76.0000	57.0000	76.0000	67.0000
99.17978300	3849	4157	3765	3157	7641	3979	4755	3718	9734	3419	5301	6409	4775	5100	5425	4737	5205	11242	12092	12599	67.0000	48.0000	67.0000	67.0000	57.0000	67.0000	67.0000	86.0000	57.0000	67.0000
100.04817700	3634	4101	3550	2971	7352	3680	4521	3596	9174	3083	5243	6027	4403	4785	5301	4623	4957	10573	11328	11643	76.0000	67.0000	76.0000	57.0000	67.0000	86.0000	57.0000	57.0000	57.0000	48.0000
100.91651900	3503	3914	3624	2999	7212	3410	4587	3568	9127	3017	4670	5826	4393	4651	4900	4298	4928	10239	10449	11137	57.0000	57.0000	67.0000	76.0000	57.0000	76.0000	67.0000	67.0000	67.0000	67.0000
101.78489600	3223	3709	3503	2784	6913	3363	4577	3503	8707	2849	4489	5568	4221	4365	4852	4136	4470	9819	9790	10831	57.0000	67.0000	57.0000	86.0000	76.0000	67.0000	76.0000	48.0000	38.0000	67.0000
102.65329900	3120	3746	3410	2830	6745	3241	4549	3428	8548	3055	4212	5473	4288	4288	4814	4136	4432	9580	9399	10449	57.0000	48.0000	57.0000	67.0000	48.0000	57.0000	76.0000	48.0000	48.0000	67.0000
103.52168400	3167	3587	3326	2858	6614	3185	4671	3363	8137	2877	4279	5329	4231	4365	4795	4021	4241	9313	9322	9876	57.0000	57.0000	67.0000	57.0000	57.0000	48.0000	57.0000	48.0000	67.0000	67.0000
104.39006900	3167	3662	3391	2728	6502	3260	4932	3568	8436	2952	4250	5329	4212	4231	4766	4011	4279	8997	8835	9618	67.0000	57.0000	57.0000	57.0000	57.0000	67.0000	67.0000	67.0000	57.0000	76.0000
105.25846400	3269	3484	3438	2877	6399	3111	4820	3475	8370	2914	4269	5186	4279	4164	4814	4059	4260	8806	8787	9055	57.0000	67.0000	57.0000	57.0000	38.0000	48.0000	48.0000	48.0000	57.0000	57.0000
106.12685800	2942	3484	3372	2793	6427	3083	4970	3484	8314	2858	4307	5253	4269	4241	4737	3964	4441	8701	8634	9207	57.0000	57.0000	57.0000	38.0000	48.0000	48.0000	67.0000	48.0000	48.0000	48.0000
106.99524300	3101	3615	3410	2886	6623	3260	4886	3325	8398	2784	4365	5329	4288	4365	4670	4069	4422	8749	8711	9026	76.0000	57.0000	48.0000	57.0000	48.0000	67.0000	67.0000	48.0000	67.0000	57.0000
107.86362800	3241	3737	3615	2840	6838	3279	5054	3484	8819	2989	4508	5463	4221	4498	4775	3916	4613	8864	9036	9036	57.0000	48.0000	48.0000	57.0000	57.0000	48.0000	57.0000	57.0000	48.0000	86.0000
108.73201400	3363	3802	3503	2737	6941	3139	5091	3494	8921	2858	4470	5329	4155	4518	4833	4040	4604	9045	9389	9255	57.0000	57.0000	38.0000	38.0000	48.0000	57.0000	48.0000	57.0000	48.0000	48.0000
109.60041700	3316	3821	3624	2793	6913	3325	5091	3428	9174	2868	4756	5511	4432	4718	4986	4059	4623	9255	9886	9379	48.0000	38.0000	57.0000	76.0000	38.0000	48.0000	48.0000	67.0000	57.0000	57.0000
110.46880200	3540	3895	3540	2830	7305	3522	5203	3578	9659	2868	4938	5788	4584	4909	5052	4050	5091	9876	10421	9704	48.0000	57.0000	38.0000	38.0000	48.0000	48.0000	38.0000	57.0000	67.0000	38.0000
111.33717900	3727	4148	3699	2849	7698	3643	5427	3466	10136	3073	5158	5903	4699	4986	5196	4250	5091	10153	11051	10019	57.0000	48.0000	38.0000	48.0000	48.0000	48.0000	48.0000	48.0000	57.0000	57.0000
112.20558200	3811	4306	3755	2868	7978	3765	5465	3624	10239	3092	5329	5922	4842	5224	5167	4136	5167	10659	11147	10354	57.0000	48.0000	48.0000	38.0000	48.0000	57.0000	48.0000	48.0000	38.0000	38.0000
113.07396700	3877	4297	3624	2802	7884	3755	5474	3578	10715	2877	5435	6313	4795	5377	5215	4202	5301	10908	11653	10545	48.0000	48.0000	38.0000	48.0000	48.0000	38.0000	57.0000	48.0000	38.0000	48.0000
113.94235200	3923	4381	3737	2933	8464	3877	5782	3718	11192	3073	5692	6447	4976	5396	5415	4279	5415	11376	12446	11022	48.0000	48.0000	48.0000	38.0000	38.0000	48.0000	57.0000	57.0000	48.0000	19.0000
114.81074700	3821	4661	3765	2756	8361	3886	6044	3512	11351	3195	5711	6371	4909	5463	5377	4307	5501	11949	12952	11424	38.0000	67.0000	48.0000	48.0000	57.0000	57.0000	48.0000	57.0000	57.0000	48.0000
115.67914100	3970	4633	3718	2672	8370	4045	5745	3615	11323	3111	5444	6437	4833	5435	5387	4327	5578	11901	13057	11672	29.0000	38.0000	48.0000	29.0000	38.0000	48.0000	29.0000	38.0000	48.0000	38.0000
116.54753500	3886	4372	3652	2662	8221	3755	5642	3391	10958	2989	5606	6667	4909	5435	5482	4231	5568	12274	13267	11844	48.0000	57.0000	29.0000	38.0000	48.0000	48.0000	76.0000	48.0000	57.0000	38.0000
117.41592000	3849	4475	3503	2681	8099	3587	5736	3419	11154	3083	5501	6571	4871	5387	5349	4260	5435	12302	13535	12245	48.0000	57.0000	48.0000	48.0000	48.0000	57.0000	67.0000	38.0000	67.0000	48.0000
118.28430600	3578	4185	3484	2531	7782	3540	5568	3297	11070	2914	5377	6495	4785	5329	5291	4403	5253	12159	13306	11796	38.0000	38.0000	48.0000	38.0000	19.0000	29.0000	29.0000	67.0000	29.0000	38.0000
119.15269100	3438	4017	3241	2494	7576	3438	5530	3251	10398	2952	5234	6495	4604	5243	5119	4279	5158	11854	13076	12045	38.0000	38.0000	29.0000	48.0000	67.0000	29.0000	57.0000	48.0000	48.0000	57.0000
120.02108500	3438	3709	3167	2410	7324	3279	5278	3027	9968	2728	5052	6313	4508	5024	5014	4145	5033	11777	12656	11834	29.0000	76.0000	48.0000	48.0000	48.0000	48.0000	38.0000	38.0000	57.0000	38.0000
120.88947900	3129	3802	3073	2326	7044	3260	5194	3083	9762	2606	4861	6371	4374	4890	4861	3992	4814	11357	12188	11624	29.0000	38.0000	19.0000	38.0000	38.0000	57.0000	48.0000	38.0000	38.0000	38.0000
121.75786500	2858	3447	2914	2261	6520	3064	4914	2812	9202	2391	4852	6132	4193	4604	4623	3954	4651	10917	11806	11118	38.0000	38.0000	38.0000	29.0000	57.0000	38.0000	38.0000	48.0000	38.0000	67.0000
122.62626700	2690	3297	2756	2158	6399	2802	4848	2728	8650	2363	4613	6103	4050	4479	4670	3878	4413	10659	11032	10994	57.0000	38.0000	67.0000	38.0000	29.0000	38.0000	48.0000	48.0000	29.0000	29.0000
123.49465300	2672	3157	2597	1980	5857	2531	4447	2494	7968	2167	4202	5988	3983	4183	4403	3820	4030	9991	10545	10593	48.0000	48.0000	48.0000	29.0000	48.0000	29.0000	48.0000	48.0000	38.0000	48.0000
124.36303800	2457	2849	2569	1971	5652	2475	4615	2569	7847	2092	4164	5998	3849	4107	4145	3668	4011	9847	10096	10077	38.0000	57.0000	48.0000	38.0000	48.0000	38.0000	38.0000	48.0000	48.0000	48.0000
125.23143200	2354	2793	2401	1878	5287	2391	4390	2429	7399	1924	3897	5988	3734	3878	4088	3486	3944	9523	9676	9704	48.0000	48.0000	57.0000	29.0000	38.0000	38.0000	48.0000	38.0000	38.0000	48.0000
126.09980900	2429	2662	2298	1812	5128	2251	4232	2354	7118	1915	3792	6084	3639	3859	3992	3486	3725	8997	9160	9418	29.0000	48.0000	38.0000	38.0000	38.0000	29.0000	29.0000	38.0000	67.0000	48.0000
126.96820300	2120	2485	2307	1840	4839	2064	4045	2167	6866	1887	3524	6027	3677	3687	3868	3219	3639	8606	8825	8892	29.0000	48.0000	19.0000	38.0000	38.0000	29.0000	57.0000	38.0000	57.0000	38.0000
127.83660600	2120	2578	2279	1728	5091	2158	4120	2261	7072	1868	3591	6294	3515	3467	3725	3295	3515	8166	8596	8663	57.0000	48.0000	38.0000	48.0000	38.0000	57.0000	19.0000	38.0000	38.0000	29.0000
128.70497400	2261	2588	2148	1756	4998	2092	4063	2167	6894	1803	3438	6485	3438	3658	3763	3314	3448	8367	8329	8520	38.0000	38.0000	48.0000	29.0000	29.0000	48.0000	29.0000	57.0000	48.0000	48.0000
129.57337700	2027	2503	2092	1728	4942	2092	4054	2148	6885	1681	3391	6676	3429	3448	3677	3200	3457	7908	8195	8396	38.0000	29.0000	19.0000	29.0000	38.0000	29.0000	38.0000	29.0000	29.0000	48.0000
