# Supplementary material for: Intracellular potassium levels orchestrate circadian rhythmicity and cell division
Source: Nat Commun. 2026 May 22;17:6738. doi: 10.1038/s41467-026-73351-2 (PMC13385874; doi:10.1038/s41467-026-73351-2)
Supplement: Supplementary file 8 — Source Data [file 41467_2026_73351_MOESM8_ESM.zip › Source data/S1n.txt]

	CsCl	CsCl	CsCl
24000.00	0.34	0.28	-0.05
12000.00	2.01	1.72	1.49
6000.00	1.36	1.22	1.23
3000.00	0.64	0.58	0.52
1.50	0.35	0.24	0.54
750.00	0.16	0.41	0.29
375.00	-0.07	0.05	0.32
0.00	-0.19	-0.08	0.27
