# Supplementary material for: Intracellular potassium levels orchestrate circadian rhythmicity and cell division
Source: Nat Commun. 2026 May 22;17:6738. doi: 10.1038/s41467-026-73351-2 (PMC13385874; doi:10.1038/s41467-026-73351-2)
Supplement: Supplementary file 8 — Source Data [file 41467_2026_73351_MOESM8_ESM.zip › Source data/1h.txt]

[K+], mM
21.30000	-0.25333330	-0.3233333	0.13666667
10.70000	-0.28333330	-0.3133333	0.09666667
5.40000	-0.06333330	-0.0233333	0.08666667
2.75000	0.13666667		0.21666667
1.42500	-0.21333330	-0.0833333	-0.09333330
0.76250	-0.49333330		-0.71333330
0.43125	-0.97333330	-0.9833333	-0.99333330
0.26600	-0.33333330	-1.3233333	-1.00333330
0.18280	-1.06333330	-1.0533333	-1.25333330
0.14140	-0.78333330	-1.2933333	-1.22333330
