# Supplementary material for: Intracellular potassium levels orchestrate circadian rhythmicity and cell division
Source: Nat Commun. 2026 May 22;17:6738. doi: 10.1038/s41467-026-73351-2 (PMC13385874; doi:10.1038/s41467-026-73351-2)
Supplement: Supplementary file 8 — Source Data [file 41467_2026_73351_MOESM8_ESM.zip › Source data/1l.txt]

	4AP	4AP	4AP
1000.00	1.23	1.17	1.10
500.00	1.10	1.14	1.10
250.00	0.58	0.63	0.55
125.00	0.22	0.30	0.15
62.50	-0.07	0.04
31.25	-0.14	0.00	-0.01
15.63	-0.12	-0.06
0.00	-0.07	0.02	0.05
