# Supplementary material for: Intracellular potassium levels orchestrate circadian rhythmicity and cell division
Source: Nat Commun. 2026 May 22;17:6738. doi: 10.1038/s41467-026-73351-2 (PMC13385874; doi:10.1038/s41467-026-73351-2)
Supplement: Supplementary file 8 — Source Data [file 41467_2026_73351_MOESM8_ESM.zip › Source data/3d.txt]

Time hrs	6mM NaCl Peak	6mM NaCl Peak	6mM NaCl Peak	6mM NaCl Peak	6mM NaCl Peak	6mM NaCl Peak	6mM NaCl Trough	6mM NaCl Trough	6mM NaCl Trough	6mM NaCl Trough	6mM NaCl Trough	6mM NaCl Trough	6mM CsCl Peak	6mM CsCl Peak	6mM CsCl Peak	6mM CsCl Peak	6mM CsCl Peak	6mM CsCl Peak	6mM CaCl Trough	6mM CaCl Trough	6mM CaCl Trough	6mM CaCl Trough	6mM CaCl Trough	6mM CaCl Trough	Serum ctrl Peak	Serum ctrl Peak	Serum ctrl Peak	Serum ctrl Peak	Serum ctrl Peak	Serum ctrl Peak	Serum ctrl Trough	Serum ctrl Trough	Serum ctrl Trough	Serum ctrl Trough	Serum ctrl Trough	Serum ctrl Trough	0.25mM 4AP Peak	0.25mM 4AP Peak	0.25mM 4AP Peak	0.25mM 4AP Peak	0.25mM 4AP Peak	0.25mM 4AP Peak	0.25mM 4AP Trough	0.25mM 4AP Trough	0.25mM 4AP Trough	0.25mM 4AP Trough	0.25mM 4AP Trough	0.25mM 4AP Trough	0.5mM 4AP Peak
0.00	2139	2346	1895	2417	2227	2270	2175	2206	2183	2021	1741	1621	1711	2109	2121	2185	2245	2276	2185	2454	2307	2136	1813	1722	1912	1965	2295	2142	1857	2076	2136	1993	2051	1696		2050	1786	2012	1906	1862	1681	2049	2122	2079	2040	2102	1728	1732	1277
0.25	2155	2343	1910	2470	2226	2291	2219	2231	2205	2045	1808	1612	1684	2178	2126	2202	2232	2266	2171	2504	2312	2179	1830	1823	1948	1983	2357	2167	1810	2046	2089	1974	2036	1750		2064	1779	2053	1944	1880	1683	2020	2124	2051	2091	2198	1737	1643	1296
0.50	2123	2360	1944	2437	2249	2311	2223	2231	2208	2038	1807	1596	1732	2192	2153	2247	2289	2302	2194	2578	2358	2141	1851	1853	1979	1973	2374	2125	1863	2051	2101	2005	2025	1754		2117	1813	2021	1939	1859	1685	2050	2134	2100	2083	2142	1723	1633	1203
0.75	2200	2370	1947	2491	2277	2261	2284	2288	2238	2092	1821	1626	1711	2213	2178	2237	2210	2302	2242	2568	2381	2148	1867	1860	1938	1978	2336	2182	1871	2040	2123	2028	1990	1720		2118	1780	2048	1980	1908	1697	2015	2088	2079	2199	2144	1729	1639	1250
1.00	2211	2341	1938	2506	2296	2284	2273	2295	2279	2115	1794	1602	1704	2175	2207	2261	2245	2330	2178	2615	2368	2169	1861	1830	1942	2020	2424	2176	1823	1994	2148	1993	2013	1702		2128	1819	2047	1973	1862	1659	2030	2151	2102	2119	2114	1731	1688	1200
1.25	2175	2326	1972	2502	2295	2276	2273	2292	2272	2117	1774	1613	1708	2217	2171	2324	2264	2354	2255	2597	2390	2180	1871	1831	1957	2016	2417	2209	1845	2002	2129	2029	2007	1710		2073	1814	2037	2006	1923	1673	2041	2177	2099	2158	2217	1724	1669	1162
1.50	2212	2388	2003	2512	2269	2317	2347	2358	2300	2171	1854	1629	1740	2204	2187	2276	2250	2348	2258	2636	2428	2222	1903	1822	1990	2021	2414	2243	1822	2036	2174	2075	1982	1726		2125	1830	2099	1975	1898	1662	2039	2191	2089	2197	2171	1722	1745	1266
1.75	2190	2351	2022	2551	2266	2345	2334	2356	2302	2111	1882	1619	1743	2219	2194	2296	2261	2324	2244	2629	2462	2193	1919	1861	1964	2050	2418	2262	1854	2027	2224	2066	2024	1772		2102	1823	2029	1974	1883	1701	2064	2131	2126	2118	2106	1720	1635	1357
2.00	2190	2398	2014	2528	2299	2333	2362	2355	2335	2126	1902	1672	1692	2203	2201	2282	2261	2357	2259	2620	2469	2170	1876	1776	1983	2044	2407	2253	1862	2013	2227	2034	2014	1786		2117	1814	2069	2019	1897	1717	2047	2110	2134	2167	2120	1811	1619	1202
2.25	2210	2417	1994	2517	2307	2292	2347	2389	2360	2171	1919	1681	1726	2208	2212	2292	2321	2363	2296	2639	2433	2242	1877	1834	2042	2074	2474	2205	1847	2064	2220	2090	2065	1718		2115	1838	2063	2004	1947	1743	2059	2154	2109	2190	2106	1765	1733	1402
2.50	2231	2436	2029	2538	2301	2313	2355	2380	2392	2157	1900	1748	1739	2286	2195	2269	2308	2344	2328	2662	2470	2240	1893	1913	2020	2079	2524	2294	1879	2105	2251	2056	2026	1758		2124	1908	2080	2030	1915	1736	2050	2150	2125	2183	2092	1741	1743	1392
2.75	2236	2452	2018	2597	2344	2345	2407	2370	2398	2197	1907	1708	1708	2275	2225	2320	2296	2394	2356	2674	2468	2292	1890	1855	1978	2086	2488	2273	1857	2093	2224	2096	2067	1750		2099	1908	2061	2014	1931	1718	2059	2110	2140	2170	2065	1751	1743	1320
3.00	2249	2440	2097	2617	2343	2412	2402	2425	2378	2207	1927	1721	1742	2222	2231	2289	2296	2389	2324	2682	2560	2261	1938	1768	1986	2078	2466	2319	1856	2147	2247	2064	2110	1807		2102	1814	2077	2000	1930	1751	2051	2185	2138	2191	2171	1793	1744	1209
3.25	2302	2471	2086	2601	2389	2422	2419	2465	2416	2205	1968	1662	1760	2297	2232	2350	2309	2355	2349	2684	2534	2286	1949	1870	2036	2101	2507	2303	1878	2130	2255	2056	2081	1853		2192	1840	2076	1999	1956	1792	2113	2196	2179	2096	2136	1789	1694	1282
3.50	2289	2474	2087	2600	2361	2418	2408	2475	2454	2229	1930	1685	1731	2246	2259	2340	2315	2372	2334	2713	2529	2286	1918	1855	2002	2131	2555	2342	1888	2142	2274	2079	2077	1826		2198	1841	2114	1965	1963	1750	2131	2207	2161	2176	2054	1740	1725	1349
3.75	2341	2463	2078	2635	2391	2402	2450	2479	2470	2226	1959	1752	1795	2300	2258	2348	2306	2337	2221	2692	2522	2280	1972	1848	2049	2163	2577	2346	1897	2136	2220	2097	2092	1776		2160	1899	2132	2024	1943	1735	2119	2204	2170	2069	2121	1710	1710	1267
4.00	2282	2499	2061	2648	2386	2358	2427	2506	2476	2213	1956	1778	1756	2277	2266	2365	2315	2372	2278	2707	2559	2284	1976	1866	2111	2145	2605	2332	1927	2138	2301	2129	2069	1787		2173	1929	2131	2016	1925	1772	2119	2176	2235	2183	2132	1741	1778	1282
4.25	2324	2538	2072	2679	2458	2411	2441	2470	2514	2234	1980	1809	1791	2354	2249	2360	2316	2398	2347	2739	2556	2335	1965	1861	2095	2196	2670	2378	1894	2120	2301	2060	2081	1853		2190	1926	2173	2063	1952	1779	2153	2187	2160	2218	2066	1796	1796	1291
4.50	2360	2556	2077	2736	2425	2453	2483	2510	2564	2222	1992	1759	1772	2341	2282	2354	2281	2411	2298	2729	2597	2313	1942	1799	2058	2193	2653	2414	1916	2162	2308	2138	2118	1752		2219	1908	2139	2025	1952	1762	2124	2218	2196	2212	2144	1774	1777	1336
4.75	2348	2615	2087	2725	2460	2447	2505	2555	2555	2319	2014	1764	1792	2328	2296	2372	2299	2430	2371	2802	2604	2291	1957	1912	2093	2150	2705	2412	1941	2207	2314	2133	2107	1871		2200	1902	2206	2027	1977	1729	2135	2252	2178	2168	2163	1821	1763	1264
5.00	2311	2521	2108	2752	2444	2483	2514	2537	2594	2307	2036	1809	1784	2356	2304	2390	2306	2409	2329	2778	2570	2303	1979	1822	2086	2127	2738	2445	1975	2169	2365	2160	2064	1859		2256	1864	2161	2032	1983	1741	2204	2229	2219	2205	2121	1804	1769	1320
5.25	2355	2581	2120	2815	2498	2445	2517	2579	2607	2289	2032	1823	1789	2313	2333	2374	2367	2436	2369	2780	2620	2292	1941	1778	2074	2142	2660	2464	1952	2212	2362	2184	2094	1826		2247	1905	2265	2096	1976	1764	2155	2232	2199	2236	2173	1790	1772	1299
5.50	2359	2608	2094	2809	2506	2489	2532	2545	2672	2305	2050	1818	1806	2341	2322	2372	2312	2449	2391	2836	2624	2353	1928	1789	2123	2183	2703	2450	1972	2228	2356	2217	2115	1874		2270	1878	2207	2071	2001	1757	2188	2251	2224	2305	2049	1778	1764	1242
5.75	2348	2641	2136	2842	2494	2475	2566	2573	2632	2336	2080	1827	1787	2351	2336	2365	2375	2435	2362	2793	2622	2336	2015	1859	2123	2215	2719	2424	2021	2252	2399	2240	2175	1900		2264	1929	2235	2060	1979	1790	2203	2265	2228	2279	2004	1764	1809	1302
6.00	2391	2663	2171	2826	2576	2532	2580	2611	2688	2340	2041	1753	1867	2403	2330	2366	2362	2454	2356	2877	2621	2334	2024	1836	2094	2210	2777	2471	2006	2302	2429	2239	2186	1807		2284	1909	2202	2080	1999	1807	2194	2245	2218	2287	2085	1793	1776	1316
6.25	2342	2679	2177	2899	2572	2536	2592	2637	2662	2348	2057	1842	1816	2349	2291	2352	2374	2426	2416	2831	2674	2327	2026	1871	2108	2233	2806	2477	1943	2293	2440	2224	2195	1838		2310	1987	2249	2092	2017	1769	2253	2249	2235	2284	2221	1745	1821	1309
6.50	2353	2671	2136	2891	2575	2500	2623	2640	2658	2399	2075	1857	1835	2354	2279	2384	2353	2471	2439	2833	2712	2344	1957	1742	2096	2261	2825	2524	2001	2305	2429	2234	2188	1888		2322	1993	2239	2096	2032	1805	2220	2291	2271	2315	2129	1800	1789	1416
6.75	2390	2656	2182	2910	2591	2564	2626	2665	2698	2382	2086	1895	1840	2346	2291	2409	2418	2484	2458	2909	2711	2324	1997	1928	2097	2258	2819	2505	2054	2299	2443	2273	2191	1891		2341	1910	2271	2132	2044	1758	2248	2260	2252	2303	1925	1839	1722	1350
7.00	2387	2689	2170	2878	2597	2591	2678	2685	2742	2376	2097	1912	1832	2353	2286	2392	2383	2470	2460	2919	2672	2388	2006	1892	2138	2276	2801	2566	2041	2333	2471	2320	2228	1872		2354	1965	2255	2157	2074	1795	2217	2253	2228	2287	2225	1776	1782	1474
7.25	2410	2662	2195	2865	2655	2615	2705	2678	2683	2424	2164	1862	1849	2369	2273	2424	2423	2454	2509	2894	2722	2355	2018	1770	2150	2281	2861	2573	2046	2374	2494	2317	2242	1909		2367	1943	2280	2179	2047	1804	2250	2264	2260	2335	1994	1748	1771	1323
7.50	2471	2716	2234	2909	2656	2633	2688	2725	2682	2432	2139	1894	1808	2376	2289	2429	2438	2507	2499	2956	2705	2393	2004	1865	2155	2283	2860	2603	2033	2344	2521	2279	2234	1841		2402	1988	2234	2162	2034	1809	2269	2298	2266	2289	2166	1823	1776	1324
7.75	2437	2676	2267	2898	2664	2681	2678	2692	2726	2409	2156	1959	1846	2394	2319	2449	2383	2524	2546	2916	2749	2399	1986	1781	2211	2271	2921	2576	2051	2375	2521	2306	2171	1840		2423	1986	2256	2167	2064	1830	2320	2345	2285	2334	2070	1773	1803	1333
8.00	2491	2703	2281	2945	2714	2728	2757	2731	2760	2417	2160	2017	1792	2363	2274	2474	2396	2503	2501	2968	2758	2421	2005	1834	2169	2310	2943	2648	2083	2406	2519	2310	2237	1881		2444	1955	2331	2183	2125	1798	2324	2319	2337	2388	2041	1829	1741	1350
8.25	2476	2766	2260	2934	2667	2694	2793	2747	2804	2464	2169	1919	1849	2420	2275	2457	2425	2520	2552	2993	2768	2420	2008	1813	2211	2306	2910	2637	2087	2449	2524	2333	2296	1892		2462	1981	2297	2155	2124	1858	2334	2336	2268	2347	2040	1839	1864	1445
8.50	2538	2732	2252	3009	2711	2710	2756	2777	2774	2439	2198	1961	1831	2378	2309	2423	2424	2541	2486	2971	2777	2453	2028	1849	2211	2325	2960	2636	2098	2426	2513	2311	2230	1861		2431	2013	2317	2186	2126	1823	2355	2356	2340	2333	2076	1814	1751	1445
8.75	2493	2787	2261	2985	2712	2762	2784	2787	2817	2478	2245	1979	1843	2400	2332	2464	2453	2539	2503	2975	2763	2462	2009	1803	2206	2362	2962	2671	2064	2370	2545	2351	2281	1914		2408	1996	2404	2180	2106	1845	2383	2361	2349	2391	2197	1796	1763	1329
9.00	2528	2803	2313	3035	2741	2747	2806	2832	2834	2448	2227	2007	1811	2394	2351	2462	2433	2561	2523	3035	2788	2502	2063	1846	2224	2343	3000	2655	2048	2456	2558	2352	2205	1844		2462	2005	2369	2197	2138	1826	2340	2365	2378	2361	2123	1811	1817	1347
9.25	2567	2792	2330	3047	2737	2806	2796	2923	2912	2472	2217	1937	1850	2428	2356	2484	2453	2552	2535	2990	2839	2484	2031	1742	2242	2461	3026	2721	2117	2464	2605	2367	2306	1824		2486	2004	2343	2222	2110	1879	2375	2402	2386	2272	2160	1847	1852	1325
9.50	2557	2793	2317	3049	2819	2819	2865	2893	2877	2483	2261	2008	1864	2428	2372	2523	2459	2583	2558	3029	2834	2531	2027	1729	2229	2407	3025	2693	2131	2447	2552	2463	2228	1906		2488	2013	2386	2298	2135	1834	2401	2411	2397	2369	2152	1872	1839	1364
9.75	2571	2851	2397	3106	2800	2859	2895	2903	2907	2539	2299	2049	1891	2421	2371	2526	2481	2598	2564	3020	2865	2499	2028	1719	2267	2443	3045	2728	2093	2504	2582	2448	2375	1907		2489	2000	2404	2260	2153	1868	2414	2432	2364	2464	2159	1851	1850	1400
10.00	2574	2876	2405	3110	2847	2854	2940	2941	2950	2543	2313	2051	1880	2437	2403	2509	2494	2623	2588	3067	2820	2504	2085	1869	2270	2500	3078	2668	2120	2490	2603	2461	2356	1925		2469	2004	2391	2259	2114	1854	2376	2438	2428	2330	2086	1846	1842	1450
10.25	2571	2859	2402	3168	2840	2878	2908	2960	2955	2567	2280	2017	1875	2444	2403	2473	2480	2593	2631	3048	2885	2535	2066	1771	2266	2463	3051	2795	2141	2542	2629	2466	2340	1927		2509	2023	2401	2285	2108	1892	2452	2446	2433	2395	2249	1858	1868	1454
10.50	2619	2885	2459	3200	2865	2859	2953	2968	3007	2580	2302	2075	1893	2430	2412	2483	2496	2613	2654	3064	2896	2552	2058	1877	2321	2472	3091	2807	2158	2526	2654	2456	2344	1860		2530	2038	2412	2302	2126	1895	2442	2462	2418	2410	2103	1870	1872	1424
10.75	2594	2868	2418	3214	2883	2909	2986	2970	3026	2628	2345	2088	1833	2482	2434	2479	2519	2575	2643	3040	2905	2542	2099	1734	2298	2443	3166	2785	2202	2612	2676	2496	2431	1922		2524	2016	2415	2230	2182	1921	2440	2447	2386	2406	2175	1858	1942	1417
11.00	2617	2938	2453	3212	2902	2915	3010	3026	3021	2607	2373	2139	1895	2484	2440	2488	2521	2593	2683	3130	2929	2537	2122	1700	2301	2528	3168	2759	2172	2616	2678	2507	2376	1931		2543	2015	2455	2285	2185	1931	2414	2396	2437	2433	2210	1916	1866	1503
11.25	2618	2905	2456	3276	2935	2954	3041	3005	3058	2648	2401	2153	1846	2465	2441	2519	2480	2606	2690	3100	2942	2584	2077	1734	2302	2503	3189	2850	2232	2601	2698	2521	2368	1920		2588	1990	2513	2285	2191	1924	2476	2446	2449	2481	2174	1858	1901	1404
11.50	2649	2980	2471	3286	2970	2989	3047	3051	3093	2628	2381	2189	1841	2509	2452	2506	2569	2615	2655	3118	2966	2623	2136	1748	2325	2523	3231	2840	2237	2693	2732	2563	2429	1961		2567	2040	2467	2326	2237	1936	2450	2443	2497	2519	2209	1887	1905	1333
11.75	2686	2967	2487	3275	2942	3031	3049	3144	3081	2670	2422	2121	1860	2505	2454	2572	2534	2649	2684	3152	2944	2599	2185	1817	2351	2534	3178	2912	2250	2678	2728	2556	2433	2004		2593	2000	2456	2324	2245	1983	2493	2452	2527	2497	2191	1901	1918	1355
12.00	2656	2982	2520	3325	2927	3051	3088	3144	3081	2713	2434	2063	1886	2495	2462	2557	2540	2569	2705	3160	3009	2605	2135	1901	2335	2577	3220	2930	2257	2682	2764	2598	2479	1903		2582	2031	2513	2341	2251	1943	2502	2533	2502	2479	2144	1871	1901	1420
12.25	2693	3019	2514	3312	2990	3027	3091	3178	3072	2749	2457	2173	1892	2531	2460	2596	2549	2622	2710	3151	3003	2605	2156	1840	2382	2551	3243	2952	2266	2690	2769	2578	2503	1969		2637	2033	2489	2360	2267	1964	2522	2493	2572	2462	2150	1891	1914	1445
12.50	2724	3033	2525	3325	3014	3068	3150	3175	3119	2761	2438	2197	1887	2532	2477	2576	2574	2643	2733	3215	3003	2637	2126	1793	2366	2571	3282	2987	2286	2692	2814	2570	2484	1973		2661	2002	2498	2345	2255	1969	2564	2521	2533	2478	2158	1897	1921	1425
12.75	2746	3043	2579	3413	3074	3073	3177	3182	3136	2794	2535	2206	1901	2618	2495	2572	2598	2682	2721	3199	3000	2639	2173	1874	2390	2551	3308	2943	2330	2744	2757	2640	2515	1923		2682	2057	2595	2355	2261	1956	2538	2549	2607	2502	2099	1890	1881	1559
13.00	2697	3042	2599	3389	3065	3113	3179	3200	3171	2802	2531	2212	1909	2560	2513	2571	2593	2695	2795	3204	3017	2621	2154	1768	2441	2574	3348	2964	2364	2771	2824	2654	2517	1941		2641	2030	2562	2359	2301	1969	2533	2567	2590	2426	2141	1950	1956	1470
13.25	2768	3071	2580	3507	3074	3170	3235	3234	3198	2838	2515	2275	1867	2556	2497	2597	2607	2657	2766	3180	3035	2655	2198	1790	2414	2611	3321	3038	2347	2770	2859	2657	2527	1932		2648	2051	2596	2390	2302	1990	2550	2554	2579	2555	2044	1884	1890	1441
13.50	2759	3108	2621	3514	3130	3133	3213	3219	3222	2811	2573	2265	1894	2548	2499	2600	2634	2666	2799	3232	3031	2659	2203	1907	2392	2638	3382	3013	2316	2771	2847	2680	2491	1880		2674	2065	2610	2340	2316	1975	2585	2644	2636	2511	2078	1905	1941	1445
13.75	2798	3113	2634	3526	3131	3165	3257	3295	3247	2847	2519	2293	1904	2567	2519	2626	2572	2719	2792	3251	3081	2694	2174	1751	2452	2687	3375	3061	2373	2775	2901	2728	2520	1971		2684	2095	2624	2358	2306	2038	2578	2596	2675	2528	2036	1966	1946	1545
14.00	2790	3088	2604	3530	3124	3233	3228	3301	3280	2865	2506	2292	1896	2597	2535	2700	2639	2745	2803	3191	3092	2688	2191	1774	2396	2684	3361	3052	2389	2835	2873	2743	2494	1977		2680	2092	2629	2416	2342	2043	2533	2652	2641	2612	2064	1957	1946	1456
14.25	2815	3107	2657	3547	3143	3229	3274	3312	3285	2931	2584	2369	1897	2594	2524	2663	2603	2738	2794	3223	3049	2701	2213	1723	2431	2690	3443	3081	2390	2912	2874	2734	2592	1991		2717	2094	2643	2423	2352	1993	2596	2645	2652	2545	2113	1903	1942	1496
14.50	2829	3135	2675	3553	3170	3248	3300	3331	3295	2941	2624	2287	1931	2588	2528	2645	2647	2720	2726	3234	3092	2758	2228	1810	2454	2738	3416	3093	2389	2911	2900	2758	2547	1973		2752	2136	2667	2449	2342	1995	2622	2605	2669	2580	2170	1935	2002	1508
14.75	2851	3111	2678	3572	3181	3250	3287	3340	3315	2943	2639	2322	1963	2630	2539	2697	2631	2719	2790	3277	3119	2729	2214	1789	2505	2726	3467	3107	2440	2925	2942	2719	2524	1987		2764	2100	2694	2468	2358	2026	2687	2693	2661	2580	2064	1965	2015	1453
15.00	2873	3146	2791	3607	3202	3242	3309	3396	3337	2981	2647	2342	1941	2643	2545	2678	2654	2748	2773	3277	3166	2753	2215	1928	2485	2770	3446	3124	2408	2938	2966	2784	2546	2012		2754	2110	2675	2509	2367	2032	2673	2710	2700	2639	2120	1963	2044	1480
15.25	2868	3230	2754	3626	3136	3293	3327	3385	3374	2982	2640	2366	1921	2669	2555	2697	2699	2804	2850	3261	3169	2784	2207	1773	2516	2788	3561	3224	2444	2934	2974	2814	2616	2044		2805	2158	2704	2500	2395	2046	2672	2732	2723	2620	2157	1934	2036	1488
15.50	2917	3198	2736	3638	3214	3314	3335	3356	3415	3013	2682	2390	1942	2685	2541	2645	2681	2765	2850	3306	3132	2816	2220	1687	2531	2849	3550	3200	2455	2996	3047	2780	2638	2050		2803	2123	2680	2550	2414	2071	2677	2762	2698	2620	2079	2001	1996	1516
15.75	2912	3216	2761	3692	3249	3356	3351	3426	3440	3048	2742	2422	1944	2694	2540	2678	2713	2769	2898	3274	3205	2784	2210	1833	2535	2854	3519	3244	2489	2983	2992	2790	2659	2059		2828	2141	2692	2542	2396	2076	2746	2730	2766	2652	2090	1952	1950	1633
16.00	3007	3252	2737	3750	3299	3321	3387	3475	3439	3058	2750	2388	1938	2681	2518	2687	2723	2784	2871	3345	3171	2827	2207	1877	2498	2870	3626	3246	2488	3011	3064	2815	2673	1929		2840	2168	2708	2570	2395	2085	2747	2802	2753	2641	2188	1965	2026	1570
16.25	2962	3242	2802	3756	3247	3329	3427	3477	3412	3091	2683	2417	1939	2650	2603	2670	2685	2765	2882	3385	3169	2857	2189	1714	2592	2867	3624	3250	2476	3019	3109	2869	2707	2056		2856	2158	2785	2590	2371	2054	2713	2788	2760	2653	2164	1941	2002	1575
16.50	3010	3271	2820	3771	3284	3399	3463	3516	3514	3118	2762	2529	1951	2657	2558	2738	2712	2837	2918	3278	3177	2862	2245	1783	2616	2909	3662	3288	2570	3022	3151	2864	2667	2081		2893	2184	2777	2553	2427	1996	2743	2789	2765	2699	2171	1993	2089	1583
16.75	3051	3332	2866	3798	3375	3389	3482	3532	3525	3072	2793	2510	1986	2725	2552	2744	2737	2806	2922	3352	3143	2834	2248	1918	2604	2958	3663	3308	2564	3087	3153	2921	2758	2029		2876	2233	2783	2541	2413	2015	2770	2816	2780	2650	2154	1996	2005	1647
17.00	3072	3286	2870	3811	3317	3465	3499	3533	3537	3124	2839	2472	1988	2662	2578	2712	2781	2833	2943	3358	3186	2825	2275	1745	2616	2934	3710	3377	2584	3050	3157	2917	2755	2076		2901	2184	2804	2584	2409	2030	2759	2806	2785	2734	2207	1968	1986	1636
17.25	3084	3334	2891	3812	3368	3501	3498	3561	3533	3146	2827	2548	1995	2720	2570	2731	2766	2804	2913	3375	3213	2867	2215	1964	2642	2988	3727	3369	2613	3143	3190	2946	2782	2074		2869	2157	2826	2477	2397	2051	2812	2852	2823	2791	2169	2025	2054	1519
17.50	3073	3348	2927	3864	3419	3464	3516	3578	3562	3148	2843	2564	1994	2689	2603	2765	2768	2847	2960	3331	3215	2853	2278	1891	2631	3013	3798	3406	2574	3130	3232	2901	2741	2032		2974	2216	2874	2594	2467	2077	2807	2863	2870	2827	2136	2036	2109	1592
17.75	3124	3330	2935	3857	3421	3467	3555	3591	3625	3200	2912	2556	1984	2714	2618	2777	2791	2870	2953	3392	3223	2859	2253	1795	2672	2999	3809	3427	2627	3125	3171	2972	2838	2106		2960	2186	2843	2529	2480	2106	2828	2888	2820	2732	2263	2023	2126	1597
18.00	3155	3350	2926	3893	3438	3498	3593	3672	3649	3183	2911	2578	1980	2709	2627	2740	2762	2857	3018	3383	3228	2877	2298	1832	2663	3050	3859	3473	2580	3141	3227	2950	2831	2119		2989	2215	2899	2577	2479	2086	2863	2864	2898	2753	2204	2023	2152	1648
18.25	3107	3365	2964	3922	3494	3525	3639	3621	3688	3245	2948	2574	1995	2728	2665	2760	2808	2865	2991	3426	3237	2946	2288	1912	2693	3078	3841	3508	2639	3176	3292	2973	2813	2148		3023	2207	2898	2628	2474	2098	2905	2848	2892	2733	2127	1986	2119	1614
18.50	3143	3401	2999	3925	3554	3545	3631	3626	3698	3241	2896	2654	1978	2739	2690	2768	2822	2936	3014	3427	3236	2911	2269	1950	2722	3045	3921	3540	2628	3216	3260	2966	2841	2135		3036	2239	2920	2627	2485	2145	2886	2912	2866	2781	2006	2023	2128	1670
18.75	3154	3461	3013	3969	3563	3556	3604	3659	3715	3263	2937	2667	2058	2719	2642	2772	2886	2948	3037	3415	3239	2932	2309	1790	2761	3076	3950	3516	2653	3234	3336	3022	2856	2078		3050	2200	2963	2594	2518	2142	2918	2904	2975	2765	2107	2077	2199	1638
19.00	3222	3449	3002	3960	3529	3598	3637	3716	3756	3260	2926	2643	2005	2751	2645	2802	2839	2904	2968	3424	3268	2950	2366	1832	2780	3140	3921	3564	2741	3263	3322	3057	2862	2082		3073	2253	2977	2656	2540	2132	2946	2944	2911	2762	2276	1999	2178	1657
19.25	3222	3435	3002	4021	3597	3585	3712	3796	3766	3351	2978	2654	2020	2798	2662	2842	2869	2929	3016	3480	3284	2919	2338	1939	2765	3109	4006	3555	2736	3289	3351	3093	2948	2119		3088	2240	2988	2689	2509	2154	2982	2965	2923	2767	2161	2011	2191	1671
19.50	3238	3469	3060	4070	3594	3619	3787	3757	3799	3376	2973	2671	1999	2774	2678	2852	2889	2938	3041	3494	3322	2935	2340	1950	2781	3172	4021	3590	2712	3323	3389	3069	2917	2132		3089	2262	2996	2666	2582	2151	3004	2978	2964	2801	2117	2018	2179	1700
19.75	3277	3507	3076	4102	3629	3648	3845	3805	3792	3441	3029	2708	1982	2805	2704	2833	2862	2954	3051	3530	3373	2933	2332	1813	2780	3168	4057	3598	2752	3340	3395	3060	2917	2065		3137	2254	3030	2740	2604	2229	3007	2961	2992	2825	2266	2022	2224	1616
20.00	3335	3482	3104	4088	3620	3646	3812	3836	3834	3446	2977	2707	1975	2851	2689	2854	2854	2959	3039	3477	3395	2951	2271	1902	2796	3201	4087	3618	2763	3352	3382	3125	2936	2154		3152	2301	3055	2730	2579	2191	3077	2989	2950	2840	2210	2081	2162	1684
20.25	3299	3497	3158	4149	3687	3686	3808	3843	3814	3449	2964	2745	2032	2788	2741	2834	2883	2989	3032	3466	3380	2977	2229	1988	2770	3238	4148	3653	2766	3397	3367	3136	2960	2136		3193	2283	3083	2779	2626	2231	3107	3018	2999	2886	2124	2035	2219	1628
20.50	3313	3561	3143	4146	3690	3729	3825	3871	3883	3435	3082	2757	2052	2784	2744	2902	2922	3002	3035	3513	3351	2978	2345	1837	2783	3239	4152	3659	2794	3418	3430	3160	2982	2127		3191	2280	3083	2779	2624	2184	3109	3083	3015	2849	2184	2018	2231	1549
20.75	3342	3563	3184	4164	3681	3739	3853	3915	3942	3507	3071	2839	2028	2835	2712	2896	2907	3005	3051	3506	3345	3021	2405	1967	2790	3298	4198	3690	2816	3415	3453	3188	2977	2150		3251	2291	3144	2823	2651	2234	3115	3026	3085	2876	2095	2024	2233	1618
21.00	3372	3609	3168	4140	3703	3748	3900	3931	3930	3539	3073	2780	2031	2784	2730	2901	2953	3045	3051	3552	3413	3018	2284	1884	2854	3281	4224	3697	2795	3438	3528	3228	3119	2197		3254	2358	3170	2818	2648	2178	3132	3043	3102	2892	2158	2085	2232	1659
21.25	3386	3612	3229	4217	3730	3826	3921	3964	3992	3579	3136	2774	2080	2852	2733	2944	2927	2983	3106	3540	3413	3057	2385	1945	2871	3302	4282	3730	2856	3459	3567	3229	3093	2223		3237	2326	3112	2849	2607	2262	3157	3064	3139	2910	2123	2119	2305	1554
21.50	3429	3625	3205	4254	3829	3853	3959	4021	3999	3546	3198	2904	2064	2843	2764	2912	2938	3014	3097	3551	3421	3021	2295	1956	2903	3369	4341	3796	2884	3524	3546	3276	3129	2267		3249	2335	3132	2855	2644	2226	3178	3120	3180	2930	2190	2121	2263	1570
21.75	3353	3588	3223	4280	3816	3847	3957	3984	3964	3638	3176	2862	2081	2851	2777	2934	2940	3034	3084	3559	3460	3035	2366	1871	2856	3378	4365	3792	2911	3521	3590	3299	3118	2189		3254	2329	3164	2883	2692	2301	3191	3088	3162	2913	2252	2096	2284	1690
22.00	3413	3607	3260	4218	3834	3859	4024	4046	4044	3655	3214	2846	2100	2898	2799	2940	3001	3018	3100	3589	3470	3054	2287	1972	2892	3399	4380	3849	2880	3536	3624	3320	3131	2246		3300	2348	3166	2939	2680	2253	3247	3106	3147	2945	2235	2049	2311	1664
22.25	3466	3582	3282	4300	3859	3922	4031	4020	4122	3708	3262	2977	2080	2905	2767	3011	2993	3049	3099	3574	3445	3050	2314	1871	2964	3421	4395	3862	2897	3557	3624	3330	3100	2243		3301	2301	3191	2919	2711	2237	3245	3132	3209	3003	2117	2106	2323	1593
22.50	3451	3601	3280	4289	3921	3927	4096	4060	4101	3670	3243	2953	2066	2938	2795	2999	3005	3032	3094	3595	3478	3081	2300	1965	2946	3493	4441	3858	2913	3626	3659	3335	3125	2225		3332	2393	3216	2948	2726	2238	3271	3172	3186	2996	2171	2137	2331	1671
22.75	3492	3648	3348	4342	3916	3932	4083	4159	4145	3633	3248	2992	2060	2911	2830	2985	2985	3043	3129	3563	3492	3104	2289	1961	2968	3458	4455	3888	2943	3657	3686	3425	3149	2209		3401	2350	3255	2952	2727	2304	3323	3191	3173	2985	2107	2109	2258	1722
23.00	3538	3668	3319	4376	3921	3953	4102	4145	4103	3692	3282	3027	2046	2959	2797	2997	3014	3065	3134	3573	3480	3104	2330	1956	3008	3495	4499	3911	3003	3664	3666	3394	3220	2286		3416	2384	3276	2914	2736	2280	3332	3208	3196	3024	2057	2097	2240	1703
23.25	3512	3673	3310	4358	3931	3930	4116	4114	4125	3662	3287	2977	2072	2925	2817	2954	3030	3115	3133	3603	3499	3096	2443	1796	3005	3517	4536	3943	3037	3700	3756	3442	3221	2225		3423	2353	3323	2936	2771	2317	3352	3223	3240	3043	2215	2101	2324	1738
23.50	3608	3700	3389	4397	3965	3919	4156	4182	4163	3676	3322	3050	2063	2953	2785	2960	3035	3122	3180	3599	3483	3106	2299	1958	3068	3552	4524	3921	3043	3695	3734	3508	3288	2226		3486	2377	3327	2983	2768	2334	3308	3272	3293	3089	2183	2075	2329	1684
23.75	3578	3697	3404	4449	3957	4015	4250	4155	4190	3730	3347	3099	2058	2996	2802	2941	3030	3151	3223	3631	3527	3146	2374	1996	3068	3592	4586	3980	3072	3728	3720	3468	3315	2286		3442	2413	3345	3019	2819	2315	3341	3239	3361	3038	2143	2091	2289	1666
24.00	3608	3723	3425	4491	4002	4065	4211	4239	4190	3731	3356	3016	2079	2976	2829	3004	3062	3150	3264	3603	3551	3171	2358	1969	3076	3585	4599	4013	3109	3782	3780	3487	3241	2279		3517	2422	3383	3004	2796	2310	3380	3298	3332	3097	2074	2112	2349	1650
24.25	3585	3778	3431	4456	4022	4081	4214	4263	4207	3779	3378	3010	2097	3016	2868	3001	3074	3191	3248	3666	3616	3166	2480	1874	3073	3592	4592	4040	3122	3812	3802	3581	3336	2262		3537	2377	3395	3060	2810	2355	3369	3274	3348	3158	2158	2151	2311	1802
24.50	3601	3733	3459	4497	4054	4141	4222	4340	4225	3808	3397	3082	2067	3002	2819	3059	3079	3220	3225	3639	3628	3163	2505	1877	3069	3668	4639	4043	3156	3840	3839	3599	3340	2309		3531	2474	3378	3047	2849	2420	3427	3342	3347	3137	1927	2126	2309	1683
24.75	3595	3778	3503	4497	4090	4146	4261	4262	4222	3817	3409	3132	2105	2998	2837	3009	3097	3213	3266	3688	3586	3209	2466	1955	3111	3674	4675	4053	3183	3881	3842	3628	3363	2308		3551	2475	3446	3119	2823	2431	3450	3360	3363	3198	2164	2164	2449	1759
25.00	3662	3845	3504	4536	4069	4116	4255	4321	4306	3861	3446	3182	2080	3039	2862	3033	3123	3210	3294	3691	3637	3218	2488	1923	3129	3739	4673	4064	3182	3900	3922	3628	3417	2294		3556	2482	3433	3039	2877	2432	3454	3415	3396	3180	2122	2173	2359	1684
25.25	3653	3789	3526	4530	4072	4134	4283	4353	4299	3895	3450	3172	2125	3075	2858	3036	3120	3198	3278	3688	3597	3232	2392	2067	3146	3691	4682	4080	3192	3872	3923	3659	3411	2407		3573	2491	3458	3101	2859	2421	3491	3408	3423	3175	1942	2161	2434	1749
25.50	3747	3805	3587	4662	4119	4140	4305	4361	4325	3921	3473	3158	2100	3014	2881	3082	3126	3223	3308	3706	3676	3248	2467	1972	3145	3731	4679	4122	3223	3958	3909	3611	3477	2398		3624	2496	3532	3144	2927	2454	3526	3398	3447	3221	2195	2168	2357	1817
25.75	3735	3846	3558	4673	4122	4149	4314	4393	4356	3947	3527	3218	2114	3017	2925	3052	3125	3269	3285	3720	3640	3203	2522	1883	3195	3753	4706	4134	3249	3976	3957	3663	3435	2353		3639	2464	3467	3153	2912	2481	3489	3432	3499	3222	2157	2174	2452	1842
26.00	3729	3824	3665	4672	4120	4188	4271	4411	4343	4015	3517	3193	2102	3056	2940	3044	3154	3265	3294	3770	3676	3212	2437	1825	3226	3811	4717	4147	3264	4038	3982	3709	3385	2346		3612	2460	3502	3144	2961	2473	3534	3459	3501	3245	2210	2207	2411	1703
26.25	3693	3893	3609	4640	4202	4230	4316	4471	4384	4007	3555	3159	2070	3059	2913	3086	3156	3258	3344	3747	3655	3270	2471	1766	3198	3839	4751	4147	3256	4045	4023	3712	3466	2368		3673	2502	3486	3171	3007	2460	3591	3452	3561	3269	2043	2198	2495	1684
26.50	3754	3896	3638	4622	4227	4273	4388	4489	4434	3990	3577	3213	2108	3084	2944	3107	3151	3274	3318	3727	3658	3245	2488	1854	3200	3880	4769	4129	3317	4091	4025	3721	3463	2403		3746	2503	3546	3229	2956	2493	3630	3513	3589	3302	2291	2221	2493	1768
26.75	3745	3850	3615	4734	4238	4243	4406	4469	4474	4038	3599	3273	2148	3064	2922	3095	3184	3303	3361	3754	3712	3309	2538	1939	3221	3861	4842	4182	3289	4132	3999	3781	3497	2426		3704	2543	3548	3162	3000	2491	3642	3515	3520	3338	2129	2270	2428	1880
27.00	3807	3892	3704	4690	4201	4241	4402	4483	4424	4050	3630	3300	2153	3074	2941	3118	3219	3281	3331	3768	3683	3328	2407	1882	3241	3913	4864	4236	3318	4134	4053	3818	3499	2440		3748	2508	3562	3153	3012	2517	3658	3531	3580	3283	2223	2239	2456	1829
27.25	3796	3914	3716	4695	4309	4276	4451	4474	4427	4050	3673	3262	2152	3118	2956	3117	3277	3318	3349	3796	3660	3265	2489	2042	3287	3950	4878	4291	3344	4129	4096	3818	3501	2443		3776	2551	3639	3258	3064	2498	3697	3550	3625	3327	2107	2232	2509	1793
27.50	3817	3994	3689	4770	4316	4313	4445	4459	4447	4159	3650	3292	2156	3105	2956	3146	3273	3353	3380	3815	3748	3303	2561	1875	3261	3962	4906	4284	3396	4123	4087	3809	3557	2499		3822	2582	3601	3219	3064	2533	3692	3560	3662	3389	2232	2231	2524	1878
27.75	3867	3948	3691	4734	4343	4316	4465	4470	4504	4109	3700	3296	2125	3142	2993	3171	3284	3352	3379	3801	3696	3344	2508	1898	3373	4005	4902	4318	3413	4166	4147	3861	3591	2473		3854	2583	3641	3280	3096	2579	3747	3578	3670	3368	2162	2292	2496	1912
28.00	3834	4007	3753	4703	4339	4289	4433	4565	4472	4155	3689	3300	2148	3156	2973	3156	3277	3372	3390	3839	3756	3379	2544	1774	3386	4040	4988	4353	3473	4184	4153	3928	3675	2501		3842	2634	3685	3247	3121	2623	3766	3618	3726	3371	2134	2221	2554	1903
28.25	3899	3989	3783	4762	4332	4334	4504	4586	4518	4191	3779	3388	2176	3186	2978	3186	3279	3333	3398	3824	3767	3375	2636	1911	3420	4045	4981	4371	3472	4215	4224	3935	3648	2508		3853	2608	3682	3289	3134	2625	3782	3653	3753	3392	2137	2183	2572	1886
28.50	3838	4103	3795	4796	4433	4367	4519	4544	4571	4222	3776	3395	2185	3187	3013	3190	3275	3353	3381	3836	3810	3393	2598	1918	3391	4045	4959	4431	3473	4247	4202	3922	3688	2494		3917	2653	3709	3310	3180	2597	3834	3729	3722	3358	2218	2247	2582	1910
28.75	3912	4070	3799	4834	4430	4382	4544	4578	4532	4246	3817	3408	2156	3208	3060	3199	3255	3405	3416	3830	3835	3395	2636	1930	3435	4050	5002	4467	3547	4277	4284	3977	3770	2501		3973	2598	3749	3366	3157	2645	3798	3762	3767	3447	2251	2261	2627	1923
29.00	3958	4092	3793	4824	4452	4383	4587	4599	4607	4286	3773	3398	2164	3181	3027	3207	3278	3430	3417	3805	3801	3379	2631	1915	3432	4089	4989	4391	3522	4305	4295	4081	3809	2534		3993	2630	3740	3392	3187	2656	3816	3757	3812	3510	2150	2241	2600	1885
29.25	3941	4170	3827	4905	4451	4436	4608	4598	4644	4306	3774	3447	2160	3239	3082	3219	3310	3428	3468	3839	3819	3353	2636	1991	3471	4104	5015	4430	3516	4301	4324	4155	3776	2511		3993	2622	3751	3449	3205	2665	3858	3774	3803	3476	2226	2257	2619	1840
29.50	3941	4118	3832	4911	4467	4480	4610	4601	4669	4320	3842	3418	2180	3266	3078	3230	3300	3404	3463	3858	3761	3412	2668	1695	3555	4183	4993	4425	3542	4390	4292	4067	3817	2563		4045	2710	3819	3490	3244	2683	3833	3801	3833	3515	2142	2297	2679	1864
29.75	3982	4118	3889	4880	4479	4482	4575	4632	4663	4340	3881	3452	2162	3281	3084	3282	3301	3403	3503	3932	3872	3459	2653	1922	3577	4154	5020	4459	3580	4425	4422	4100	3880	2578		4023	2733	3809	3480	3241	2701	3899	3793	3854	3544	2118	2292	2642	1868
30.00	3989	4121	3917	4876	4482	4595	4592	4642	4687	4325	3928	3499	2130	3259	3086	3272	3347	3396	3503	3889	3804	3455	2655	2049	3585	4195	5098	4492	3580	4435	4375	4171	3866	2595		4029	2724	3868	3475	3296	2738	3911	3824	3880	3600	2175	2293	2639	1891
30.25	4066	4170	3940	4811	4486	4567	4619	4699	4670	4341	3930	3499	2198	3257	3103	3227	3356	3475	3540	3878	3873	3450	2642	1955	3618	4199	5170	4496	3642	4452	4417	4166	3885	2613		4120	2739	3860	3563	3313	2762	3956	3876	3915	3598	2215	2288	2674	1948
30.50	4054	4179	3896	4850	4503	4519	4660	4711	4659	4401	3973	3536	2140	3258	3158	3231	3358	3484	3543	3953	3859	3442	2662	2004	3615	4240	5179	4519	3673	4464	4423	4200	3948	2625		4073	2747	3887	3520	3285	2772	4005	3891	3954	3613	2130	2317	2694	1929
30.75	4089	4170	3924	4843	4523	4582	4642	4693	4714	4417	3990	3504	2181	3298	3120	3306	3380	3481	3542	3959	3886	3462	2699	2064	3610	4308	5137	4509	3692	4507	4426	4219	3950	2663		4147	2738	3911	3569	3321	2820	4020	3927	3999	3608	2131	2267	2635	1897
31.00	4092	4209	3968	4864	4543	4609	4683	4705	4704	4483	3977	3550	2172	3308	3152	3327	3425	3529	3569	3952	3966	3524	2686	1918	3672	4332	5131	4578	3670	4481	4433	4215	3955	2619		4110	2791	3929	3593	3309	2817	4004	3945	3952	3542	2109	2363	2700	1886
31.25	4124	4252	4029	4942	4544	4558	4724	4731	4756	4509	4014	3548	2193	3268	3171	3342	3410	3554	3603	3993	3951	3518	2697	1831	3653	4380	5126	4659	3735	4546	4424	4287	3962	2659		4189	2771	3927	3658	3378	2837	4013	3895	4021	3614	2135	2404	2690	1992
31.50	4128	4187	4039	4976	4570	4555	4748	4705	4715	4446	4062	3608	2197	3346	3180	3314	3462	3522	3596	4003	3938	3507	2721	1791	3767	4377	5150	4658	3797	4603	4511	4253	4036	2672		4159	2801	4003	3645	3416	2843	4109	3898	4052	3625	2254	2350	2731	2045
31.75	4134	4209	4036	4924	4602	4561	4742	4736	4715	4451	4069	3585	2201	3376	3178	3364	3431	3529	3560	3999	3988	3502	2731	1873	3714	4371	5080	4598	3822	4601	4537	4282	4060	2659		4207	2831	4045	3622	3364	2886	4121	3987	4079	3694	2135	2344	2736	1944
32.00	4175	4250	4098	4988	4570	4595	4705	4750	4739	4522	4070	3611	2203	3355	3159	3334	3469	3559	3602	3989	4018	3492	2705	2015	3725	4454	5168	4696	3811	4584	4522	4334	4100	2693		4175	2854	4092	3612	3401	2873	4137	4008	4093	3731	2158	2385	2746	2075
32.25	4203	4226	4019	4993	4619	4628	4740	4717	4754	4476	4135	3646	2233	3369	3176	3337	3445	3544	3574	4037	4011	3492	2743	1853	3744	4486	5179	4662	3817	4609	4524	4354	4161	2673		4222	2872	4078	3676	3445	2879	4181	4016	4060	3714	2142	2392	2730	2031
32.50	4201	4277	4050	5020	4670	4623	4695	4753	4831	4485	4180	3642	2239	3348	3167	3371	3443	3603	3600	3972	3983	3538	2768	1868	3726	4475	5198	4667	3843	4708	4605	4404	4141	2732		4267	2927	4073	3679	3447	2891	4187	4035	4088	3799	2232	2337	2730	2096
32.75	4198	4279	4118	5008	4629	4640	4727	4795	4770	4556	4149	3655	2276	3390	3166	3372	3474	3609	3613	3991	4017	3507	2724	1896	3762	4485	5228	4685	3859	4661	4516	4487	4178	2713		4244	2907	4060	3716	3458	2939	4203	4016	4100	3785	2115	2414	2727	2078
33.00	4284	4214	4144	5076	4730	4625	4742	4804	4847	4567	4170	3669	2230	3370	3210	3390	3493	3632	3613	4016	4012	3536	2775	2147	3810	4523	5258	4714	3889	4647	4606	4518	4188	2738		4304	2904	4149	3755	3510	2931	4219	4090	4167	3800	2184	2377	2743	2118
33.25	4297	4309	4120	4999	4740	4616	4799	4827	4833	4581	4150	3667	2226	3421	3169	3414	3485	3640	3607	4079	4035	3598	2757	2003	3771	4552	5265	4694	3904	4682	4589	4521	4186	2794		4296	2940	4110	3751	3539	2954	4263	4093	4200	3804	2317	2356	2807	2061
33.50	4266	4352	4154	5004	4732	4695	4815	4836	4871	4618	4172	3695	2260	3411	3219	3428	3476	3589	3672	4061	4033	3601	2825	2128	3843	4522	5254	4714	3993	4674	4583	4591	4269	2819		4328	2951	4148	3786	3535	2928	4303	4100	4214	3876	2215	2401	2885	2096
33.75	4301	4386	4177	5008	4740	4735	4805	4881	4875	4591	4117	3669	2266	3447	3236	3453	3524	3621	3700	4124	4071	3594	2815	1895	3783	4530	5271	4737	3966	4685	4639	4514	4322	2851		4300	3006	4160	3775	3577	2923	4251	4136	4212	3881	2043	2430	2866	2135
34.00	4287	4411	4140	4996	4748	4715	4811	4844	4831	4626	4185	3750	2280	3418	3205	3453	3554	3644	3681	4122	4093	3605	2803	2121	3837	4606	5294	4710	4000	4680	4680	4564	4326	2899		4330	3040	4203	3759	3641	2985	4271	4180	4262	3880	2048	2478	2877	2098
34.25	4350	4420	4168	5051	4735	4716	4875	4834	4900	4592	4239	3787	2266	3424	3211	3460	3559	3647	3672	4085	4162	3614	2858	1811	3836	4582	5333	4782	4023	4670	4653	4591	4311	2850		4401	3019	4197	3820	3601	2969	4336	4164	4250	3864	2044	2489	2883	2079
34.50	4353	4345	4142	5046	4779	4692	4847	4856	4868	4574	4245	3773	2243	3418	3216	3449	3633	3652	3691	4083	4123	3652	2824	1951	3903	4581	5318	4698	4031	4750	4669	4587	4359	2892		4400	3051	4215	3801	3687	3020	4353	4200	4304	3814	2336	2441	2902	2134
34.75	4322	4478	4209	5081	4772	4742	4789	4844	4891	4623	4262	3818	2297	3487	3247	3465	3625	3664	3651	4070	4193	3661	2814	1940	3934	4655	5334	4811	4057	4769	4682	4714	4420	2845		4429	3074	4265	3834	3666	3068	4363	4183	4324	3913	2177	2471	2922	2114
35.00	4351	4461	4304	5069	4766	4758	4821	4889	4851	4666	4355	3812	2287	3486	3220	3475	3642	3668	3730	4130	4165	3702	2839	1927	3951	4700	5332	4787	4032	4835	4708	4655	4358	2947		4410	3086	4233	3859	3663	3027	4421	4191	4356	3921	2228	2497	2904	2133
35.25	4306	4390	4257	5057	4816	4808	4856	4810	4926	4635	4291	3842	2301	3501	3237	3486	3675	3722	3686	4133	4160	3699	2834	2129	3977	4688	5308	4800	4107	4868	4757	4630	4323	2928		4470	3060	4262	3878	3672	3094	4426	4193	4388	3949	2337	2512	2872	2130
35.50	4330	4385	4236	5064	4787	4800	4832	4852	4968	4657	4312	3823	2326	3524	3236	3529	3704	3685	3688	4144	4142	3692	2844	2009	3953	4737	5356	4807	4113	4879	4796	4651	4514	2929		4503	3083	4324	3934	3712	3076	4414	4234	4379	3931	2236	2523	2947	2208
35.75	4417	4434	4264	5093	4812	4832	4873	4806	4955	4707	4349	3842	2296	3502	3275	3547	3698	3670	3698	4186	4154	3732	2851	2033	3991	4691	5359	4821	4131	4921	4777	4653	4546	2959		4492	3103	4354	3971	3758	3158	4464	4339	4400	3972	2160	2550	2940	2231
36.00	4398	4385	4348	5056	4794	4800	4885	4885	5026	4604	4379	3887	2317	3539	3315	3572	3717	3687	3711	4173	4208	3760	2890	1853	3996	4728	5374	4830	4187	4934	4730	4653	4576	2984		4497	3131	4383	3991	3803	3129	4533	4318	4416	3989	2313	2528	2965	2222
36.25	4434	4430	4244	5130	4815	4825	4901	4963	5021	4709	4395	3861	2335	3533	3298	3529	3704	3729	3685	4158	4213	3722	2863	2018	3992	4705	5420	4879	4242	4931	4779	4711	4482	2991		4558	3153	4384	4018	3823	3204	4554	4330	4467	4044	2119	2531	2987	2221
36.50	4415	4380	4314	5148	4843	4871	4919	4938	5023	4681	4401	3889	2370	3516	3305	3573	3705	3759	3709	4208	4156	3758	2901	2026	4006	4743	5380	4935	4213	4960	4820	4718	4557	2961		4546	3146	4414	4051	3817	3186	4595	4294	4494	3983	2260	2544	3006	2266
36.75	4480	4478	4295	5172	4879	4892	4867	4920	5005	4722	4487	3889	2359	3549	3285	3612	3736	3769	3737	4236	4240	3743	2863	1802	4060	4749	5414	4903	4281	4953	4768	4789	4634	3032		4605	3131	4486	4041	3877	3175	4507	4349	4461	4076	2281	2585	3004	2275
37.00	4426	4530	4277	5108	4869	4870	4962	4932	5019	4739	4460	3943	2365	3580	3301	3652	3744	3844	3748	4205	4223	3769	2876	1974	4085	4838	5381	4909	4339	4970	4799	4729	4607	3079		4605	3211	4442	4045	3847	3216	4563	4379	4486	3979	2120	2569	2987	2221
37.25	4513	4465	4324	5164	4907	4806	4895	4921	4988	4764	4434	3947	2378	3574	3347	3666	3718	3852	3773	4187	4218	3788	2904	1892	4116	4877	5378	4971	4320	5020	4818	4779	4564	3095		4661	3185	4475	4135	3909	3175	4601	4423	4534	4040	2128	2619	3027	2338
37.50	4504	4540	4366	5124	4888	4867	4931	5014	4983	4750	4465	3928	2390	3552	3347	3703	3692	3847	3789	4182	4226	3803	2906	1810	4155	4866	5425	4957	4362	4985	4877	4747	4664	3067		4714	3193	4458	4094	3943	3227	4589	4429	4542	4047	2313	2629	3060	2321
37.75	4525	4580	4372	5170	4921	4903	5001	4985	5007	4732	4481	3992	2340	3580	3316	3674	3735	3824	3825	4127	4223	3838	2960	1859	4109	4835	5355	4923	4286	5054	4910	4764	4690	3145		4654	3241	4544	4130	3982	3245	4658	4497	4587	4134	2236	2637	3068	2312
38.00	4474	4549	4419	5177	4974	4919	4956	4991	5030	4753	4398	3927	2397	3633	3401	3641	3759	3853	3852	4193	4271	3795	2880	1712	4174	4891	5389	4918	4386	4998	4946	4785	4614	3168		4690	3228	4509	4183	3971	3303	4723	4514	4614	4044	2207	2633	3102	2295
38.25	4503	4608	4457	5194	4945	4952	4995	4975	5038	4806	4409	3956	2356	3627	3415	3668	3776	3847	3858	4241	4300	3820	2922	1851	4199	4896	5311	5031	4357	5006	4951	4834	4601	3173		4717	3262	4570	4216	4012	3346	4670	4477	4578	4110	2222	2674	3077	2323
38.50	4547	4604	4444	5178	4973	5007	4996	5025	5013	4808	4460	3953	2407	3606	3384	3704	3808	3886	3859	4294	4340	3815	2937	1921	4197	4930	5412	4971	4403	5067	5009	4912	4724	3157		4742	3252	4576	4210	4043	3369	4687	4528	4645	4154	2363	2656	3159	2348
38.75	4551	4599	4504	5225	4983	4941	4941	5029	5115	4828	4600	3980	2364	3612	3392	3681	3770	3893	3825	4246	4328	3812	2961	1983	4246	4954	5397	5011	4369	5078	4957	4829	4682	3238		4667	3267	4596	4229	4087	3410	4728	4554	4600	4186	2231	2704	3173	2378
39.00	4508	4523	4468	5158	5030	4988	4959	5068	5137	4812	4452	3987	2409	3603	3441	3638	3801	3898	3903	4263	4374	3854	2918	2066	4297	4892	5419	4981	4410	5056	4938	4800	4683	3228		4703	3278	4590	4227	4112	3451	4756	4607	4671	4226	2269	2697	3159	2405
39.25	4619	4532	4495	5111	5005	5000	4972	5009	5171	4879	4402	4034	2408	3637	3451	3699	3813	3898	3874	4272	4343	3862	2963	1935	4290	4947	5480	4991	4457	5081	4968	4836	4714	3263		4706	3306	4657	4265	4092	3426	4799	4631	4683	4237	2250	2771	3218	2374
39.50	4579	4587	4467	5199	5028	4985	4974	5024	5065	4866	4519	3984	2421	3646	3463	3682	3852	3901	3886	4280	4330	3863	2948	2055	4319	4987	5509	4994	4419	5144	5004	4887	4746	3260		4734	3361	4622	4327	4096	3429	4773	4626	4739	4184	2254	2735	3215	2419
39.75	4616	4591	4484	5117	5039	4991	4973	5025	5123	4893	4484	4006	2420	3655	3445	3702	3827	3937	3903	4319	4372	3900	2963	2076	4332	4986	5516	4994	4396	5180	5017	4883	4735	3279		4717	3382	4683	4391	4127	3453	4769	4693	4730	4274	2256	2710	3240	2428
40.00	4648	4574	4492	5218	5065	4992	5021	5040	5128	4887	4428	4013	2405	3685	3427	3709	3854	3991	3873	4332	4406	3867	2992	1892	4337	5037	5449	4995	4439	5206	4976	4893	4769	3283		4749	3419	4673	4437	4185	3462	4747	4647	4764	4307	2168	2723	3264	2440
40.25	4573	4591	4521	5181	5039	5002	4989	5075	5134	4919	4512	4094	2413	3714	3427	3740	3863	4000	3885	4355	4402	3895	2992	1997	4401	5004	5456	4973	4512	5196	4979	4947	4748	3273		4751	3385	4729	4400	4175	3500	4766	4672	4773	4301	2318	2755	3251	2484
40.50	4632	4638	4523	5177	4995	5004	4948	5071	5184	4939	4479	4070	2414	3755	3466	3733	3859	3991	3889	4351	4444	3901	3000	1932	4437	5029	5514	5050	4573	5131	5036	4964	4804	3311		4833	3417	4715	4389	4291	3526	4762	4654	4850	4377	2246	2769	3265	2492
40.75	4616	4623	4540	5211	5052	5031	4985	5103	5169	4928	4486	4111	2435	3753	3453	3791	3903	4000	3920	4311	4418	3908	3027	1887	4435	5058	5515	5015	4564	5142	4967	4963	4855	3320		4775	3429	4754	4442	4280	3543	4827	4691	4825	4309	2267	2817	3314	2500
41.00	4627	4672	4566	5198	5063	4959	4981	5089	5168	5047	4514	4108	2438	3703	3480	3770	3934	4022	3906	4397	4453	3955	3015	2083	4404	5080	5439	5073	4590	5247	5062	4943	4846	3336		4815	3453	4685	4518	4315	3587	4836	4748	4873	4359	2252	2812	3324	2481
41.25	4658	4656	4566	5161	5141	4998	5038	5064	5123	5017	4511	4120	2455	3745	3487	3758	3929	4024	3949	4376	4459	3927	3053	1996	4492	5087	5484	5069	4608	5242	5123	4959	4847	3407		4872	3451	4764	4521	4343	3638	4859	4725	4861	4355	2288	2856	3306	2524
41.50	4700	4706	4517	5169	5107	4986	5060	5084	5225	4979	4529	4104	2459	3774	3544	3784	3933	4016	3941	4414	4461	3983	3003	2131	4495	5119	5497	5096	4662	5229	5080	4877	4820	3421		4844	3494	4762	4496	4334	3608	4896	4754	4870	4390	2228	2866	3296	2564
41.75	4657	4665	4555	5164	5095	5024	5048	5135	5211	5027	4532	4091	2501	3769	3482	3781	3951	4081	3963	4394	4442	4012	3040	2072	4490	5175	5534	5113	4639	5319	5025	4969	4938	3465		4887	3481	4813	4533	4339	3704	4905	4797	4867	4381	2184	2849	3308	2357
42.00	4676	4717	4527	5204	5083	5005	5048	5152	5226	5039	4550	4085	2479	3799	3506	3804	3989	4062	3964	4391	4436	3992	3029	1888	4531	5133	5581	5077	4657	5256	5092	4960	4903	3456		4857	3553	4855	4582	4339	3673	4839	4768	4897	4458	2328	2838	3324	2451
42.25	4676	4706	4557	5200	5115	4939	5087	5085	5185	5059	4584	4073	2451	3825	3492	3829	3975	4040	3956	4393	4454	4019	2985	1893	4485	5153	5536	5146	4695	5258	5076	4977	4845	3438		4922	3506	4840	4579	4390	3726	4923	4836	4904	4465	2226	2885	3399	2429
42.50	4744	4633	4564	5207	5088	5054	5029	5066	5126	5027	4533	4145	2481	3855	3543	3842	4033	4086	3978	4390	4440	4058	3103	2003	4534	5209	5549	5112	4676	5284	5131	5030	4916	3510		4939	3566	4849	4636	4418	3729	4910	4814	4916	4489	2259	2895	3371	2572
42.75	4740	4671	4579	5246	5137	5098	5056	5072	5136	5047	4572	4092	2514	3823	3532	3849	4011	4137	3973	4426	4427	4074	3085	1880	4529	5140	5534	5158	4698	5291	5126	5021	4853	3517		4946	3564	4901	4659	4395	3771	4980	4835	4937	4575	2315	2940	3408	2587
43.00	4693	4736	4648	5216	5134	5093	5072	5172	5194	4973	4572	4096	2491	3820	3597	3863	4020	4144	4014	4385	4480	4028	3080	1971	4572	5175	5563	5150	4667	5253	5182	5117	4921	3571		4945	3623	4925	4684	4400	3727	4959	4840	4962	4486	2355	2969	3428	2574
43.25	4685	4707	4619	5221	5187	5090	5078	5234	5197	5006	4579	4172	2490	3852	3552	3858	4067	4125	4028	4467	4434	4056	3059	1861	4622	5172	5618	5236	4750	5342	5165	5131	4974	3574		4904	3625	4913	4684	4449	3772	4950	4862	4968	4528	2293	2948	3425	2582
43.50	4767	4729	4660	5164	5142	5137	5044	5245	5155	5035	4596	4178	2481	3789	3588	3892	4018	4135	4036	4458	4451	4075	3072	1904	4597	5212	5618	5264	4749	5348	5247	5151	4921	3583		4953	3670	4989	4665	4418	3830	5000	4891	4988	4476	2210	2961	3457	2618
43.75	4762	4716	4575	5245	5182	5081	5010	5254	5276	5120	4643	4162	2432	3814	3582	3897	4068	4123	4059	4471	4480	4050	3139	2037	4617	5246	5625	5227	4830	5365	5280	5170	4993	3654		4960	3638	4953	4700	4415	3879	4992	4957	5053	4531	2288	2959	3426	2479
44.00	4764	4675	4654	5211	5190	5116	5013	5177	5271	5080	4570	4222	2506	3855	3594	3878	4090	4145	4100	4515	4465	4094	3121	2008	4620	5168	5646	5257	4804	5303	5298	5212	4948	3710		5002	3654	4930	4708	4482	3846	4937	4965	5013	4571	2292	2955	3516	2611
44.25	4700	4711	4689	5230	5202	5102	5086	5201	5306	5082	4616	4167	2469	3832	3562	3934	4111	4181	4074	4489	4515	4088	3114	1959	4639	5230	5623	5246	4860	5379	5241	5199	5019	3717		4962	3657	4967	4726	4492	3891	5008	4911	5066	4582	2365	2962	3494	2590
44.50	4753	4759	4661	5309	5189	5104	5091	5193	5293	5078	4589	4159	2463	3886	3570	3922	4146	4169	4099	4539	4524	4087	3132	2018	4615	5205	5608	5217	4821	5409	5307	5131	4972	3760		4996	3701	4978	4740	4541	3867	5032	4995	5007	4573	2322	3034	3567	2650
44.75	4775	4763	4663	5253	5232	5148	5088	5200	5292	5150	4657	4202	2468	3860	3578	3941	4106	4196	4116	4505	4569	4112	3120	2153	4648	5243	5612	5293	4846	5396	5238	5135	4907	3709		5050	3728	5005	4728	4570	3879	5016	5040	5109	4622	2232	3061	3593	2687
45.00	4765	4768	4602	5207	5162	5145	5090	5212	5301	5148	4696	4202	2490	3879	3639	3937	4112	4198	4151	4533	4516	4091	3140	2045	4697	5257	5625	5224	4885	5436	5211	5246	5055	3699		5004	3746	4958	4760	4601	3869	5051	4993	5084	4710	2126	3071	3580	2720
45.25	4813	4757	4672	5306	5257	5110	5091	5192	5318	5128	4733	4245	2534	3893	3670	3943	4082	4244	4133	4549	4592	4139	3098	2020	4737	5293	5536	5286	4893	5420	5233	5277	4921	3778		5058	3739	4934	4795	4620	3894	5024	5051	5127	4729	2240	3091	3639	2748
45.50	4775	4779	4660	5297	5247	5168	5082	5173	5290	5141	4713	4185	2519	3894	3642	3911	4120	4262	4145	4512	4568	4144	3162	1958	4754	5253	5598	5227	4845	5387	5296	5309	5012	3766		5059	3768	5008	4820	4623	3911	5030	5066	5067	4729	2277	3126	3610	2776
45.75	4790	4775	4669	5255	5146	5181	5103	5167	5326	5128	4736	4246	2530	3885	3627	3926	4097	4295	4135	4563	4557	4167	3142	2005	4703	5255	5558	5217	4869	5422	5257	5249	5085	3812		5050	3761	4980	4795	4623	3945	5020	5098	5072	4710	2270	3166	3591	2718
46.00	4825	4760	4687	5226	5253	5147	5090	5184	5277	5141	4742	4195	2576	3895	3647	3944	4181	4311	4145	4569	4577	4129	3153	2226	4756	5246	5600	5278	4940	5419	5276	5289	5060	3846		5112	3788	5064	4830	4677	3981	5109	5058	5047	4795	2329	3130	3685	2836
46.25	4825	4777	4689	5306	5258	5145	5103	5197	5326	5090	4750	4242	2533	3891	3671	3963	4182	4260	4209	4575	4610	4160	3197	2089	4789	5263	5579	5341	4905	5398	5281	5205	5050	3877		5131	3796	5058	4902	4709	4026	5096	5142	5074	4741	2322	3167	3649	2769
46.50	4759	4690	4663	5252	5266	5147	5139	5177	5282	5134	4737	4246	2496	3930	3696	4036	4173	4287	4193	4570	4657	4187	3213	2124	4803	5253	5619	5321	4995	5417	5297	5294	4988	3860		5054	3870	5055	4853	4721	4010	5142	5055	5151	4762	2178	3167	3714	2810
46.75	4788	4763	4785	5306	5246	5155	5176	5224	5351	5112	4752	4261	2559	3967	3702	4025	4223	4246	4185	4622	4638	4147	3221	2130	4798	5233	5618	5263	4904	5468	5318	5241	5023	3836		5091	3831	5062	4872	4776	4069	5089	5126	5137	4851	2418	3202	3661	2858
47.00	4800	4770	4711	5289	5272	5209	5166	5206	5444	5208	4727	4286	2518	3924	3679	4030	4196	4261	4212	4566	4622	4190	3219	2135	4780	5279	5672	5270	4951	5414	5344	5344	4995	3869		5186	3817	5098	4913	4779	4045	5091	5088	5125	4827	2153	3222	3713	2881
47.25	4830	4833	4743	5237	5224	5235	5124	5190	5410	5237	4813	4266	2530	3997	3700	4075	4209	4320	4222	4574	4663	4179	3236	2126	4788	5242	5614	5263	5025	5476	5325	5285	5070	3849		5084	3851	5099	4878	4726	4034	5132	5153	5159	4851	2401	3256	3705	2856
47.50	4854	4809	4752	5230	5215	5156	5177	5292	5383	5181	4792	4221	2520	4007	3691	4065	4242	4281	4200	4551	4647	4226	3223	2033	4830	5220	5619	5306	4954	5469	5287	5320	5107	3916		5183	3877	5146	4882	4760	4147	5191	5099	5189	4844	2490	3229	3777	2952
47.75	4771	4819	4747	5238	5287	5221	5148	5255	5310	5151	4815	4228	2550	4041	3666	4077	4232	4294	4270	4595	4661	4206	3257	1994	4822	5260	5579	5288	4996	5506	5350	5299	4980	3890		5143	3870	5127	4965	4690	4170	5222	5136	5188	4798	2362	3298	3719	2897
48.00	4912	4843	4798	5236	5325	5169	5145	5183	5381	5192	4750	4262	2528	4022	3741	4058	4237	4353	4270	4576	4604	4196	3273	2163	4848	5242	5622	5286	4978	5530	5300	5288	5034	3932		5187	3937	5168	4972	4856	4184	5199	5170	5200	4886	2315	3330	3733	3005
48.25	4843	4810	4783	5186	5352	5244	5103	5192	5302	5135	4820	4363	2544	4026	3731	4072	4243	4323	4336	4601	4647	4220	3223	2177	4809	5246	5616	5355	4969	5437	5370	5274	5040	3962		5078	3972	5113	5004	4804	4134	5163	5150	5168	4902	2309	3331	3785	2996
48.50	4853	4835	4764	5232	5382	5242	5188	5211	5323	5190	4807	4334	2589	4059	3734	4075	4216	4311	4288	4667	4636	4221	3242	2182	4878	5282	5614	5292	5083	5475	5394	5326	5111	4011		5097	4009	5163	4964	4820	4202	5166	5198	5183	4968	2441	3280	3808	2933
48.75	4891	4786	4829	5260	5388	5246	5191	5253	5357	5189	4775	4366	2558	3999	3716	4117	4245	4378	4276	4659	4690	4215	3228	2137	4927	5309	5670	5285	5039	5537	5343	5327	5158	3992		5084	3989	5137	4986	4839	4227	5238	5182	5221	4934	2239	3311	3827	3043
49.00	4862	4834	4805	5258	5314	5197	5182	5252	5358	5202	4787	4367	2571	4047	3765	4105	4290	4398	4291	4618	4670	4237	3249	2159	4908	5297	5617	5370	5017	5531	5377	5287	5215	4006		5153	3959	5201	5076	4844	4286	5015	5149	5263	4939	2202	3288	3812	2967
49.25	4916	4825	4796	5239	5373	5230	5169	5310	5311	5156	4796	4372	2543	4071	3728	4101	4265	4406	4300	4686	4679	4229	3287	1882	4892	5321	5610	5324	5026	5515	5391	5343	5306	4066		5178	3983	5267	5054	4900	4260	5216	5221	5275	4931	2397	3304	3811	2835
49.50	4844	4832	4799	5219	5432	5272	5144	5331	5357	5143	4797	4350	2543	4052	3750	4176	4277	4428	4272	4661	4715	4297	3301	2029	4935	5325	5664	5330	5036	5519	5308	5379	5183	4093		5227	3987	5295	5059	4959	4233	5274	5214	5301	4986	2263	3367	3809	2977
49.75	4895	4852	4775	5144	5349	5248	5153	5282	5402	5154	4812	4360	2586	4049	3761	4167	4273	4383	4317	4654	4696	4285	3328	2163	4955	5365	5693	5353	5107	5537	5431	5379	5263	4124		5124	4028	5265	5086	4879	4283	5293	5184	5225	4949	2303	3422	3921	2972
50.00	4878	4898	4810	5159	5357	5266	5131	5285	5366	5198	4880	4426	2609	4077	3756	4180	4303	4404	4323	4644	4655	4285	3316	2171	4960	5356	5641	5289	5060	5566	5305	5414	5260	4142		5172	4045	5248	5077	4915	4331	5222	5215	5275	4962	2347	3407	3924	2972
50.25	4881	4786	4837	5248	5364	5252	5138	5333	5372	5197	4790	4310	2613	4140	3822	4162	4283	4388	4307	4635	4659	4324	3313	2187	4958	5299	5624	5295	5087	5605	5328	5386	5276	4176		5181	4098	5236	5101	4879	4369	5262	5191	5327	5002	2259	3467	3961	3015
50.50	4936	4783	4776	5154	5294	5272	5136	5245	5320	5209	4928	4343	2598	4148	3784	4194	4333	4413	4339	4613	4735	4359	3315	1984	4942	5357	5603	5343	5034	5591	5380	5393	5249	4177		5169	4064	5223	5071	4920	4381	5240	5154	5335	4939	2343	3482	3926	3100
50.75	4837	4719	4795	5126	5355	5224	5214	5291	5318	5256	4928	4301	2608	4135	3784	4236	4329	4413	4319	4609	4752	4360	3333	2128	4959	5366	5541	5389	5022	5515	5475	5444	5298	4199		5181	4082	5281	5074	4919	4406	5231	5250	5400	4980	2291	3501	3959	3091
51.00	4904	4857	4809	5191	5381	5275	5179	5275	5355	5269	4837	4312	2591	4152	3814	4208	4319	4420	4297	4610	4736	4323	3313	2050	4950	5334	5612	5356	5089	5542	5433	5416	5302	4245		5198	4080	5284	5121	4989	4360	5268	5280	5340	5015	2283	3497	3954	3158
51.25	4871	4840	4837	5163	5346	5246	5159	5246	5318	5277	4829	4340	2620	4117	3866	4225	4371	4444	4336	4685	4741	4318	3367	1954	4939	5384	5605	5367	5131	5577	5411	5440	5280	4198		5201	4126	5258	5074	4978	4405	5263	5270	5343	5045	2449	3486	3991	3198
51.50	4786	4808	4904	5102	5317	5248	5189	5216	5350	5255	4896	4238	2629	4100	3844	4216	4362	4499	4372	4646	4741	4364	3376	2013	4905	5355	5574	5464	5155	5565	5427	5375	5297	4240		5204	4188	5249	5116	4964	4393	5331	5310	5329	5013	2498	3520	4061	3174
51.75	4921	4971	4869	5138	5286	5252	5141	5237	5384	5250	4937	4358	2623	4180	3871	4224	4346	4478	4354	4627	4740	4345	3346	2134	4948	5369	5648	5370	5096	5553	5423	5391	5342	4301		5231	4111	5251	5151	4956	4382	5332	5241	5365	5060	2437	3524	4049	3213
52.00	4940	4848	4849	5142	5337	5293	5167	5310	5312	5302	4963	4380	2612	4165	3848	4204	4298	4515	4366	4642	4826	4372	3350	2129	4942	5388	5654	5386	5135	5531	5381	5435	5264	4291		5217	4128	5319	5162	5018	4457	5290	5242	5387	4997	2378	3539	4041	3164
52.25	4927	4885	4877	5181	5315	5298	5149	5291	5366	5192	4910	4343	2630	4198	3879	4243	4335	4522	4392	4657	4739	4363	3386	2141	4994	5387	5642	5376	5150	5483	5380	5393	5297	4331		5223	4191	5297	5153	5047	4465	5309	5277	5392	5078	2448	3531	4066	3212
52.50	4968	4852	4796	5126	5335	5237	5157	5324	5362	5273	4917	4328	2666	4179	3883	4230	4353	4518	4342	4613	4749	4414	3406	2060	4947	5319	5665	5354	5190	5587	5388	5552	5361	4298		5200	4200	5332	5201	5048	4427	5313	5306	5395	5061	2449	3551	4075	3174
52.75	4957	4919	4847	5154	5374	5194	5223	5317	5364	5182	4897	4454	2649	4237	3872	4250	4361	4565	4335	4624	4808	4393	3377	2124	4981	5342	5667	5407	5081	5543	5400	5581	5304	4343		5235	4179	5313	5210	5050	4429	5303	5275	5300	5111	2377	3580	4076	3186
53.00	4920	4886	4858	5124	5349	5267	5143	5347	5378	5193	4925	4370	2651	4186	3903	4287	4384	4576	4400	4659	4767	4413	3416	2200	5022	5367	5587	5381	5217	5627	5386	5565	5306	4357		5228	4294	5350	5156	5127	4505	5332	5311	5306	5147	2311	3579	4137	3203
53.25	4917	4845	4895	5148	5333	5242	5177	5307	5311	5226	4954	4315	2657	4181	3873	4327	4375	4525	4414	4676	4859	4436	3424	2143	5044	5431	5684	5407	5112	5564	5347	5593	5337	4373		5263	4312	5315	5188	5052	4498	5299	5383	5306	5056	2320	3563	4159	3333
53.50	4880	4892	4860	5167	5330	5220	5177	5248	5404	5219	4975	4407	2640	4211	3898	4308	4391	4516	4430	4627	4824	4435	3471	2197	4994	5387	5636	5395	5174	5587	5448	5525	5391	4394		5268	4283	5282	5160	5054	4505	5357	5307	5368	5127	2385	3663	4149	3280
53.75	4999	4867	4860	5135	5364	5166	5178	5263	5384	5267	4963	4373	2633	4224	3942	4331	4461	4564	4401	4684	4815	4451	3418	2161	5052	5486	5668	5435	5233	5553	5482	5524	5427	4377		5201	4278	5285	5188	5116	4522	5349	5333	5420	5145	2317	3691	4172	3360
54.00	4976	4925	4889	5152	5423	5243	5154	5236	5380	5237	4913	4362	2668	4228	3918	4294	4449	4619	4404	4734	4855	4459	3435	2117	5056	5443	5675	5417	5205	5507	5432	5500	5397	4429		5249	4302	5316	5349	5119	4528	5386	5359	5384	5112	2423	3711	4190	3329
54.25	4917	4907	4867	5168	5376	5256	5130	5233	5365	5336	4970	4339	2655	4319	3965	4371	4421	4545	4472	4684	4887	4455	3489	2111	5053	5428	5647	5429	5203	5628	5476	5538	5390	4402		5235	4323	5313	5314	5153	4504	5307	5237	5388	5195	2429	3757	4192	3410
54.50	4937	4871	4926	5143	5320	5329	5102	5297	5333	5278	4939	4404	2699	4267	3988	4319	4442	4603	4492	4719	4840	4430	3482	2186	5089	5458	5649	5381	5230	5556	5443	5579	5364	4417		5298	4314	5341	5271	5124	4580	5296	5254	5393	5139	2452	3740	4208	3382
54.75	4951	4924	4942	5125	5393	5321	5164	5297	5270	5265	4942	4426	2665	4286	3970	4365	4460	4651	4467	4707	4855	4490	3504	2123	5092	5367	5607	5454	5289	5598	5445	5519	5340	4515		5253	4352	5264	5272	5144	4590	5391	5281	5352	5161	2471	3799	4268	3439
55.00	4929	5005	4906	5143	5395	5310	5137	5251	5319	5243	5020	4450	2681	4278	3909	4354	4443	4639	4483	4720	4888	4437	3465	2034	5035	5462	5557	5386	5248	5546	5384	5506	5408	4585		5260	4361	5276	5338	5180	4610	5366	5311	5384	5157	2441	3795	4199	3435
55.25	5019	4937	4899	5126	5394	5214	5160	5284	5303	5271	5023	4449	2713	4272	3947	4349	4460	4664	4500	4691	4849	4493	3520	2181	4990	5478	5624	5412	5318	5609	5449	5525	5417	4563		5273	4375	5319	5318	5162	4641	5411	5309	5416	5172	2375	3799	4210	3486
55.50	4987	4933	4963	5135	5361	5240	5214	5265	5393	5310	5021	4444	2685	4269	3943	4368	4466	4623	4454	4729	4861	4497	3480	2051	5052	5440	5636	5456	5342	5625	5462	5556	5375	4545		5292	4353	5338	5338	5179	4648	5429	5290	5335	5165	2517	3818	4255	3532
55.75	4926	4887	4884	5092	5410	5249	5191	5202	5435	5248	5058	4502	2721	4292	3963	4368	4529	4668	4503	4761	4864	4436	3529	2038	5026	5464	5694	5350	5326	5652	5431	5478	5447	4592		5310	4378	5377	5321	5231	4627	5355	5340	5401	5263	2412	3856	4246	3532
56.00	4999	4887	4889	5007	5446	5230	5119	5256	5309	5290	4981	4397	2736	4291	3937	4383	4461	4682	4498	4744	4834	4503	3540	2025	5105	5504	5699	5385	5318	5603	5390	5544	5420	4587		5279	4435	5290	5266	5172	4696	5351	5388	5343	5258	2539	3881	4339	3491
56.25	4990	4950	4866	5086	5408	5261	5179	5177	5349	5253	4993	4450	2716	4360	3993	4437	4528	4678	4521	4730	4858	4475	3548	2061	5104	5368	5597	5447	5340	5585	5339	5468	5429	4642		5336	4404	5370	5324	5174	4706	5435	5316	5348	5226	2541	3942	4395	3541
56.50	5000	4897	4887	5074	5380	5241	5098	5176	5364	5264	4965	4477	2728	4326	3980	4439	4558	4696	4555	4734	4886	4515	3584	2150	5073	5381	5654	5307	5336	5589	5360	5488	5352	4663		5305	4484	5408	5313	5167	4737	5430	5377	5371	5212	2570	3861	4317	3597
56.75	5043	4969	4906	5056	5398	5160	5099	5158	5338	5230	5013	4437	2701	4348	4015	4392	4574	4710	4486	4702	4871	4529	3596	2068	5119	5404	5665	5342	5357	5559	5364	5640	5375	4654		5360	4481	5401	5309	5219	4729	5359	5347	5400	5234	2631	3941	4307	3609
57.00	5008	4957	4924	5019	5393	5260	5132	5242	5299	5317	4980	4403	2746	4369	3994	4432	4560	4681	4545	4751	4903	4493	3544	2135	5112	5340	5611	5432	5353	5547	5446	5612	5426	4617		5348	4498	5433	5336	5225	4756	5336	5387	5373	5227	2610	4042	4244	3580
57.25	5073	5007	4912	5059	5373	5217	5070	5111	5317	5285	4973	4423	2729	4341	4023	4441	4609	4666	4523	4722	4924	4539	3522	2183	5155	5440	5631	5421	5365	5566	5403	5652	5529	4591		5270	4461	5480	5328	5202	4723	5359	5382	5413	5190	2485	3974	4367	3591
57.50	5040	5023	4969	5095	5407	5185	5018	5203	5345	5262	4992	4497	2718	4394	3986	4431	4580	4722	4561	4742	4920	4542	3573	2037	5125	5424	5664	5385	5402	5547	5418	5590	5444	4614		5336	4440	5474	5366	5257	4725	5408	5317	5468	5249	2429	3997	4379	3624
57.75	5026	5031	4939	5209	5419	5216	5110	5235	5338	5252	4997	4453	2713	4411	4012	4424	4598	4707	4538	4784	4949	4504	3587	2112	5097	5394	5557	5356	5389	5595	5455	5566	5358	4653		5323	4470	5395	5322	5160	4732	5364	5400	5470	5270	2510	4002	4388	3581
58.00	4956	4981	4856	5145	5393	5186	5109	5254	5297	5169	5010	4442	2720	4364	4050	4468	4579	4679	4516	4755	4971	4509	3598	2110	5058	5442	5637	5328	5374	5635	5463	5610	5428	4688		5270	4512	5430	5369	5233	4740	5338	5372	5533	5261	2499	4032	4370	3651
58.25	4920	5030	4941	5102	5419	5142	5110	5232	5338	5226	4949	4462	2754	4411	4033	4451	4587	4734	4570	4805	4930	4560	3590	2332	5140	5464	5642	5359	5402	5554	5441	5605	5443	4654		5280	4474	5420	5304	5290	4724	5377	5425	5535	5284	2512	4030	4427	3730
58.50	4934	5004	4904	5090	5432	5208	5071	5188	5267	5247	5003	4475	2753	4350	4061	4483	4631	4741	4574	4787	4949	4508	3575	2073	5142	5468	5617	5413	5346	5578	5450	5576	5480	4723		5242	4538	5402	5341	5273	4783	5362	5406	5510	5209	2529	4040	4409	3683
58.75	4925	5029	4840	5044	5416	5146	5083	5243	5268	5223	4980	4428	2777	4349	4044	4498	4609	4734	4555	4816	4944	4535	3592	2236	5063	5467	5564	5373	5405	5627	5428	5599	5419	4749		5232	4504	5447	5353	5243	4797	5394	5446	5412	5296	2575	4088	4442	3650
59.00	4997	4975	4939	5066	5461	5217	5126	5229	5225	5245	5046	4496	2785	4402	4042	4513	4648	4790	4586	4795	4948	4530	3612	2175	5169	5476	5592	5346	5320	5628	5378	5565	5490	4686		5266	4528	5428	5305	5326	4811	5396	5382	5470	5367	2649	4075	4444	3757
59.25	4951	5028	4961	4993	5477	5191	5161	5183	5267	5292	5033	4472	2770	4428	4012	4468	4628	4786	4599	4785	4943	4499	3564	2224	5180	5376	5607	5352	5401	5507	5380	5604	5507	4805		5255	4555	5471	5430	5298	4831	5434	5430	5397	5337	2666	4158	4474	3727
59.50	4947	5062	4922	5090	5411	5226	5127	5232	5279	5309	5026	4411	2774	4384	4056	4456	4599	4765	4603	4809	4871	4569	3615	2259	5155	5393	5539	5406	5435	5612	5381	5591	5493	4757		5288	4559	5500	5373	5331	4819	5424	5392	5459	5405	2514	4137	4496	3736
59.75	4998	5013	4981	5016	5400	5169	5110	5243	5293	5255	5058	4478	2804	4435	4071	4470	4650	4758	4603	4789	4902	4558	3591	2244	5187	5478	5551	5424	5405	5578	5354	5568	5509	4763		5341	4588	5471	5405	5273	4897	5419	5377	5478	5300	2608	4159	4506	3759
60.00	4947	5059	5017	4986	5377	5225	5148	5210	5319	5311	5056	4433	2748	4402	4099	4491	4610	4751	4606	4763	4942	4554	3577	2122	5172	5484	5479	5362	5416	5558	5415	5614	5487	4875		5329	4620	5448	5441	5322	4849	5448	5377	5505	5300	2660	4201	4505	3779
60.25	4905	5116	4924	4941	5486	5159	5082	5178	5253	5194	5015	4435	2785	4417	4041	4530	4595	4828	4635	4780	4945	4552	3630	2122	5114	5490	5467	5364	5429	5652	5448	5597	5463	4747		5357	4633	5520	5421	5325	4898	5439	5422	5463	5370	2706	4147	4520	3897
60.50	4982	5091	4924	5040	5449	5159	5131	5207	5269	5274	5013	4500	2792	4457	4086	4486	4671	4831	4690	4821	4946	4498	3646	2311	5174	5465	5527	5370	5461	5582	5423	5595	5511	4824		5407	4626	5480	5413	5317	4887	5414	5344	5512	5311	2664	4189	4513	3873
60.75	4967	5129	4935	5035	5446	5119	5141	5197	5216	5227	4941	4579	2810	4417	4120	4523	4660	4808	4692	4742	4972	4521	3626	2193	5172	5529	5469	5354	5364	5588	5355	5565	5471	4819		5310	4591	5431	5371	5266	4895	5401	5365	5463	5293	2596	4212	4551	3811
61.00	5012	5143	4977	4983	5383	5181	5068	5239	5239	5210	5009	4354	2782	4470	4128	4546	4631	4843	4655	4819	4953	4540	3627	2250	5155	5464	5558	5393	5471	5572	5346	5602	5477	4806		5301	4634	5411	5384	5259	4932	5462	5400	5474	5368	2626	4194	4613	3829
61.25	4920	5093	4943	4990	5481	5136	5069	5240	5188	5263	4952	4431	2792	4449	4129	4574	4625	4858	4637	4841	4995	4548	3647	2174	5222	5487	5488	5377	5375	5573	5397	5652	5446	4876		5264	4664	5384	5349	5326	4934	5445	5447	5502	5314	2733	4253	4560	3788
61.50	4981	5095	4936	4956	5385	5200	5049	5190	5213	5255	4963	4405	2789	4438	4111	4549	4639	4850	4690	4861	5045	4534	3706	2332	5204	5484	5573	5367	5434	5580	5402	5570	5528	4894		5296	4654	5445	5430	5405	4932	5463	5469	5466	5380	2533	4263	4564	3916
61.75	4955	5121	4986	4954	5447	5222	5074	5237	5279	5181	4964	4428	2806	4448	4133	4572	4662	4837	4646	4891	5046	4579	3673	2270	5254	5479	5531	5417	5471	5549	5378	5618	5425	4902		5287	4671	5508	5372	5409	4943	5374	5421	5453	5367	2581	4280	4515	3841
62.00	5013	5124	4990	4980	5430	5106	4991	5236	5228	5156	5043	4482	2800	4496	4126	4534	4636	4841	4680	4868	5006	4567	3671	2297	5139	5535	5503	5392	5503	5563	5367	5603	5476	4953		5301	4674	5477	5390	5409	5001	5467	5434	5452	5348	2633	4251	4622	3911
62.25	4996	5132	4990	5007	5401	5201	4996	5157	5254	5143	4984	4490	2811	4485	4119	4540	4693	4865	4668	4851	4999	4569	3686	2283	5105	5459	5501	5304	5462	5525	5364	5668	5470	4903		5304	4660	5496	5408	5399	4920	5371	5394	5483	5446	2586	4272	4593	3895
62.50	5000	5054	5001	4919	5406	5162	5014	5231	5245	5143	4985	4519	2855	4493	4152	4590	4700	4882	4677	4825	5047	4572	3711	2126	5179	5446	5540	5289	5438	5523	5420	5667	5447	4892		5322	4752	5495	5370	5425	4942	5441	5436	5485	5410	2708	4323	4643	3871
62.75	4968	5162	4989	4910	5448	5104	5031	5238	5255	5166	4997	4409	2829	4430	4207	4599	4709	4867	4688	4865	5042	4595	3755	2221	5214	5414	5513	5295	5526	5509	5372	5618	5538	4953		5343	4665	5458	5386	5455	4964	5393	5415	5485	5377	2805	4342	4663	3847
63.00	4985	5119	5023	4930	5442	5083	5028	5198	5326	5178	5039	4447	2845	4475	4162	4593	4690	4870	4719	4839	5078	4588	3748	2240	5162	5423	5507	5352	5465	5552	5385	5611	5543	4979		5325	4714	5518	5432	5402	4970	5403	5374	5491	5327	2602	4330	4611	4002
63.25	4976	5151	4905	4966	5377	5072	5084	5262	5272	5144	5034	4480	2880	4477	4166	4647	4692	4903	4713	4871	5055	4613	3740	2361	5244	5359	5516	5321	5520	5555	5331	5546	5536	4951		5282	4680	5489	5388	5421	4987	5440	5427	5502	5369	2728	4417	4657	4011
63.50	5015	5115	5065	4965	5328	5076	5045	5162	5188	5167	4985	4525	2851	4484	4154	4582	4710	4916	4694	4850	5015	4565	3767	2231	5269	5329	5425	5275	5508	5535	5387	5583	5578	4995		5323	4751	5484	5442	5465	5000	5544	5469	5421	5301	2588	4416	4639	4073
63.75	4984	5116	4980	4929	5342	5028	5048	5203	5188	5215	5058	4499	2834	4488	4184	4625	4731	4941	4744	4873	5032	4660	3744	2340	5201	5353	5384	5196	5463	5476	5441	5620	5506	5022		5298	4740	5548	5527	5541	5049	5419	5457	5487	5355	2776	4421	4737	4107
64.00	4925	5176	4977	4918	5360	5129	5062	5233	5223	5219	4986	4441	2854	4550	4161	4607	4753	5003	4693	4922	5016	4619	3765	2189	5128	5375	5425	5229	5512	5427	5395	5629	5522	5031		5239	4710	5440	5481	5415	5016	5425	5439	5516	5355	2732	4402	4738	4072
64.25	4938	5087	5042	4987	5329	5100	5055	5222	5191	5165	5013	4441	2836	4545	4181	4562	4772	4981	4734	4902	5007	4637	3773	2323	5234	5363	5467	5278	5486	5481	5368	5626	5493	5067		5246	4753	5465	5425	5506	5070	5387	5460	5530	5316	2778	4429	4750	4059
64.50	4909	5117	4983	4886	5414	5066	5046	5190	5278	5154	5008	4489	2827	4529	4199	4589	4800	4916	4734	4889	5016	4598	3789	2428	5265	5434	5518	5285	5486	5510	5441	5588	5489	5061		5253	4790	5528	5452	5477	5036	5422	5397	5529	5376	2668	4462	4755	4152
64.75	4951	5142	5016	4980	5354	5138	4947	5182	5214	5161	4970	4422	2843	4529	4166	4622	4766	4993	4723	4903	5028	4605	3752	2347	5220	5365	5560	5351	5527	5521	5391	5552	5508	5054		5271	4773	5531	5458	5493	5032	5401	5411	5529	5297	2757	4426	4767	4127
65.00	4900	5127	5019	4911	5285	5057	4977	5177	5251	5171	4998	4476	2812	4536	4151	4588	4769	5031	4720	4947	4994	4697	3778	2347	5269	5485	5465	5300	5444	5529	5358	5575	5498	5047		5192	4832	5430	5445	5503	5025	5399	5416	5457	5290	2791	4390	4700	4106
65.25	4954	5172	4945	4877	5339	5132	5001	5182	5143	5138	4917	4484	2812	4521	4172	4578	4767	4982	4743	4966	4985	4691	3789	2309	5222	5458	5466	5262	5498	5510	5453	5629	5499	5134		5204	4796	5489	5436	5515	5090	5406	5404	5489	5277	2683	4453	4788	4151
65.50	4973	5211	4912	4876	5399	5229	4938	5153	5172	5197	5042	4468	2862	4465	4197	4584	4812	5012	4717	4887	5033	4672	3783	2354	5248	5455	5465	5199	5510	5493	5349	5597	5396	5091		5227	4785	5453	5432	5526	5013	5384	5416	5423	5361	2817	4485	4740	4196
65.75	4928	5138	4986	4894	5314	5209	5007	5138	5149	5122	4994	4449	2856	4543	4185	4623	4815	5019	4710	4891	5076	4663	3812	2141	5161	5562	5488	5277	5533	5526	5290	5648	5481	5127		5237	4838	5478	5434	5620	5008	5396	5443	5443	5341	2656	4524	4686	4152
66.00	4930	5152	4951	4924	5349	5132	4965	5140	5110	5188	5028	4475	2856	4520	4184	4606	4808	5017	4777	4895	5025	4670	3749	2239	5251	5411	5498	5274	5469	5477	5340	5621	5470	5168		5224	4857	5491	5470	5536	5076	5333	5422	5453	5377	2654	4477	4770	4245
66.25	4965	5175	4940	4915	5274	5163	4927	5199	5154	5153	5032	4484	2847	4543	4188	4664	4800	5032	4781	4893	5028	4688	3800	2315	5267	5454	5448	5189	5465	5515	5369	5629	5464	5144		5217	4817	5517	5445	5613	5136	5387	5423	5459	5423	2783	4572	4741	4219
66.50	4931	5145	5014	4899	5316	5162	4993	5151	5129	5162	5027	4402	2837	4524	4180	4658	4782	5004	4760	4939	5057	4641	3784	2361	5265	5416	5414	5260	5487	5531	5284	5656	5486	5194		5279	4888	5477	5422	5613	5081	5359	5394	5469	5356	2755	4552	4783	4204
66.75	4900	5193	4920	4865	5291	5134	5021	5195	5183	5085	4965	4467	2855	4547	4209	4657	4836	5017	4801	4968	5049	4659	3799	2368	5297	5393	5368	5248	5431	5549	5369	5612	5449	5198		5264	4849	5469	5452	5555	5104	5383	5416	5487	5422	2857	4576	4825	4253
67.00	4872	5208	4923	4909	5340	5094	5018	5125	5132	5140	5062	4471	2857	4557	4204	4611	4868	5003	4810	4865	5088	4633	3812	2239	5281	5447	5389	5222	5469	5561	5395	5608	5380	5185		5208	4912	5409	5480	5586	5109	5380	5360	5512	5357	2947	4594	4744	4234
67.25	4908	5189	4981	4870	5297	5137	4985	5126	5055	5178	5005	4367	2869	4603	4215	4672	4836	4991	4788	4924	5118	4690	3757	2481	5287	5486	5375	5229	5485	5549	5342	5576	5475	5202		5218	4874	5532	5441	5595	5143	5419	5376	5514	5406	2927	4619	4793	4301
67.50	4891	5194	4970	4861	5356	5096	4864	5157	5127	5124	5017	4522	2901	4613	4225	4675	4837	5021	4848	4939	5101	4752	3845	2365	5232	5453	5391	5318	5506	5518	5333	5544	5442	5189		5298	4853	5506	5438	5609	5195	5397	5377	5519	5381	2825	4610	4796	4309
67.75	4922	5195	4929	4872	5309	5085	4915	5167	5095	5141	5008	4546	2914	4545	4224	4634	4880	5043	4843	4953	5094	4736	3797	2258	5215	5481	5364	5236	5473	5473	5418	5556	5450	5144		5240	4902	5579	5488	5571	5139	5275	5406	5417	5463	2851	4595	4919	4255
68.00	4926	5212	4993	4847	5330	5135	4945	5164	5094	5111	4999	4545	2884	4596	4194	4633	4907	5075	4793	4931	5077	4715	3814	2307	5225	5388	5315	5272	5500	5428	5381	5590	5445	5159		5246	4939	5523	5456	5512	5182	5367	5395	5407	5405	2815	4700	4843	4314
68.25	4842	5153	4960	4928	5369	5087	4929	5099	5135	5081	5042	4431	2906	4594	4261	4661	4890	5040	4793	4947	5074	4765	3843	2184	5224	5337	5325	5150	5597	5463	5386	5594	5396	5177		5233	4947	5449	5479	5584	5189	5410	5387	5484	5463	2895	4655	4877	4291
68.50	4902	5125	4995	4917	5329	5044	4959	5069	5101	5078	5037	4587	2878	4589	4245	4722	4859	5074	4806	4979	5108	4721	3853	2287	5158	5420	5255	5158	5558	5470	5335	5619	5461	5195		5250	4938	5459	5454	5596	5140	5407	5448	5443	5326	2902	4717	4979	4272
68.75	4904	5176	5034	4859	5278	5056	4959	5171	5146	5172	4976	4557	2873	4530	4233	4709	4830	5070	4829	4899	5076	4703	3850	2456	5202	5365	5256	5224	5538	5507	5383	5608	5436	5159		5167	4938	5487	5462	5559	5160	5412	5375	5446	5463	2862	4723	4909	4361
69.00	4900	5159	4981	4884	5271	5106	4917	5113	5105	5029	4980	4496	2873	4614	4284	4715	4877	5087	4809	4958	5063	4739	3876	2377	5234	5380	5304	5203	5546	5446	5302	5583	5453	5178		5202	4988	5426	5518	5560	5212	5344	5443	5480	5390	2885	4665	4918	4266
69.25	4954	5161	5017	4828	5274	5096	4928	5146	5048	5138	5046	4496	2858	4545	4310	4698	4922	5069	4802	4932	5105	4680	3919	2255	5253	5441	5311	5173	5561	5494	5334	5630	5452	5232		5227	4884	5454	5505	5567	5188	5337	5451	5472	5408	2952	4696	4948	4287
69.50	4901	5184	4898	4883	5287	5122	4874	5076	5068	5162	5006	4516	2889	4556	4324	4706	4917	5069	4853	4967	5061	4757	3820	2266	5250	5380	5292	5216	5521	5483	5279	5553	5400	5220		5284	4905	5463	5504	5595	5256	5352	5462	5492	5371	2966	4735	4923	4375
69.75	4933	5187	4925	4862	5323	5031	4909	5078	5084	5171	5001	4522	2902	4637	4266	4706	4932	5063	4833	4947	5052	4733	3885	2283	5243	5435	5243	5197	5468	5488	5325	5548	5351	5224		5228	4966	5429	5526	5590	5247	5324	5437	5415	5464	2645	4715	4881	4460
70.00	4894	5163	4975	4820	5262	5070	4937	5155	5098	5093	5046	4532	2894	4564	4313	4743	4952	5051	4832	4940	5052	4756	3897	2293	5274	5478	5277	5205	5521	5483	5298	5516	5401	5315		5120	4968	5487	5547	5603	5214	5372	5470	5338	5437	3014	4771	4927	4447
70.25	4852	5204	4974	4817	5248	5025	4881	5126	5107	5123	4985	4497	2932	4621	4321	4722	4932	5032	4827	4927	5021	4737	3905	2293	5269	5396	5209	5149	5559	5534	5347	5562	5334	5287		5233	4941	5441	5465	5580	5191	5362	5450	5406	5443	2871	4717	4955	4380
70.50	4950	5207	4954	4864	5225	5025	4842	5107	5020	5166	4975	4494	2899	4572	4312	4739	4939	5043	4849	4924	5064	4795	3947	2303	5305	5444	5289	5179	5521	5469	5201	5573	5431	5313		5185	4950	5494	5499	5615	5192	5316	5388	5502	5463	2749	4790	4966	4530
70.75	4932	5188	5009	4800	5253	5029	4862	5055	5092	5119	5016	4514	2937	4604	4330	4716	4904	5020	4857	4949	5022	4731	3934	2272	5234	5429	5264	5192	5538	5467	5190	5521	5358	5181		5209	4956	5451	5481	5653	5259	5315	5491	5446	5442	2825	4854	4979	4531
71.00	4910	5211	4968	4901	5303	5045	4830	5135	5081	5090	5006	4489	2939	4609	4315	4714	4935	5054	4795	4909	5046	4745	3970	2244	5258	5463	5318	5147	5542	5461	5300	5481	5417	5363		5220	4949	5484	5473	5656	5229	5362	5507	5457	5439	2986	4857	4971	4557
71.25	4851	5155	4966	4821	5250	4986	4828	5178	5075	5073	4990	4543	2871	4631	4313	4739	4948	4979	4787	4974	5062	4744	3950	2422	5274	5418	5206	5216	5542	5408	5320	5530	5345	5204		5140	4979	5434	5520	5566	5199	5356	5471	5372	5405	3067	4908	5065	4407
71.50	4913	5162	4967	4829	5298	5057	4855	5177	5053	5116	5004	4576	2929	4645	4287	4723	4940	5076	4842	4946	5068	4783	3947	2395	5274	5372	5181	5123	5556	5485	5267	5554	5386	5296		5147	4990	5472	5445	5627	5243	5356	5463	5368	5389	3137	4803	5006	4562
71.75	4856	5177	5017	4822	5326	5040	4880	5065	5068	5046	5005	4563	2968	4608	4286	4715	4920	5111	4855	4968	5065	4730	3969	2325	5280	5422	5172	5197	5575	5535	5238	5548	5462	5361		5192	5049	5464	5467	5600	5196	5307	5460	5405	5434	3213	4887	5103	4492
72.00	4867	5229	4990	4829	5273	5050	4864	5156	5148	5119	4965	4491	2913	4678	4244	4761	4924	5108	4841	4998	5093	4764	3965	2262	5315	5389	5156	5176	5553	5454	5288	5517	5409	5346		5080	5015	5518	5457	5654	5210	5355	5427	5388	5319	3009	4871	4927	4552
72.25	4767	5230	4962	4854	5351	5073	4902	5100	5084	5145	5008	4508	2954	4683	4282	4762	4979	5140	4880	5001	5091	4752	3919	2241	5299	5376	5156	5062	5462	5435	5307	5522	5438	5301		5127	4984	5396	5453	5550	5189	5319	5427	5366	5395	3040	4863	4997	4500
72.50	4866	5175	4961	4811	5324	5032	4858	5006	5161	5154	5046	4507	2969	4715	4260	4760	4927	5078	4861	5003	5056	4710	3959	2257	5293	5324	5099	5102	5482	5440	5211	5552	5365	5241		5158	4970	5458	5477	5581	5182	5317	5412	5380	5383	3171	4853	5051	4625
72.75	4890	5213	5043	4841	5293	4992	4861	5079	5121	5062	4980	4503	2957	4692	4268	4780	4911	5100	4874	4940	5048	4790	3976	2363	5256	5449	5095	5172	5465	5526	5279	5530	5354	5395		5167	4962	5491	5484	5550	5182	5367	5419	5401	5358	3034	4892	5052	4526
73.00	4892	5188	4886	4787	5302	5056	4856	5043	5031	5122	5056	4475	2995	4643	4339	4790	4900	5140	4867	5010	5028	4767	3998	2294	5264	5439	5091	5138	5489	5570	5289	5606	5414	5432		5141	5007	5430	5526	5604	5242	5307	5427	5372	5376	3051	4920	5026	4528
73.25	4841	5160	4986	4881	5310	5065	4892	5071	5066	5078	5008	4447	2941	4675	4329	4785	4981	5160	4852	4973	5045	4754	3990	2380	5285	5438	5086	5125	5516	5472	5301	5558	5423	5376		5149	4980	5450	5537	5571	5208	5314	5395	5363	5358	3081	4907	5040	4431
73.50
73.75
74.00
74.25
74.50
74.75
75.00
75.25
75.50
75.75
76.00
76.25
76.50
76.75
77.00
77.25
77.50
77.75
78.00
78.25
78.50
78.75
79.00
79.25
79.50
79.75
80.00
80.25
80.50
80.75
81.00
81.25
81.50
81.75
82.00
82.25
82.50
82.75
83.00
83.25
83.50
83.75
84.00
84.25
84.50
84.75
85.00
85.25
85.50
85.75
86.00
86.25
86.50
86.75
87.00
87.25
87.50
87.75
88.00
88.25
88.50
88.75
89.00
89.25
89.50
89.75
90.00
90.25
90.50
90.75
91.00
91.25
91.50
91.75
92.00
92.25
92.50
92.75
93.00
93.25
93.50
93.75
94.00
94.25
94.50
94.75
95.00
95.25
95.50
95.75
96.00
96.25
96.50
96.75
97.00
97.25
97.50
97.75
98.00
98.25
98.50
98.75
99.00
99.25
99.50
99.75
100.00
100.25
100.50
100.75
101.00
101.25
101.50
101.75
102.00
102.25
102.50
102.75
103.00
103.25
103.50
103.75
104.00
104.25
104.50
104.75
105.00
105.25
105.50
105.75
106.00
106.25
106.50
106.75
107.00
107.25
107.50
107.75
108.00
108.25
108.50
108.75
109.00
109.25
109.50
109.75
110.00
110.25
110.50
110.75
111.00
111.25
111.50
111.75
112.00
112.25
112.50
112.75
113.00
113.25
113.50
113.75
114.00
114.25
114.50
114.75
115.00
115.25
115.50
115.75
116.00
116.25
116.50
116.75
117.00
117.25
117.50
117.75
118.00
118.25
118.50
118.75
119.00
119.25
119.50
119.75
120.00
120.25
120.50
120.75
121.00
121.25
121.50
121.75
122.00
122.25
122.50
122.75
123.00
123.25
123.50
123.75
124.00
124.25
124.50
[truncated: 47 more columns]
