# Supplementary material for: Intracellular potassium levels orchestrate circadian rhythmicity and cell division
Source: Nat Commun. 2026 May 22;17:6738. doi: 10.1038/s41467-026-73351-2 (PMC13385874; doi:10.1038/s41467-026-73351-2)
Supplement: Supplementary file 8 — Source Data [file 41467_2026_73351_MOESM8_ESM.zip › Source data/S1d Sigma cyt.txt]

	DD	DD	DD
28	0.07205453	0.008852573	3
32	0.08437396	0.008948520	5
36	0.07494236	0.007317151	7
40	0.07196001	0.007134732	7
44	0.05844573	0.010490170	7
48	0.06605514	0.008230395	8
