# Supplementary material for: Intracellular potassium levels orchestrate circadian rhythmicity and cell division
Source: Nat Commun. 2026 May 22;17:6738. doi: 10.1038/s41467-026-73351-2 (PMC13385874; doi:10.1038/s41467-026-73351-2)
Supplement: Supplementary file 8 — Source Data [file 41467_2026_73351_MOESM8_ESM.zip › Source data/S1k.txt]

Time, hrs	1000	1000	1000	500	500	500	250	250	250	125	125	125	62.5	62.5	62.5	31.25	31.25	31.25	15.625	15.625	15.625	0	0	0
12.000	55.305	61.018	54.073	48.480	50.881	43.896	48.547	48.743	50.096	43.546	44.503	46.510	33.974	33.953	38.799	39.688	44.212	37.243	37.885	36.944	35.553	40.407	44.558	40.310
13.000	34.926	39.168	39.500	33.382	35.793	32.508	34.825	35.990	38.378	28.524	31.703	33.476	22.415	22.436	27.719	25.700	31.163	24.961	25.499	26.281	24.987	28.620	31.302	28.200
14.000	19.915	25.399	24.430	21.020	22.882	21.237	22.319	23.716	26.317	18.415	20.870	22.183	11.746	11.788	16.907	15.671	20.175	14.703	16.622	16.580	14.087	19.252	19.915	17.754
15.000	11.730	15.233	15.904	12.192	14.359	13.754	13.018	15.193	17.003	10.196	12.776	14.467	5.114	4.537	8.595	9.526	11.460	7.147	9.637	9.188	7.313	12.300	11.302	9.832
16.000	4.268	6.558	7.970	5.993	6.878	8.647	6.259	8.901	10.126	4.717	6.264	7.595	3.412	1.635	5.071	4.478	5.853	2.304	4.389	5.107	3.585	6.634	5.788	5.073
17.000	0.655	2.735	2.598	3.191	3.546	4.470	2.987	4.470	5.849	1.186	1.845	2.388	0.000	0.000	3.113	1.074	2.856	1.267	1.281	2.070	0.323	2.597	2.192	2.318
18.000	0.000	0.891	0.732	0.647	0.842	1.823	1.317	1.596	2.951	0.029	0.684	0.253	0.641	0.319	1.722	0.000	1.163	0.000	0.000	0.000	0.000	0.000	0.350	0.578
19.000	0.996	0.000	0.000	0.000	0.000	0.159	0.000	0.000	0.000	0.000	0.000	0.000	0.174	0.441	0.000	0.260	0.000	0.413	0.060	0.748	0.463	0.607	0.000	0.000
20.000	1.984	1.209	1.652	1.937	2.375	0.000	2.579	0.435	1.065	2.214	0.710	0.100	1.698	2.048	1.097	1.135	2.136	2.630	1.178	1.908	2.856	1.738	2.599	2.156
21.000	6.932	4.774	6.630	5.241	3.931	2.016	5.311	2.714	3.612	5.999	4.277	2.636	5.641	5.720	4.987	5.333	5.371	6.261	5.930	4.610	6.998	5.655	6.319	5.877
22.000	12.057	10.487	11.225	9.265	7.960	6.667	9.290	7.490	7.758	10.602	9.439	8.247	10.573	11.604	10.128	12.050	10.748	12.341	10.445	10.765	11.115	11.399	11.633	13.249
23.000	18.449	16.962	17.501	15.161	14.047	12.811	16.018	13.615	15.026	18.918	16.289	15.711	17.489	17.704	18.289	20.110	19.336	20.320	17.039	18.375	18.089	18.558	19.185	22.449
24.000	27.533	24.170	25.226	22.875	21.477	19.514	24.243	23.510	25.992	28.780	26.798	25.855	26.662	27.472	29.297	29.644	32.309	31.278	28.144	26.748	28.736	28.018	30.896	32.752
25.000	35.866	33.386	35.478	32.556	32.852	29.067	35.836	34.467	37.916	38.995	38.838	38.735	38.063	38.695	41.115	40.954	44.598	43.429	39.541	37.766	41.207	39.500	44.226	45.787
26.000	48.237	45.103	45.758	44.766	44.474	41.309	48.766	47.228	51.883	51.656	52.425	54.315	51.390	53.067	53.706	54.127	58.911	56.833	53.756	50.447	52.687	53.200	58.044	59.567
27.000	59.953	58.174	59.220	56.686	59.969	54.561	60.895	61.954	65.431	66.123	67.867	68.102	65.043	66.268	67.857	68.615	72.680	71.813	66.945	64.400	66.378	67.986	71.657	73.142
28.000	70.928	70.407	72.858	68.574	73.148	68.099	73.762	76.305	78.963	80.451	81.286	80.906	77.342	78.700	81.708	81.450	83.649	83.317	80.373	76.697	79.439	81.845	84.012	83.815
29.000	80.483	81.590	81.458	81.545	84.888	81.513	87.429	88.536	91.992	90.635	91.053	92.267	88.539	88.647	93.364	92.632	94.220	92.350	94.846	91.934	93.372	92.441	94.088	93.239
30.000	90.236	90.735	92.356	92.737	94.169	92.326	96.912	98.166	99.074	96.424	98.359	97.793	93.002	96.193	99.139	98.620	100.000	98.991	99.534	100.000	100.000	99.197	99.933	100.000
31.000	96.294	94.769	98.634	97.796	99.727	98.257	100.000	100.000	100.000	100.000	100.000	100.000	95.464	100.000	100.000	100.000	98.828	100.000	100.000	95.104	94.999	100.000	100.000	97.967
32.000	99.142	97.989	100.000	100.000	100.000	100.000	99.734	99.373	97.661	98.495	96.747	96.230	95.868	97.028	98.156	95.543	92.341	94.398	96.187	91.513	91.654	96.055	93.841	91.277
33.000	100.000	100.000	99.147	99.794	97.962	96.990	96.024	95.475	92.205	93.892	91.164	89.817	89.621	88.396	93.241	87.091	85.360	85.787	88.807	83.999	83.681	88.403	86.246	83.975
34.000	96.861	97.965	98.952	96.384	92.410	90.567	90.012	89.079	83.744	84.935	85.379	80.179	80.395	77.815	84.188	76.262	75.677	75.181	79.390	73.200	73.504	80.266	76.382	72.349
35.000	90.242	93.375	91.811	88.572	83.265	81.853	81.971	77.178	73.777	75.112	72.320	69.288	69.061	65.212	72.367	62.732	61.698	62.216	67.250	62.211	61.170	66.529	62.867	59.628
36.000	82.745	84.372	84.463	76.376	71.615	70.185	70.194	63.715	60.641	62.474	57.006	56.294	57.426	50.309	57.528	48.820	47.805	49.293	53.258	49.133	47.203	51.912	48.485	46.619
37.000	75.219	72.936	72.674	68.140	60.462	60.937	58.016	52.818	47.965	50.744	46.238	43.717	45.203	37.587	44.000	40.111	38.409	39.084	38.150	36.354	36.470	38.879	37.261	36.159
38.000	63.910	64.496	62.704	56.738	48.973	48.504	47.384	41.578	37.526	40.448	36.531	33.498	33.679	26.120	31.819	29.202	31.041	28.461	25.456	26.064	26.244	26.743	27.360	28.178
39.000	53.798	54.268	51.900	44.233	37.428	33.943	36.318	30.871	29.798	31.934	27.181	26.586	22.192	18.600	22.374	17.997	21.872	18.324	16.619	17.965	17.571	18.326	20.742	22.017
40.000	45.643	44.373	42.396	35.044	28.825	24.854	29.359	21.758	22.675	24.573	20.376	21.115	14.514	13.085	16.252	12.105	16.585	14.781	12.379	11.214	12.811	12.555	16.444	17.225
41.000	40.058	37.962	35.406	28.014	22.226	18.162	24.332	16.981	19.766	20.102	16.775	18.723	10.567	9.701	13.364	10.745	16.801	14.222	9.148	10.096	10.380	10.032	15.540	15.857
42.000	36.022	33.027	30.947	22.704	18.876	14.426	21.384	17.025	20.171	18.537	16.078	19.312	8.366	9.490	13.575	12.628	21.479	15.166	9.301	11.393	13.133	11.902	18.793	18.723
43.000	31.040	29.692	26.149	20.600	18.866	12.454	21.056	18.458	23.052	19.612	18.760	22.911	9.839	11.607	16.424	16.402	28.494	19.649	14.121	15.672	16.762	15.774	24.790	23.587
44.000	29.801	26.157	22.560	20.201	21.498	13.310	22.502	20.394	30.075	22.755	24.582	29.934	12.963	18.652	23.453	24.099	37.174	26.410	21.152	22.120	22.569	23.551	33.951	30.794
45.000	30.556	25.993	22.633	21.672	26.786	17.510	26.573	27.398	37.256	29.394	31.369	39.899	21.812	26.996	32.277	35.561	48.811	36.688	30.071	31.120	33.348	33.153	44.370	40.715
46.000	30.376	27.550	26.005	25.331	33.579	24.638	33.448	36.983	46.983	38.462	41.421	49.373	30.692	39.022	43.058	48.391	59.655	48.351	42.682	43.207	45.956	45.797	56.242	52.761
47.000	34.264	32.633	33.159	32.602	42.302	33.057	41.571	48.339	57.282	47.909	53.990	60.016	42.653	54.099	56.572	62.993	71.101	63.148	58.305	56.801	57.238	60.039	69.903	63.041
48.000	40.875	37.427	41.230	40.676	49.839	44.409	52.128	61.455	66.494	57.772	64.787	70.232	57.009	69.976	71.720	75.215	78.706	75.014	73.331	69.407	68.614	73.814	80.329	71.858
49.000	46.450	43.591	49.032	49.515	59.465	55.935	64.686	72.882	74.365	68.981	75.229	79.631	71.144	81.833	82.379	85.641	85.403	83.628	85.608	79.294	78.929	84.755	87.567	80.478
50.000	52.444	53.430	57.585	58.446	69.061	68.395	73.911	82.228	80.961	78.251	83.640	83.841	84.778	92.079	91.499	93.844	89.608	92.645	93.525	88.397	86.790	90.948	92.075	84.428
51.000	60.945	59.414	66.612	65.861	76.505	76.673	79.319	87.476	85.632	85.678	90.644	84.535	94.740	98.132	94.740	98.611	90.902	93.505	98.671	93.072	89.657	94.786	91.328	85.348
52.000	68.388	68.530	74.140	74.756	83.427	83.222	86.353	91.700	88.597	90.861	93.317	85.406	100.000	99.295	95.301	97.747	87.632	89.732	99.768	92.456	90.270	96.723	89.688	85.333
53.000	72.641	75.652	80.769	81.223	85.617	89.158	88.526	93.113	86.616	91.006	92.269	84.066	99.344	95.033	92.115	93.275	83.275	85.723	96.732	88.419	87.542	92.859	84.818	81.925
54.000	77.618	81.634	85.065	85.343	84.497	90.789	90.159	88.979	82.729	86.496	87.742	77.913	95.603	88.926	87.112	86.677	77.593	79.987	88.652	82.753	80.935	84.104	76.324	76.060
55.000	82.231	84.538	87.326	86.725	84.940	88.632	86.429	84.222	76.977	82.724	80.847	73.212	89.567	78.087	78.240	76.028	69.100	72.552	79.190	74.431	72.169	75.140	67.489	68.790
56.000	85.335	85.443	88.341	85.542	80.157	85.103	80.539	78.257	70.869	75.901	73.609	65.508	79.130	68.246	68.808	65.742	60.151	61.285	68.031	64.404	63.722	66.316	58.855	59.137
57.000	84.937	87.134	86.886	82.002	73.861	77.891	72.948	69.448	63.398	68.981	62.440	57.086	68.642	57.638	56.835	54.695	53.024	51.737	55.320	54.012	53.172	55.848	49.146	51.694
58.000	81.544	83.999	83.125	76.137	66.042	68.082	65.983	60.150	53.985	59.703	54.016	49.180	55.101	43.959	46.364	44.905	45.586	44.486	44.873	45.676	43.424	46.004	42.996	43.347
59.000	77.167	81.351	80.397	70.580	60.316	59.623	59.517	51.685	47.016	51.706	46.891	43.238	42.275	32.245	39.408	34.690	40.034	37.858	38.134	36.331	35.816	38.449	39.096	36.829
60.000	72.347	76.686	74.457	62.162	53.839	51.916	51.345	45.066	42.945	45.242	41.562	37.199	35.657	27.042	34.465	27.559	37.045	31.224	30.100	30.491	30.143	32.327	33.598	35.384
61.000	69.171	70.733	69.268	53.872	46.535	44.169	45.285	38.731	39.467	38.517	34.724	34.200	26.866	22.618	30.533	24.661	33.020	28.700	24.374	27.345	26.429	27.865	30.257	31.670
62.000	65.869	65.353	63.404	48.892	41.338	37.134	41.184	35.727	37.219	35.013	32.236	34.235	20.796	20.051	27.989	24.814	32.181	27.506	24.996	24.997	24.230	26.037	29.829	31.353
63.000	61.181	59.489	57.257	43.974	37.577	32.711	37.453	32.842	36.239	33.015	31.790	34.462	18.779	21.489	26.864	25.829	32.923	28.551	24.427	24.258	24.343	25.595	32.195	33.343
64.000	55.178	56.862	52.756	40.509	36.826	29.432	35.445	32.879	36.373	31.818	32.490	35.986	20.738	27.169	33.964	28.441	35.802	31.258	26.465	29.053	29.387	27.102	36.448	35.730
65.000	52.354	53.059	48.753	38.092	36.371	27.538	34.562	34.786	38.346	34.241	34.533	37.262	24.792	31.899	36.217	32.941	38.794	34.800	31.296	32.560	34.154	32.283	40.208	37.837
66.000	49.229	47.372	43.916	37.037	38.005	28.063	35.933	35.536	40.582	35.708	37.623	41.094	28.148	35.855	34.648	37.294	42.813	39.395	36.582	34.296	35.222	37.443	44.413	42.030
67.000	48.096	46.946	43.587	37.370	39.426	31.928	38.214	40.171	44.141	40.843	43.047	47.001	33.503	42.756	41.920	44.167	47.957	45.626	42.632	38.992	40.895	42.244	49.500	46.165
68.000	49.333	46.863	43.644	38.494	41.283	35.591	42.059	44.161	47.783	46.053	48.371	50.727	41.254	48.865	47.901	51.063	52.652	50.753	47.977	44.487	46.843	49.115	54.422	51.068
69.000	49.765	47.037	43.590	40.959	45.507	39.603	46.194	49.772	52.386	50.679	52.415	54.516	45.894	54.319	51.717	56.993	59.517	54.518	53.679	51.154	51.794	56.630	59.988	56.153
70.000	49.692	49.370	44.995	43.432	50.998	45.997	51.278	54.451	57.315	55.050	57.321	60.539	54.197	60.579	59.153	61.429	63.121	60.220	60.858	56.473	58.507	62.364	63.051	59.141
71.000	51.505	49.831	49.458	48.810	55.737	51.393	56.017	60.058	61.669	60.061	61.680	63.032	62.014	64.432	65.006	67.454	64.602	65.491	66.019	61.017	62.440	65.850	66.615	63.401
72.000	54.510	50.696	53.035	53.414	57.742	56.844	60.816	64.750	63.534	65.212	65.094	66.211	66.951	67.976	69.332	71.293	68.991	68.891	70.441	63.945	64.071	69.593	69.944	65.438
73.000	57.856	54.757	56.903	57.963	62.091	61.220	65.178	66.979	65.408	68.436	69.021	66.462	70.612	69.080	72.560	72.550	71.344	69.384	72.581	66.946	66.885	71.125	68.893	67.108
74.000	59.808	60.088	61.992	62.576	65.791	64.932	67.307	69.085	67.467	69.303	69.645	66.213	72.900	70.477	74.778	70.741	70.425	69.266	71.554	68.994	68.099	71.178	70.324	64.985
75.000	60.796	63.436	65.455	65.656	66.968	67.150	69.096	69.813	69.952	69.992	69.542	66.184	72.950	69.895	73.202	69.720	67.818	67.972	69.456	67.960	66.838	71.325	70.204	64.242
76.000	65.302	66.155	66.840	67.838	68.623	67.969	70.349	67.717	68.381	70.032	68.363	64.320	70.846	66.234	70.212	67.797	67.374	65.418	67.672	66.308	63.714	68.228	65.051	63.573
77.000	65.561	67.798	68.700	68.133	66.210	68.525	69.548	67.186	66.163	67.506	63.583	61.396	67.269	60.872	67.903	64.409	64.146	63.276	63.935	61.951	60.715	63.106	60.305	60.306
78.000	67.172	68.735	72.523	67.115	64.344	66.339	67.414	64.764	64.320	64.374	60.897	58.839	64.353	57.295	63.191	58.997	61.534	60.008	58.322	58.134	56.606	58.296	57.717	56.213
79.000	69.151	71.541	73.494	67.165	63.339	64.321	66.343	62.623	60.534	61.838	59.986	57.775	59.042	54.687	59.879	56.062	57.954	55.919	56.488	55.190	54.007	55.511	56.760	55.242
80.000	71.712	73.383	72.815	65.600	63.066	62.536	63.663	61.390	59.071	59.112	57.547	54.391	55.313	52.279	57.410	52.929	56.109	52.682	53.529	52.227	49.910	52.713	54.130	52.733
81.000	72.257	70.567	72.733	62.597	61.405	58.820	61.838	58.295	55.875	56.062	54.385	50.653	50.401	47.083	51.638	50.922	53.375	48.939	48.323	49.059	47.796	48.529	51.259	49.654
82.000	70.296	69.270	72.478	60.195	58.823	54.066	58.466	54.212	51.921	52.239	51.029	49.244	45.330	45.514	49.052	47.470	49.729	47.084	46.029	48.234	45.708	45.607	46.175	46.460
83.000	68.941	72.320	69.571	56.387	54.970	52.258	54.982	51.396	51.094	48.351	47.656	47.158	44.219	42.970	46.158	42.274	47.959	45.792	43.107	44.935	43.503	43.622	45.014	45.435
84.000	65.471	69.442	66.285	54.994	51.911	48.806	50.782	50.005	49.821	46.462	45.853	46.990	40.769	40.782	43.949	41.872	48.530	44.107	42.015	42.428	42.152	41.966	46.200	45.128
85.000	64.600	64.804	62.483	53.402	49.298	46.887	48.726	49.024	49.246	46.228	47.342	48.042	39.546	41.225	43.937	42.298	48.494	44.816	42.330	42.212	41.726	40.921	46.225	45.261
86.000	62.390	59.963	58.814	50.574	48.476	45.012	48.929	48.178	49.469	45.861	46.827	47.707	38.598	40.797	45.864	44.591	49.284	45.209	43.722	42.548	41.215	42.389	48.830	44.889
87.000	59.440	60.205	55.880	48.825	48.354	45.086	47.410	47.699	49.940	46.558	46.637	49.560	39.829	43.246	46.008	44.992	49.256	45.835	45.733	42.563	43.235	45.118	49.359	47.425
88.000	55.113	61.002	53.567	47.167	48.648	45.103	46.954	47.552	49.946	47.643	47.732	50.778	42.291	46.582	47.212	47.108	50.956	45.913	47.316	43.646	46.051	46.086	51.097	48.025
89.000	54.588	55.940	53.475	47.431	48.900	44.807	47.422	49.586	50.255	49.109	48.983	51.780	44.786	47.393	50.224	50.355	52.157	50.296	50.094	47.093	47.908	49.420	52.939	49.242
90.000	54.950	52.236	53.562	47.770	49.837	45.871	49.291	49.957	50.968	51.305	51.763	53.654	46.791	50.291	52.441	53.007	53.358	54.128	51.582	48.867	48.849	53.752	55.127	52.572
91.000	53.814	52.747	51.168	49.541	51.364	47.687	52.038	51.182	52.714	52.730	53.950	55.444	51.470	52.341	53.437	55.148	55.725	55.435	53.925	50.467	51.257	57.346	57.238	54.519
92.000	53.819	52.573	51.324	50.418	51.115	51.398	53.834	53.267	54.550	54.931	56.314	57.134	55.875	55.803	56.488	58.448	58.232	57.023	58.202	52.026	52.867	59.120	58.157	54.023
93.000	55.349	54.198	53.541	51.442	52.851	51.717	54.790	55.466	56.205	56.634	58.690	57.605	59.217	58.314	59.250	60.196	58.997	57.918	58.464	54.164	55.078	59.166	59.343	56.832
94.000	55.790	53.568	54.515	53.673	57.063	52.058	56.457	57.529	58.082	58.109	59.236	58.885	59.005	60.198	61.640	61.501	59.327	59.088	60.058	57.105	57.536	59.418	61.343	59.512
95.000	55.579	55.750	56.825	55.307	59.016	55.166	58.313	57.479	58.368	60.080	60.341	58.281	60.450	61.119	63.775	60.878	61.623	59.814	62.799	57.963	57.827	61.899	62.340	59.912
96.000	57.086	59.313	58.414	57.508	59.628	56.031	59.334	58.742	60.071	61.236	60.957	58.079	61.562	59.384	64.242	61.602	63.243	61.402	62.787	58.254	58.335	63.400	61.741	60.476
97.000	58.710	59.964	60.956	59.560	58.828	56.767	60.502	59.649	60.275	61.650	62.001	59.022	62.741	59.958	63.445	59.975	62.507	60.006	59.922	58.022	58.848	63.354	61.382	58.189
98.000	59.760	58.427	64.830	61.209	59.143	57.600	61.621	60.485	60.234	62.484	60.612	58.322	61.232	60.280	62.871	59.758	62.093	58.358	59.362	57.267	57.894	61.062	60.191	58.155
99.000	63.308	61.059	64.784	63.344	60.637	58.845	61.777	60.396	58.943	62.157	58.518	58.578	57.861	58.779	59.855	58.720	60.414	58.497	58.126	56.121	57.762	58.783	59.595	57.433
100.000	63.149	62.796	64.768	61.941	60.359	58.497	61.100	59.616	57.967	60.688	58.412	57.314	55.927	57.456	58.304	57.037	58.166	56.815	56.464	55.535	55.675	56.698	57.015	56.423
101.000	62.708	63.466	65.324	60.912	59.864	58.502	61.219	60.139	58.337	58.132	56.812	56.187	56.851	55.437	57.591	55.133	56.772	55.282	57.581	54.234	53.255	56.662	55.546	54.902
102.000	66.130	65.251	66.017	62.490	60.074	57.541	60.802	58.940	57.663	56.785	54.565	54.810	55.831	53.759	55.557	53.601	54.342	53.170	55.376	54.056	52.800	54.712	54.414	54.417
103.000	67.489	67.887	66.061	60.875	58.633	56.461	58.930	56.684	55.989	57.351	53.395	55.607	52.558	52.485	54.949	52.699	54.787	51.187	52.403	51.704	50.222	52.802	54.535	53.076
104.000	67.911	67.883	67.276	59.702	56.746	54.459	59.045	56.464	56.073	56.248	53.522	55.044	50.256	50.772	54.722	51.806	55.004	50.536	51.031	50.183	49.451	50.964	53.232	51.967
105.000	66.170	64.883	65.628	56.510	54.083	51.582	56.901	54.388	54.131	53.817	52.812	51.227	47.996	48.303	50.643	48.969	51.019	49.280	47.939	46.551	47.502	48.161	50.688	49.568
106.000	63.278	64.458	64.682	55.009	52.989	50.980	55.060	52.858	53.713	51.663	51.953	49.966	47.195	46.411	48.978	48.013	49.932	48.539	47.478	45.600	46.035	47.995	50.370	48.074
107.000	61.783	63.473	63.044	53.771	52.196	50.629	54.609	51.054	52.382	51.251	50.650	50.613	46.953	45.729	48.739	48.038	49.180	47.485	48.099	45.807	45.139	48.549	50.201	49.823
108.000	61.100	62.532	60.720	52.634	50.872	48.498	52.982	49.640	51.021	51.445	49.618	50.566	45.621	46.198	48.650	48.081	49.231	47.380	47.086	44.872	44.435	47.400	48.749	48.844
109.000	61.271	62.345	58.789	52.754	51.838	47.958	52.439	51.219	51.680	51.010	51.745	51.482	45.815	47.860	48.444	47.696	50.866	49.609	47.584	45.734	45.484	46.775	50.317	48.475
110.000	60.578	61.431	58.270	53.061	52.747	48.181	52.743	51.055	50.884	50.094	52.337	51.099	47.453	47.051	49.921	48.837	51.179	49.259	47.629	45.443	45.796	49.208	50.389	49.191
111.000	59.312	60.302	57.037	50.880	51.561	47.548	51.444	51.010	50.526	50.094	52.197	51.726	46.744	47.772	50.153	50.493	52.239	49.569	48.681	46.262	46.477	49.901	51.594	49.116
112.000	57.471	57.108	56.479	51.205	51.622	48.562	50.659	51.210	51.624	51.628	51.978	52.303	47.551	48.345	50.402	51.497	53.494	50.497	50.229	47.066	47.601	50.808	52.371	50.191
113.000	56.980	56.255	55.692	51.996	52.478	49.068	51.477	52.169	52.674	52.955	53.224	53.168	50.116	50.252	51.633	52.893	54.683	51.789	51.994	48.229	48.919	52.606	52.717	51.176
114.000	56.106	56.495	56.257	52.181	53.050	49.697	52.826	53.575	52.931	53.647	53.810	54.019	50.969	50.742	53.147	53.688	54.370	53.212	54.334	50.017	49.078	53.434	53.850	51.959
115.000	56.072	56.015	57.428	53.699	53.741	50.405	53.979	54.747	54.206	55.101	54.096	54.767	51.448	52.147	54.321	54.188	55.559	53.626	53.543	50.715	50.525	53.779	54.248	52.511
116.000	56.519	57.035	57.533	53.102	54.565	50.917	54.866	55.140	54.668	56.131	55.320	54.339	54.369	52.065	55.715	54.605	55.488	53.120	53.015	51.862	52.474	54.931	56.161	53.140
117.000	57.264	57.455	55.899	54.268	55.164	51.513	56.009	55.098	55.808	56.566	55.998	55.519	54.702	53.321	57.174	54.506	55.542	54.296	54.824	52.216	52.898	53.640	57.001	54.198
118.000	58.567	56.886	57.056	54.667	55.377	51.880	56.490	55.864	56.089	56.580	56.705	55.891	54.683	54.074	56.968	55.777	55.882	55.965	56.587	52.978	53.769	53.727	56.731	54.698
119.000	58.621	57.849	58.543	57.336	55.954	53.770	57.027	56.685	55.137	57.017	55.346	55.340	54.941	53.205	55.882	55.840	55.918	55.260	55.273	52.777	52.917	53.957	55.886	55.420
120.000	58.863	58.542	58.559	57.887	56.882	54.571	56.865	56.464	56.369	56.777	56.238	54.634	53.859	54.177	55.999	55.309	56.978	54.488	53.962	52.359	51.870	55.112	55.734	54.859
121.000	59.240	60.494	59.905	56.961	56.966	54.714	57.265	56.165	56.795	57.196	55.902	54.756	53.848	54.401	55.821	54.777	56.587	53.881	53.887	52.645	52.939	55.151	56.963	54.239
122.000	60.047	59.075	60.098	56.351	56.470	54.145	57.504	55.520	55.671	55.314	55.630	54.107	52.977	52.652	55.202	52.275	53.914	53.178	52.452	50.755	52.256	54.112	56.011	53.587
123.000	60.250	59.354	60.405	56.281	55.562	53.685	58.269	55.701	55.040	55.762	55.205	54.017	52.454	51.395	55.890	52.269	55.173	52.987	52.055	50.766	51.289	52.767	54.586	53.430
124.000	61.911	61.266	61.078	58.780	56.074	53.076	58.492	56.304	57.615	56.780	54.570	54.754	52.082	51.534	55.974	52.910	56.902	53.126	53.075	51.650	51.464	52.247	54.021	54.065
125.000	64.586	61.814	60.220	58.323	56.246	53.477	57.672	55.913	57.393	56.047	54.590	53.564	51.387	52.189	55.145	51.684	56.444	53.035	53.577	52.053	50.893	52.117	53.090	52.732
126.000	65.298	63.168	61.203	57.555	56.884	54.511	56.878	55.122	56.280	54.756	54.092	53.441	50.871	51.410	54.479	51.449	55.432	52.641	52.481	50.262	49.518	52.015	52.545	52.957
127.000	65.226	62.465	64.457	57.430	56.067	52.590	56.107	54.703	55.413	54.856	53.010	54.058	50.282	50.096	53.062	52.683	55.288	52.077	51.172	49.405	49.434	52.775	53.315	52.847
128.000	65.257	63.810	63.811	55.783	54.965	52.634	57.199	54.890	55.110	54.893	53.231	52.734	49.924	50.740	55.031	52.245	55.142	50.911	51.118	49.482	50.101	53.000	53.246	51.873
129.000	60.955	60.729	61.973	53.651	53.275	50.056	54.145	52.309	52.836	52.670	52.391	50.254	48.548	48.150	50.531	51.061	52.208	49.848	49.265	48.787	49.123	50.724	52.135	49.589
130.000	57.909	58.272	60.134	53.796	52.403	49.003	52.650	51.545	52.363	51.756	51.790	50.453	46.949	47.160	49.407	50.272	51.056	48.712	49.064	47.384	48.308	49.578	51.008	50.231
131.000	59.774	62.350	59.954	54.425	53.716	49.387	54.178	52.091	53.571	53.411	52.293	52.036	47.089	49.943	52.622	50.479	52.737	50.753	49.710	47.782	47.724	50.602	51.651	51.448
132.000	59.387	61.290	59.529	53.730	53.570	50.629	53.647	53.211	52.303	53.847	52.284	52.723	49.607	48.900	51.375	50.018	52.553	51.860	49.805	47.128	47.197	50.353	52.758	50.203
133.000	58.309	60.288	59.290	52.995	53.801	51.015	52.740	52.931	52.234	53.480	52.286	52.754	49.136	49.575	50.938	49.947	52.792	52.019	50.748	48.465	47.847	50.997	52.631	50.077
134.000	58.276	59.644	58.883	53.080	52.609	50.466	52.755	52.881	53.541	53.421	53.315	53.274	49.587	49.808	51.200	50.998	52.969	51.691	50.779	47.932	48.067	51.999	52.820	50.539
135.000	58.233	58.163	57.135	53.608	52.563	48.634	52.663	52.399	53.162	52.145	53.063	53.851	50.634	49.418	50.887	52.033	52.724	51.148	50.667	47.591	48.737	51.513	52.331	51.042
136.000	57.591	59.106	56.777	53.255	53.440	49.883	53.271	53.300	53.192	52.733	53.379	53.651	49.464	49.489	52.593	53.198	53.430	51.718	52.545	48.902	49.734	52.528	52.852	51.369
137.000	58.005	58.737	56.948	52.538	53.174	51.061	54.095	54.094	54.127	53.302	54.069	54.335	50.367	50.988	53.597	53.344	54.598	51.214	53.935	49.957	49.951	52.294	54.160	52.202
138.000	57.930	57.535	56.891	53.542	53.557	51.564	55.012	54.036	55.157	54.221	54.233	54.579	51.860	51.812	54.168	52.656	54.189	52.216	54.067	50.506	50.260	52.739	54.451	52.799
139.000	58.789	57.735	57.786	54.125	54.098	52.376	55.050	54.811	55.058	54.820	54.735	53.898	52.839	52.280	54.670	52.429	54.150	52.787	53.519	51.212	50.914	53.940	54.718	53.423
140.000	59.486	58.794	58.225	54.373	54.563	52.229	55.841	55.396	55.831	53.865	54.388	54.332	51.918	53.152	55.902	55.002	55.294	53.386	53.654	51.661	51.911	54.604	55.332	53.326
141.000	60.520	58.598	58.653	54.961	55.935	53.058	56.481	55.357	56.021	54.654	54.742	54.324	53.936	53.056	55.975	54.142	55.792	54.453	53.424	51.538	52.373	54.492	56.330	52.830
142.000	61.440	59.509	59.299	55.227	55.843	53.327	56.561	55.457	55.662	55.900	54.883	53.716	52.966	52.253	56.237	53.762	55.091	53.993	52.938	51.795	52.305	53.904	55.762	53.142
143.000	60.689	59.319	59.558	55.373	55.453	52.818	56.883	55.751	54.940	55.309	54.496	54.227	50.988	52.036	55.590	54.349	55.579	54.435	53.589	52.001	51.636	53.295	53.766	54.040
144.000	59.710	58.693	60.739	56.563	54.406	52.573	56.849	55.814	55.818	55.155	55.545	53.885	52.474	52.854	54.776	54.137	54.881	53.722	53.384	51.333	51.572	53.408	53.802	53.354
145.000	61.435	59.529	61.734	57.054	55.706	53.517	56.798	55.584	55.509	55.003	55.052	54.243	53.591	52.184	55.382	53.535	54.608	52.194	53.020	51.386	51.318	53.488	55.338	52.341
146.000	59.803	59.786	59.349	56.447	54.966	53.521	56.004	55.721	54.266	55.424	53.506	54.880	51.785	50.619	54.117	52.743	53.998	52.165	51.610	50.450	49.953	52.614	54.305	51.979
147.000	58.929	59.158	58.625	55.261	54.308	51.734	54.825	54.009	54.045	54.512	53.335	52.705	50.081	49.794	52.294	51.055	54.148	52.434	50.422	48.787	49.349	51.994	52.814	51.452
148.000	59.386	60.296	60.202	54.939	55.453	51.660	55.544	53.348	54.165	54.200	54.039	53.023	50.816	51.767	52.281	51.933	54.617	52.977	52.058	49.352	49.545	52.030	53.156	52.241
149.000	61.184	61.903	60.762	56.180	55.734	52.535	56.767	54.627	54.945	55.338	54.682	54.433	51.283	50.881	53.066	53.367	55.444	53.268	52.200	49.860	50.942	51.933	53.850	52.027
150.000	60.701	60.916	60.512	56.026	55.667	50.950	56.359	54.756	54.320	54.752	53.755	53.730	50.801	49.863	54.336	52.802	55.453	52.045	51.950	49.294	49.715	51.535	53.828	51.311
151.000	60.727	60.736	60.194	55.161	54.255	51.253	55.199	53.968	54.108	54.443	52.865	53.111	50.053	49.740	54.420	50.697	54.939	51.825	51.621	48.470	49.180	51.051	55.780	51.819
152.000	61.071	61.428	60.976	54.904	54.386	51.124	54.294	54.547	54.632	54.255	53.948	51.778	50.114	48.180	53.081	51.520	54.771	51.020	51.500	49.130	49.687	51.133	53.907	52.393
153.000	60.754	61.246	61.291	54.527	54.631	51.284	55.081	54.290	54.482	54.500	54.136	51.606	49.597	49.718	52.405	53.054	53.924	51.221	51.890	49.889	50.616	51.467	52.423	51.774
154.000	60.956	61.438	59.274	54.293	53.686	51.522	55.366	53.363	54.479	53.948	52.514	52.425	48.691	50.785	52.480	52.193	53.461	51.338	51.769	49.932	49.158	52.985	52.366	52.461
155.000	60.565	60.930	58.574	54.663	53.877	52.329	54.355	52.809	53.717	52.978	53.160	52.771	49.997	49.875	53.637	50.887	53.589	51.307	51.396	50.189	49.394	52.311	52.920	52.758
156.000	59.856	59.634	58.769	53.409	53.329	51.523	53.684	52.715	52.688	52.908	52.959	53.126	49.886	49.986	52.108	50.716	53.386	51.192	50.246	49.094	49.067	51.012	52.596	51.762
157.000	59.212	58.282	57.358	53.027	53.127	50.590	54.326	52.962	52.899	53.628	51.998	52.373	49.107	50.483	51.410	51.617	53.753	51.667	50.499	49.155	48.127	51.024	53.295	50.941
158.000	59.211	58.963	59.146	54.183	52.950	50.523	54.614	54.046	54.858	54.287	52.689	52.853	49.561	51.566	52.720	52.814	54.146	52.391	52.128	49.780	49.664	52.728	54.204	51.597
159.000	58.542	56.728	58.442	53.807	53.999	51.334	54.350	52.892	54.817	53.729	53.693	53.604	51.293	50.183	53.573	52.769	53.004	52.180	52.478	50.105	50.330	52.774	54.681	52.087
160.000	58.341	57.072	57.735	53.680	54.857	51.539	54.923	53.385	54.122	54.308	53.810	53.357	52.003	50.190	54.977	52.318	52.581	52.668	52.014	50.571	49.515	52.456	53.339	52.300
161.000	58.045	58.974	59.223	53.840	54.729	51.666	54.443	54.593	54.375	54.207	53.913	53.742	51.968	52.104	54.202	53.781	54.114	53.030	52.567	50.373	50.706	53.112	52.912	52.755
162.000	57.465	57.982	59.057	54.281	54.541	52.418	54.756	55.020	55.044	54.172	54.262	54.207	51.591	53.427	54.911	53.433	54.849	52.237	53.195	51.279	51.455	53.340	53.556	52.410
163.000	58.996	58.914	57.721	55.008	54.744	52.159	55.773	54.592	55.216	55.313	54.976	54.608	51.206	53.152	54.035	52.716	54.891	52.929	53.380	51.028	50.188	53.381	53.536	52.564
164.000	59.225	58.960	57.995	55.749	54.804	52.557	56.133	54.700	55.618	55.275	54.974	54.506	52.383	52.060	54.220	53.326	55.088	53.201	54.050	50.098	49.614	52.950	53.952	52.253
165.000	59.254	59.769	59.647	55.784	55.321	52.268	56.304	54.856	55.368	55.490	54.690	54.134	51.336	52.088	54.261	53.115	55.835	53.124	53.469	50.148	50.278	53.189	53.632	52.195
166.000	59.422	59.010	59.036	55.575	55.164	52.718	56.207	55.105	55.313	55.348	55.337	54.304	51.150	52.405	53.904	53.427	55.601	52.915	52.408	50.376	50.480	54.039	55.275	52.551
167.000	59.488	59.854	59.980	55.374	54.763	53.215	55.621	56.007	54.823	55.140	55.045	53.674	52.997	52.089	54.749	52.697	54.641	52.366	52.152	50.233	50.252	53.974	55.298	52.981
168.000	61.332	60.288	60.663	55.563	55.231	52.320	55.743	54.605	54.437	55.253	54.656	54.760	52.803	52.239	54.200	53.466	54.743	52.787	52.516	50.090	49.873	52.642	55.523	52.609
169.000	60.924	59.140	59.692	55.253	55.245	52.715	55.848	54.913	55.262	54.852	53.892	54.131	51.050	51.249	54.454	53.785	55.415	53.406	52.157	49.664	50.900	51.200	55.433	53.161
170.000	60.645	60.352	60.580	55.538	55.295	53.002	56.095	55.126	55.170	54.908	54.506	52.984	51.073	51.644	54.294	52.388	55.127	52.856	52.088	50.444	51.260	51.988	54.080	52.689
