# Supplementary material for: Intracellular potassium levels orchestrate circadian rhythmicity and cell division
Source: Nat Commun. 2026 May 22;17:6738. doi: 10.1038/s41467-026-73351-2 (PMC13385874; doi:10.1038/s41467-026-73351-2)
Supplement: Supplementary file 8 — Source Data [file 41467_2026_73351_MOESM8_ESM.zip › Source data/S3c.txt]

20	20	20	20	25	25	25	25	30	30	30	30	35	35	35	35	40	40	40	40	50	50	50	50
93	84	90	91	94	91	96	93	96	100	98	97	107	100	99	103	95	96	100	95	84	86	93	90
