# Supplementary material for: Intracellular potassium levels orchestrate circadian rhythmicity and cell division
Source: Nat Commun. 2026 May 22;17:6738. doi: 10.1038/s41467-026-73351-2 (PMC13385874; doi:10.1038/s41467-026-73351-2)
Supplement: Supplementary file 8 — Source Data [file 41467_2026_73351_MOESM8_ESM.zip › Source data/S3b.txt]

2	5	10	50	80
74.000	96.500	96.000	49.750	15.000
77.500	98.250	97.500	47.500	13.750
85.000	98.750	102.500	49.000	14.250
84.250	98.500	102.250	48.750	14.500
75.000	97.500	102.500	48.750	15.750
