# Supplementary material for: Intracellular potassium levels orchestrate circadian rhythmicity and cell division
Source: Nat Commun. 2026 May 22;17:6738. doi: 10.1038/s41467-026-73351-2 (PMC13385874; doi:10.1038/s41467-026-73351-2)
Supplement: Supplementary file 8 — Source Data [file 41467_2026_73351_MOESM8_ESM.zip › Source data/S1j.txt]

20	20	20	20	20	20	20	20	25	25	25	25	25	25	25	25	30	30	30	30	30	30	30	30	35	35	35	35	35	35	35	35	40	40	40	40	40	40	40	40	45	45	45	45	45	45	45	45
23.4	23.5	24.0	23.5	23.6	23.4	23.5	23.2	23.62	24.13	23.85	23.70	23.38	23.68	23.44	23.36	23.33	23.50	23.29	23.54	23.44	23.44	23.37	23.54	23.55	23.53	23.55	23.50	23.40	23.44	23.41	23.56	23.79	23.60	23.52	23.58	23.74	23.50	23.65	23.62	23.73	23.51	23.79	23.55	23.65	23.52	23.65	23.69
