# Supplementary material for: Intracellular potassium levels orchestrate circadian rhythmicity and cell division
Source: Nat Commun. 2026 May 22;17:6738. doi: 10.1038/s41467-026-73351-2 (PMC13385874; doi:10.1038/s41467-026-73351-2)
Supplement: Supplementary file 8 — Source Data [file 41467_2026_73351_MOESM8_ESM.zip › Source data/3e.txt]

peak	trough	peak	trough
74.180	76.670	4.256	22.060
84.080	83.540	1.823	1.594
68.810	82.730	3.709	15.620
69.270	57.380	9.285	23.360
82.250		3.527	22.190
84.360	76.990	-1.071	12.580
