# Supplementary material for: Intracellular potassium levels orchestrate circadian rhythmicity and cell division
Source: Nat Commun. 2026 May 22;17:6738. doi: 10.1038/s41467-026-73351-2 (PMC13385874; doi:10.1038/s41467-026-73351-2)
Supplement: Supplementary file 8 — Source Data [file 41467_2026_73351_MOESM8_ESM.zip › Source data/2a.txt]

Time in LL (h)	10mM KCL 24	10mM KCL 24	10mM KCL 24	10mM KCL 24	10mM KCL 24	10mM KCL 24	10mM KCL 24	10mM KCL 24	10mM KCL 24	10mM KCL 24	10mM KCL 24	10mM KCL 24	10mM KCL 24	10mM KCL 24	10mM KCL 24	10mM KCL 24	1,5mM LL24	1,5mM LL24	1,5mM LL24	1,5mM LL24	1,5mM LL24	1,5mM LL24	1,5mM LL24	1,5mM LL24	1,5mM LL24	1,5mM LL24	1,5mM LL24	1,5mM LL24	1,5mM LL24	1,5mM LL24	1,5mM LL24	1,5mM LL24	1,5mM LL36	1,5mM LL36	1,5mM LL36	1,5mM LL36	1,5mM LL36	1,5mM LL36	1,5mM LL36	1,5mM LL36	1,5mM LL36	1,5mM LL36	1,5mM LL36	1,5mM LL36	1,5mM LL36	1,5mM LL36	1,5mM LL36	1,5mM LL36
7.000000	4484	4839	4064	2457	1915	2616	2214	1681									2083	2681	2289	2074	2111	2120	1868	1784									1887	1822	1775	1747	1709	1644	1551	1616
8.051759	841	794	747	701	663	682	682	701									645	831	747	738	691	654	710	663									645	626	682	617	635	598	551	617
9.102869	514	560	523	560	504	486	542	476									420	588	579	495	458	504	458	458									486	458	467	448	458	495	430	467
10.153980	766	766	682	729	719	775	794	729									588	859	813	766	738	766	766	794									785	831	747	719	785	747	729	757
11.205130	1476	1541	1737	1700	1700	1794	1831	1765									1280	1868	1831	1737	1803	1859	1896	1859									1971	1971	1878	1840	1831	1934	1934	1934
12.257120	2868	2999	3213	3400	3512	3624	3774	3905									2177	3568	3410	3587	3512	3671	3830	3905									3942	3895	3830	3858	3914	3905	3989	3877
13.308450	4297	4689	5016	5175	5390	5652	5838	5745									3410	5698	5511	5549	5792	5857	5913	5820									5988	5951	6081	5913	5913	5866	6063	5960
14.360090	5493	6035	6586	6857	7016	7156	7240	7315									4764	7483	7399	7305	7399	7632	7511	7688									7511	7501	7651	7501	7258	7343	7539	7557
15.411790	6530	7221	7567	7744	7884	8043	8249	8062									5568	8688	8622	8389	8529	8707	8763	8716									8828	8893	8604	8529	8669	8342	8707	8632
16.463340	7427	8099	8622	8893	9239	9435	9398	9062									6268	10388	10005	10267	10136	10183	10117	10127									10117	10117	9865	9828	9547	9828	10015	9744
17.515320	8221	8716	9435	9547	9772	10024	9837	9697									7146	11435	11070	11192	10855	10678	10977	10911									10612	10556	10248	10491	10267	10164	10650	10538
18.567460	9146	9865	10015	10295	10388	10276	10323	10201									7866	12640	11715	11369	11033	11061	11014	11117									10594	10697	10697	10482	10267	10407	10612	10743
19.619600	9828	10454	10500	10454	10099	9949	10117	10052									8389	12575	11640	11220	10837	10949	10809	10678									10640	10556	10603	10650	10332	10519	10556	10855
20.671750	10164	10734	10192	9613	9837	9856	10071	9902									8305	12668	11622	10827	10743	10818	10715	10454									10444	10435	10500	10612	10416	10342	10855	10958
21.723890	9846	10229	10201	10239	10071	10295	10388	10136									8333	12640	12005	11472	11295	10958	11164	11042									10827	10697	10622	10771	10771	10781	11145	11164
22.776020	9332	10304	10416	10472	10781	10874	11201	11108									8445	12845	12388	12042	11967	11780	11678	11612									11042	11332	11500	11304	11182	11659	11883	11771
23.828190	9220	10248	10426	10809	11014	11827	11818	11892									8230	12995	12687	12248	12444	12640	12799	12986									12322	12304	12416	12285	12304	12649	12546	12902
24.880360	7931	8884	9034	9725	10080	10706	10921	11117									4839	6717	5511	6249	5138	5278	3979	5586									14116	13976	13985	13920	13649	13948	14210	14303
25.932470	7286	8183	8828	9174	9958	10986	11528	11631									4418	6829	5829	6707	5325	5848	4914	5764									14303	14518	14228	14126	14574	14490	14780	14499
26.984590	9248	9342	11416	12883	12070	10482	7352	8744									7660	10734	10547	11117	9342	9379	5306	6371									14434	14322	14696	14453	14518	14527	14948	14957
28.036690	9790	9865	11827	13229	12117	10164	7455	8912									8370	12304	12126	12509	10426	10388	3111	6259									15097	15770	15471	15770	15387	15695	16041	16050
29.088780	6184	6100	8090	9024	8594	7520	5698	6875									6091	8707	9071	9491	8183	8641	2186	5792									12079	12201	12238	12388	12462	12874	12948	12986
30.140810	6810	6586	8267	9417	8819	7641	5642	6371									6558	11061	9688	10556	8763	9192	2410	6119									11827	11967	12014	12098	12322	12462	12976	12621
31.192840	4241	4054	5427	6203	5913	5437	4092	5035									4456	6604	6903	7156	6548	7193	1765	5250									9211	9622	9407	9538	9482	9706	9828	9669
32.244700	3325	3877	4278	4960	4839	4465	3438	4176									3849	5652	5642	6689	5446	5829	1719	4568									8398	8585	8361	8258	8445	8576	8856	8725
33.296490	2457	2419	3073	3858	3737	3494	2672	3269									2662	4092	4232	4493	3989	4521	1420	3503									6539	6642	6539	6576	6558	6773	6810	6651
34.348310	2064	2064	2700	3064	3027	2728	2111	2522									2158	3391	3316	4007	3139	3466	1289	2728									5820	5698	5661	5764	5642	5951	5782	5848
35.399960	1794	1831	2233	2662	2485	2317	1794	2167									1747	2457	2634	2849	2541	2718	1130	2120									4652	4456	4503	4484	4409	4615	4568	4559
36.451870	2055	2849	2307	2672	2644	2270	1756	2111									1616	2289	2503	2821	2410	2485	1336	1896									2485	2438	2317	2335	2438	2354	2391	2335
37.503850	2279	2148	2662	3045	2886	2625	1952	2298									1822	2634	2746	2989	2653	2756	1485	1962									1943	1887	1971	2018	2130	2008	2130	1971
38.555730	2737	2597	3204	3559	3475	3195	2382	2821									2326	3055	3185	3559	3260	3111	1878	2419									4503	4213	4092	3858	2933	2644	2167	2120
39.607610	3531	3419	4054	4577	4390	3951	3055	3624									2849	3821	4082	4446	3867	3998	2317	3027									4269	3456	2952	2942	1812	1999	1336	1495
40.659530	4306	4605	5287	5745	5418	4923	3783	4512									3624	4830	5110	5773	4886	5035	2896	3746									4858	3634	2868	2858	1625	1971	1317	1569
41.711500	5334	5166	6287	6988	6670	5913	4708	5530									4503	6109	6436	6651	6212	6175	3400	4390									5782	4325	3466	3512	1999	2485	1700	1859
42.763480	6044	6175	7511	8165	7968	7417	5577	6427									5371	7286	7651	7613	7324	7361	3877	5605									7202	5605	4316	4484	2466	3213	2027	2373
43.815440	6941	7296	8408	9547	9239	8585	6614	7987									6334	8464	8912	9108	8604	8912	4633	7044									9015	7184	5745	6063	3354	4120	2849	3213
44.867440	7922	8492	9239	10547	10192	9902	7884	9230									7305	9603	9977	10024	9688	9557	5269	8043									10304	8847	7100	7698	4241	5427	3606	4026
45.932700																	8604	11593	11687	13088	12332	12518	7156	10622									12509	10706	9230	9314	5689	6707	4773	5185
46.984810	8987	9239	10538	11958	11547	11024	9445	10687									8912	11463	11724	11864	11117	11668	6773	10211									12294	11463	10211	10594	6511	7567	5297	5754
48.036910	9136	9510	11126	12313	11724	11341	9454	10790									9043	11472	11827	12481	12098	12266	7315	10332									13509	12341	11556	11323	7511	8389	6128	6436
49.089050	8725	9314	10538	11883	11416	11024	9482	10566									8847	11089	11622	12416	11425	12294	7501	10155									14004	13350	12182	12360	8791	9482	7258	7735
50.141150	8221	8977	9856	11332	11173	10528	9136	10145									8529	10865	11248	11771	11266	11902	8062	10164									14770	14079	12640	13350	9669	10351	8174	8529
51.193260	7903	8258	9407	10725	10472	9884	8566	9631									7978	10360	10781	11444	10584	11537	8053	10145									14985	14518	13696	14041	10725	11724	9052	9566
52.245370	7053	7688	8604	9856	9669	9286	7819	8679									7389	9594	10052	10444	10043	10734	7754	9491									15153	15135	14069	14537	11397	12154	10052	10444
53.297500	6193	6633	7632	8884	8716	8034	6885	7931									6558	8501	8949	9482	9043	9529	7090	8585									15013	15929	14256	14985	11874	12659	10482	10939
54.349600	5362	5895	6717	7613	7511	7118	6025	6941									5923	7371	7847	8249	7968	8258	6287	7567									14368	15368	13995	15415	11967	13079	10790	11313
55.401680	4362	4960	5726	6324	6474	6175	5147	5894									4876	6548	6679	7090	6903	7249	5680	6614									13126	14172	13929	14724	12079	13415	10781	11313
56.453740	3466	4063	4577	5147	5222	5007	4241	4633									4045	5287	5409	5708	5493	5988	4942	5446									11668	13051	13537	13247	12117	12500	10669	11145
57.505790	2942	3335	3830	4260	4138	3951	3344	3811									3167	4269	4465	4727	4390	4820	4372	4559									9912	11650	12593	12257	11603	11650	10547	10566
58.557770	2447	2634	3036	3475	3428	3325	2746	3176									2634	3512	3447	3802	3680	3839	3783	3652									8333	10267	10790	11061	10715	10510	9351	9463
59.609680	2139	2382	2737	2942	2989	2821	2475	2681									2186	2849	2905	3120	3111	3223	3241	2999									6978	8688	9239	9435	9417	9407	8548	8267
60.661620	2148	2223	2541	2737	2914	2765	2335	2531									2027	2653	2849	2952	2914	3017	2961	2653									5848	7305	7651	8053	8492	8146	7557	7286
61.713570	2298	2541	2942	3204	3157	3045	2382	2858									2251	2858	2896	3101	3027	3111	2616	2672									4708	6137	6408	6791	7595	7249	6931	6362
62.765540	2737	2924	3269	3503	3634	3391	2877	3232									2401	3297	3260	3746	3400	3438	2672	2971									4054	4988	5362	5605	6614	5923	5792	5343
63.817480	3185	3372	3951	4241	4148	4176	3391	3858									2877	3755	3914	4222	4035	4082	2849	3456									3830	4185	4596	4727	5493	4904	4886	4633
64.869400	3811	4073	4587	5325	5044	4773	4045	4717									3363	4465	4661	4979	4699	4923	3083	4222									3737	3867	4017	4306	4689	4185	4278	4054
65.921330	4372	4540	5446	5913	6053	5670	4736	5511									3979	5269	5511	5708	5670	5661	3512	4932									4204	3867	3802	3905	4063	3849	3923	3503
66.973320	5063	5474	6212	6997	6978	6651	5568	6483									4512	6193	6287	6922	6717	6735	3895	5801									4605	4157	4007	4176	3858	3578	3755	3410
68.025310	5698	6287	6913	7772	7791	7511	6464	7184									5278	7053	7193	7791	7716	7847	4577	6829									5455	4708	4372	4568	3830	4120	3737	3568
69.077330	6324	6969	7744	8632	8380	8071	7072	8109									5848	7931	7847	8520	8398	8641	5175	7660									6025	5409	4960	5334	4306	4521	3942	3905
70.129360	6651	7315	8118	9230	9062	8912	7670	8669									6343	8267	8632	9136	8977	9164	5810	8398									6689	6240	5493	6212	4699	5110	4428	4484
71.181340	7100	7464	8398	9575	9239	9211	7959	8856									6763	8921	8781	9575	9379	9622	6231	8847									7343	7109	6446	6735	5278	5829	4970	5147
72.233370	7062	7660	8679	9557	9463	9361	7987	8931									6866	8819	8987	9856	9781	9986	6586	9155									8137	7772	6810	7455	6081	6576	5614	5764
73.285450	7221	7641	8520	9631	9323	9155	8155	9015									6922	8949	8819	9809	9669	10099	7016	9276									8183	8342	7585	8361	6866	7539	6586	6754
74.337510	6698	7520	8323	9220	8875	8959	7810	8660									6623	8781	8622	9202	9323	9818	6960	9192									8445	8669	8193	9127	7595	8193	7128	7324
75.389530	6464	7230	7772	8912	8585	8650	7371	8211									6128	8109	7800	8875	8903	9398	6810	8893									8548	9127	8398	9613	8352	9034	8127	8211
76.441600	5708	6352	6997	8043	7800	7847	6960	7698									5745	7286	7286	8118	8137	8510	6623	8155									7987	9230	8482	9482	8305	8772	7940	8155
77.493680	5100	5736	6306	6913	7118	7174	6100	6997									5241	6791	6483	7296	7427	7716	6184	7670									7772	8996	8099	9211	8585	9220	8417	8557
78.545710	4446	5007	5437	6137	6203	6203	5427	6109									4661	5866	5680	6399	6474	7006	5726	6773									6978	8445	7978	9127	8445	9146	8323	8417
79.597730	3680	4297	4484	5194	5315	5343	4699	5054									3914	4783	4801	5427	5586	5960	5147	5820									6306	7800	7174	8464	8314	8968	8342	8221
80.649680	3204	3596	3895	4465	4437	4484	4082	4381									3307	4269	4054	4689	4960	5166	4549	4970									5474	7277	6558	7866	7931	8398	7940	7754
81.701610	2737	3045	3241	3709	3793	3821	3522	3709									2961	3522	3363	3858	4054	4446	4110	4512									4998	6306	5904	7240	7595	7847	7585	7100
82.753540	2391	2681	2896	3410	3297	3400	2952	3232									2485	3148	2849	3475	3652	3774	3699	3774									4372	5605	5026	6595	7053	7137	6941	6763
83.805480	2148	2410	2672	3129	2942	3017	2746	2886									2111	2709	2559	3064	3157	3344	3176	3213									3830	4904	4418	5698	6371	6436	6427	6100
84.857380	2148	2354	2550	2840	2961	2868	2522	2830									2018	2503	2457	2971	3008	3185	2942	2971									3335	4325	3867	4867	5540	5736	5754	5465
85.909300	2195	2233	2597	3064	3027	2942	2531	2765									1971	2662	2494	2933	2858	3120	2746	2793									3083	3746	3475	4390	5007	4886	5119	4727
86.961270	2401	2466	2840	3176	3204	2999	2746	3017									2130	2821	2653	3204	3017	3176	2793	2821									3120	3475	3213	3867	4344	4456	4633	4148
88.013180	2616	2774	3101	3382	3391	3251	3111	3269									2279	2896	2905	3456	3307	3410	2896	3120									3185	3213	2999	3419	3839	3849	4176	3680
89.065080	2830	3176	3466	3849	3886	3671	3344	3718									2578	3073	3232	3895	3849	3578	2980	3419									3260	3101	2924	3382	3587	3447	3746	3288
90.116990	3148	3428	3830	4222	4297	4026	3699	3979									2802	3634	3494	4073	4082	4110	3120	3699									3466	3316	3101	3232	3382	3325	3428	3251
91.168880	3494	3690	4250	4643	4727	4559	4073	4596									3073	3895	3802	4521	4446	4671	3503	4278									3811	3522	3204	3410	3260	3288	3223	3223
92.220760	3774	4194	4680	5138	5100	4886	4596	5091									3466	4316	4232	4960	4858	4932	3671	4727									3914	3718	3615	3652	3204	3335	3354	3204
93.272680	4120	4400	5147	5418	5483	5315	5063	5427									3615	4727	4615	5250	5315	5250	4045	5166									4054	3979	3821	4157	3438	3494	3531	3475
94.324610	4260	4699	5185	5708	5624	5736	5427	5829									3811	4858	4839	5605	5764	5866	4297	5633									4334	4325	4120	4278	3755	3877	3765	3662
95.376500	4568	4988	5418	6035	5997	6007	5427	6072									3895	4942	4801	5736	5745	5894	4633	5754									4587	4559	4362	4605	3979	4250	3998	3895
96.428510	4465	5119	5502	5988	5988	5838	5558	6007									3942	5156	4914	5773	6100	6016	4624	6100									4493	4801	4596	4886	4241	4418	4428	4166
97.480480	4605	4988	5343	6063	6100	5838	5596	6091									4063	5175	4876	5745	5951	6278	4970	6128									4484	4886	4521	5185	4596	4876	4549	4615
98.532380	4475	4895	5418	5829	5801	5904	5474	5969									3830	4998	4503	5633	5969	5951	5128	6100									4418	4951	4680	5381	4848	5054	4848	4773
99.584310	4166	4792	4988	5549	5409	5493	5399	5596									3699	4801	4222	5334	5810	5913	4914	5960									4166	4886	4344	5399	5100	5455	5222	5250
100.636300	3821	4390	4633	5072	5110	5297	4960	5418									3484	4531	4082	5082	5427	5680	4745	5726									3895	4783	4344	5353	5166	5474	5521	5269
101.688200	3475	3951	4185	4792	4680	4848	4671	5119									3139	4101	3709	4633	5007	5231	4624	5465									3559	4549	4120	5110	5222	5568	5642	5343
102.740100	3307	3680	3998	4362	4512	4615	4306	4633									2952	3783	3400	4381	4596	4867	4437	4970									3391	4306	3737	4914	5250	5717	5680	5521
103.792100	2840	3335	3522	3905	3923	3989	3839	4073									2531	3531	2877	3737	4204	4325	4157	4680									2980	3933	3419	4624	5166	5642	5661	5539
104.844000	2559	2877	3092	3428	3466	3662	3438	3765									2475	3092	2756	3512	3615	3961	3867	4120									2700	3755	3073	4400	4942	5278	5614	5325
105.895900	2335	2634	2774	3111	3101	3204	3213	3391									2186	2728	2494	3017	3335	3587	3690	3680									2597	3447	2924	4250	4773	5128	5362	5082
106.947800	2064	2447	2438	2914	2924	2952	2784	3139									1999	2541	2261	2942	3101	3316	3167	3522									2391	3157	2672	3830	4400	4559	5194	4867
107.999700	1999	2177	2391	2616	2756	2765	2625	2886									1840	2391	2139	2606	2840	3036	2858	3055									2429	2989	2541	3456	4306	4428	4839	4540
109.051700	1868	2092	2214	2559	2606	2597	2410	2681									1700	2148	2018	2513	2662	2802	2812	2877									2513	2737	2373	3382	3923	4176	4531	4381
110.103600	1896	2018	2251	2438	2522	2466	2345	2457									1681	2148	2139	2354	2494	2597	2578	2644									2391	2569	2307	3017	3615	3746	4120	4007
111.155600	1840	1990	2214	2391	2475	2438	2261	2485									1728	2148	2130	2373	2485	2718	2429	2401									2401	2513	2261	2849	3428	3447	3886	3634
112.207800	1878	2055	2270	2363	2494	2475	2279	2728									1737	2289	2139	2559	2382	2559	2382	2466									2382	2485	2354	2728	3055	3176	3531	3438
113.260000	1999	2177	2354	2578	2672	2662	2438	2653									1812	2205	2307	2522	2616	2588	2317	2382									2597	2531	2354	2681	2924	3008	3438	3073
114.312100	2158	2261	2494	2672	2653	2737	2485	2784									1952	2382	2363	2681	2690	2634	2242	2616									2503	2531	2335	2531	2718	2952	3176	3101
115.364300	2307	2345	2653	2905	2756	2812	2606	2952									1878	2485	2457	2756	2774	2812	2401	2578									2588	2718	2447	2746	2700	2812	2989	2802
116.416500	2307	2522	2718	3055	3036	2914	2942	3120									1971	2522	2419	2849	2812	2821	2391	2774									2597	2644	2513	2765	2672	2756	2905	2784
117.468600	2429	2746	2896	3269	3213	3260	2980	3251									2186	2672	2662	2933	2971	2989	2513	2905									2653	2812	2700	2858	2728	2728	2914	2793
118.520700	2653	2784	3017	3297	3335	3288	3167	3466									2205	2700	2475	2999	3129	3129	2653	3064									2597	2784	2578	2933	2728	2896	3017	2858
119.572800	2681	2952	3036	3269	3344	3335	3204	3559									2298	2718	2541	3101	3297	3325	2756	3185									2485	2849	2578	3083	2896	2942	3101	2840
120.625000	2559	2896	3167	3354	3372	3456	3363	3680									2214	2821	2541	3185	3307	3354	2849	3213									2410	2821	2541	3064	2877	2999	3157	2999
121.677100	2662	2961	3195	3382	3522	3512	3363	3596									2233	2840	2457	3111	3503	3316	2933	3438									2419	2709	2447	3055	2905	2999	3251	3139
122.729300	2578	2989	3157	3382	3400	3503	3372	3727									2205	2681	2242	3073	3251	3363	3120	3456									2317	2690	2345	3120	3101	3204	3400	3382
123.781400	2588	2886	3027	3279	3428	3410	3279	3690									2027	2784	2326	3017	3279	3288	3064	3456									2177	2718	2251	3017	2971	3354	3559	3344
124.833500	2438	2784	2840	3083	3204	3325	3204	3615									2018	2728	2167	3120	3148	3232	2924	3512									1990	2597	2130	3045	3139	3428	3587	3578
125.885600	2354	2681	2700	3036	3073	3036	3120	3400									1850	2317	2092	2868	3055	3241	2961	3382									1868	2494	1999	2868	3101	3410	3606	3522
126.937800	2158	2522	2653	2868	2858	2952	3027	3241									1915	2345	1943	2746	2914	3017	2793	3176									1924	2382	1971	2830	3176	3288	3699	3624
127.989900	2046	2401	2429	2709	2784	2849	2746	3120									1691	2261	1700	2597	2793	2821	2793	3111									1850	2195	1924	2774	3251	3456	3895	3596
129.042100	1859	2223	2195	2373	2485	2653	2588	2840									1495	2074	1681	2326	2550	2728	2737	2840									1719	2186	1756	2653	3036	3325	3662	3662
130.094200	1784	2120	2120	2233	2475	2569	2373	2634									1476	1943	1653	2177	2429	2569	2653	2653									1691	1980	1784	2531	3064	3260	3634	3578
131.146400	1672	1971	1934	2055	2195	2429	2158	2513									1467	1868	1579	2111	2233	2419	2354	2513									1691	1896	1728	2326	2868	3185	3475	3475
132.198500	1560	1709	1878	1980	2083	2111	2074	2317									1364	1775	1551	1934	2074	2279	2233	2242									1635	1822	1672	2242	2756	2868	3372	3195
133.250600	1569	1588	1775	1859	2111	2064	1943	2214									1196	1672	1541	1896	2130	2018	2214	2279									1625	1822	1691	2205	2709	2849	3297	3129
134.302800	1373	1635	1700	1831	1850	1906	1906	2102									1289	1588	1504	1924	1990	1943	1962	2176									1653	1822	1635	2102	2419	2606	3223	2961
135.355000	1448	1625	1625	1812	1812	1831	1803	2008									1364	1560	1467	1709	1934	1943	1934	2074									1663	1924	1700	2008	2214	2588	3045	2802
136.407100	1354	1523	1588	1728	1887	1924	1737	1952									1242	1523	1504	1709	1822	1962	1719	1887									1653	1803	1653	1952	2177	2279	2914	2644
137.459200	1485	1607	1579	1747	1812	1887	1859	1980									1336	1551	1569	1672	1859	1803	1747	1924									1523	1906	1700	2008	2120	2317	2718	2550
138.511300	1420	1616	1616	1794	1765	1803	1747	1980									1345	1569	1607	1709	1803	1831	1737	1784									1579	1850	1597	1990	2102	2186	2616	2578
139.563400	1448	1560	1681	1794	1915	1896	1775	2018									1308	1709	1551	1850	1840	1868	1728	1868									1653	1868	1635	2027	2148	2046	2475	2419
140.615500	1616	1588	1822	1962	1803	1934	1859	1999									1354	1588	1551	1765	1896	1868	1681	1887									1532	1765	1551	2083	2027	1999	2522	2186
141.667600	1513	1681	1812	1962	1896	2008	1962	2083									1354	1644	1579	1794	1962	1943	1700	1887									1504	1700	1513	1943	1887	2130	2345	2233
142.719800	1597	1672	1822	2027	1924	1962	1952	2102									1373	1672	1495	1906	1868	1887	1663	1915									1420	1784	1541	2064	1962	2018	2363	2335
143.771900	1597	1719	1812	2036	1990	1999	1934	2120									1364	1691	1485	1878	1822	1924	1672	1896									1411	1681	1467	1915	1943	2083	2382	2326
144.824000	1653	1663	1822	2008	2046	1990	1962	2139									1261	1588	1476	1831	1952	1906	1737	2027									1439	1616	1392	1971	1934	2074	2373	2298
145.876100	1616	1765	1831	1924	1980	2036	2008	2158									1252	1588	1326	1822	1999	2027	1765	2046									1308	1569	1326	1840	1999	2046	2419	2298
146.928300	1607	1737	1765	1962	2018	2055	1980	2167									1289	1653	1364	1765	1906	2018	1719	1868									1298	1616	1280	1850	2055	2046	2261	2307
147.980400	1607	1756	1822	1934	1934	2046	2027	2186									1177	1607	1326	1812	1915	1906	1719	1990									1196	1532	1317	1812	1906	2092	2382	2438
149.032500	1551	1737	1775	1952	1878	1887	1943	2242									1205	1485	1280	1784	1831	1878	1784	1887									1186	1607	1326	1794	1990	2008	2457	2410
