# Supplementary material for: Intracellular potassium levels orchestrate circadian rhythmicity and cell division
Source: Nat Commun. 2026 May 22;17:6738. doi: 10.1038/s41467-026-73351-2 (PMC13385874; doi:10.1038/s41467-026-73351-2)
Supplement: Supplementary file 8 — Source Data [file 41467_2026_73351_MOESM8_ESM.zip › Source data/S2d dim light.txt]

Time in LL (h)	K	K	K
49	1141.329	1134.682	1184.339
53	1518.644	1388.832	1537.803
57	1399.780	1563.218	1516.298
61	1355.988	1330.182	1445.136
65	1370.846	1451.001	1403.299
69	1252.764	1283.653	1156.969
73	1018.946	1184.730	1217.574
77	1144.457	1336.047	1309.459
81	1451.001	1437.316	1414.638
85	1196.460	1262.539	1295.774
89	1478.371	1403.690	1361.853
93	1105.357	1043.579	1058.437
