# Supplementary material for: Intracellular potassium levels orchestrate circadian rhythmicity and cell division
Source: Nat Commun. 2026 May 22;17:6738. doi: 10.1038/s41467-026-73351-2 (PMC13385874; doi:10.1038/s41467-026-73351-2)
Supplement: Supplementary file 8 — Source Data [file 41467_2026_73351_MOESM8_ESM.zip › Source data/3b and S3g.txt]

	Control L 24	Control L 24	Control L 24	Control L 24	Control L 24	Control L 24	0K L 24 2h	0K L 24 2h	0K L 24 2h	0K L 24 2h	0K L 24 2h	0K L 24 2h	0K L 24 4h	0K L 24 4h	0K L 24 4h	0K L 24 4h	0K L 24 4h	0K L 24 4h	50K L 24 2h	50K L 24 2h	50K L 24 2h	50K L 24 2h	50K L 24 2h	50K L 24 2h	50K L 24 4h	50K L 24 4h	50K L 24 4h	50K L 24 4h	50K L 24 4h	50K L 24 4h
24	215	210	210	216	212	216	215	210	210	216	212	216	215	210	210	216	212	216	215	210	210	216	212	216	215	210	210	216	212	216
26	216	218	215	220	215	216	180	185	180	179	175	180	180	185	180	179	175	180	170	184	180	185	180	190	170	184	180	185	180	190
28	220	220	215	214	218	215	180	182	170	175	170	170	123	115	117	123	120	120	214	215	210	215	210	212	180	190	170	172	175	175
30	225	221	220	218	221	223	180	175	180	170	171	168	140	131	134	142	135	133	240	242	238	249	251	247	210	205	210	204	212	200
32	225	230	224	220	225	228	180	177	180	173	181	183	130	115	120	118	140	135	252	260	260	255	256	255	208	205	200	211	209	210
34	227	230	228	232	225	237	150	147	145	150	147	160	131	148	140	132	139	144	260	270	271	265	260	258	220	227	218	218	224	225
36	240	242	240	248	245	250	152	155	155	148	150	155	130	140	132	135	140	142	260	263	270	260	264	266	230	234	235	235	233	240
38	251	255	252	260	257	260	162	166	150	150	153	155	133	137	135	140	136	135	265	270	264	265	268	270	245	246	250	248	250	253
42	265	274	275	276	270	275	170	157	161	162	160	160	140	140	133	135	137	130	273	274	278	270	270	273	266	262	261	265	263	262
