# Supplementary material for: Intracellular potassium levels orchestrate circadian rhythmicity and cell division
Source: Nat Commun. 2026 May 22;17:6738. doi: 10.1038/s41467-026-73351-2 (PMC13385874; doi:10.1038/s41467-026-73351-2)
Supplement: Supplementary file 8 — Source Data [file 41467_2026_73351_MOESM8_ESM.zip › Source data/3g.txt]

peak	trough	peak	trough
		5.4160	24.9000
64.7400	61.6900	3.9260	18.9900
	65.5300	4.0820	20.1400
71.9400	66.2800	6.8530	16.4900
70.6200	64.8000		26.9100
66.8000
