# Supplementary material for: Intracellular potassium levels orchestrate circadian rhythmicity and cell division
Source: Nat Commun. 2026 May 22;17:6738. doi: 10.1038/s41467-026-73351-2 (PMC13385874; doi:10.1038/s41467-026-73351-2)
Supplement: Supplementary file 8 — Source Data [file 41467_2026_73351_MOESM8_ESM.zip › Source data/2c.txt]

Time in LL (h)	10mM KCL 25	10mM KCL 25	10mM KCL 25	10mM KCL 25	10mM KCL 25	10mM KCL 25	10mM KCL 25	10mM KCL 25	10mM KCL 25	10mM KCL 25	10mM KCL 25	10mM KCL 25	10mM KCL 25	10mM KCL 25	10mM KCL 25	10mM KCL 25	0mM KCL 25	0mM KCL 25	0mM KCL 25	0mM KCL 25	0mM KCL 25	0mM KCL 25	0mM KCL 25	0mM KCL 25	0mM KCL 25	0mM KCL 25	0mM KCL 25	0mM KCL 25	0mM KCL 25	0mM KCL 25	0mM KCL 25	0mM KCL 25	60mM KCL 25	60mM KCL 25	60mM KCL 25	60mM KCL 25	60mM KCL 25	60mM KCL 25	60mM KCL 25	60mM KCL 25	60mM KCL 25	60mM KCL 25	60mM KCL 25	60mM KCL 25	60mM KCL 25	60mM KCL 25	60mM KCL 25	60mM KCL 25	10mM KCL 37
5.500000	2840	3111	2971	3204	2961	3400	3101	3821	3998	4456	4447	4932	5138	5362	5549	5530	3316	2886	3419	3232	3073	3307	3279	3447	4017	4811	4783	5203	5437	5754	5680	5857	3064	2830	3438	3045	3223	3045	3101	4007	3998	4577	4568	5390	5418	5418	5455	5736	3232
6.551419	1896	2120	2120	2214	2074	2177	2139	2036	2083	1999	2186	1980	2083	1934	2055	1980	1999	2158	2111	2298	2167	2139	2036	2111	2130	1943	1980	2018	2102	2036	2027	1999	1980	2102	1943	2120	2139	2345	1980	1924	2158	1915	1999	1980	1952	2074	1980	2027	1850
7.603422	925	1093	1018	1130	1140	1121	1093	1056	1093	981	1121	1028	971	925	1028	962	1000	1056	1065	1186	1121	1112	1065	1112	1046	1009	1018	1084	990	990	981	953	990	1056	1065	1112	1065	1074	1102	1046	1028	962	953	1065	1009	971	943	934	971
8.654648	430	551	560	607	588	588	663	570	570	579	579	551	495	570	514	504	514	551	532	645	645	617	645	607	560	579	560	560	579	551	495	532	476	532	551	588	579	682	654	570	617	579	579	551	542	560	514	570	551
9.705770	476	523	486	598	560	635	617	542	682	598	579	560	551	532	532	448	476	551	504	663	560	654	626	635	635	570	579	588	514	523	588	551	439	514	514	635	588	598	598	598	654	486	551	551	542	523	532	523	570
10.756880	803	934	971	1037	953	1112	1056	1056	1168	943	1018	990	943	943	925	934	915	934	953	1168	1056	1093	1074	1158	1056	1009	1000	1046	981	1009	1000	934	887	934	953	1065	1000	1037	971	1037	1084	1046	981	962	1028	953	934	971	906
11.808230	1467	1644	1644	1952	1756	2064	1822	1784	1924	1812	1915	1719	1756	1747	1691	1625	1579	1700	1831	2233	1896	1962	1859	1971	1878	1896	1850	1859	1775	1784	1709	1616	1513	1681	1644	1915	1831	1868	1775	1850	1971	1728	1737	1794	1728	1700	1747	1691	1588
12.860230	2242	2802	2578	3055	2774	3111	2942	2830	2980	2765	2877	2746	2625	2625	2700	2765	2644	2737	2840	3372	2905	3017	2961	3027	3055	2746	2924	2840	2868	2597	2672	2578	2466	2662	2662	2942	2989	2886	2793	2849	3055	2709	2718	2765	2784	2802	2746	2709	2466
13.911980	3297	3596	3727	4166	3858	4269	4007	3961	4110	3811	4082	3877	3690	3587	3718	3737	3596	3690	3933	4409	3895	4185	4073	4316	4148	3793	3867	3867	3774	3709	3662	3662	3316	3671	3662	4035	4092	4138	3765	3942	4166	3895	3690	3830	3839	3727	3718	3783	3232
14.963350	4194	4876	4783	5511	4988	5437	4960	5044	5334	4671	5194	4801	4587	4540	4521	4783	4755	4820	4839	5848	5091	5156	5044	5437	5259	4689	4727	4801	4745	4643	4577	4717	4372	4708	4596	5147	5082	5334	4727	4914	5259	4633	4615	4764	4745	4783	4755	4820	4092
16.014920	5063	5913	5764	6567	6137	6315	5997	5997	6063	5605	6193	5549	5605	5427	5530	5848	5680	5876	6016	7090	6081	6249	6091	6436	6212	5773	5624	5661	5773	5596	5390	5586	5222	5764	5521	6362	6193	6156	5596	5596	6156	5605	5670	5642	5642	5745	5605	6007	4923
17.066640	5904	6698	6633	7492	7044	7464	7137	6782	7258	6418	7100	6371	6362	6081	6530	6838	6268	6614	6745	8090	7128	6997	7006	7324	7137	6511	6633	6614	6324	6296	6399	6576	6025	6539	6362	7146	7128	6922	6259	6483	7193	6334	6390	6399	6492	6324	6427	6651	5539
18.118520	6782	7800	7651	8641	8015	8473	7931	7726	8183	7436	7903	7286	7118	7202	7343	7819	7417	7698	7679	9361	8071	8277	7595	8361	7912	7380	7333	7501	7240	6997	7165	7436	7044	7483	7118	8043	7763	8062	7315	7417	7978	7240	7174	7464	7417	7202	7258	7698	6278
19.170380	7651	8613	8538	9688	8903	9538	8893	8865	9099	8352	8912	8239	7866	7987	8006	8791	8352	8557	8482	10145	8753	8912	8837	9295	9006	8183	8127	8202	7931	8090	8006	8426	7585	8286	8043	8875	8828	8959	8211	8613	8996	8267	8118	8557	8230	7828	7922	8576	6922
20.222200	7735	8977	9304	10145	9856	10276	9734	9267	9697	9099	9248	8949	8800	8828	8856	9566	8772	9052	9071	11173	10061	9716	9398	9669	9594	8800	8781	9015	8865	8856	9052	9276	8118	9043	8566	9716	9641	9454	8781	8977	9426	8865	8679	9183	9118	8865	9108	9575	7567
21.274010	8015	9519	9781	10818	10145	10865	10043	9865	10117	9295	9706	8921	9015	9090	9286	10342	9062	9706	9613	11640	10164	10155	9837	10136	9613	9108	9323	9211	8977	9146	9062	9865	8538	9361	9202	10342	10015	9659	8865	9146	9538	8697	8912	9034	9174	9239	9071	9940	8510
22.325810	8081	9510	9930	11098	10547	11210	10043	9846	10089	9501	9856	9258	9127	9155	9248	11014	9024	9659	10024	11995	10640	10949	10071	10220	9865	9445	9547	9585	9332	9258	9295	10360	8604	9603	9351	10902	10332	9828	9164	9342	9856	9314	9024	9566	9342	9445	9529	10790	8744
23.377690	7436	9183	9958	10547	9949	10547	9669	9417	9800	9062	9603	8688	8772	8510	8800	10687	8725	9622	10015	11126	10099	10155	9678	10024	10005	9118	9183	8940	9006	8987	8912	10089	8398	9510	9006	10697	9697	9585	9136	9006	9463	9024	8968	9192	9118	9052	9304	10472	8548
24.429580	6875	8931	9174	9538	9361	9856	9174	8688	9099	8632	8893	8258	8118	8034	8127	9631	8445	8809	9202	10342	9445	9688	9192	9398	9202	8791	8660	8510	8333	8426	8436	9361	7464	8604	8492	9473	9426	8977	8473	8454	9034	8398	8641	8585	8548	8482	8679	9940	7866
25.481370	5166	6782	6240	7735	7268	8267	10257	10809	10949	11631	12285	11388	11295	10762	11463	8221	5586	6193	6464	6278	7483	7810	10566	8996	10089	9958	10874	9949	10865	9902	10697	8996																	7772
26.533260	3783	5072	4512	5848	5652	5951	7576	7894	7679	8258	8258	7959	7707	7698	7539	5493	5054	5614	5745	5166	6203	6586	7473	7912	6548	8267	6044	8352	5605	7987	5726	6988																	6268
27.585180	2578	3746	3148	4699	3793	4316	4998	5782	5848	6007	5661	6044	5708	6128	4942	4166	1952	1859	2205	1850	2261	1990	2924	2644	2662	2475	3363	2541	3129	2522	3139	1653	2980	2447	3559	2672	4232	3858	5119	3839	4848	4493	4652	4409	4886	4241	4344	2756	5596
28.637070	2223	2924	2429	3363	3176	3606	4213	4624	4839	4559	4409	4811	4288	4605	3793	3129	1242	1411	1523	1457	1934	1747	2569	1850	2522	2130	3073	2167	3092	2233	3036	1560	2737	2298	3101	2634	3587	3475	4082	3550	3905	3690	3671	3596	3989	3587	3438	2578	4418
29.688690	1663	2261	2036	2756	2616	2877	3643	3690	4073	3652	3634	3531	3428	3428	2952	2438	1112	1326	1476	1429	1868	1747	2410	1943	2410	2195	2765	2083	2765	2036	2709	1467	2242	1840	2494	2120	3008	2989	3111	2980	3251	2980	3083	2924	3083	2961	2802	2130	3456
30.740260	1280	1784	1607	2242	2027	2261	2793	2989	3120	2989	2774	2597	2644	2625	2251	1812	981	1205	1392	1457	1747	1737	2214	1999	2139	1868	2401	1906	2354	1896	2195	1429	1579	1625	1971	1831	2261	2429	2494	2354	2588	2531	2410	2373	2494	2354	2233	1775	2662
31.792180	1074	1308	1224	1700	1747	1803	2223	2401	2457	2223	2148	2251	2120	2120	1737	1345	934	1140	1336	1411	1616	1541	1971	1812	1962	1719	1962	1803	1831	1672	1980	1261	1364	1242	1616	1504	1812	1924	1943	2083	2139	2055	1934	2018	1934	1850	1700	1298	2205
32.844230	906	1205	1093	1504	1326	1513	1691	1784	1999	1784	1878	1756	1728	1756	1523	1168	887	1102	1270	1429	1485	1495	1831	1672	1840	1672	1822	1644	1737	1644	1644	1102	1102	1056	1298	1308	1523	1597	1663	1691	1859	1691	1616	1579	1681	1523	1495	1130	2102
33.896270	943	1252	1102	1532	1270	1523	1644	1775	1896	1756	1896	1934	1868	1878	1560	1168	1056	1205	1354	1681	1607	1495	1915	1700	1990	1775	1878	1737	2074	1765	1747	1224	1224	1196	1354	1270	1709	1794	1765	1840	1934	1812	1672	1728	1812	1625	1635	1065	2176
34.948280	1112	1532	1252	1980	1560	1822	1859	2046	2186	2055	2177	2335	2186	2373	1999	1495	1411	1504	1551	2055	1943	1756	2326	2120	2205	2167	2354	2326	2429	2139	2205	1401	1644	1513	1878	1700	2074	1999	2083	2158	2335	2345	2120	2139	2438	2270	2102	1439	2728
36.000340	1411	1971	1691	2447	1999	2317	2373	2606	2737	2756	2634	3055	2886	3017	2531	2158	1859	1924	1924	2784	2419	2214	3017	2886	2756	2718	2999	2999	3148	2821	2933	1924	2167	1934	2363	2261	2588	2737	2774	2728	3101	3176	2718	2793	3204	3027	2765	1971	3279
37.052330	1878	2569	2195	3092	2522	2961	3111	3372	3531	3447	3372	3755	3466	4054	3354	2905	2401	2625	2466	3662	3129	2924	3680	3503	3550	3568	3811	3951	3877	3624	3624	2625	2980	2494	3120	2933	3307	3466	3531	3568	3998	3942	3512	3699	4035	3746	3494	2746	4138
38.104200	2270	3260	2802	3877	3269	3718	3895	4176	4390	4362	4250	4820	4568	5026	4278	3765	3297	3297	3307	4568	3998	3746	4484	4503	4615	4353	4661	4680	4811	4652	4596	3559	3737	3325	4092	3718	4204	4577	4493	4736	4904	5044	4353	5007	5100	4914	4596	3634	2877
39.156120	2793	4035	3335	4624	4110	4540	4689	5035	5362	5241	4867	5624	5362	5941	4839	4549	4007	4007	3923	5614	4904	4521	5362	5418	5399	5231	5708	5661	5698	5381	5539	4409	4540	4176	5063	4568	5166	5474	5269	5736	6025	6053	5455	5923	5941	5960	5521	4418	4129
40.208150	3466	4839	4213	5661	5119	5334	5773	6119	6474	6249	6063	6782	6427	7006	6165	5540	4792	5091	5100	6997	5951	5717	6623	6698	6539	6735	6931	7128	6931	6698	6642	5381	5857	5026	6249	5904	6128	6913	6380	6931	7408	7548	6614	7156	7445	7268	6763	5483	2672
41.260180	4092	5549	4876	6530	5951	6147	6642	7174	7501	7333	7053	7978	7249	8109	6997	6324	5558	5773	5680	7987	6885	6754	7651	7613	7343	7529	7782	7810	8081	7445	7473	5885	6717	5698	6960	6595	7137	7912	7399	8221	8361	8426	7716	8305	8380	8239	7997	6324	3251
42.312230	4531	6334	5605	7735	7268	7408	7912	8109	8809	8520	8109	9099	8819	9267	8146	7427	6315	6689	6745	9211	7642	7623	8707	9108	8604	8847	8987	9155	9192	8959	8791	7464	7754	6651	8267	7800	8538	9071	8856	9781	9734	10276	9230	9930	9706	9921	9295	7716	3970
43.364260	4755	6492	5773	7763	7296	7455	8062	8408	8977	8875	8501	9034	8697	9426	8081	7371	6492	6931	7062	9211	7959	7856	9071	9146	8940	9202	9332	9734	9603	8679	9024	7296	7800	6847	8510	7903	8735	9557	9258	9902	9949	10631	9258	10024	9772	9865	9753	7679	3961
44.416320	4876	6567	5941	7968	7782	7856	8650	8931	9529	9043	8669	9342	8669	9361	8230	7632	6418	6997	7184	9062	8286	8389	9304	9734	9575	9211	9454	9753	9688	8968	9108	7399	8323	7258	8650	8361	9146	9986	9454	10753	10379	10958	9529	10276	10117	10201	9921	8352	4250
45.468350	4914	6670	6053	7959	7903	7987	8781	8940	9239	9164	8641	9351	8482	9202	8071	7763	6287	6903	7016	8650	8277	8230	9361	9706	9389	9230	9417	9454	9333	9062	8809	7492	8043	7371	8529	8006	8940	9996	9753	10351	10342	10865	9669	10398	10043	10061	10099	8436	4129
46.520420	4587	6119	5782	7660	7585	7735	8557	8912	9482	8996	8305	9118	8342	8996	7959	7315	5745	6446	6605	8090	7866	7782	9090	9678	9519	9005	8828	9183	8940	8436	8735	7016	7698	7137	8081	8183	8893	9753	9547	10482	9800	10743	9155	10071	9641	9856	9641	8267	4138
47.572480	4334	5792	5325	7034	7156	7305	8099	8548	8959	8389	7791	8576	7716	8165	7230	6754	5343	5866	6193	7072	6978	7436	8202	9024	8791	8202	8286	8380	7866	7623	7791	6511	6801	6530	7660	7389	8211	9024	8669	9874	9454	9958	8576	9276	8968	9220	8819	7529	4157
48.624500	3839	5100	4923	6147	6614	6717	7511	7754	8230	7884	6941	7417	6950	7380	6605	6100	4624	5222	5409	6193	6511	6707	7333	8193	7726	7277	7268	7436	7016	6819	6819	5764	5857	5764	6847	6661	7399	8043	7763	9220	8342	9127	7866	8501	7744	8221	7819	6866	4007
49.676590	3325	4447	4325	5297	5792	5960	6829	6810	7240	6847	6025	6614	6119	6352	5698	5362	4101	4643	4727	5119	5689	5829	6464	7006	6960	6259	6137	6661	5885	5773	5698	4923	5166	5054	5745	5689	6306	6978	6838	7894	7212	7576	6726	7109	6520	7193	6380	5848	3671
50.728560	2821	3858	3914	4895	5297	5007	6072	5773	6408	5810	5138	5633	5063	5614	4830	4503	3475	3979	4101	4063	4727	5016	5558	5764	5652	5390	5325	5465	4960	4830	4839	4213	4362	4512	4932	4988	5399	5754	5670	6661	6007	6287	5530	5979	5782	6193	5539	5072	3522
51.780480	2466	3213	3288	4007	4400	4157	5138	4773	5250	4848	4447	4605	4157	4540	3802	3737	2784	3251	3438	3279	3811	4166	4624	4587	4596	4250	4353	4446	3961	3951	3746	3260	3596	3737	4110	4035	4428	4895	4652	5194	4876	5016	4456	5026	4708	4988	4176	4026	3269
52.832420	2046	2672	2756	3232	3494	3503	4269	3942	4166	3755	3559	3765	3316	3522	3157	2868	2177	2653	2737	2653	3185	3438	3699	3671	3802	3456	3372	3466	3073	3055	2961	2662	2896	3129	3512	3232	3680	3830	3783	4250	4063	3942	3559	3942	3737	3951	3344	3307	3148
53.884430	1728	2363	2298	2681	2933	2924	3587	3167	3326	2989	3073	2933	2690	3008	2475	2382	1803	2176	2223	2148	2391	2858	3157	3017	3036	2634	2700	2812	2447	2382	2326	2008	2429	2531	2728	2644	2914	3344	2971	3326	3241	3195	3017	3092	3073	3092	2672	2559	2765
54.936430	1354	1878	1971	2419	2419	2513	3045	2728	2961	2541	2606	2522	2401	2625	2055	2055	1467	1850	1952	1812	2111	2391	2513	2569	2709	2279	2373	2326	2120	2083	2083	1709	2046	2092	2233	2289	2616	2737	2475	2737	2737	2774	2522	2802	2634	2700	2317	2167	2634
55.988450	1270	1653	1737	2074	2055	2279	2634	2429	2606	2279	2597	2326	2139	2307	2008	1952	1354	1597	1812	1840	2036	2167	2541	2289	2588	2074	2186	2205	2083	1980	1915	1551	1709	1943	2102	2092	2317	2746	2410	2625	2728	2522	2513	2569	2578	2513	2205	1924	2447
57.040510	1336	1672	1756	2148	2111	2205	2494	2419	2765	2438	2634	2466	2233	2569	2083	1999	1448	1551	1756	1999	1896	2148	2569	2457	2541	2307	2475	2438	2205	2186	2120	1560	1775	1850	2083	2064	2531	2793	2588	2672	2896	2672	2588	2849	2616	2700	2326	1990	2363
58.092590	1411	1840	1756	2382	2345	2494	2672	2690	3157	2634	3073	2877	2690	2989	2475	2298	1607	1794	1887	2307	2270	2475	2980	2793	2952	2718	2784	2886	2830	2746	2391	1962	1934	2102	2354	2382	2886	3344	3092	3167	3438	3269	3185	3232	3213	3101	2793	2270	2307
59.144620	1663	2111	2120	2793	2718	2858	2942	3232	3428	3241	3419	3335	3251	3456	2877	2849	2111	2046	2214	2877	2840	2942	3307	3354	3494	3335	3400	3297	3391	3419	2980	2466	2429	2401	2980	2802	3447	3858	3737	3802	4129	4063	3755	3830	3578	3821	3484	2690	2475
60.196590	2111	2503	2289	3335	3083	3335	3512	3783	4213	3914	3923	4017	4007	4157	3578	3335	2475	2531	2737	3382	3297	3400	4101	4017	4045	3849	4120	4185	4194	4026	3596	3045	3017	2784	3438	3363	4045	4549	4671	4381	4867	4745	4745	4559	4325	4540	4288	3438	2672
61.248450	2466	3008	2858	3718	3727	3652	4120	4334	4708	4475	4568	4727	4633	4867	4166	3998	2961	3120	3297	4269	3849	3998	4587	4745	4811	4512	4708	4960	4867	4858	4400	3886	3531	3344	4222	4035	4914	5185	5250	5353	5726	5661	5278	5371	5016	5185	5119	4390	2971
62.300340	2868	3662	3466	4278	4344	4306	4708	4998	5418	5044	5325	5568	5427	5315	5054	4773	3578	3522	3793	5016	4783	4559	5577	5437	5474	5362	5661	5652	5745	5511	5306	4577	4278	4026	4895	4886	5633	5960	6025	6203	6324	6567	6371	6203	5866	5894	5857	4988	3139
63.352250	3316	4204	3923	4988	4867	4942	5483	5511	6259	5988	5913	6240	5941	6044	5568	5418	4054	4390	4465	5876	5343	5362	6371	6287	6315	6016	6380	6324	6324	6259	6390	5670	5063	4661	5792	5848	6446	6773	6782	7025	7277	7343	6754	6922	6661	6838	6773	6063	3709
64.404210	3755	4605	4418	5287	5343	5269	5960	6137	6605	6324	6175	6670	6287	6492	6053	5848	4633	4876	5054	6268	5801	5782	6651	6763	6548	6689	6819	6997	6857	6679	6548	6278	5670	5446	6240	6334	6819	7090	7258	7623	7670	7763	7520	7436	7389	7221	7174	6651	3942
65.456220	4035	5054	4820	5577	5792	5661	6380	6474	7380	6633	6492	7146	6726	6903	6380	6586	5259	5259	5810	6726	6278	6380	7156	7249	7249	6894	7221	7333	7361	7034	7156	6819	6193	5997	6604	6679	7258	7632	7445	8043	8062	8025	7698	7959	7623	7707	7707	7193	4166
66.508250	4306	5474	5138	6007	6081	6278	6670	6614	7258	6717	6829	7417	6670	6941	6633	6773	5586	5596	6081	6885	6567	6586	7427	7389	7296	7090	7483	7399	7268	7034	7118	6997	6436	6343	6754	6847	7445	7838	7632	8025	7782	8146	7866	7763	7987	7875	7819	7408	4428
67.560300	4503	5857	5642	6063	6212	6100	6735	6847	7427	6819	6651	7081	6689	6782	6558	6894	5680	5801	6343	6931	6763	6614	7595	7417	7473	6857	7371	7529	7212	6885	7062	7109	6548	6511	7081	7025	7371	7651	7567	8193	7922	8211	7754	7782	7950	7688	7968	7595	4680
68.612320	4540	5810	5801	5988	6362	6128	6810	6894	7193	6801	6380	6969	6567	6745	6558	6941	5586	5773	6156	6623	6651	6539	7445	7044	7305	6866	7006	7455	6997	6642	6801	7174	6595	6595	7016	6950	7212	7464	7417	7875	7632	7791	7333	7464	7641	7352	7623	7585	4932
69.664330	4559	5577	5483	5810	6343	6025	6455	6558	6838	6390	6184	6502	6147	6278	6315	6698	5250	5577	5969	6278	6455	6567	7053	6819	6801	6408	6605	6988	6586	6240	6362	6829	6165	6390	6717	6633	6707	6875	6810	7258	7053	7165	6801	6875	7118	7137	7109	7389	5063
70.716360	4456	5315	5381	5539	5866	5642	6296	5894	6446	5773	5493	5979	5680	5782	5642	6016	4858	5409	5493	5913	5866	5941	6315	6156	6035	5820	5904	6296	5979	5736	5726	6100	5829	5773	6259	6137	6072	6436	5979	6614	6100	6408	6035	6408	6483	6502	6446	6567	4839
71.768300	4185	4717	4755	5213	5521	5185	5689	5427	5577	5016	5035	5278	4932	5138	5063	5605	4493	4895	5147	5110	5633	5213	5885	5652	5530	5082	5241	5502	5231	5110	4970	5605	5577	5511	5745	5708	5624	5446	5371	5745	5325	5483	5343	5596	5848	5792	5437	6250	4932
72.820270	3718	4390	4381	4577	5007	4643	4904	4680	4717	4465	4241	4531	4316	4325	4521	4988	3979	4493	4568	4418	4923	4755	5035	4633	4839	4409	4409	4643	4381	4166	4334	4727	4764	4960	4951	4942	4839	4979	4428	5016	4643	4755	4409	4680	4942	4783	4577	5418	4671
73.872150	3213	3783	4007	4129	4475	4120	4428	4063	4456	3793	3858	3774	3746	3587	3923	4334	3344	3942	4148	3923	4316	4204	4381	4073	4288	3774	3680	4110	3774	3615	3755	4222	4278	4428	4381	4344	4260	4185	3839	4269	3858	3970	3709	3942	4297	4138	4026	4689	4465
74.924070	2933	3372	3419	3596	3942	3522	3961	3494	3755	3195	3129	3307	3083	3073	3428	3933	2989	3391	3662	3279	3765	3494	3596	3428	3522	3139	2933	3475	3157	3129	3176	3456	3587	3765	3886	3699	3671	3522	3223	3447	3325	3288	3223	3307	3522	3456	3428	4054	4157
75.976010	2737	2896	3017	3139	3363	3064	3297	2961	3017	2672	2849	2653	2681	2709	2840	3055	2606	2971	3148	2784	3195	2980	3120	2830	2971	2653	2672	2980	2616	2513	2662	2896	3111	3335	3372	3139	3157	3027	2830	2886	2924	2765	2690	2840	2999	2989	2756	3372	3793
77.027990	2205	2578	2625	2756	3017	2681	2858	2606	2765	2382	2494	2438	2354	2373	2569	2793	2223	2438	2793	2410	2802	2672	2765	2429	2559	2307	2354	2522	2447	2261	2317	2541	2765	3008	2952	2989	2718	2700	2447	2419	2503	2475	2429	2559	2718	2672	2457	2989	3503
78.080040	2018	2195	2251	2354	2690	2391	2597	2242	2438	2139	2233	2046	2158	2270	2251	2475	1934	2391	2419	2289	2447	2279	2522	2298	2317	2120	2176	2195	2251	1990	2195	2270	2466	2541	2466	2588	2494	2503	2279	2401	2363	2242	2317	2298	2401	2485	2251	2606	3073
79.132130	1915	2205	2083	2354	2410	2335	2466	2186	2354	2027	2205	2130	2158	2186	2139	2345	1971	2083	2354	2195	2317	2195	2298	2148	2251	1971	2008	2205	2130	2074	2027	2270	2363	2457	2475	2307	2531	2475	2382	2270	2401	2233	2261	2233	2223	2550	2326	2485	2933
80.184110	1756	2046	2120	2223	2354	2167	2317	2111	2410	2148	2251	2279	2167	2158	2205	2485	2074	2027	2289	2242	2335	2176	2401	2251	2289	2167	2102	2261	2205	2205	2261	2401	2233	2345	2531	2457	2578	2559	2429	2391	2513	2401	2382	2401	2373	2569	2531	2625	2877
81.236150	1784	1990	2018	2279	2317	2214	2345	2261	2373	2177	2419	2298	2354	2419	2419	2644	2074	2036	2354	2317	2419	2298	2541	2335	2391	2251	2279	2391	2410	2447	2513	2644	2503	2485	2681	2588	2774	2858	2616	2485	2728	2662	2597	2690	2644	2718	2634	2746	2914
82.288230	2008	2167	2177	2363	2391	2223	2503	2429	2616	2419	2616	2485	2531	2485	2513	2924	2261	2242	2522	2672	2541	2447	2849	2541	2513	2373	2578	2578	2672	2690	2681	3045	2559	2513	2784	2756	3157	3307	2868	2728	3055	2896	2793	2905	2858	2989	2980	3036	2924
83.340260	2205	2317	2317	2503	2644	2485	2700	2578	2914	2625	2868	2821	2728	2877	2821	3297	2597	2503	2765	2868	2830	2625	3008	2746	2737	2681	2830	2765	2933	2784	3036	3410	2905	2774	3092	3073	3269	3466	3269	3045	3307	3204	3120	3139	3204	3363	3316	3494	2989
84.392270	2298	2634	2597	2821	2952	2606	2858	2849	3167	2737	2999	3092	2999	3139	3027	3737	2690	2625	2886	3120	2952	2793	3326	3139	2999	2765	3045	3055	3111	3213	3382	3979	3213	2971	3372	3297	3737	3811	3587	3484	3624	3438	3428	3540	3419	3531	3606	3914	3176
85.444200	2550	2896	2840	2868	3017	2942	3139	3027	3335	3083	3120	3251	3363	3288	3213	4082	3045	2877	3176	3372	3260	3027	3382	3139	3241	3092	3372	3428	3428	3428	3466	4428	3540	3307	3680	3765	3923	4213	3774	3680	3886	3895	3680	3793	3727	3979	3905	4232	3438
86.496120	2896	3129	3148	3307	3354	3055	3382	3223	3615	3344	3428	3587	3503	3587	3596	4475	3382	3316	3512	3849	3671	3316	3951	3512	3419	3316	3428	3699	3624	3821	3942	4820	3849	3671	4120	3998	4409	4531	4138	3923	4166	3923	3942	4110	4017	4213	4306	4960	3765
87.548040	2942	3326	3269	3195	3550	3344	3512	3325	3690	3251	3596	3699	3671	3671	3671	5082	3512	3400	3606	3961	3811	3391	3905	3755	3680	3578	3746	3830	3839	3905	3970	5044	3905	3914	4344	4241	4643	4736	4353	3942	4138	4035	4278	4241	4250	4465	4568	5241	3923
88.599920	3232	3727	3503	3531	3830	3466	3680	3559	3877	3400	3699	3821	3830	3765	3839	5166	3765	3643	3979	4148	3905	3568	4054	3821	3699	3624	3858	3905	3951	4101	4110	5483	4288	4232	4540	4437	4727	4801	4344	4073	4334	4297	4334	4409	4390	4512	4549	5633	4194
89.651800	3363	3755	3821	3737	3989	3503	3718	3531	4007	3550	3624	3755	3821	3858	4007	5474	3830	3727	4157	4138	4082	3690	4045	3830	3709	3447	3802	3923	3849	3998	4269	5624	4493	4250	4643	4699	4839	4820	4512	4092	4260	4269	4306	4288	4400	4652	4568	5820	4334
90.703700	3400	3783	3811	3699	3923	3484	3839	3475	3765	3550	3382	3783	3765	3774	3877	5502	3942	3914	4082	4222	4035	3680	3989	3802	3821	3624	3652	3830	3914	3970	4026	5661	4512	4381	4596	4568	4830	4811	4278	4073	4129	4101	4082	4232	4353	4503	4549	5801	4353
91.755610	3447	3858	3905	3793	3979	3512	3559	3335	3606	3372	3456	3652	3550	3503	3783	5278	3886	3942	3989	4082	4073	3550	3933	3709	3475	3410	3550	3643	3596	3643	3839	5427	4447	4437	4624	4708	4605	4540	4054	3895	3774	3867	3821	3867	4073	4297	4400	5558	4465
92.807540	3456	3652	3998	3709	3877	3447	3746	3297	3624	3269	3232	3316	3335	3344	3615	5474	3942	3755	4120	3830	3774	3484	3671	3596	3419	3195	3269	3559	3494	3578	3559	5278	4316	4418	4559	4493	4521	4344	3755	3550	3718	3821	3624	3793	3793	3998	4138	5633	4493
93.859490	3335	3811	3783	3531	3793	3335	3550	3185	3111	2989	3045	3148	3157	3157	3456	5026	3690	3802	3979	3624	3849	3279	3484	3279	3213	2989	3017	3391	3167	3223	3157	4970	3923	4035	4334	4344	4213	3979	3522	3279	3232	3372	3335	3578	3512	3699	3709	5175	4297
94.911350	3045	3615	3709	3419	3680	3064	3241	2812	2942	2774	2784	2812	2877	2765	3148	4755	3568	3606	3737	3335	3382	3120	3223	3111	2980	2690	2793	2989	2914	2924	2942	4615	3867	4073	3961	4101	3858	3606	3269	3073	2914	3101	2952	3073	3111	3325	3428	4801	4297
95.963260	3064	3307	3466	3111	3410	2886	3027	2578	2690	2494	2503	2531	2466	2447	2765	4353	3204	3354	3307	3073	3382	2830	2905	2765	2793	2466	2457	2765	2606	2597	2681	4063	3540	3830	3765	3624	3419	3204	2765	2681	2653	2709	2802	2784	2830	3036	2952	4531	4185
97.015180	2756	3036	3195	2830	3101	2559	2756	2242	2429	2177	2242	2335	2261	2242	2503	3970	2933	2924	3120	2821	2868	2559	2616	2419	2503	2214	2167	2494	2354	2326	2326	3550	3260	3410	3363	3344	3213	2942	2410	2475	2354	2391	2261	2382	2541	2681	2644	3914	3923
98.067150	2485	2821	2924	2718	2784	2475	2494	2139	2270	1915	2092	2046	1962	2027	2158	3438	2737	2868	2840	2569	2765	2345	2531	2177	2102	1999	1952	2111	1990	2083	2120	3204	2999	3195	3279	2971	2718	2457	2195	2176	2242	2177	2083	2167	2270	2485	2354	3671	3652
99.119130	2447	2634	2690	2438	2531	2176	2335	1878	2102	1850	1924	1775	1850	1794	1971	3101	2401	2588	2569	2242	2373	2074	2186	1971	2036	1737	1756	1934	1868	1906	1878	2728	2728	2868	2812	2746	2485	2373	1943	1850	1887	1896	1812	2055	2074	2148	2083	3204	3522
100.171100	2102	2326	2410	2307	2279	2018	2046	1728	1784	1597	1653	1644	1765	1607	1794	2914	2120	2233	2429	2158	2205	1924	1952	1868	1868	1653	1569	1794	1663	1681	1644	2475	2438	2541	2653	2494	2242	2214	1887	1765	1784	1719	1653	1831	1850	1971	1999	2849	3307
101.223100	2036	2177	2233	2120	2130	1784	1906	1691	1775	1476	1588	1569	1513	1579	1700	2550	2074	2055	2214	1952	1990	1756	1831	1700	1747	1513	1504	1635	1569	1597	1532	2326	2345	2419	2289	2261	2158	2064	1719	1653	1691	1672	1635	1737	1756	2027	1747	2681	3083
102.275200	1831	1924	2111	1906	2027	1700	1765	1523	1616	1504	1579	1485	1467	1457	1607	2438	1943	2027	2111	1868	1952	1663	1822	1644	1541	1457	1448	1467	1541	1560	1560	2261	2158	2158	2214	2027	2008	2036	1588	1588	1737	1691	1551	1737	1737	1803	1728	2531	2868
103.327200	1831	1962	2027	1915	1906	1607	1747	1504	1607	1382	1532	1551	1541	1560	1523	2494	1868	1924	2064	1896	1850	1616	1784	1653	1597	1420	1429	1616	1588	1569	1644	2363	2148	2205	2223	2102	2158	2186	1784	1653	1625	1784	1728	1756	1765	1924	1794	2419	2784
104.379300	1812	1878	1962	1896	1934	1700	1579	1485	1635	1439	1467	1569	1541	1663	1467	2429	1915	1840	1952	1859	1868	1625	1850	1625	1551	1467	1457	1513	1560	1747	1644	2429	2148	2186	2167	2167	2233	2242	1784	1616	1756	1747	1775	1775	1822	2064	1896	2569	2830
105.431400	1943	1887	1980	1999	1803	1691	1672	1551	1597	1504	1607	1513	1625	1616	1616	2625	1980	1943	2018	1962	1934	1644	1831	1635	1607	1513	1504	1700	1588	1700	1775	2475	2261	2167	2251	2270	2261	2223	1934	1728	1859	1784	1850	1896	1980	2102	2102	2634	2886
106.483500	1934	2027	1990	1868	1962	1625	1747	1495	1719	1541	1551	1681	1700	1691	1709	2756	2083	1868	2064	2008	2027	1709	1906	1756	1635	1541	1579	1691	1756	1775	1784	2793	2298	2186	2289	2298	2410	2438	2018	1765	1896	1906	1924	1971	1896	2167	2233	2765	2812
107.535500	2130	2120	2148	1924	2018	1644	1803	1551	1775	1597	1681	1794	1756	1868	1812	3073	2289	2018	2205	2111	2055	1635	2008	1915	1644	1560	1700	1765	1812	2036	2046	3139	2419	2382	2522	2494	2597	2765	2195	1878	2064	2008	1999	2167	2074	2410	2419	3111	2933
108.587500	2186	2233	2177	1924	2046	1822	1822	1681	1812	1672	1728	1803	1822	1878	1915	3279	2419	2214	2195	2307	2139	1756	2046	1962	1812	1756	1653	1765	1859	2027	2046	3325	2531	2494	2625	2588	2718	2774	2195	1999	2083	1980	2139	2373	2139	2410	2569	3400	3101
109.639500	2279	2419	2401	2223	2130	1887	1868	1597	1747	1672	1812	1962	1934	1859	1980	3354	2503	2177	2391	2261	2223	1840	2008	2055	1728	1663	1747	1887	1896	2233	2111	3522	2597	2522	2672	2662	2830	2933	2410	2055	2130	2111	2102	2326	2205	2466	2494	3484	3064
110.691600	2447	2522	2401	2223	2242	1896	1943	1747	1859	1681	1868	1990	1840	1980	2046	3680	2653	2279	2550	2466	2363	1952	2139	1971	1840	1709	1812	1822	1896	2223	2195	3858	2774	2737	2774	2877	3008	2980	2382	2111	2195	2055	2242	2345	2205	2588	2812	3877	3354
111.743700	2559	2634	2606	2223	2289	1868	2027	1765	1915	1681	1831	1850	2055	2008	2083	4017	2858	2419	2588	2475	2354	1971	2195	1971	1812	1784	1803	1971	1952	2279	2167	4026	2905	2858	2896	2999	3017	3055	2401	2083	2233	2233	2345	2438	2438	2774	2737	4082	3494
112.795900	2690	2728	2914	2419	2391	1999	2018	1672	1924	1765	1803	1915	1980	1934	2036	4063	2933	2419	2569	2559	2447	1971	2195	1999	1784	1747	1794	1812	1850	2317	2148	3895	2971	2849	2980	2989	3055	3027	2410	2055	2130	2186	2205	2326	2279	2718	2737	4157	3475
113.847900	2653	2690	2812	2326	2438	1934	1990	1663	1756	1672	1803	1906	1859	1906	2046	4026	2961	2457	2634	2559	2429	1990	2102	1971	1859	1709	1616	1840	1906	2195	2102	4092	2999	2971	3008	3120	3008	3101	2429	1943	2148	2027	2177	2307	2214	2616	2672	4316	3652
114.900000	2784	2765	2877	2447	2419	1971	1924	1775	1709	1644	1765	1765	1850	1747	1980	4194	3017	2485	2653	2475	2475	1868	2027	1906	1719	1709	1597	1812	1831	2092	1943	3998	2905	2830	3017	3017	2924	3017	2261	1934	2018	1962	2018	2242	2139	2644	2606	4278	3522
115.952200	2756	2905	2877	2419	2429	1812	1915	1625	1635	1532	1635	1784	1784	1794	1934	4204	2905	2503	2606	2494	2363	1859	2055	1850	1644	1551	1523	1775	1625	2027	1868	3951	2896	2952	3055	2942	2840	2756	2177	1831	1934	1803	1971	2102	1943	2251	2279	4194	3466
117.004300	2681	2756	2886	2345	2447	1906	1859	1485	1579	1560	1541	1597	1709	1653	1765	4129	2793	2419	2438	2401	2261	1831	1803	1775	1616	1439	1476	1653	1635	1887	1709	3718	2933	2952	2914	2942	2690	2616	2046	1765	1822	1747	1691	1915	1831	2279	2167	4260	3494
118.056500	2653	2784	2858	2317	2363	1784	1822	1448	1551	1336	1560	1551	1560	1513	1719	3933	2812	2419	2541	2186	2176	1681	1784	1719	1467	1336	1429	1523	1429	1663	1495	3540	2812	2868	2849	2784	2616	2485	1822	1644	1616	1719	1588	1709	1868	2111	2027	3961	3652
119.108600	2522	2709	2756	2261	2317	1709	1756	1382	1411	1308	1336	1336	1420	1392	1485	3662	2709	2382	2354	2177	2055	1644	1672	1691	1429	1326	1289	1364	1326	1681	1439	3335	2569	2765	2784	2662	2401	2289	1747	1513	1439	1504	1485	1709	1653	1990	1906	3737	3671
120.160700	2429	2494	2606	2036	2186	1663	1737	1364	1354	1186	1326	1280	1382	1354	1382	3531	2438	2233	2270	2064	1980	1579	1579	1541	1364	1186	1177	1354	1317	1485	1317	3101	2466	2606	2531	2391	2242	2148	1569	1308	1420	1392	1345	1551	1457	1719	1709	3447	3494
121.212800	2261	2345	2541	2036	2036	1495	1560	1186	1252	1065	1214	1177	1196	1168	1280	3213	2391	2018	2111	1952	1859	1411	1467	1392	1186	1149	1074	1233	1196	1336	1224	2746	2401	2447	2447	2382	2130	1906	1485	1233	1233	1233	1261	1485	1373	1681	1513	3307	3241
122.264900	2074	2214	2382	1878	1934	1476	1457	1102	1186	990	1037	1065	1074	1093	1196	2924	2270	1934	1980	1775	1719	1420	1392	1298	1177	981	1018	1102	1056	1205	1149	2522	2195	2261	2251	2158	1859	1831	1373	1168	1158	1168	1149	1317	1252	1420	1382	2971	3055
123.317000	2027	2158	2167	1794	1859	1392	1476	1028	1112	971	1074	1074	1074	990	1056	2737	2176	1906	1887	1653	1663	1252	1261	1252	1074	1009	962	1056	971	1168	1130	2363	2102	2177	2139	1971	1878	1794	1280	1046	1168	1112	1102	1317	1149	1495	1354	2812	3092
124.369100	1850	2027	2092	1737	1681	1298	1345	962	1037	915	1018	981	1028	1000	1093	2550	2018	1737	1840	1607	1597	1186	1233	1112	1009	925	878	1037	934	1186	1056	2279	1962	2102	1962	1887	1765	1653	1214	1037	1121	1046	990	1214	1093	1392	1345	2559	2830
125.421200	1822	1859	1980	1691	1653	1205	1317	990	943	887	887	934	943	981	1000	2541	2008	1672	1681	1513	1457	1196	1196	1168	1009	878	878	934	915	1130	1028	2148	1887	1896	1868	1775	1644	1663	1233	1028	1074	1056	1018	1224	1074	1364	1326	2503	2690
126.473300	1747	1756	1906	1597	1635	1149	1121	943	990	831	859	822	943	990	1028	2382	1878	1579	1672	1551	1523	1149	1186	1074	934	869	878	981	934	1214	1009	2205	1878	1868	1803	1840	1756	1737	1177	1018	1121	1093	1093	1196	1074	1429	1326	2410	2662
127.525300	1756	1794	1812	1579	1541	1093	1224	887	934	878	887	934	953	971	971	2317	1850	1504	1579	1429	1411	1130	1140	1084	943	794	906	1009	934	1121	1046	2186	1756	1794	1840	1775	1747	1728	1270	962	1102	1074	1037	1168	1224	1373	1401	2382	2616
128.577400	1709	1756	1719	1597	1429	1205	1112	887	953	859	897	953	953	981	1074	2335	1812	1382	1616	1495	1448	1112	1149	1149	915	841	813	906	897	1130	1074	2298	1681	1765	1728	1765	1803	1709	1224	1009	1112	1037	1037	1252	1065	1401	1345	2466	2616
129.629500	1700	1850	1784	1485	1373	1177	1214	906	962	831	981	962	971	1056	1000	2485	1784	1485	1457	1588	1495	1084	1140	1168	934	887	859	1009	934	1177	1130	2410	1784	1887	1737	1728	1878	1803	1326	1009	1196	1074	1084	1252	1186	1457	1392	2503	2625
130.681600	1840	1859	1822	1569	1513	1158	1130	850	1018	869	934	962	971	990	1037	2588	1971	1495	1597	1569	1429	1084	1149	1168	878	869	850	962	990	1252	1065	2485	1803	1719	1812	1775	1896	1906	1373	1037	1168	1158	1112	1280	1158	1579	1551	2588	2531
131.733700	1756	1765	1822	1523	1579	1149	1177	869	925	878	981	1000	990	1056	1037	2718	2036	1467	1569	1635	1411	1158	1168	1205	962	878	925	1018	971	1242	1149	2765	1840	1756	1840	1831	1915	1915	1373	1028	1168	1149	1149	1308	1205	1569	1560	2634	2690
132.785800	1952	1887	2008	1691	1532	1177	1130	915	981	887	925	1009	962	953	1102	2774	2139	1485	1588	1579	1551	1158	1289	1224	981	859	906	1028	1018	1317	1196	2812	2018	1784	1952	1831	1980	1934	1401	1046	1177	1196	1205	1317	1252	1588	1579	2877	2616
133.837800	2036	2055	1962	1607	1644	1224	1261	915	990	915	1018	953	1018	1009	1121	3101	2242	1644	1719	1644	1579	1130	1214	1196	878	887	887	981	943	1252	1177	2896	1952	1878	1952	1868	1990	2130	1495	1046	1233	1168	1205	1308	1205	1700	1616	2999	2802
134.889900	2083	2046	2111	1681	1625	1177	1233	925	1000	953	953	1028	1046	1009	1149	3129	2289	1588	1691	1756	1635	1168	1196	1177	981	878	878	934	906	1401	1121	3083	1980	1906	2111	1971	2102	2064	1382	1102	1196	1149	1149	1411	1280	1635	1607	3139	2765
135.942000	2176	2120	2074	1803	1719	1242	1196	934	971	878	925	990	1028	1009	1121	3223	2391	1663	1756	1709	1644	1168	1242	1149	934	859	897	953	953	1401	1149	3176	2046	2036	2092	2008	2055	2074	1420	1102	1130	1168	1270	1373	1196	1663	1653	3484	2914
136.994100	2205	2205	2223	1840	1719	1224	1224	878	943	953	915	971	990	1009	1149	3316	2382	1663	1803	1728	1672	1074	1289	1233	906	869	813	943	906	1382	1093	3232	2064	2036	2064	2074	2139	2167	1382	1018	1186	1084	1121	1382	1186	1681	1551	3363	3120
138.046200	2307	2223	2251	1822	1709	1261	1186	915	897	887	897	925	990	925	1140	3391	2457	1700	1765	1784	1616	1242	1168	1140	915	822	794	887	915	1298	1046	3297	2036	1971	2102	2092	2092	1980	1373	943	1084	1093	1158	1252	1168	1560	1588	3503	2784
139.098300	2298	2326	2279	1775	1728	1214	1214	869	850	859	859	887	943	897	1028	3410	2429	1551	1691	1691	1625	1112	1140	1177	943	794	803	915	850	1261	1056	3260	1971	2064	2055	2055	2036	1887	1280	934	1046	1009	1056	1224	1084	1476	1485	3568	2999
140.150300	2317	2242	2307	1756	1756	1242	1168	850	841	785	878	803	850	878	1000	3344	2382	1672	1737	1747	1588	1074	1074	1093	813	747	729	869	803	1196	971	3176	1971	1915	2055	1999	1971	1700	1149	906	953	925	971	1186	1009	1401	1364	3372	3008
141.202400	2214	2148	2382	1765	1709	1177	1214	859	850	794	775	813	859	775	981	3354	2382	1597	1663	1635	1541	1093	1028	1009	822	766	710	822	775	1065	915	2933	1962	1962	1990	1980	1850	1700	1168	813	897	971	925	1084	971	1401	1270	3260	2989
142.254500	2167	2382	2261	1728	1653	1130	1112	794	803	719	822	785	785	775	850	3073	2345	1597	1616	1644	1457	1074	1046	1018	803	710	738	850	729	1018	831	2989	1765	1924	1906	1887	1728	1616	1149	869	869	766	887	1046	915	1280	1308	3269	2942
143.306500	2130	2167	2270	1672	1653	1065	1112	757	729	701	710	691	766	701	831	3111	2251	1504	1541	1551	1401	1018	943	887	775	682	663	766	654	1009	747	2718	1859	1840	1803	1737	1635	1588	1037	691	785	831	766	943	850	1233	1093	3036	2980
144.358600	2046	2111	2176	1551	1597	1084	1028	766	747	719	673	654	775	673	766	2802	2148	1401	1485	1457	1364	1000	915	897	794	663	645	691	598	878	729	2541	1719	1737	1737	1691	1653	1467	934	673	766	766	775	971	775	1177	1102	2877	2718
145.410500	2036	2046	2064	1579	1467	1018	990	682	738	607	626	645	682	617	710	2709	2018	1382	1476	1411	1336	925	859	841	729	626	635	617	617	925	682	2363	1653	1532	1607	1607	1467	1401	953	729	813	729	719	869	785	1186	1028	2737	2737
146.462600	1812	1924	1980	1476	1401	962	1000	617	626	598	607	588	645	579	691	2550	2027	1308	1298	1308	1233	887	850	822	626	626	579	626	560	878	607	2158	1513	1616	1523	1569	1485	1336	822	645	747	719	654	813	691	1028	981	2559	2700
[truncated: 47 more columns]
