# Supplementary material for: Intracellular potassium levels orchestrate circadian rhythmicity and cell division
Source: Nat Commun. 2026 May 22;17:6738. doi: 10.1038/s41467-026-73351-2 (PMC13385874; doi:10.1038/s41467-026-73351-2)
Supplement: Supplementary file 8 — Source Data [file 41467_2026_73351_MOESM8_ESM.zip › Source data/S1h.txt]

	water 96h	water 96h	water 96h	water 96h	water 96h	water 96h	water 96h	water 96h	water 96h	water 96h	water 96h	water 96h	water 96h	water 96h	water 96h	water 96h	0.125 mM 4AP 96h	0.125 mM 4AP 96h	0.125 mM 4AP 96h	0.125 mM 4AP 96h	0.125 mM 4AP 96h	0.125 mM 4AP 96h	0.125 mM 4AP 96h	0.125 mM 4AP 96h	0.125 mM 4AP 96h	0.125 mM 4AP 96h	0.125 mM 4AP 96h	0.125 mM 4AP 96h	0.125 mM 4AP 96h	0.125 mM 4AP 96h	0.125 mM 4AP 96h	0.125 mM 4AP 96h	0.25 mM 4AP 96h	0.25 mM 4AP 96h	0.25 mM 4AP 96h	0.25 mM 4AP 96h	0.25 mM 4AP 96h	0.25 mM 4AP 96h	0.25 mM 4AP 96h	0.25 mM 4AP 96h	0.25 mM 4AP 96h	0.25 mM 4AP 96h	0.25 mM 4AP 96h	0.25 mM 4AP 96h	0.25 mM 4AP 96h	0.25 mM 4AP 96h	0.25 mM 4AP 96h	0.25 mM 4AP 96h	0.5 mM 4AP 96h
0.66	3475	3524	3462	3319	3369	3481	3630	3500	3543	3574	3712	3356	3437	3636	3798	3811	3444	3880	3506	3437	3369	3512	3313	3712	3444	3468	3356	3618	3456	3780	3692	3686	3306	3481	3394	3207	3213	3238	3276	3462	3362	3350	3250	3356	3282	3481	3636	3537	3250
1.71	1762	1843	1762	1800	1731	1800	1762	1800	1737	1824	1924	1725	1837	1774	1899	1893	1806	1893	1918	1856	1712	1830	1681	2055	1818	1812	1806	1893	1824	1918	1893	1837	1812	1893	1756	1787	1712	1762	1712	1774	1812	1800	1768	1774	1843	1949	1980	1750	1893
2.76	1127	1208	1158	1090	1114	1233	1176	1208	1214	1245	1282	1152	1152	1183	1152	1133	1139	1258	1220	1170	1146	1158	1064	1295	1164	1152	1170	1276	1146	1264	1226	1164	1133	1276	1176	1202	1146	1114	1139	1183	1208	1189	1170	1245	1133	1226	1226	1170	1158
3.81	747	734	722	722	678	790	728	741	760	784	797	741	728	753	672	704	716	822	784	734	728	760	747	878	772	747	753	803	778	784	734	734	772	766	766	704	747	722	747	722	741	778	747	753	728	778	697	704	753
4.87	436	423	442	473	430	467	454	467	423	448	473	454	467	454	417	398	417	454	454	498	430	442	411	535	430	454	479	479	448	486	423	404	430	467	448	448	411	436	423	417	498	479	448	436	436	479	442	411	380
5.92	249	242	224	218	205	224	249	242	224	249	249	224	186	255	205	218	224	255	218	242	242	230	218	236	218	242	224	274	212	242	218	212	218	236	255	218	230	218	236	236	224	236	261	224	224	255	249	236	218
6.97	118	124	118	93	112	118	130	99	99	112	124	106	99	112	106	99	118	130	130	124	112	118	106	118	112	106	112	112	106	118	130	112	137	124	106	124	112	87	99	112	118	112	93	87	99	118	118	106	118
8.02	80	68	74	74	80	74	68	87	68	87	93	87	93	68	87	93	68	99	80	93	80	62	87	99	80	74	87	93	80	106	80	80	80	99	87	80	68	87	74	87	87	80	80	68	80	74	99	106	106
9.07	156	149	162	143	156	186	168	174	156	180	168	168	174	162	199	186	180	137	149	156	137	149	162	205	174	174	180	186	149	205	199	193	174	174	193	186	149	156	174	174	168	174	168	174	156	186	224	212	205
10.12	380	361	398	411	436	411	436	467	448	479	454	479	473	436	529	486	330	417	442	398	386	386	386	492	430	442	448	467	436	479	448	454	398	373	392	417	398	386	392	448	479	423	423	436	411	479	504	448	361
11.17	734	772	784	840	840	884	909	915	984	952	971	971	934	940	1040	996	691	772	803	790	809	790	840	909	890	909	909	921	909	915	884	952	697	716	722	704	722	747	760	722	790	828	772	834	859	853	915	902	579
12.22	1139	1208	1314	1282	1351	1394	1482	1426	1488	1538	1482	1500	1519	1513	1550	1482	1108	1220	1245	1245	1258	1282	1345	1494	1488	1444	1438	1513	1351	1438	1450	1451	1046	1120	1077	1090	1158	1183	1239	1220	1189	1282	1252	1314	1289	1308	1326	1314	803
13.28	1650	1650	1843	1893	1974	2048	2104	2123	2167	2236	2242	2229	2229	2242	2279	2173	1519	1731	1768	1849	1862	1949	1918	2136	2074	2074	2117	2186	2130	2136	2092	2036	1450	1507	1594	1625	1662	1737	1744	1812	1731	1787	1880	1924	1750	1830	1955	1930	1146
14.33	2160	2348	2416	2348	2553	2522	2702	2702	2734	2758	2808	2908	2852	2678	2840	2796	2036	2204	2316	2391	2329	2484	2428	2671	2659	2584	2634	2740	2603	2696	2590	2671	1856	1924	2042	2123	2148	2192	2279	2304	2360	2360	2453	2372	2322	2378	2466	2366	1432
15.38	2696	2740	2958	2945	3200	3151	3288	3200	3244	3319	3456	3418	3388	3325	3406	3276	2516	2846	2976	2983	2952	3014	3082	3319	3344	3101	3138	3350	3176	3220	3176	3182	2341	2416	2516	2540	2671	2752	2765	2827	2864	2902	2840	2945	2883	2870	2958	2902	1849
16.43	2933	3163	3294	3362	3456	3612	3618	3662	3724	3761	3680	3817	3705	3643	3686	3630	2896	3176	3313	3306	3182	3412	3412	3574	3686	3494	3606	3842	3481	3574	3574	3630	2784	2889	2877	2983	3114	3008	3151	3170	3144	3257	3213	3226	3188	3288	3313	3250	1918
17.48	3325	3450	3568	3655	3848	3830	3942	4098	4016	4141	4098	4128	4066	4091	4091	3954	3207	3506	3680	3643	3556	3686	3786	4116	4004	3880	3942	4104	3954	3817	3948	3886	3138	3238	3300	3356	3406	3406	3500	3506	3450	3593	3606	3724	3643	3593	3649	3612	2173
18.53	3500	3655	3805	3761	3998	4135	4241	4309	4365	4471	4353	4534	4440	4353	4272	4234	3388	3668	3830	3898	3786	3886	4042	4322	4222	4204	4272	4334	4079	4122	4085	4091	3425	3524	3556	3580	3606	3680	3755	3811	3954	3780	3861	3967	3768	3867	3873	4016	2553
19.59	3481	3655	3923	3898	4210	4204	4247	4316	4372	4402	4521	4353	4359	4309	4403	4359	3350	3680	3917	3948	3867	3886	4079	4272	4309	4228	4278	4340	4247	4172	4035	4178	3437	3636	3562	3668	3662	3848	3755	3724	3904	3979	3954	3936	3774	3904	3986	3904	2603
20.64	3568	3636	3848	3848	4104	4222	4210	4303	4272	4428	4346	4396	4328	4297	4216	4185	3369	3755	3861	3861	3786	3936	4042	4365	4340	4172	4178	4471	4135	4079	4048	4160	3381	3487	3593	3612	3612	3630	3649	3668	3811	3861	3786	3948	3848	3954	3898	3842	2802
21.69	3220	3350	3444	3537	3798	3755	3792	3817	3848	4085	3948	4035	3930	3848	3761	3792	3114	3406	3487	3468	3475	3487	3686	3886	3892	3755	3973	3910	3780	3724	3718	3786	2995	3257	3070	3282	3244	3462	3332	3388	3437	3524	3537	3636	3425	3512	3618	3425	2510
22.74	2684	2777	2802	2952	3039	3114	3101	3157	3200	3332	3300	3276	3088	3107	2995	2970	2497	2852	2802	2821	2858	3014	2983	3288	3151	3070	3188	3313	3039	3014	3045	3095	2534	2640	2566	2696	2671	2852	2740	2740	2896	2933	2920	2926	2883	2952	2790	2814	2098
23.79	2098	2223	2173	2273	2322	2329	2360	2360	2397	2484	2528	2472	2354	2416	2354	2397	1986	2192	2216	2229	2223	2304	2329	2553	2428	2397	2478	2615	2378	2385	2316	2304	1986	2142	2061	2036	2042	2179	2179	2173	2260	2260	2236	2273	2154	2260	2173	2160	1625
24.84	1526	1644	1556	1644	1681	1806	1737	1750	1744	1874	1762	1824	1737	1706	1668	1700	1519	1538	1662	1700	1644	1694	1725	1955	1843	1731	1893	1918	1662	1756	1756	1712	1507	1600	1538	1556	1544	1631	1625	1656	1762	1638	1762	1737	1612	1694	1588	1563	1270
25.90	1096	1152	1146	1170	1220	1308	1196	1314	1220	1270	1233	1270	1176	1202	1164	1196	1058	1170	1189	1252	1176	1233	1164	1376	1326	1308	1332	1276	1220	1176	1270	1208	1090	1196	1034	1120	1164	1176	1146	1183	1208	1133	1233	1239	1120	1220	1083	1127	934
26.95	741	766	741	734	772	816	834	840	816	928	816	872	790	859	747	784	747	797	809	816	766	828	778	952	890	853	884	971	834	859	760	816	697	816	734	741	747	747	747	809	809	753	816	809	741	797	766	766	585
28.00	473	467	473	535	529	560	510	572	542	560	535	523	529	529	460	492	460	535	523	529	529	504	535	604	591	535	598	610	554	548	529	542	467	529	448	498	492	504	479	479	510	479	523	529	523	542	473	504	398
29.05	311	342	348	311	317	342	348	361	336	354	354	342	305	324	298	324	305	330	336	336	342	361	348	373	380	324	367	398	348	354	336	305	305	354	348	305	317	298	361	342	354	317	298	336	317	348	311	317	274
30.10	230	274	249	255	261	274	274	274	261	274	286	280	274	261	212	274	230	280	242	280	274	280	261	317	274	280	292	330	255	292	292	286	255	292	298	274	268	292	274	261	280	305	255	280	298	311	274	324	249
31.15	224	224	242	224	230	280	330	280	298	311	311	274	280	292	274	255	230	274	268	268	249	280	255	311	286	261	286	324	274	336	286	261	292	305	292	305	292	324	305	354	317	348	298	330	317	342	336	367	255
32.21	286	311	367	342	392	348	373	380	392	398	404	411	404	411	398	430	305	342	336	354	336	348	348	398	361	348	367	417	380	423	392	417	336	386	411	423	436	398	404	398	448	398	417	436	404	454	442	498	392
33.26	473	442	535	460	516	510	542	523	535	529	628	542	560	572	598	566	386	479	442	486	492	504	516	548	523	542	542	616	554	572	572	548	454	523	523	535	529	510	554	542	579	542	529	572	566	591	585	622	510
34.31	660	660	716	716	766	734	797	753	790	778	840	828	772	834	834	753	529	697	635	704	697	647	710	753	772	722	741	846	728	790	704	772	704	728	697	716	685	654	722	728	741	741	753	784	772	760	722	878	635
35.36	828	872	915	984	1052	1002	1058	996	1064	978	1127	1015	1046	1114	1120	1015	778	928	865	934	834	921	971	996	996	984	1008	1108	1015	1071	996	1064	865	921	921	940	946	1008	928	1008	984	990	984	971	1021	1008	1052	1102	809
36.41	1127	1158	1264	1289	1326	1264	1351	1301	1413	1388	1432	1351	1450	1426	1370	1276	984	1146	1183	1189	1158	1226	1214	1364	1270	1264	1289	1426	1308	1388	1270	1301	1096	1170	1189	1189	1226	1214	1202	1226	1196	1239	1202	1270	1208	1370	1258	1394	990
37.46	1438	1413	1569	1569	1619	1606	1656	1594	1687	1625	1731	1644	1718	1588	1694	1600	1189	1413	1351	1438	1413	1420	1426	1606	1569	1538	1625	1612	1625	1600	1662	1606	1295	1451	1401	1438	1376	1438	1432	1463	1482	1500	1488	1507	1470	1575	1544	1675	1176
38.51	1638	1781	1812	1837	1968	1905	1874	1818	1874	2018	2061	1949	2011	1980	1893	1992	1388	1694	1762	1762	1687	1744	1768	1893	1874	1824	1905	2042	1824	1942	1806	1874	1426	1656	1718	1750	1731	1731	1744	1800	1694	1768	1837	1868	1800	1862	1806	2030	1282
39.57	1949	1930	2167	2086	2216	2074	2223	2036	2179	2310	2273	2285	2236	2223	2136	2092	1619	1868	1980	1930	1918	2005	2036	2104	2179	2018	2229	2210	1999	2098	2123	2092	1694	1843	1856	2024	1999	2005	2024	1992	2030	2036	2067	2074	1980	2098	1968	2098	1364
40.62	2148	2092	2391	2348	2466	2416	2453	2422	2460	2391	2596	2441	2472	2478	2391	2428	1924	2292	2248	2204	2223	2273	2335	2441	2410	2304	2341	2510	2304	2466	2254	2348	1905	2098	2098	2204	2123	2198	2179	2254	2204	2210	2266	2304	2216	2260	2186	2360	1476
41.67	2316	2322	2516	2497	2603	2503	2566	2522	2566	2652	2659	2584	2590	2622	2528	2434	1949	2298	2378	2360	2428	2416	2503	2516	2566	2422	2547	2671	2478	2472	2366	2497	1974	2210	2167	2216	2229	2298	2210	2279	2322	2335	2322	2391	2316	2304	2229	2285	1556
42.72	2242	2304	2478	2391	2590	2460	2497	2472	2659	2584	2609	2634	2622	2522	2378	2453	1936	2236	2397	2304	2260	2410	2348	2572	2572	2472	2547	2566	2385	2491	2341	2404	1874	2055	2067	2123	2030	2223	2154	2192	2167	2142	2204	2292	2179	2236	2036	2130	1420
43.77	2160	2292	2391	2453	2441	2453	2510	2484	2503	2528	2603	2578	2510	2410	2416	2422	1980	2186	2204	2348	2242	2310	2354	2484	2466	2310	2441	2460	2366	2416	2292	2273	1731	1968	1905	1992	1949	1955	1949	2011	2104	2074	2117	2111	2055	2086	1936	1999	1370
44.83	2061	2111	2279	2273	2310	2292	2285	2372	2385	2416	2484	2404	2441	2316	2198	2210	1806	2123	2173	2154	2092	2192	2173	2354	2354	2229	2273	2447	2179	2173	2142	2186	1588	1800	1712	1793	1774	1862	1812	1737	1774	1718	1924	1899	1762	1856	1687	1806	1152
45.88	1812	1880	1974	1992	2042	2067	2030	2055	2092	2173	2080	2130	2042	2030	1893	1918	1619	1744	1818	1830	1918	1961	1968	2104	2074	1942	2018	2061	1980	1886	1812	1787	1326	1550	1338	1457	1538	1569	1550	1470	1588	1500	1519	1569	1526	1544	1388	1538	978
46.93	1494	1569	1606	1575	1675	1706	1694	1725	1712	1787	1756	1762	1625	1606	1569	1588	1345	1526	1519	1656	1482	1563	1600	1774	1706	1612	1681	1731	1513	1575	1519	1500	1015	1264	1146	1158	1176	1183	1208	1133	1245	1189	1252	1264	1226	1208	1120	1264	803
47.98	1164	1258	1308	1258	1357	1351	1338	1320	1289	1394	1332	1376	1289	1245	1220	1252	1052	1233	1214	1270	1226	1264	1258	1394	1301	1233	1338	1320	1233	1220	1133	1146	859	909	934	928	896	971	940	909	934	978	909	934	828	946	853	909	610
49.03	878	928	978	1021	952	996	1015	1046	959	1077	1008	1046	959	952	865	928	809	940	946	928	902	990	934	1027	1002	928	978	971	921	909	828	909	616	741	678	728	647	710	678	660	697	654	697	710	672	666	635	654	467
50.08	704	716	741	697	704	784	722	747	741	784	760	790	704	722	654	685	641	697	697	685	672	635	685	790	697	666	772	741	685	672	666	628	479	566	510	516	510	492	510	504	529	492	523	542	535	529	460	535	386
51.14	479	535	535	516	529	535	529	523	510	628	510	523	523	479	492	516	460	535	529	504	510	523	523	548	523	504	523	579	535	523	492	510	392	448	373	398	398	417	442	454	404	411	392	442	386	430	423	442	292
52.19	436	373	392	404	430	417	411	423	392	417	460	436	398	386	404	386	354	430	448	417	411	404	404	436	404	380	492	460	404	436	392	404	348	392	373	398	361	404	392	417	380	380	411	380	380	404	386	417	311
53.24	298	330	354	373	354	361	373	354	361	386	386	404	398	361	361	367	311	430	324	398	373	348	354	380	361	317	336	380	386	404	380	404	373	386	392	386	398	404	430	398	411	392	392	386	392	404	404	448	305
54.29	342	342	373	367	386	348	367	342	404	392	430	411	411	411	392	367	348	392	442	398	342	373	336	380	380	348	411	479	404	448	417	448	386	436	467	442	442	448	448	454	467	442	467	479	454	486	529	504	361
55.34	398	417	430	411	486	442	467	411	442	454	498	498	516	529	504	411	373	492	430	442	430	436	479	486	460	442	467	542	448	516	479	535	504	529	554	566	591	566	554	566	566	591	598	604	566	610	585	628	479
56.39	504	510	610	542	566	498	591	542	542	566	622	622	678	654	616	622	442	566	560	604	535	542	504	604	572	554	598	641	610	641	598	616	579	660	672	610	654	685	697	728	678	685	704	728	691	747	716	784	554
57.44	660	641	710	697	747	685	760	710	753	722	778	772	766	766	772	747	548	697	678	685	628	647	666	697	728	716	741	853	678	778	710	778	710	797	790	846	840	803	846	859	816	840	884	934	915	865	859	934	622
58.49	741	772	884	790	884	834	872	859	940	902	990	978	965	971	915	909	654	846	772	766	784	784	828	915	865	834	946	1002	890	952	890	990	828	878	928	1040	996	971	1002	996	1002	971	1021	1058	1021	1040	1058	1083	716
59.55	921	965	1077	996	1139	1008	1077	1077	1090	1040	1170	1146	1146	1189	1114	1064	747	965	978	1015	934	996	978	1021	1015	971	1090	1183	1040	1183	1071	1102	915	1015	1120	1096	1127	1108	1152	1152	1096	1196	1170	1220	1127	1164	1158	1226	784
60.60	1146	1202	1295	1170	1338	1226	1301	1239	1338	1252	1332	1370	1382	1432	1308	1308	902	1170	1152	1258	1133	1170	1208	1214	1282	1270	1314	1314	1245	1376	1270	1289	1046	1270	1345	1345	1376	1308	1320	1364	1351	1376	1357	1413	1401	1438	1338	1438	846
61.65	1289	1264	1457	1426	1463	1370	1544	1432	1575	1519	1600	1563	1513	1513	1476	1420	1083	1282	1332	1407	1289	1320	1364	1420	1364	1401	1470	1582	1432	1494	1314	1463	1120	1326	1320	1401	1407	1451	1463	1500	1432	1438	1482	1544	1470	1550	1364	1488	790
62.70	1394	1507	1668	1526	1638	1588	1712	1594	1625	1712	1700	1675	1737	1675	1582	1544	1183	1444	1388	1575	1432	1476	1482	1582	1550	1582	1594	1694	1563	1638	1582	1619	1226	1457	1420	1513	1526	1500	1526	1544	1513	1513	1544	1631	1550	1526	1470	1532	834
63.75	1575	1488	1768	1588	1662	1582	1756	1712	1787	1675	1774	1787	1849	1737	1718	1625	1183	1438	1476	1600	1494	1588	1644	1612	1606	1500	1619	1768	1563	1650	1538	1588	1164	1370	1370	1382	1357	1450	1482	1500	1476	1407	1476	1538	1451	1482	1376	1382	778
64.81	1519	1631	1787	1675	1774	1762	1806	1830	1806	1824	1843	1793	1806	1868	1731	1631	1239	1519	1606	1619	1600	1619	1625	1744	1712	1744	1638	1824	1606	1656	1526	1638	1189	1394	1394	1420	1500	1451	1420	1426	1444	1438	1494	1500	1413	1426	1301	1401	772
65.86	1526	1631	1824	1694	1843	1718	1793	1830	1818	1768	1905	1824	1768	1781	1675	1668	1320	1438	1526	1625	1513	1644	1638	1812	1687	1668	1675	1756	1625	1638	1513	1612	1102	1289	1258	1276	1270	1332	1314	1282	1345	1351	1326	1407	1364	1364	1208	1258	766
66.91	1444	1538	1750	1612	1731	1656	1718	1700	1725	1781	1849	1818	1756	1725	1550	1588	1252	1382	1500	1500	1463	1494	1500	1700	1600	1526	1612	1718	1494	1544	1488	1482	1021	1189	1139	1139	1139	1170	1127	1139	1183	1152	1220	1183	1139	1196	1096	1071	641
67.96	1432	1451	1582	1550	1569	1582	1550	1507	1556	1625	1675	1700	1588	1625	1432	1407	1102	1382	1345	1357	1308	1407	1420	1532	1457	1444	1488	1507	1438	1426	1314	1270	834	1083	990	1021	1052	984	984	1008	990	959	1008	1077	996	1021	865	928	529
69.01	1226	1239	1376	1301	1376	1394	1394	1426	1376	1463	1420	1457	1357	1357	1245	1264	990	1139	1170	1258	1152	1239	1258	1314	1301	1239	1308	1295	1170	1196	1090	1158	747	834	840	834	822	834	772	816	840	760	784	872	784	859	753	803	454
70.06	1083	1071	1152	1202	1233	1189	1196	1202	1214	1189	1189	1189	1239	1196	1058	1077	834	965	1002	996	1058	1058	1083	1183	1052	1077	1127	1120	990	1034	921	971	579	716	628	654	666	678	660	604	678	678	666	685	672	678	610	641	398
71.12	890	946	1034	952	1034	1015	1008	996	1034	1108	1021	1077	1027	965	872	909	747	928	934	902	902	915	959	984	959	909	952	996	915	872	828	865	523	610	604	622	598	572	560	591	554	560	616	572	554	647	504	542	386
72.17	734	790	822	902	865	797	803	822	853	872	865	834	803	859	685	704	610	722	797	741	728	760	760	822	753	741	840	834	760	728	660	704	454	523	460	504	448	479	473	510	492	516	467	542	442	498	448	510	317
73.22	622	616	654	672	654	697	641	641	641	710	710	678	647	616	560	572	516	579	610	616	604	579	585	641	610	598	616	635	548	579	535	579	348	454	442	436	423	417	411	436	404	392	442	436	404	430	436	430	268
74.27	492	529	616	523	498	492	554	535	535	572	529	548	479	523	510	492	354	548	535	523	498	442	504	548	504	535	548	535	473	516	473	510	361	398	348	423	392	411	417	404	404	386	430	436	442	467	392	460	280
75.32	448	479	486	467	454	479	473	498	473	492	529	492	460	460	423	417	386	460	486	442	486	460	473	523	448	448	454	467	411	529	423	442	380	442	417	404	411	436	442	460	417	423	436	417	430	436	436	467	298
76.37	398	411	473	423	473	398	442	430	448	460	492	473	473	467	460	430	367	473	448	436	404	460	430	423	479	436	473	486	448	523	448	436	404	492	460	460	467	430	460	498	473	473	486	529	473	504	442	504	336
77.43	423	467	473	442	442	436	411	448	498	460	504	504	523	498	498	492	386	498	448	467	442	404	436	467	460	436	467	542	479	542	479	492	448	504	498	510	510	523	554	535	548	529	598	585	566	548	523	535	398
78.48	448	492	498	473	486	460	492	498	542	542	542	529	535	572	529	554	380	460	473	486	486	473	479	473	423	492	542	616	510	566	510	566	492	560	548	585	635	635	641	610	666	591	622	628	666	660	628	685	423
79.53	516	510	579	523	560	510	548	523	572	585	635	585	647	610	635	542	417	542	535	560	460	510	542	516	554	542	566	666	572	616	635	685	548	635	672	691	704	672	716	753	722	728	710	710	734	722	734	741	448
80.58	591	598	666	672	660	610	660	678	722	710	728	734	747	766	747	704	467	616	635	616	628	622	610	610	678	666	678	778	704	784	722	704	598	704	697	753	766	784	766	797	790	760	760	828	816	853	753	803	454
81.63	697	678	872	778	797	753	834	741	816	834	884	909	934	902	853	784	585	716	734	753	654	697	716	760	772	766	790	915	872	890	834	884	678	822	840	878	872	890	865	909	853	890	890	934	896	921	853	872	498
82.68	809	822	934	790	902	840	890	840	965	940	1034	978	1034	1052	990	915	697	828	803	803	803	790	840	834	902	834	984	1040	884	978	940	934	716	846	840	909	915	909	909	928	928	978	940	1034	978	1015	884	959	516
83.73	865	921	1071	971	1008	884	1034	1015	1064	1077	1120	1058	1158	1133	1058	1021	704	940	902	902	934	934	915	1002	978	965	1021	1164	1002	1152	946	1071	772	896	872	996	934	978	990	1034	1008	1021	1021	1090	1027	1052	921	978	535
84.79	946	996	1120	1046	1071	1046	1139	1120	1146	1120	1233	1295	1289	1208	1146	1064	716	952	915	1034	996	1027	1052	1040	1052	965	1108	1183	1058	1102	1008	1034	797	859	902	959	940	940	978	1046	990	1015	996	1064	1002	990	878	934	486
85.84	1002	1083	1226	1158	1176	1152	1196	1158	1258	1282	1289	1282	1338	1357	1164	1102	790	1064	1040	1071	1015	1064	1127	1158	1083	1090	1158	1220	1090	1139	990	1127	753	890	872	965	946	921	990	971	978	1002	1064	1040	971	952	846	853	460
86.89	1083	1133	1252	1183	1295	1189	1332	1233	1276	1301	1314	1301	1364	1289	1214	1139	816	990	1052	1114	1058	1108	1108	1214	1158	1133	1189	1264	1152	1152	1096	1064	741	952	896	965	896	902	915	940	921	971	996	990	952	965	828	884	479
87.94	1090	1139	1270	1233	1314	1208	1252	1295	1252	1382	1345	1351	1351	1338	1202	1214	834	1052	1077	1133	1052	1102	1139	1196	1139	1158	1183	1282	1133	1202	1114	1096	697	784	834	865	902	822	878	872	896	859	840	853	797	878	722	797	423
88.99	1071	1158	1208	1214	1308	1202	1345	1226	1289	1332	1326	1314	1345	1264	1170	1127	809	1008	1052	1114	1046	1027	1096	1158	1064	1071	1214	1196	1108	1071	1027	990	660	790	685	784	797	760	784	728	760	784	741	784	728	803	647	704	380
90.04	1021	1071	1158	1096	1214	1189	1170	1196	1220	1270	1220	1239	1233	1208	1034	1034	797	952	1027	1052	940	996	1027	1064	1046	965	1046	1158	1034	1015	952	1027	566	660	622	685	697	691	641	672	722	666	678	710	641	660	585	641	342
91.10	940	990	1064	1008	1102	984	1139	1114	1164	1158	1127	1164	1090	1077	965	984	747	902	928	940	909	890	946	1021	1008	952	1008	1034	915	946	853	915	510	647	616	635	610	591	585	616	610	598	628	628	598	554	529	566	330
92.15	840	921	1015	1002	1021	978	1021	1027	996	1090	1064	996	1021	978	865	902	591	853	853	803	846	846	840	946	946	896	896	952	840	822	790	809	454	572	529	542	510	523	516	529	510	492	504	535	498	486	467	504	286
93.20	816	853	915	884	872	928	909	890	909	984	952	965	909	859	753	816	647	722	790	772	766	778	784	859	809	809	797	853	697	797	722	722	386	486	436	442	467	430	467	454	442	430	492	529	479	467	411	454	286
94.25	728	741	797	766	822	790	790	822	734	822	846	809	760	734	666	666	535	678	641	710	691	685	672	803	697	678	722	778	641	666	579	635	423	404	430	448	411	411	404	436	398	417	404	442	398	430	386	417	261
95.30	678	628	666	654	672	691	710	635	660	710	710	716	678	660	641	604	473	591	622	641	560	554	598	635	572	579	628	685	572	579	492	516	354	417	392	436	392	448	417	423	386	398	417	448	386	404	373	423	249
96.35	934	990	1090	865	1364	1868	1308	1488	1270	2154	1133	2048	1712	2434	1164	1793	1102	1357	1513	1500	1407	1432	1507	1326	1494	1351	1588	1239	1382	1064	1345	1258	928	747	1569	865	1612	741	1538	1071	1744	990	1687	1090	1500	1127	1332	1226	722
97.40	1052	1021	1189	1034	1470	1787	1394	1569	1388	2173	1233	2216	1494	2223	1351	1806	952	1233	1090	1451	1189	1488	1158	1332	1245	1394	1295	1338	1108	934	1289	1301	1077	846	1631	1120	1800	890	1744	1245	1961	1183	1880	1326	1668	1289	1494	1457	902
98.46	1002	1034	1239	1102	1600	1800	1450	1700	1463	2123	1332	2192	1407	2210	1476	1750	828	1264	940	1444	1127	1432	1108	1345	1139	1364	1183	1413	984	865	1127	1264	1077	946	1687	1252	1818	1002	1824	1401	1924	1376	1918	1488	1781	1401	1600	1494	921
99.51	1046	1002	1332	1120	1582	1744	1556	1737	1569	2024	1432	2142	1438	2117	1538	1774	853	1258	1002	1388	1052	1426	1064	1338	1158	1388	1196	1463	1046	822	1114	1220	1176	990	1768	1295	1924	1133	1893	1444	2080	1413	2042	1600	1849	1494	1625	1575	915
100.56	1021	1083	1332	1164	1594	1700	1513	1694	1612	1999	1413	2036	1538	2136	1550	1793	822	1208	959	1426	1090	1388	1096	1276	1202	1394	1202	1500	1077	884	1183	1264	1189	1021	1868	1382	2048	1139	1955	1544	2117	1494	1999	1612	1918	1488	1756	1606	952
101.61	1064	1114	1451	1196	1625	1868	1675	1787	1687	2123	1575	2148	1668	2310	1681	1837	902	1338	1058	1500	1158	1482	1295	1382	1301	1426	1420	1556	1133	940	1326	1401	1239	1146	2092	1470	2167	1239	2136	1588	2310	1563	2366	1768	2098	1631	1818	1725	940
102.66	1164	1276	1526	1301	1856	1999	1818	2005	1886	2322	1712	2428	1830	2434	1824	2123	996	1420	1183	1662	1364	1575	1401	1582	1544	1694	1556	1718	1382	1108	1432	1488	1420	1320	2279	1668	2404	1376	2329	1849	2491	1781	2503	1874	2204	1774	1955	1837	1120
103.71	1314	1320	1787	1507	2086	2335	2136	2254	2098	2553	1955	2808	2074	2796	2148	2422	1183	1694	1394	1949	1476	1849	1582	1731	1675	1837	1656	1849	1513	1208	1662	1700	1650	1450	2484	1843	2615	1526	2659	2018	2914	1968	2696	2092	2366	1918	2136	2111	1127
104.77	1582	1606	2030	1706	2503	2802	2397	2702	2428	3064	2204	3226	2254	3157	2553	2976	1326	1874	1550	2229	1762	2192	1750	2055	1905	2086	1936	2160	1631	1413	1781	1849	1936	1644	2808	2154	3014	1800	2952	2292	3226	2216	2964	2248	2734	2210	2491	2422	1338
105.82	1837	1955	2285	1986	2858	3232	2678	3107	2690	3437	2422	3599	2628	3712	2833	3406	1588	2285	1737	2640	2061	2534	2018	2453	2279	2441	2273	2484	1837	1556	2018	2341	2229	1905	3276	2391	3494	1992	3300	2472	3693	2410	3369	2609	2926	2410	2721	2728	1694
106.87	2092	2204	2615	2279	3151	3755	3107	3388	3045	3854	2702	3967	2933	4128	3182	3824	1899	2752	1999	2939	2292	2908	2292	2752	2466	2721	2491	2708	2055	1737	2266	2572	2540	2236	3500	2708	3686	2204	3580	2728	3954	2678	3712	2678	3319	2678	2964	3088	1912
107.92	2310	2372	2646	2404	3300	4035	3151	3599	3045	4098	2833	4216	3051	4266	3288	4023	1992	2877	2042	3101	2378	3064	2441	2945	2584	2883	2503	2771	2018	1731	2179	2777	2665	2434	3587	2808	3780	2298	3674	2827	3917	2702	3724	2902	3213	2808	2983	3200	1980
108.97	2447	2547	2833	2540	3506	4272	3362	3780	3375	4415	2840	4316	3138	4346	3412	4353	2074	3026	2216	3319	2534	3319	2528	3163	2808	3026	2640	2983	2104	1862	2304	2702	2833	2503	3848	2908	3873	2385	3780	2945	4147	2752	3848	2883	3506	2821	3207	3344	2266
110.02	2622	2572	2926	2590	3550	4316	3425	3892	3170	4384	2896	4278	3132	4564	3412	4446	2217	3163	2216	3531	2572	3238	2615	3176	2814	3002	2784	2952	2104	1843	2310	2771	2883	2484	3755	2802	3824	2316	3705	2758	4072	2728	3692	2908	3418	2746	3101	3400	2254
111.08	2659	2696	2858	2528	3712	4384	3481	3892	3200	4284	3002	4484	3163	4540	3543	4590	2254	3269	2310	3487	2640	3412	2609	3126	2958	3151	2752	2914	2192	1912	2428	2827	2908	2422	3848	2790	3774	2316	3668	2814	3936	2708	3456	2802	3362	2790	3220	3356	2410
112.13	2547	2640	2840	2397	3425	4241	3213	3680	3076	4004	2771	4116	3026	4141	3226	4284	2204	3120	2198	3418	2503	3182	2615	3039	2827	2889	2547	2808	1968	1762	2266	2728	2870	2298	3550	2503	3400	2104	3257	2603	3606	2416	3257	2534	3039	2503	2945	3120	2354
113.18	2491	2397	2453	2216	3163	3817	2970	3381	2790	3705	2503	3854	2889	3805	2908	4042	2111	2958	2086	3163	2397	2976	2378	2777	2640	2665	2453	2484	1912	1756	2098	2553	2628	2148	3213	2335	3039	1856	3002	2304	3306	2204	2964	2310	2777	2385	2740	2833	2285
114.23	2216	2198	2434	2018	2939	3487	2721	3064	2447	3338	2304	3362	2572	3400	2528	3593	2018	2833	1936	2808	2310	2652	2236	2466	2366	2335	2216	2266	1668	1550	1856	2210	2266	1849	2877	1974	2808	1588	2622	2048	2858	1905	2559	1924	2540	1974	2453	2516	2117
115.28	1999	1868	2030	1750	2366	2983	2304	2528	2136	2684	1849	2758	2210	2896	2210	3138	1818	2385	1787	2391	1980	2216	1955	2030	2198	2048	1974	1974	1426	1388	1737	1936	1999	1532	2441	1737	2292	1370	2217	1700	2397	1538	2154	1706	2167	1687	2123	2167	1886
116.33	1744	1712	1762	1494	2223	2696	2030	2279	1874	2628	1718	2453	2011	2628	1880	2696	1606	2067	1656	2117	1824	1942	1774	1899	2018	1837	1824	1762	1407	1301	1556	1681	1718	1394	2173	1526	1999	1208	1999	1519	2136	1413	1955	1500	1930	1482	1856	1843	1774
117.39	1550	1500	1569	1426	1893	2316	1800	2011	1768	2273	1544	2167	1849	2260	1700	2385	1450	1843	1488	1868	1675	1718	1675	1588	1744	1612	1681	1538	1270	1252	1457	1507	1426	1226	1955	1320	1774	1139	1756	1370	1862	1233	1750	1295	1750	1364	1856	1538	1538
118.44	1370	1239	1320	1233	1550	1992	1544	1731	1470	1893	1332	1806	1625	1961	1376	1980	1326	1544	1308	1582	1432	1394	1476	1338	1544	1432	1413	1370	1152	1090	1270	1282	1233	1021	1662	1058	1563	952	1426	1127	1588	1052	1470	1064	1519	1189	1513	1338	1338
119.49	1146	1102	1183	1046	1394	1638	1370	1519	1370	1644	1183	1526	1463	1668	1220	1774	1170	1295	1270	1270	1320	1239	1382	1170	1407	1170	1233	1102	1071	1071	1239	1152	1052	884	1532	978	1345	872	1364	1008	1413	940	1276	1002	1370	1002	1345	1239	1133
120.54	1021	990	1064	1064	1295	1544	1220	1407	1233	1544	1096	1457	1332	1594	1102	1600	1046	1208	1252	1270	1276	1096	1252	1052	1270	1170	1233	1096	1027	902	1146	1077	965	778	1625	971	1426	853	1332	921	1338	909	1320	872	1376	984	1276	1102	1021
121.59	921	921	984	940	1183	1463	1189	1314	1176	1432	990	1295	1370	1470	1058	1457	1083	1096	1152	1133	1146	1108	1189	1046	1282	1052	1245	1102	990	952	1176	1083	959	797	1625	940	1463	803	1401	921	1394	890	1407	959	1426	984	1345	1077	1021
122.64	940	946	1021	940	1189	1364	1139	1301	1183	1544	1083	1364	1457	1556	1127	1463	1021	1083	1202	1196	1202	1114	1276	978	1351	1120	1295	1096	1096	1002	1233	1176	1008	828	1681	934	1444	846	1401	996	1500	946	1438	1002	1507	1002	1438	1170	1008
123.70	971	959	978	928	1183	1444	1176	1308	1127	1550	1071	1314	1438	1638	1226	1532	1058	1083	1252	1295	1289	1120	1264	1008	1426	1146	1370	1096	1064	1096	1364	1146	1090	865	1868	996	1513	803	1544	1040	1612	940	1631	1083	1563	1046	1444	1214	1090
124.75	896	896	1021	902	1189	1569	1127	1388	1196	1556	978	1394	1532	1681	1295	1712	1170	1158	1239	1332	1326	1164	1388	1120	1470	1176	1432	1202	1133	1046	1301	1220	1170	940	1968	1021	1650	890	1662	1064	1687	990	1706	1120	1606	1102	1470	1364	1046
125.80	996	959	1058	921	1276	1500	1226	1482	1276	1650	1077	1569	1619	1768	1407	1800	1245	1301	1338	1388	1401	1233	1382	1164	1575	1233	1513	1276	1170	1083	1394	1401	1326	1015	2092	1139	1806	896	1812	1152	1868	1152	1880	1239	1843	1202	1612	1563	1164
126.85	1052	1046	1127	1015	1357	1744	1270	1532	1345	1694	1133	1656	1787	2011	1451	1868	1338	1500	1394	1619	1476	1432	1606	1326	1631	1338	1612	1388	1189	1189	1494	1538	1470	1090	2279	1214	1974	1015	1918	1220	1936	1102	1924	1301	1806	1295	1750	1662	1220
127.90	1189	1139	1233	1071	1420	1849	1364	1556	1320	1868	1202	1712	1793	2011	1594	2080	1351	1631	1376	1706	1550	1394	1488	1382	1768	1451	1687	1388	1258	1158	1532	1650	1544	1139	2410	1189	2024	978	2011	1226	2117	1164	2011	1289	1942	1326	1812	1675	1357
128.95	1357	1220	1282	1146	1556	1955	1450	1675	1444	2011	1345	1905	2024	2292	1793	2397	1476	1762	1526	1849	1756	1575	1750	1600	1830	1538	1830	1582	1282	1258	1650	1830	1774	1183	2603	1364	2160	1083	2229	1401	2391	1258	2148	1457	1986	1538	1942	1918	1507
130.01	1407	1326	1314	1146	1582	2042	1470	1712	1470	2179	1308	2074	2061	2404	1793	2472	1575	1874	1600	1980	1762	1594	1706	1582	1874	1668	1899	1631	1289	1351	1675	1942	1874	1239	2678	1295	2216	1090	2292	1345	2372	1314	2310	1407	2086	1519	1942	2018	1556
131.06	1463	1357	1376	1146	1712	2236	1588	1843	1507	2186	1370	2167	2198	2553	1974	2678	1650	2074	1662	2123	1868	1806	1781	1687	2067	1700	1968	1656	1320	1326	1731	1992	1955	1364	2765	1357	2273	1102	2354	1482	2434	1276	2167	1532	2173	1569	2055	2098	1606
132.11	1526	1357	1364	1146	1706	2279	1575	1886	1476	2167	1382	2236	2173	2516	1862	2728	1694	2136	1687	2104	1874	1737	1856	1706	2048	1781	1968	1600	1301	1282	1718	2024	2018	1364	2609	1314	2273	1071	2298	1432	2460	1233	2266	1519	2018	1563	2036	1992	1694
133.16	1588	1457	1438	1146	1681	2279	1556	1781	1526	2242	1308	2279	2154	2510	1874	2590	1681	2136	1706	2173	1849	1781	1849	1668	2092	1750	1961	1681	1320	1308	1781	2024	2092	1364	2615	1364	2186	1146	2304	1357	2385	1245	2260	1556	2067	1569	2030	2148	1824
134.21	1594	1426	1314	1083	1681	2229	1482	1824	1500	2067	1264	2204	2036	2385	1756	2553	1644	2160	1600	2048	1787	1762	1787	1631	1936	1550	1886	1563	1196	1276	1681	1980	1942	1276	2385	1332	2048	1034	2192	1270	2204	1133	2036	1426	1942	1463	1930	2018	1737
135.26	1575	1476	1345	1108	1582	2186	1470	1681	1351	2086	1326	2192	1986	2341	1694	2472	1656	2005	1582	1961	1750	1681	1737	1625	1949	1538	1800	1488	1208	1276	1575	1830	1830	1239	2192	1276	1899	1034	1980	1252	2104	1139	2024	1320	1830	1382	1886	1886	1668
136.32	1544	1320	1233	1034	1494	2061	1295	1656	1338	1924	1233	2042	1837	2242	1600	2229	1588	1936	1563	1936	1725	1569	1600	1513	1781	1507	1718	1470	1152	1258	1532	1662	1718	1176	2061	1133	1812	1015	1856	1196	2024	1046	1837	1233	1737	1314	1687	1725	1650
137.37	1482	1338	1214	984	1432	1930	1345	1550	1345	1781	1289	1999	1868	2154	1550	2179	1588	1824	1476	1818	1638	1532	1600	1432	1737	1382	1606	1357	1102	1164	1507	1606	1582	1064	1980	1064	1656	940	1731	1077	1837	1002	1656	1158	1619	1220	1612	1668	1519
138.42	1401	1139	1083	902	1295	1806	1183	1444	1282	1662	1170	1787	1681	1936	1239	1893	1488	1631	1413	1588	1532	1351	1482	1301	1619	1226	1582	1295	1040	1120	1457	1488	1500	1015	1774	1034	1513	822	1644	1040	1550	884	1575	1102	1513	1127	1470	1450	1394
139.47	1282	1139	1064	859	1239	1588	1071	1282	1114	1569	1046	1612	1563	1744	1189	1700	1314	1488	1320	1488	1432	1282	1432	1189	1470	1146	1413	1108	946	1071	1258	1332	1295	896	1606	896	1332	778	1388	984	1463	915	1394	996	1463	1064	1326	1338	1264
140.52	1139	1021	971	828	1139	1476	1052	1183	971	1420	1058	1550	1476	1526	1083	1556	1196	1370	1226	1264	1270	1090	1289	1139	1394	1034	1282	1046	915	928	1258	1196	1146	828	1488	840	1270	760	1314	853	1382	760	1308	952	1226	928	1220	1146	1127
141.58	1064	996	915	778	1064	1351	1040	1046	928	1295	1008	1376	1357	1563	1040	1426	1139	1214	1146	1289	1189	1034	1252	984	1295	1021	1233	984	853	934	1239	1120	1027	741	1432	790	1170	747	1258	778	1289	797	1252	940	1220	934	1170	1108	1058
142.63	1027	915	946	816	1046	1233	946	1083	978	1276	915	1282	1338	1432	990	1326	1120	1139	1152	1096	1183	996	1226	928	1282	965	1245	965	915	934	1208	1102	984	747	1413	766	1233	672	1245	846	1220	778	1233	902	1282	959	1208	1034	1034
143.68	896	884	809	760	978	1176	934	1015	902	1202	934	1245	1270	1388	872	1301	1034	1064	1077	1064	1133	934	1108	884	1152	896	1214	946	834	890	1146	1090	884	722	1308	772	1189	685	1158	809	1202	772	1170	822	1233	853	1108	1027	909
144.73	853	822	834	734	940	1114	928	996	909	1214	921	1208	1233	1407	940	1202	1008	1046	1034	1034	1127	934	1077	865	1133	878	1176	909	846	834	1139	1058	928	678	1314	728	1196	685	1127	834	1239	741	1202	853	1226	928	1108	1008	840
145.78	890	784	772	747	965	1120	902	1040	915	1202	909	1183	1308	1357	984	1196	959	1034	1034	1058	1083	915	1120	865	1202	934	1120	921	822	846	1139	1083	928	678	1413	766	1252	710	1239	803	1233	716	1252	822	1264	840	1127	1034	896
146.83	809	822	797	728	928	1108	934	1027	921	1276	853	1146	1276	1450	902	1276	990	1083	1058	1046	1058	934	1120	840	1158	872	1146	915	816	884	1139	1046	952	697	1463	784	1295	691	1245	790	1233	766	1258	853	1264	878	1102	1046	890
147.89	822	822	878	803	934	1127	946	1114	846	1357	872	1226	1388	1444	1002	1314	996	1133	1071	1090	1170	1008	1133	928	1183	971	1252	959	872	896	1189	1183	971	747	1638	784	1364	753	1345	859	1289	797	1351	878	1301	915	1183	1152	902
148.94	884	902	846	734	952	1120	946	1139	853	1308	928	1214	1388	1538	1046	1394	1064	1164	1058	1096	1146	996	1133	921	1220	1046	1245	1027	909	896	1202	1220	1021	753	1582	760	1413	697	1338	872	1364	816	1289	896	1276	928	1208	1146	934
149.99	884	822	884	734	996	1196	965	1077	934	1413	940	1301	1382	1538	1058	1444	1108	1189	1127	1139	1214	1096	1214	952	1332	1040	1320	1052	946	909	1295	1239	1120	772	1668	828	1513	778	1420	865	1432	902	1444	921	1370	1027	1276	1252	1046
151.04	896	896	859	753	990	1258	965	1077	984	1388	934	1308	1476	1638	1120	1519	1158	1252	1139	1146	1233	1064	1214	1002	1345	1058	1326	1058	978	928	1289	1301	1096	803	1725	797	1457	685	1407	915	1494	890	1426	965	1470	984	1289	1239	1058
152.09	909	902	921	766	959	1270	996	1102	1002	1457	902	1401	1476	1668	1083	1594	1220	1320	1170	1226	1308	1152	1208	1071	1282	1064	1413	1064	946	934	1282	1282	1164	766	1687	846	1507	710	1482	853	1519	822	1526	928	1382	959	1276	1308	1114
153.14	915	902	946	760	1021	1338	1034	1183	946	1500	884	1457	1519	1731	1152	1612	1183	1401	1176	1226	1233	1120	1270	1077	1345	1170	1394	1127	965	971	1301	1364	1214	803	1843	878	1550	722	1519	921	1575	853	1482	971	1494	1015	1351	1351	1090
154.20	952	934	890	816	1096	1308	996	1176	921	1463	915	1507	1513	1731	1108	1687	1214	1357	1196	1270	1364	1164	1301	1108	1444	1146	1413	1120	940	952	1270	1351	1239	803	1756	853	1569	760	1451	909	1526	859	1556	978	1413	959	1332	1264	1158
155.25	1002	959	940	790	1064	1357	1071	1189	952	1544	940	1538	1488	1806	1108	1706	1252	1364	1226	1252	1407	1245	1308	1164	1401	1108	1494	1139	934	940	1338	1364	1208	840	1762	865	1631	784	1500	872	1600	840	1563	959	1470	978	1338	1345	1220
156.30	940	902	878	741	1052	1345	984	1176	884	1463	909	1482	1538	1806	1152	1612	1276	1394	1226	1264	1332	1139	1308	1127	1394	1108	1450	1071	915	984	1301	1314	1214	734	1706	846	1470	741	1463	896	1532	747	1450	921	1407	959	1308	1308	1183
157.35	984	902	940	760	1027	1357	921	1202	921	1451	896	1438	1438	1718	1071	1644	1270	1413	1258	1351	1308	1083	1258	1152	1338	1096	1364	1114	890	971	1226	1289	1183	828	1631	753	1420	660	1426	884	1526	747	1394	915	1376	952	1258	1208	1208
158.40	959	890	865	697	946	1289	984	1077	896	1370	846	1401	1388	1600	1002	1413	1196	1320	1196	1189	1258	1040	1226	1046	1314	1058	1388	996	846	915	1127	1183	1152	747	1526	741	1314	635	1332	828	1326	728	1338	859	1332	934	1176	1220	1108
159.45	934	878	840	728	959	1245	884	1046	890	1276	816	1351	1326	1575	909	1426	1170	1270	1133	1127	1245	965	1176	1021	1220	996	1289	915	784	896	1176	1170	1058	753	1420	716	1252	635	1264	784	1357	716	1214	834	1308	890	1202	1102	1058
160.51	940	853	840	710	940	1196	921	1034	803	1189	840	1357	1295	1500	996	1388	1133	1258	1096	1127	1208	915	1176	971	1239	1015	1226	896	809	890	1120	1077	1002	672	1357	722	1189	647	1289	790	1276	678	1276	846	1270	859	1158	1102	1034
161.56	921	846	716	704	865	1189	902	946	790	1233	816	1258	1252	1457	934	1320	1096	1164	1046	1096	1202	915	1158	928	1208	946	1170	896	772	834	1114	1058	1002	728	1301	716	1139	610	1189	728	1245	728	1189	846	1146	834	1090	1064	984
162.61	853	803	760	672	884	1090	809	928	772	1083	797	1146	1202	1351	865	1170	1046	1170	1077	1127	1083	884	1058	878	1120	840	1090	822	760	853	1040	946	909	678	1245	660	1083	622	1102	734	1127	685	1090	760	1127	828	1008	978	915
163.66	890	809	691	647	809	1052	790	896	722	1064	797	1102	1158	1301	834	1077	996	1034	996	978	971	859	1015	834	1046	834	1071	772	734	772	984	890	834	616	1214	666	996	548	1052	672	1077	672	1071	766	1040	816	952	971	834
164.71	834	797	691	616	822	1015	778	846	790	990	722	1083	1183	1239	766	1021	865	978	934	959	1027	747	928	772	1040	778	1027	784	697	728	978	909	828	697	1146	591	996	585	1083	628	1096	610	1046	753	990	778	965	921	846
165.76	828	728	666	616	809	984	728	828	734	971	728	1034	1120	1220	778	971	859	959	934	921	984	790	946	816	971	803	940	809	704	734	978	896	778	610	1114	585	940	560	1002	741	1058	616	1034	722	959	741	952	928	778
166.82	772	734	678	628	772	965	728	834	747	1027	747	1002	1152	1183	734	965	934	921	921	952	1021	772	996	803	1015	784	1040	741	697	753	1008	878	853	666	1108	635	996	572	1027	672	1071	641	1102	766	1021	766	952	909	722
167.87	753	766	666	566	741	965	710	778	660	1008	747	959	1077	1152	772	959	816	915	896	840	865	728	878	834	902	816	965	734	666	716	940	878	753	591	1071	591	921	604	1027	660	1002	647	984	716	1002	803	890	909	734
168.92	741	697	647	585	704	959	728	809	691	928	741	1002	1108	1202	710	902	846	921	884	878	921	728	921	766	921	778	996	728	672	704	915	859	822	616	1077	591	959	510	1015	660	1002	654	1027	635	902	766	946	896	685
169.97	722	672	685	579	710	865	716	747	672	990	691	990	1077	1139	790	1008	784	896	816	840	840	722	896	734	921	760	928	741	635	716	878	872	747	591	1127	579	884	542	984	647	990	622	978	697	952	697	878	859	678
171.02	722	654	647	554	747	909	716	710	660	971	672	965	1021	1202	710	971	803	909	822	909	840	728	878	766	915	734	928	747	628	716	921	878	784	585	1170	572	940	579	1002	641	1008	641	978	678	1040	697	909	865	704
172.07	778	728	666	523	753	884	760	834	685	990	728	952	1176	1214	741	971	872	946	828	902	878	760	984	778	990	828	971	722	678	697	921	890	809	591	1146	579	1077	554	1083	647	1021	628	990	716	996	716	978	921	710
173.13	741	660	672	572	722	978	753	834	697	952	728	1046	1152	1252	728	1046	872	915	872	909	840	778	902	797	1002	797	971	790	666	734	965	934	822	616	1127	628	1083	548	1058	666	1064	616	996	728	1102	778	915	928	741
174.18	728	697	697	572	760	984	710	846	678	1002	685	1108	1202	1245	747	1058	896	965	884	952	909	784	946	797	965	803	1034	809	678	741	921	902	872	585	1276	622	1058	548	1090	666	1133	616	1058	728	1046	766	965	934	747
175.23	778	728	610	604	734	971	741	834	628	996	672	1096	1127	1295	753	1071	896	1002	902	878	971	790	928	816	1015	809	1002	772	672	753	915	978	890	604	1226	628	1021	542	1064	691	1083	566	1027	691	1052	722	878	978	803
176.28	753	728	647	591	747	946	697	797	697	1015	697	1064	1170	1289	766	1052	902	1015	946	959	978	760	959	828	1008	816	1021	753	678	722	940	984	859	610	1202	585	1102	560	1071	716	1083	591	1096	747	1120	784	971	959	790
177.33	728	803	654	542	722	996	753	797	635	1008	678	1102	1108	1338	741	1040	915	940	928	946	952	809	940	859	1034	790	1027	753	660	747	909	971	896	610	1176	566	1027	542	1077	641	1127	635	1034	722	1077	747	921	940	797
178.38	716	710	654	572	734	896	678	828	691	1046	678	1040	1083	1308	722	1015	865	990	872	921	952	809	909	784	1021	784	934	741	666	747	896	946	846	598	1176	548	1008	498	1002	672	1040	610	1058	710	1027	697	909	896	822
179.43	710	660	598	535	716	984	704	809	622	978	622	1027	1108	1245	747	1034	890	971	834	940	884	753	865	797	978	741	978	753	647	666	853	909	865	579	1133	529	934	535	1021	585	1046	554	984	697	984	747	853	865	803
180.49	766	647	604	516	678	909	704	747	628	902	647	990	1077	1220	685	1015	865	971	902	884	952	728	952	741	1027	704	934	704	672	685	915	846	797	591	1114	542	915	498	1064	604	984	535	1021	641	996	704	902	859	784
181.54	691	635	622	548	666	921	660	766	622	940	610	940	1064	1239	710	902	859	890	828	928	921	704	878	772	978	697	952	716	591	654	859	803	790	542	1058	542	921	486	971	635	1046	529	1021	666	915	741	884	878	828
182.59	728	654	554	504	697	878	672	734	628	834	641	965	1040	1120	697	940	822	940	878	872	928	728	909	691	940	741	921	722	641	697	865	853	803	560	1058	548	890	498	971	585	978	548	934	622	940	697	865	822	760
183.64	722	641	585	548	672	878	666	716	641	902	622	921	1008	1152	647	872	846	853	809	865	890	666	865	716	909	753	884	641	610	647	865	803	822	604	1046	510	834	529	990	591	965	535	902	616	872	678	816	809	766
184.69	704	660	585	523	704	884	672	678	641	840	610	890	978	1090	610	846	828	884	865	846	859	691	872	678	865	647	890	641	585	654	816	816	760	566	952	535	846	504	934	548	952	572	890	610	878	678	747	828	697
185.74	691	628	560	529	622	809	598	691	610	803	635	834	965	1021	604	747	716	834	797	828	809	654	816	647	797	622	809	616	598	598	803	760	710	504	934	504	816	473	865	548	921	516	846	604	834	697	760	790	628
186.80	660	628	542	486	616	722	628	647	579	822	585	790	946	1040	622	790	760	834	741	790	797	604	797	660	816	691	797	604	591	641	741	728	691	529	896	486	741	460	853	529	840	504	828	591	816	678	772	722	616
187.85	678	622	579	479	641	778	591	647	585	816	604	828	915	1015	610	809	722	828	766	778	734	616	797	628	834	616	872	598	535	654	753	710	660	523	853	486	734	430	853	566	840	523	834	560	822	622	728	784	628
188.90	691	585	579	510	610	790	585	598	591	778	579	797	940	1008	585	753	734	747	753	728	828	598	766	628	778	622	778	616	610	622	766	772	641	529	872	516	828	460	846	579	822	498	865	591	809	654	728	766	598
189.95	666	572	535	467	610	753	585	685	579	778	579	803	865	1008	579	741	734	734	710	760	741	622	728	622	784	616	784	635	535	598	728	753	666	504	890	504	747	436	809	535	846	523	828	554	778	610	728	710	579
191.00	641	585	560	479	560	778	585	660	516	691	554	846	921	990	585	741	710	760	741	716	766	610	747	647	778	622	753	616	585	598	722	710	635	479	890	460	753	436	803	535	816	548	803	591	816	660	697	704	548
192.05	554	554	516	460	598	772	635	591	523	760	535	753	928	990	579	741	666	685	697	722	766	616	710	591	803	610	753	548	554	560	697	678	622	516	890	516	760	398	834	510	797	486	790	560	865	585	685	691	548
193.10	598	579	529	442	542	691	579	585	542	710	548	747	890	952	585	704	647	741	678	766	654	579	734	660	747	591	778	604	504	566	697	685	635	479	902	442	766	404	809	523	784	510	784	572	766	579	691	666	535
194.16	585	554	516	454	554	654	498	591	498	710	542	753	909	959	542	728	654	753	691	697	741	591	741	585	760	622	728	579	516	554	697	641	660	479	915	473	741	404	784	510	790	448	778	591	766	616	672	697	554
195.21	598	535	510	436	516	747	560	591	529	716	535	809	896	1002	554	728	654	741	685	716	716	604	797	604	716	622	790	560	579	542	716	728	647	460	853	460	741	417	803	516	790	448	766	572	760	585	710	722	598
196.26	641	560	548	479	572	722	579	622	523	734	504	840	902	978	585	741	691	728	672	741	722	628	741	616	734	610	753	542	548	548	747	691	635	467	846	467	741	454	816	523	809	486	809	554	778	548	722	697	591
197.31	591	504	486	467	529	716	542	566	510	741	498	772	878	971	535	741	678	691	654	741	691	635	722	560	734	585	728	516	516	504	691	691	610	430	859	473	741	430	803	504	816	442	766	529	747	598	672	710	535
198.36	566	542	454	436	535	697	554	591	516	716	542	741	865	996	529	697	710	784	704	710	685	579	678	610	766	560	722	554	498	566	685	666	622	467	816	448	710	411	803	504	809	454	772	510	766	598	678	691	560
199.41	604	516	473	454	498	716	535	572	504	710	523	704	853	1008	510	728	647	760	697	722	704	554	710	616	685	554	728	548	473	523	691	716	678	454	834	430	760	454	784	467	803	436	704	486	803	560	647	691	622
200.46	604	510	498	454	529	691	473	598	467	728	492	741	853	965	548	691	691	766	660	697	716	542	710	610	722	566	747	566	523	579	672	672	654	430	822	448	753	392	747	473	766	467	778	554	760	628	672	647	579
201.51	554	510	504	404	504	728	566	566	498	678	473	728	816	978	523	672	666	784	635	753	660	566	741	566	734	572	784	585	492	510	666	635	697	436	816	473	741	411	790	492	809	448	734	504	760	585	628	697	566
202.57	585	548	454	392	498	685	516	560	460	660	498	704	872	921	504	704	654	772	672	704	691	535	691	548	710	529	747	504	523	498	704	685	641	454	784	423	666	417	741	479	760	442	734	486	760	542	647	672	535
203.62	591	492	436	404	460	672	479	554	454	697	473	697	859	959	479	710	666	697	647	697	691	566	753	572	741	554	716	492	535	516	635	647	591	436	778	398	678	361	747	498	753	448	691	535	704	542	628	641	548
204.67	554	504	430	373	486	654	492	535	473	666	473	734	790	909	486	647	672	704	660	672	654	535	654	542	697	542	710	523	486	492	635	628	585	430	747	404	672	367	741	442	710	423	697	467	753	535	616	628	560
205.72	566	486	473	398	467	647	473	572	436	616	454	697	840	896	460	616	610	697	666	660	716	529	685	535	728	535	647	504	486	529	654	585	641	386	797	398	691	348	697	473	710	417	697	486	654	516	635	647	560
206.77	548	498	423	392	467	622	516	523	454	654	467	647	822	865	467	641	666	710	628	641	691	535	647	566	704	529	678	542	492	486	685	616	572	436	766	417	647	380	722	417	741	417	691	473	678	554	585	647	566
207.82	566	479	442	380	460	628	486	504	430	654	442	710	797	940	516	635	622	641	678	622	660	535	697	542	685	529	697	523	492	498	585	591	554	380	753	417	678	354	697	479	728	417	716	498	678	516	604	591	554
208.87	523	492	436	348	486	610	486	504	430	616	430	628	784	840	398	585	635	678	610	604	628	535	654	516	660	510	660	504	486	454	616	572	542	430	766	398	622	348	641	430	734	411	672	430	660	479	591	598	510
209.93	560	479	442	380	448	604	492	554	479	641	442	591	840	834	467	585	604	666	604	635	666	504	616	516	647	504	672	479	448	454	616	566	535	404	722	373	610	348	672	473	710	417	628	479	697	523	616	616	492
210.98	486	473	442	361	479	585	467	523	411	560	430	585	710	822	448	598	604	666	585	572	641	492	635	516	660	486	654	479	436	492	554	572	560	398	722	392	610	336	685	448	666	404	635	479	622	498	572	535	473
212.03	510	460	442	367	473	628	479	535	442	610	442	641	760	797	448	628	647	685	616	647	610	486	622	523	678	510	654	486	460	516	585	572	560	423	710	430	628	348	685	473	710	423	616	492	666	516	548	566	479
213.08	492	467	430	367	473	610	460	479	448	598	411	616	747	822	442	585	572	610	585	628	654	498	635	498	635	504	635	523	442	467	585	548	554	386	691	386	585	348	666	411	628	404	647	448	610	498	579	535	479
214.13	529	411	392	367	492	585	492	498	417	604	404	585	753	784	423	548	560	628	572	579	628	498	598	486	622	467	635	442	436	460	591	572	535	373	716	386	616	336	628	404	616	411	654	473	598	473	560	566	479
215.18	486	442	392	398	430	604	442	467	404	572	442	566	734	797	404	548	554	628	535	554	610	523	635	516	598	492	572	479	417	448	579	510	510	354	672	361	572	367	610	423	647	398	585	436	635	479	542	579	479
216.23	460	460	398	386	460	542	448	504	417	542	404	604	710	778	454	560	585	635	604	542	572	486	566	504	641	498	598	473	423	473	572	542	542	354	728	404	616	330	641	398	635	392	585	417	542	436	542	604	423
217.28	492	430	404	361	467	591	448	486	430	554	430	598	716	766	436	585	560	622	579	598	622	479	548	448	610	448	647	504	448	430	560	604	529	392	710	380	616	336	647	430	660	392	610	460	641	479	560	579	454
218.34	460	486	404	380	398	566	423	454	398	622	442	579	753	822	448	542	548	591	560	566	604	479	591	498	622	479	647	486	454	448	591	548	516	380	710	361	585	317	610	404	654	367	604	423	604	442	498	585	411
219.39	498	417	373	330	392	566	430	467	373	560	411	591	747	784	398	529	504	598	516	548	585	486	579	473	610	467	616	430	411	404	598	548	510	380	666	380	604	330	672	404	604	398	622	423	628	460	523	535	486
220.44	498	386	373	324	404	535	398	473	380	529	417	548	704	790	417	566	529	598	554	585	566	454	566	492	610	436	579	486	436	398	523	542	504	373	666	354	591	305	585	361	622	367	610	473	598	448	529	542	430
221.49	448	411	361	324	404	572	404	473	361	554	411	560	666	760	411	535	554	585	523	554	598	442	579	467	572	436	628	417	398	380	510	523	492	380	647	386	610	298	622	411	591	336	591	404	579	448	486	548	411
222.54	473	404	367	336	404	516	411	467	367	548	411	572	734	760	380	516	510	585	523	548	572	436	585	460	622	448	604	430	442	423	572	504	492	380	635	348	566	298	622	417	616	380	579	436	604	436	486	523	404
223.59	436	386	348	317	404	535	380	430	386	572	392	542	685	766	404	542	523	566	542	548	598	430	535	473	566	430	585	411	436	430	529	516	542	324	628	354	548	286	628	380	548	354	542	442	579	448	486	516	411
224.64	473	380	380	336	398	542	386	467	361	529	398	566	678	784	398	523	523	585	523	542	548	430	566	486	572	467	579	442	448	442	560	498	498	361	678	367	585	342	616	354	598	336	572	411	579	423	504	510	430
225.69	398	373	342	330	392	498	404	423	354	542	386	542	685	741	373	504	504	566	523	566	529	423	510	430	598	417	585	417	411	411	498	473	473	342	616	311	542	298	591	354	579	342	560	417	554	430	523	542	430
226.75	417	367	367	292	398	523	392	417	354	498	392	548	628	753	373	498	516	510	473	510	560	404	535	398	579	436	548	392	354	373	492	504	460	342	628	317	535	292	585	361	542	342	529	386	548	386	479	516	417
227.80	404	361	354	311	373	504	373	448	330	504	411	529	660	697	373	498	504	560	460	492	598	411	560	436	598	380	554	436	411	423	535	473	473	348	591	317	554	268	554	367	566	367	498	367	542	411	436	498	423
228.85	442	354	386	305	361	492	392	430	380	510	373	542	616	722	361	479	510	560	492	535	548	417	516	454	572	473	554	423	392	386	504	504	473	348	678	348	566	298	585	373	566	330	554	411	566	404	479	504	380
229.90	417	380	336	311	361	479	392	398	324	504	367	529	685	704	361	498	498	598	504	535	542	442	554	423	542	404	566	380	373	386	510	492	423	317	579	305	504	336	554	386	560	342	510	392	548	392	486	510	430
230.95	411	354	354	292	342	510	354	392	342	492	348	516	628	666	373	504	535	523	473	473	510	411	548	411	548	392	548	404	386	398	516	486	498	324	622	317	516	255	591	373	523	330	498	348	554	367	498	498	404
232.00	392	361	342	298	373	498	367	398	336	523	373	529	628	660	317	448	492	542	460	486	529	404	560	442	560	411	548	380	361	380	516	467	417	317	622	324	504	280	585	342	560	317	523	361	542	380	442	498	398
233.05	398	348	336	274	336	486	367	423	342	523	342	535	666	678	348	473	510	535	504	486	548	417	548	430	548	411	535	380	361	411	504	448	417	311	554	330	492	286	560	354	529	336	548	380	504	392	479	448	373
234.10	361	354	305	274	373	436	330	386	348	473	354	479	616	641	354	448	486	498	467	479	560	361	542	417	529	380	504	354	336	380	467	436	430	336	585	305	516	274	572	348	516	317	479	354	542	380	442	423	348
235.15	392	348	324	286	348	454	317	386	342	486	342	454	610	704	330	442	486	504	523	486	529	380	492	373	510	386	516	411	342	367	504	436	411	311	598	280	504	255	535	336	516	311	516	348	479	380	460	460	380
236.21	348	348	268	255	354	454	336	386	311	498	342	473	672	622	373	467	454	479	454	467	523	392	523	386	523	367	479	367	330	367	442	411	442	317	516	292	486	249	510	330	535	324	442	367	504	367	423	448	380
237.26	386	348	292	280	330	436	361	386	336	460	317	448	598	628	348	430	460	523	492	448	448	386	479	404	479	386	542	373	354	386	448	430	430	298	579	298	473	230	535	311	498	305	460	317	473	311	411	479	373
238.31	373	330	305	274	373	454	324	417	311	454	348	479	598	610	336	423	436	492	467	479	460	404	498	404	529	373	516	398	367	354	467	460	430	305	548	268	498	249	529	305	492	311	510	330	479	386	430	436	367
239.36	354	330	317	255	361	442	342	380	330	436	348	486	610	628	330	417	473	504	448	479	504	342	498	373	498	386	535	361	336	342	454	430	448	286	535	274	454	230	498	330	510	324	535	342	460	342	442	430	348
240.41	361	324	305	255	317	442	305	386	354	486	330	467	579	628	342	423	423	516	436	479	486	361	498	373	516	380	523	373	367	367	479	460	404	286	535	280	479	249	498	330	523	280	467	330	454	361	417	436	317
241.46	336	324	305	268	342	417	324	367	342	454	342	454	591	654	342	423	436	504	454	473	516	373	460	367	535	373	504	386	336	380	436	417	430	298	548	292	498	236	486	336	486	305	479	348	454	336	411	398	348
242.51	324	324	311	249	311	411	354	342	280	442	292	454	560	641	298	430	392	448	423	454	467	330	460	367	504	361	454	354	342	342	442	398	398	280	535	261	436	249	479	292	492	261	467	317	448	330	348	411	330
243.56	330	305	305	236	317	442	311	404	317	436	330	423	566	598	311	411	436	479	423	436	448	324	504	386	492	361	467	336	292	317	411	398	392	274	548	274	486	212	473	292	486	298	467	298	473	336	430	423	342
244.62	348	317	280	236	317	392	324	354	324	430	292	430	579	610	298	417	460	504	404	411	467	348	479	380	486	311	516	367	342	336	430	417	404	274	548	274	479	255	460	317	535	305	448	336	448	361	380	430	367
245.67	348	292	298	249	317	411	298	342	261	398	305	423	560	610	330	404	398	454	436	442	498	336	454	386	479	354	442	317	324	330	417	404	380	298	548	280	479	236	467	292	454	292	473	361	423	330	373	411	317
246.72	336	286	280	230	298	373	317	354	274	404	311	411	548	628	324	361	417	460	398	423	460	336	454	361	454	354	486	342	342	330	430	386	398	305	560	261	417	242	486	292	442	286	404	336	436	311	367	398	317
247.77	324	330	255	255	286	417	292	292	268	392	311	423	566	616	298	398	417	486	430	460	448	361	460	324	454	361	436	342	324	324	448	392	398	261	542	224	430	230	467	286	436	280	417	292	436	317	380	404	317
248.82	336	255	286	242	311	392	286	336	249	404	280	436	548	579	311	411	411	423	417	411	454	361	467	361	423	348	460	348	336	324	411	386	398	255	535	236	454	212	460	268	423	274	430	317	436	336	348	404	305
249.87	292	305	255	236	305	392	280	354	274	423	268	430	560	560	286	417	404	473	386	404	423	342	454	386	460	354	460	348	286	305	392	411	398	268	479	292	404	230	454	280	442	292	417	324	448	336	398	386	336
250.92	305	305	261	230	280	392	274	311	274	411	261	423	516	566	280	392	386	436	436	411	442	330	448	361	479	330	460	336	298	324	392	380	404	249	535	255	454	230	454	280	479	286	430	330	460	311	354	411	317
251.97	298	298	261	212	292	398	286	342	268	411	311	430	510	591	298	392	404	467	404	411	448	354	417	330	473	311	417	330	298	324	430	386	386	268	542	261	436	212	460	280	430	280	392	286	423	292	373	398	292
253.02	292	292	255	218	317	386	274	317	261	367	268	417	486	598	292	361	386	430	417	411	436	342	436	354	448	317	417	342	298	336	430	392	361	242	473	261	417	199	430	286	404	292	436	280	411	286	336	386	317
254.08	268	268	261	230	286	354	280	311	274	367	274	411	504	548	236	361	417	423	398	417	411	342	448	367	430	330	411	330	292	298	411	361	373	261	454	230	398	205	430	280	430	230	386	268	417	292	311	386	305
255.13	298	268	249	224	286	380	268	311	249	367	261	380	535	535	274	373	386	404	373	404	373	342	448	330	454	336	430	317	274	286	398	386	330	218	479	236	423	236	436	268	442	249	411	305	392	280	336	330	317
256.18	280	274	242	218	286	392	261	336	268	348	249	361	473	529	274	361	386	392	380	398	460	305	430	386	417	336	398	324	298	317	411	348	336	230	498	255	411	212	430	249	398	255	417	311	373	268	330	373	298
257.23	268	236	280	199	249	386	292	330	274	392	261	404	516	523	261	361	392	386	442	380	430	317	392	342	404	330	423	324	274	336	417	361	336	218	454	242	398	180	417	242	380	224	361	268	392	286	330	392	268
258.28	274	280	212	186	255	354	255	298	255	361	261	367	523	560	280	354	361	380	380	380	404	317	392	311	417	311	423	336	268	305	386	342	336	236	473	249	361	186	404	242	361	268	348	255	373	268	324	392	305
259.33	286	236	249	193	255	373	261	311	261	392	268	373	510	554	230	336	386	417	430	373	411	324	404	324	442	298	417	292	286	292	373	348	311	249	442	242	380	199	442	268	392	280	398	292	398	280	311	373	292
260.38	274	255	224	205	274	342	286	280	249	361	255	354	492	529	292	317	373	411	361	348	386	298	398	305	404	317	423	298	242	305	411	348	330	224	473	218	361	174	423	274	373	230	367	255	386	255	336	317	268
261.43	268	230	230	218	249	311	255	274	268	380	230	380	454	504	242	336	354	373	380	386	404	311	404	280	411	317	417	324	268	274	361	330	330	268	442	212	380	180	430	236	367	242	354	261	398	268	324	330	286
262.49	230	242	230	193	255	348	255	324	274	367	255	380	479	486	274	298	367	354	336	361	398	324	386	298	373	330	417	298	280	305	361	324	311	236	404	218	392	199	411	261	367	242	361	261	330	236	324	336	292
[truncated: 79 more columns]
