# Supplementary material for: Intracellular potassium levels orchestrate circadian rhythmicity and cell division
Source: Nat Commun. 2026 May 22;17:6738. doi: 10.1038/s41467-026-73351-2 (PMC13385874; doi:10.1038/s41467-026-73351-2)
Supplement: Supplementary file 8 — Source Data [file 41467_2026_73351_MOESM8_ESM.zip › Source data/S3a.txt]

2	5	10	50	80
0.070	0.091	0.065	0.210	0.107
0.071	0.081	0.143	0.138	0.121
0.087	0.066	0.058	0.161	0.058
0.069	0.066	0.041	0.158	0.094
0.080	0.091	0.058	0.203	0.100
0.054	0.081	0.057	0.178	0.176
0.103	0.066	0.155	0.131	0.184
0.071	0.066	0.058	0.112	0.085
0.055	0.093	0.113	0.230	0.077
0.064	0.052	0.051	0.173	0.162
0.014	0.100	0.075	0.212	0.093
0.103	0.063	0.113	0.119	0.101
0.070	0.064	0.071	0.120	0.196
0.100	0.122	0.086	0.093	0.093
0.061	0.056	0.099	0.130	0.157
0.088	0.051	0.013	0.101	0.147
0.047	0.075	0.102	0.111	0.101
0.101	0.041	0.058	0.151	0.085
0.070	0.067	0.112	0.160	0.157
0.062	0.080	0.098	0.150	0.160
0.067	0.016	0.084	0.140	0.093
0.085	0.073	0.032	0.129	0.144
0.072	0.060	0.121	0.140	0.208
0.062	0.057	0.079	0.193	0.093
0.039	0.059	0.064	0.100	0.126
0.050	0.066	0.066	0.104	0.168
0.085	0.070	0.071	0.113	0.241
0.067	0.081	0.089	0.121	0.151
0.052	0.056	0.065	0.160	0.247
0.064	0.069	0.109	0.090	0.129
0.046	0.087	0.137	0.075	0.183
0.068	0.072	0.097	0.067	0.151
0.051	0.069	0.112	0.077	0.162
0.060	0.051	0.084	0.087	0.274
0.078	0.055	0.180	0.086	0.111
0.085	0.027	0.128	0.072	0.119
0.055	0.044	0.095	0.097	0.138
0.063	0.085	0.095	0.063	0.140
0.047	0.048	0.125	0.062	0.101
0.046	0.039	0.095	0.109	0.270
0.065	0.088	0.075	0.069	0.170
0.062	0.051	0.058	0.071	0.179
0.025	0.046	0.079	0.084	0.138
0.060	0.024	0.081	0.107	0.100
0.058	0.094	0.100	0.101	0.130
0.090	0.074	0.099	0.112	0.093
0.070	0.083	0.080	0.131	0.120
0.062	0.075	0.084	0.089	0.184
0.053	0.064	0.108	0.247	0.150
0.103	0.087	0.107	0.070	0.150
0.070	0.060	0.114	0.103	0.134
