# Supplementary material for: Intracellular potassium levels orchestrate circadian rhythmicity and cell division
Source: Nat Commun. 2026 May 22;17:6738. doi: 10.1038/s41467-026-73351-2 (PMC13385874; doi:10.1038/s41467-026-73351-2)
Supplement: Supplementary file 8 — Source Data [file 41467_2026_73351_MOESM8_ESM.zip › Source data/2b.txt]

Time in LL (h)	10mM KCL 24	10mM KCL 24	10mM KCL 24	10mM KCL 24	10mM KCL 24	10mM KCL 24	10mM KCL 24	10mM KCL 24	10mM KCL 24	10mM KCL 24	10mM KCL 24	10mM KCL 24	0mM KCL 24	0mM KCL 24	0mM KCL 24	0mM KCL 24	0mM KCL 24	0mM KCL 24	0mM KCL 24	0mM KCL 24	0mM KCL 24	0mM KCL 24	0mM KCL 24	0mM KCL 24	10mM KCL 26	10mM KCL 26	10mM KCL 26	10mM KCL 26	10mM KCL 26	10mM KCL 26	10mM KCL 26	10mM KCL 26	10mM KCL 26	10mM KCL 26	10mM KCL 26	10mM KCL 26	0mM KCL 26	0mM KCL 26	0mM KCL 26	0mM KCL 26	0mM KCL 26	0mM KCL 26	0mM KCL 26	0mM KCL 26	0mM KCL 26	0mM KCL 26	0mM KCL 26	0mM KCL 26	10mM KCL 28
7.500000	588	626	607	645	570	617	663	654	626	617	598	598	691	673	645	635	645	663	645	673	579	626	617	579	635	701	691	691	626	719	682	645	617	598	626	579	579	803	691	682	691	598	719	560	607	607	570	588	570
8.551111	402	439	439	439	448	402	430	411	476	439	392	420	402	486	439	448	458	448	411	448	402	420	411	476	420	402	420	420	504	430	439	458	430	467	411	383	392	448	420	411	448	420	458	392	374	458	430	402	402
9.602214	579	654	673	701	766	682	738	747	775	747	747	775	654	654	701	701	710	757	785	747	701	813	738	897	598	673	747	747	719	794	813	794	850	738	729	757	626	663	729	729	710	729	747	701	691	775	710	803	598
10.653360	1186	1214	1392	1429	1485	1485	1485	1523	1588	1532	1653	1747	1205	1336	1392	1485	1467	1523	1579	1532	1588	1625	1569	1747	1196	1326	1523	1495	1476	1485	1579	1579	1541	1588	1569	1495	1196	1429	1354	1523	1420	1523	1588	1457	1513	1607	1635	1672	1205
11.705160	1952	2092	2391	2401	2578	2541	2494	2709	2662	2672	2616	2793	2130	2233	2429	2559	2485	2494	2559	2653	2503	2672	2662	2756	1990	2251	2410	2503	2616	2588	2634	2597	2634	2718	2653	2606	2120	2223	2419	2503	2494	2503	2588	2531	2578	2756	2541	2709	1999
12.756950	2718	2999	3279	3335	3596	3531	3447	3494	3559	3550	3512	3849	2784	3195	3363	3559	3400	3540	3606	3615	3475	3596	3615	3802	2868	3167	3447	3662	3737	3466	3531	3624	3615	3774	3671	3466	2952	3363	3438	3484	3475	3344	3503	3494	3522	3662	3596	3690	2877
13.808310	3400	3802	4129	4157	4428	4260	4120	4166	4325	4250	4213	4531	3494	3867	4138	4409	4204	4316	4232	4316	4260	4316	4306	4372	3456	3933	4232	4559	4297	4213	4418	4344	4381	4456	4297	4241	3671	4204	4241	4278	4185	4194	4306	4250	4316	4250	4390	4353	3550
14.859640	4138	4475	4708	4708	5185	4848	4755	4839	4764	4801	4727	4708	4054	4596	4820	4886	4596	4914	4820	4979	4830	4773	4708	4998	4288	4587	4867	5035	4867	4876	4960	4886	4942	4727	4820	4559	4250	4680	4773	4745	4680	4708	4727	4671	4773	4867	4727	4773	4073
15.911020	4643	4970	5203	5231	5624	5399	5166	5156	5250	5297	5315	5269	4792	5166	5511	5521	5241	5390	5278	5437	5185	5203	5128	5278	4671	5128	5549	5558	5568	5250	5427	5409	5362	5390	5325	4942	4904	5166	5399	5418	5371	5110	5026	5250	5250	5334	5110	5194	4764
16.962510	5138	5605	5876	5689	6072	5810	5698	5568	5773	5642	5568	6007	5381	5680	5932	6072	5736	5736	5857	5801	5726	5698	5511	5680	5213	5736	6035	6147	5941	5857	5838	5895	5810	5773	5577	5427	5343	5670	5904	5913	5605	5568	5708	5558	5717	5708	5717	5652	5175
18.014280	5521	6063	6315	6352	6642	6007	6119	6147	6044	5923	5960	6390	5642	6175	6399	6539	6343	6502	6296	6296	6343	6221	5979	5997	5764	6324	6352	6399	6576	6240	6287	6212	6343	6278	6072	5689	5820	6259	6446	6436	6147	5988	6184	5979	6287	6203	5941	6081	5689
19.066170	6091	6586	6885	6810	7333	6782	6492	6661	6661	6698	6502	6763	6072	6745	7006	7025	6838	6754	6866	7062	6698	6642	6576	6670	6343	6661	7221	7016	7193	6670	6978	7062	6829	6698	6717	6558	6268	6558	6978	6950	6717	6642	6689	6735	6689	6726	6642	6455	6147
20.118090	6221	6931	7258	7156	7688	7305	7137	7230	7249	7193	7286	7585	6586	7081	7557	7399	7436	7258	7305	7258	7501	7268	7090	7296	6717	7053	7595	7810	7641	7436	7529	7483	7361	7427	7240	6801	6978	7258	7483	7408	7613	7315	7567	7296	7352	7399	7389	7539	6689
21.170000	6371	6950	7483	7613	8183	7800	7707	7959	8062	8183	8211	8426	6969	7427	7726	8258	7763	7884	8043	8109	7763	7968	8099	8118	7156	7791	8127	8239	8417	7968	8155	8221	8053	7912	7978	7585	7258	7688	7997	8155	8417	8445	8370	8034	7987	8417	7922	8323	7128
22.221790	6193	6782	7436	7688	8482	8398	8529	8809	9043	9015	8931	9127	6829	7623	8081	8538	8604	8679	8884	8921	8800	8865	8977	8977	7249	7782	8277	8921	8987	9052	9080	8949	8977	8856	8912	8585	7529	8034	8613	8819	8819	9108	9276	8996	9015	9052	8865	9006	7585
23.273570	6025	6642	7324	7529	8763	8548	8837	9239	9230	9155	9230	9996	6745	7380	8006	8725	8679	9146	9295	9276	9463	9361	9286	9398	7006	7641	8744	9445	9744	9295	9445	9501	9697	9361	9407	9202	7660	8118	8725	8977	8949	9295	9426	9351	9519	9473	9463	9473	7483
24.325420	3017	1943	3148	4110	4671	4250	5689	4456	4998	5259	4148	4960	1000	887	1298	2251	1924	2784	1644	3045	1896	3223	3325	3849	6418	7726	8239	8912	9239	9183	9276	9697	9519	9463	9304	9136	7520	7959	8454	8155	8314	8949	9071	9052	9304	9174	9482	9304	7305
25.377280	2709	1831	2858	3709	4213	4157	5530	4297	4755	5044	4082	5119	617	682	701	1158	1056	1233	822	1597	1046	1644	1644	2046	6165	7585	8174	8987	8875	8725	8912	9034	9015	8921	8791	8594	7623	7828	8081	7679	8109	8053	8295	8370	8744	8744	8968	9155	7025
26.429080	1681	1196	1737	2102	2158	2475	2924	2700	2008	3036	2457	3027	448	476	523	663	766	831	663	775	635	738	738	1541	2410	2401	2858	3129	3297	4054	3531	3400	3531	3456	3456	4241	887	1261	1224	1971	1439	1971	1934	1719	1205	1074	1401	1392	6343
27.480930	1551	1074	1672	2083	2102	2503	2849	2728	1887	2896	2279	2681	476	411	486	766	691	831	476	981	523	915	887	1242	2186	2205	2410	2868	3017	3942	3428	3410	3494	3503	3680	4306	523	813	729	1186	775	1140	1037	915	682	598	813	803	5633
28.532850	1242	925	1411	1868	1868	2251	2653	2503	1747	2830	2242	2597	364	430	458	841	691	1000	542	1009	579	1046	943	1280	1354	1065	1467	1476	1868	2036	1850	1737	1382	2186	2765	2494	458	486	579	598	635	729	729	617	523	336	523	458	2261
29.584710	1261	1850	1513	1822	1822	2148	2644	2447	1700	2588	2242	2756	934	803	579	1018	729	1149	645	1317	701	1186	1084	1896	1523	1280	1485	1467	1719	1999	1756	1756	1411	2158	2662	2457	252	336	364	467	411	495	439	420	271	234	383	346	1392
30.636460	775	766	971	1429	1364	1765	1896	1868	1364	2092	1700	1962	430	346	458	859	635	1037	551	1233	579	1196	1093	1569	1046	859	1168	1224	1541	1532	1635	1551	1308	1971	2401	2307	243	308	355	448	383	448	439	346	318	234	308	588	1102
31.688080	691	729	850	1242	1364	1457	1934	1868	1270	1896	1401	1906	738	766	1028	1289	953	1457	673	1457	878	1495	1177	2055	981	1065	1140	1196	1448	1420	1579	1569	1513	2036	2130	2223	196	299	318	346	346	430	448	374	355	206	346	859	925
32.739820	514	402	663	859	934	1093	1420	1252	878	1382	1121	1364	252	290	364	766	626	869	495	1214	570	1224	962	1635	663	607	897	897	1065	1084	1140	1233	934	1448	1784	1719	159	234	271	364	280	346	364	299	243	159	280	234	757
33.791630	532	1074	598	1214	1513	1401	1448	1485	1102	1457	1149	1177	607	719	476	1149	803	1401	579	1252	803	1317	1065	1588	607	813	822	915	1168	1028	1186	1140	1140	1635	1896	1775	168	318	336	430	327	420	411	439	327	280	514	841	719
34.843460	448	411	542	663	813	906	1028	1018	729	1065	897	1046	308	318	439	719	663	906	467	1056	598	1000	962	1317	560	635	785	878	1056	1018	1028	1065	869	1270	1504	1382	196	336	383	523	383	448	411	374	262	215	364	308	710
35.895260	626	523	710	943	1028	1065	1364	1149	850	1345	1149	1224	430	439	570	990	813	1261	701	1224	813	1289	1270	1467	598	673	962	1056	1373	1448	1270	1345	1149	1672	1653	1635	224	430	476	588	654	831	757	691	560	364	514	439	766
36.947170	738	645	878	943	1084	1233	1448	1345	1046	1485	1270	1364	476	504	654	1112	1000	1196	701	1392	878	1448	1429	1672	794	729	1065	1168	1476	1354	1298	1485	1270	1588	1906	1691	318	495	560	803	523	747	757	663	476	318	523	402	934
37.999080	1009	1177	1196	1476	1737	1541	1840	1803	1672	2120	1765	1887	1000	1084	1270	1943	1448	2261	971	1840	1364	1962	1952	2214	1186	1392	2092	1850	2176	2382	1878	1887	1794	2233	2475	2027	420	719	850	1074	962	1186	1046	971	747	486	691	598	1233
39.051000	1354	1168	1476	1784	2064	2008	2345	2242	1859	2653	2214	2401	831	869	1196	1915	1709	1980	1177	2130	1485	2457	2419	2849	1476	1364	1934	2092	2513	2401	2261	2345	1924	2569	3008	2588	495	878	878	1317	981	1345	1168	1112	738	542	859	719	1672
40.102890	1709	1373	1850	2270	2606	2662	2896	3064	2363	3438	2858	3204	1112	1158	1495	2363	2139	2700	1495	2896	2055	3008	3167	3615	1691	1765	2419	2541	3419	3195	2812	2980	2447	3382	3914	3382	635	1242	1429	1691	1373	1887	1784	1597	1140	775	1168	953	1887
41.154850	2074	1644	2261	2681	3232	3101	3662	3662	2961	4250	3596	3905	1196	1392	1728	2896	2513	3092	1765	3354	2251	3737	3699	4418	1990	2111	2961	3120	4007	3709	3400	3484	3185	4007	4699	4157	813	1345	1411	2036	1495	2120	1906	1822	1205	869	1429	1112	2513
42.206790	2307	1850	2765	3354	3718	3933	4316	4269	3531	5044	4092	4615	1429	1457	2055	3540	2802	3643	2008	3895	2718	4362	4381	5156	2335	2503	3335	3690	4446	4185	4007	4213	3680	4867	5446	4895	962	1551	1625	2485	1812	2503	2307	2223	1495	1074	1653	1298	2877
43.258770	2700	2298	3157	3830	4362	4643	5287	5156	4232	5764	5026	5334	1569	1784	2382	3979	4559	4306	2447	4615	3157	5035	5072	5997	2905	2840	3979	4194	5446	4960	4727	4830	4390	5474	6352	5764	1112	1859	1906	2718	2148	3055	2662	2513	1672	1270	1943	1616	3456
44.310710	2784	2447	3522	4073	4727	5166	5988	5979	4727	6492	5483	6044	1765	1943	2541	4344	4035	4643	2830	5044	3512	5792	5857	6520	3223	3232	4344	4764	6072	5586	5549	5568	4923	6249	6997	6390	1242	1962	2186	3195	2438	3288	3073	2896	1952	1495	2494	1831	3849
45.362660	3064	2569	3484	4503	5250	5624	6567	6278	5241	7062	5857	6511	1924	1980	2774	4353	4045	5119	3073	5409	3858	5988	6324	6978	3456	3456	4577	5110	6520	6137	5932	6044	5568	6717	7464	7202	1411	2233	2410	3447	2746	3709	3662	3335	2307	1579	2457	2064	4344
46.414590	3157	2728	3793	4549	5698	5951	6791	6735	5474	7464	6147	6922	1878	2036	2849	4643	4073	5156	3279	5614	4138	6175	6390	7230	3718	3624	4792	5371	6941	6520	6427	6520	5857	7193	8062	7754	1429	2307	2634	3811	2924	4054	3849	3718	2438	1794	3045	2279	4381
47.466510	3083	2690	3849	4811	5773	6165	7174	6754	5866	7604	6334	6819	1859	2008	2746	4661	4269	5185	3354	5540	4138	6315	6763	7230	3643	3774	5054	5577	7053	6819	6782	6763	6278	7427	8230	7931	1504	2494	2709	3802	3391	4073	4092	4073	2709	1971	3073	2513	4652
48.518490	2877	2578	3634	4605	5409	5792	6726	6595	5353	7100	5969	6483	1709	1934	2522	4390	3877	4801	3297	5203	3895	5829	6063	6446	3531	3503	4633	5213	6689	6530	6483	6352	5932	6894	7819	7408	1401	2270	2644	3783	3027	4017	3979	3746	2578	1971	2802	2429	4400
49.570450	2728	2242	3372	4316	4942	5455	6464	5932	5016	6689	5511	6231	1616	1756	2363	3849	3690	4428	3167	4876	3643	5371	5698	6091	3335	3269	4344	4839	6165	6091	6249	5932	5680	6399	7399	7146	1345	2120	2457	3279	2886	4017	4120	3765	2522	1859	2774	2391	4045
50.622390	2391	2148	3213	3905	4615	5110	6016	5558	4876	6156	5231	5652	1495	1616	2176	3662	3363	4213	2746	4568	3372	5119	5194	5586	2980	2971	3979	4512	5829	5633	5997	5754	5362	6025	6913	6623	1308	1990	2326	3157	2765	3615	3755	3428	2447	1962	2765	2279	3961
51.674400	2242	1952	2886	3652	4306	4400	5306	4988	4213	5605	4717	5072	1252	1364	1915	3101	2896	3568	2541	3998	3073	4353	4596	4867	2774	2578	3746	4073	5241	5147	5353	5044	5026	5586	6184	6221	1130	1775	2074	2868	2457	3129	3354	3176	2270	1765	2494	2205	3419
52.726400	1924	1681	2494	3185	3503	4045	4792	4428	3690	4773	4073	4418	1065	1196	1672	2588	2494	3036	2289	3494	2644	3783	3839	4222	2475	2373	3213	3428	4484	4503	4830	4503	4232	4914	5558	5399	1028	1541	1803	2522	2289	2690	3073	2812	2102	1569	2251	1896	3064
53.778330	1616	1457	2036	2606	3064	3428	4026	3802	3148	4026	3484	3596	934	1074	1392	2130	2027	2690	1952	2980	2167	3157	3148	3494	2130	1980	2914	2924	3923	4007	4073	3699	3746	4204	4858	4680	962	1336	1532	2083	2036	2401	2522	2466	1728	1429	1952	1709	2559
54.830280	1298	1224	1765	2176	2606	2924	3372	3111	2597	3410	2877	3017	757	859	1130	1840	1597	2148	1663	2466	1887	2700	2578	2858	1784	1803	2354	2466	3204	3241	3400	3223	3045	3643	3914	3886	757	1056	1392	1663	1681	2027	2130	2111	1588	1224	1681	1448	2242
55.882220	1084	1056	1457	1700	2074	2419	2905	2625	2083	2765	2475	2559	588	691	953	1457	1345	1822	1401	2027	1476	2223	2102	2419	1448	1495	1943	2018	2485	2765	2784	2793	2653	3064	3316	3279	654	878	1177	1364	1476	1588	1747	1681	1354	1084	1420	1261	1840
56.934130	934	859	1261	1579	1747	1887	2382	2102	1747	2307	1924	2148	486	588	785	1233	1130	1504	1093	1691	1252	1822	1850	2046	1214	1168	1625	1625	2195	2186	2354	2363	2233	2531	2830	2709	542	747	915	1121	1177	1261	1429	1401	1112	850	1186	1028	1560
57.986080	794	757	1046	1270	1392	1728	1999	1924	1588	2008	1635	1822	439	570	682	1065	1065	1354	1000	1607	1084	1653	1523	1794	1046	1028	1261	1392	1887	1868	1980	1962	1644	2139	2429	2307	504	626	794	906	943	1112	1186	1102	906	757	953	822	1242
59.038030	803	729	1000	1158	1289	1579	1887	1850	1439	1887	1588	1625	458	532	654	1093	1028	1382	943	1588	1056	1541	1532	1822	962	897	1177	1317	1672	1644	1747	1700	1551	2027	2242	2148	402	523	701	859	859	1037	1102	1112	869	654	878	757	1149
60.090010	822	738	1093	1336	1448	1625	1971	1840	1579	1980	1607	1700	570	598	757	1326	1252	1420	1009	1691	1158	1775	1756	2027	990	962	1224	1326	1896	1756	1709	1747	1560	1943	2354	2083	420	588	719	887	850	990	1037	1093	841	673	831	719	1112
61.141960	1065	897	1336	1551	1719	1868	2345	2158	1822	2298	1943	1999	691	747	962	1541	1523	1784	1224	2036	1504	2111	1952	2438	1065	1112	1392	1672	2139	1962	1980	1971	1859	2186	2475	2214	504	654	822	1056	1018	1270	1186	1242	906	663	1046	869	1196
62.193950	1149	1074	1541	1756	2027	2233	2606	2550	2158	2662	2223	2401	859	962	1186	1878	1887	2055	1513	2298	1831	2569	2531	2793	1233	1214	1635	1952	2494	2177	2139	2279	2092	2616	2849	2373	495	850	1000	1382	1196	1495	1411	1420	1168	831	1177	925	1364
63.245980	1429	1233	1794	2055	2438	2765	3204	3111	2588	3251	2616	2737	1046	1158	1504	2419	2251	2429	1794	2802	2205	2942	2905	3083	1420	1635	2083	2419	2989	2644	2644	2746	2475	3064	3213	2877	617	1149	1233	1784	1532	1850	1765	1747	1382	971	1448	1149	1625
64.297960	1681	1495	2242	2625	3120	3017	3718	3624	3213	3923	3241	3307	1233	1392	1831	2858	2728	2999	2326	3288	2868	3475	3428	3783	1775	1943	2522	2868	3643	3129	3223	3344	3036	3652	3578	3148	803	1439	1551	2111	1896	2270	2242	2298	1737	1270	1728	1439	2074
65.349960	1952	1831	2578	3017	3624	3774	4250	4176	3699	4372	3830	3839	1532	1719	2158	3410	3129	3512	2774	3877	3269	4138	4035	4101	2158	2401	3139	3447	4092	3755	3951	4045	3699	4063	4194	3690	1009	1840	1934	2597	2279	2784	2709	2784	2036	1607	2148	1831	2531
66.401970	2298	2186	3008	3484	4194	4166	4773	4680	4390	5082	4372	4334	1747	2027	2541	3849	3596	4045	3213	4316	3830	4587	4652	5035	2466	2896	3634	4129	4830	4204	4278	4633	4521	4783	5175	4418	1242	2214	2345	3195	2756	3456	3410	3326	2588	1971	2662	2298	2980
67.453930	2438	2447	3428	3839	4661	4792	5437	5334	4820	5539	4830	4867	1887	2298	2765	4372	3998	4316	3606	4745	4409	4942	5082	5334	2942	3325	4316	4624	5222	4820	4792	5063	5128	5437	5446	4745	1495	2447	2812	3624	3157	3905	3821	3746	3008	2214	3045	2644	3503
68.505930	2793	2541	3606	4148	5194	5072	5717	5474	5502	6044	5315	5185	2027	2326	3045	4615	4278	4801	3998	4904	4605	5427	5521	5951	3139	3671	4661	4960	5698	5082	5325	5754	5698	5801	6259	5437	1607	2840	2886	4007	3456	4241	4250	4260	3297	2494	3419	3017	3933
69.557890	2877	2756	3821	4447	5586	5343	5857	5754	5894	6184	5586	5521	2018	2429	3176	4755	4446	5082	4222	5269	4858	5820	5764	6128	3382	3774	4979	5091	5857	5465	5717	6091	6109	6315	6605	5941	1691	3008	3185	4166	3811	4568	4652	4437	3559	2681	3680	3223	4372
70.609870	2877	2774	4073	4624	5670	5287	6007	5969	5895	6306	5680	5605	2083	2485	3204	4848	4559	5100	4260	5241	4942	5782	5848	6315	3475	4026	5194	5166	6119	5670	5820	6053	6259	6436	6782	6109	1812	3055	3400	4447	3886	4895	5035	4876	3755	2886	3905	3325	4652
71.661840	2971	2774	4035	4624	5624	5334	5923	5698	5661	5960	5754	5549	2083	2438	3195	4876	4587	5185	4372	5269	5044	5670	5782	6203	3615	4063	5315	5343	6025	5708	5885	6184	6203	6604	6773	6175	1794	2980	3382	4605	4157	4848	4923	4671	3699	2989	4054	3550	4624
72.713880	2802	2709	3886	4418	5399	5119	5624	5437	5698	6035	5325	5362	1980	2419	3036	4708	4344	4951	4232	5016	4764	5474	5652	6184	3652	4129	4932	5054	5969	5642	5810	6128	6063	6390	6576	6278	1831	2914	3167	4475	3970	4988	5185	4699	3596	2886	3933	3466	4531
73.765850	2513	2494	3830	4390	4998	4671	5483	5175	5147	5726	5175	4970	1850	2148	2896	4390	4129	4736	3923	4596	4661	5185	5325	5736	3354	3933	5026	4680	5670	5297	5652	5736	5773	6044	6642	6212	1663	2980	3157	4334	3746	4615	5072	4727	3699	2830	3830	3372	4418
74.817830	2261	2569	3568	4026	4633	4250	4960	4652	4717	5306	4587	4596	1663	2120	2718	3867	3961	4082	3634	4400	4138	4671	5072	5427	3326	3765	4381	4465	5287	4867	5362	5427	5381	5596	6250	5885	1579	2625	2999	4138	3578	4278	4615	4409	3466	2756	3606	3101	4129
75.869780	2177	2176	3213	3662	4092	3979	4465	4045	4232	4848	4129	4073	1579	1794	2354	3550	3438	3746	3344	3923	3727	4176	4428	4895	3101	3419	4157	3867	4568	4503	4717	4867	4942	5633	5670	5455	1513	2307	2634	3802	3213	3923	4138	4110	3251	2644	3325	2886	3793
76.921720	2036	1934	2840	3223	3531	3419	3998	3624	3596	4297	3578	3587	1242	1607	2092	2924	3120	3251	3045	3512	3335	3877	3905	4428	2709	3204	3503	3512	4260	3989	4316	4344	4418	4801	5166	5016	1298	2167	2457	3111	2784	3400	3624	3531	2896	2345	3092	2672	3260
77.973600	1709	1681	2494	2765	3101	3055	3615	3120	3157	3737	3148	3148	1121	1420	1775	2531	2672	2868	2588	3139	2849	3372	3428	3821	2466	2690	3120	2999	3671	3671	3783	3821	3634	4138	4456	4521	1252	1765	2102	2690	2447	2821	3241	3185	2466	2036	2653	2242	3027
79.025500	1532	1569	2205	2466	2634	2709	3129	2830	2606	3251	2840	2849	1018	1261	1616	2064	2335	2503	2214	2933	2261	3008	3111	3522	2186	2541	2672	2569	3307	3185	3307	3344	3316	3867	4316	4073	1056	1588	1850	2345	2223	2466	2690	2569	2307	1850	2326	2111	2550
80.077380	1270	1280	1952	2055	2335	2363	2774	2513	2242	2999	2410	2475	850	1065	1336	1850	1971	2139	1990	2578	1980	2765	2765	2989	1896	2036	2298	2223	2765	2662	2840	2821	2980	3540	3839	3578	841	1326	1579	1831	1971	2176	2233	2205	1924	1569	1999	1850	2167
81.129330	1298	1158	1812	1906	2111	2102	2522	2345	2064	2690	2205	2233	794	934	1177	1709	1822	2092	1803	2429	1803	2513	2588	2877	1794	1868	2177	2130	2550	2569	2597	2709	2513	3111	3410	3120	831	1196	1392	1681	1672	1943	2008	1878	1635	1401	1859	1569	2008
82.181280	1112	1093	1653	1794	2018	2055	2391	2261	2008	2597	2177	2074	785	934	1168	1719	1747	1962	1588	2438	1588	2382	2569	2644	1504	1644	1794	1859	2261	2261	2242	2345	2373	2942	3129	3045	673	1000	1214	1476	1476	1775	1691	1737	1532	1401	1681	1373	1868
83.233300	1102	1093	1607	1747	1934	1990	2410	2233	2046	2466	2223	2214	775	915	1252	1737	1728	1943	1625	2270	1597	2457	2401	2616	1513	1532	1794	1878	2261	2176	2130	2401	2233	2933	2971	2858	710	1009	1177	1597	1448	1681	1719	1597	1411	1354	1523	1252	1691
84.285330	1140	1149	1625	1803	2064	2083	2447	2391	2148	2662	2186	2261	962	1037	1261	1915	1943	2036	1672	2447	1719	2513	2494	2616	1448	1513	1868	1962	2401	2120	2158	2513	2176	2765	2821	2644	719	1102	1168	1597	1504	1831	1728	1635	1448	1140	1439	1270	1644
85.337350	1345	1242	1700	1859	2279	2279	2644	2616	2354	2886	2373	2373	1065	1196	1392	2064	2008	2139	1915	2588	1962	2774	2765	2924	1476	1635	2027	2064	2485	2251	2195	2541	2457	3055	2942	2690	729	1186	1364	1822	1579	1999	1962	1784	1476	1336	1616	1420	1803
86.389370	1345	1354	1896	1971	2522	2513	2756	2812	2634	3101	2718	2662	1140	1289	1551	2242	2186	2335	1999	2709	2233	2952	2961	3036	1607	1681	2092	2158	2634	2438	2391	2849	2802	3120	3195	2812	803	1345	1439	1887	1784	2083	1990	2046	1737	1364	1719	1411	1971
87.441430	1541	1513	1952	2205	2821	2625	3055	3195	2877	3475	2999	2746	1308	1439	1765	2494	2345	2634	2139	2952	2550	3176	3326	3503	1765	1812	2317	2466	2877	2597	2634	3139	2961	3316	3316	2971	943	1485	1588	2158	1896	2326	2289	2176	1868	1467	1915	1672	2130
88.493490	1719	1672	2251	2429	3139	2896	3363	3503	3167	3830	3335	3111	1476	1635	1999	2672	2625	2709	2307	3157	2812	3522	3578	3755	1840	2018	2681	2672	3064	2765	2840	3325	3475	3596	3578	3307	1102	1588	1850	2363	2092	2634	2625	2485	2092	1850	2064	1971	2457
89.545460	1812	1822	2345	2653	3419	3036	3587	3746	3662	4092	3587	3382	1644	1719	2167	2802	2812	2868	2569	3260	3157	3624	3783	3877	1980	2223	2849	2812	3288	2989	3083	3568	3662	3933	3886	3475	1186	2008	2092	2588	2195	2718	2765	2718	2317	1952	2438	2130	2737
90.597430	2018	2074	2625	2830	3793	3438	3989	3970	3951	4475	3839	3765	1850	1887	2317	3092	2961	3111	2802	3531	3410	3905	4073	4204	2326	2457	3232	3120	3550	3297	3288	3970	4269	4194	4176	3802	1289	2092	2335	2868	2513	3120	3073	3129	2625	2279	2597	2522	3045
91.649400	2111	2251	2718	2999	4063	3494	4101	4045	4176	4605	4073	3914	1896	2120	2429	3167	2961	3139	2980	3531	3587	3989	4222	4493	2401	2709	3531	3241	3811	3475	3615	4120	4587	4456	4465	4073	1551	2401	2503	3195	2653	3354	3232	3260	2896	2401	2924	2700	3129
92.701360	2317	2176	2830	3204	4110	3811	4316	4288	4344	4811	4176	4017	1896	2139	2746	3213	3157	3288	2952	3746	3774	4120	4577	4727	2447	2821	3596	3400	4082	3634	3699	4418	4764	4671	4895	4503	1653	2503	2625	3269	2802	3428	3512	3307	3083	2625	3120	3073	3438
93.753280	2475	2345	2952	3167	4250	3680	4381	4260	4306	4979	4204	4092	1952	2186	2662	3213	3223	3241	3232	3624	3933	4194	4484	4745	2662	3055	3811	3456	4101	3737	3998	4587	4960	4764	4923	4512	1765	2681	2681	3382	2774	3606	3709	3746	3307	2784	3176	3064	3680
94.805230	2345	2522	2905	3139	4204	3746	4465	4194	4381	5138	4194	4063	1971	2261	2821	3325	3223	3251	3139	3765	3942	4232	4484	4904	2728	2942	3755	3428	4045	3811	3961	4596	4951	4886	5026	4503	1765	2588	2737	3372	2886	3550	3587	3746	3391	2942	3344	3157	3671
95.857150	2354	2419	2896	3111	4185	3624	4362	4222	4278	4820	4288	3989	2083	2205	2756	3204	3241	3307	3139	3699	3737	4054	4446	4605	2830	3176	3830	3606	4082	3867	3951	4643	5119	5241	5044	4773	1887	2802	2681	3176	2933	3624	3634	3578	3297	3101	3326	3307	3793
96.909030	2391	2373	2858	3017	4092	3568	4185	4045	4148	4671	3970	3680	1906	2111	2625	3027	3036	3027	3064	3531	3643	4017	4092	4531	2858	3111	3634	3279	3951	3531	3671	4503	4820	5241	5138	4661	1868	2644	2597	3260	2812	3438	3540	3615	3372	3410	3410	3269	3755
97.960960	2242	2261	2709	2896	3839	3344	3774	3746	3830	4559	3774	3587	1831	2092	2457	2700	2765	2980	2961	3241	3419	3849	4110	4148	2672	2952	3503	3260	3615	3428	3568	4269	4615	5213	4970	4559	1653	2494	2522	2971	2644	3157	3335	3428	3017	3167	3223	3036	3615
99.012820	2186	2120	2616	2728	3550	3232	3709	3503	3634	4045	3372	3325	1756	1980	2485	2672	2588	2737	2737	2971	3045	3699	3802	4026	2616	2914	3335	2961	3428	3251	3522	3979	4475	4297	4577	4409	1784	2307	2373	2765	2466	2989	3204	3195	2858	2868	2886	2821	3494
100.064700	2008	2102	2513	2503	3241	3017	3438	3111	3260	3914	3167	3055	1700	1747	1952	2242	2335	2475	2503	2924	2774	3167	3568	3652	2382	2634	3027	2793	3157	3027	3167	3652	4129	4587	4241	4007	1551	2205	2186	2531	2251	2746	2849	2933	2588	3027	2821	2578	3307
101.116600	1765	1887	2317	2195	3017	2681	3045	2905	3045	3550	2942	2802	1411	1597	1840	2130	2186	2289	2176	2700	2513	3036	3111	3400	2307	2438	2849	2485	2886	2821	2830	3251	3662	3727	4054	3680	1401	1868	1906	2335	2148	2447	2569	2522	2447	2177	2625	2354	2924
102.168500	1700	1700	2055	2139	2737	2503	2774	2447	2662	3129	2597	2578	1298	1541	1681	2046	2018	2027	2036	2550	2270	2718	2952	3083	2055	2186	2513	2317	2541	2513	2709	3083	3382	3410	3568	3419	1289	1588	1803	2120	1924	2167	2438	2289	2186	2494	2317	2064	2672
103.220500	1504	1579	1943	1887	2485	2317	2653	2466	2419	2886	2298	2363	1121	1326	1467	1840	1765	1990	1980	2307	1990	2597	2681	2784	1924	1952	2401	2233	2429	2279	2317	2840	3017	3326	3251	3176	1168	1439	1551	1878	1737	2046	2027	2055	2008	1775	2111	1924	2466
104.272500	1364	1504	1775	1822	2326	2064	2419	2279	2205	2634	2139	2139	1018	1186	1364	1691	1672	1831	1803	2111	1887	2391	2503	2690	1831	1812	2167	1971	2083	2083	2111	2718	2774	3045	3064	2952	1140	1308	1523	1728	1588	1794	1915	1859	1822	1663	1962	1756	2223
105.324600	1205	1252	1653	1644	2092	1952	2279	2261	2111	2569	2092	2158	1046	1112	1298	1607	1607	1672	1625	2102	1709	2233	2326	2485	1700	1588	1999	1803	2008	1924	2036	2438	2475	3167	2989	2756	1000	1280	1401	1485	1373	1709	1756	1803	1597	1560	1784	1644	2008
106.376700	1252	1289	1625	1616	2167	1962	2223	2167	2092	2494	2018	2036	962	1074	1205	1597	1616	1691	1560	2064	1737	2279	2289	2466	1653	1541	1840	1756	1934	1831	1878	2251	2345	2559	2756	2578	887	1158	1252	1495	1354	1663	1644	1607	1635	1289	1747	1485	1822
107.428700	1242	1270	1588	1579	2083	1915	2102	2074	2139	2429	2092	2195	953	1074	1270	1579	1635	1672	1439	2083	1653	2345	2354	2475	1532	1495	1896	1635	1859	1794	1850	2251	2307	2401	2494	2447	887	1149	1261	1485	1448	1663	1681	1663	1597	1298	1644	1495	1906
108.480800	1280	1270	1709	1737	2064	1943	2214	2233	2195	2485	2233	2064	1028	1084	1280	1597	1588	1737	1616	1999	1803	2335	2382	2569	1597	1439	1775	1784	1915	1784	1784	2233	2363	2559	2728	2550	859	1177	1280	1569	1382	1569	1663	1672	1588	1429	1709	1495	1859
109.532900	1298	1214	1765	1653	2289	1943	2270	2298	2326	2625	2242	2242	1037	1149	1364	1616	1644	1719	1625	2158	1924	2326	2531	2672	1579	1476	1906	1794	1962	1794	1691	2401	2503	2681	2952	2531	934	1130	1233	1607	1467	1737	1700	1756	1803	1382	1840	1700	1962
110.584900	1382	1270	1812	1812	2345	1924	2419	2513	2475	2737	2242	2326	1233	1205	1420	1728	1700	1775	1719	2205	2074	2466	2578	2802	1597	1551	1887	1737	1971	1803	1822	2457	2616	2812	2700	2672	1009	1289	1354	1775	1523	1756	1794	1915	1775	1457	1980	1840	2046
111.637000	1579	1429	1850	1831	2503	2102	2503	2550	2653	2980	2653	2541	1242	1205	1523	1794	1868	1775	1822	2270	2261	2625	2653	2924	1728	1672	1915	1812	1990	1971	1896	2690	2709	3307	2886	2784	1046	1354	1485	1737	1588	1887	1887	2008	2036	1672	2102	1896	2176
112.689100	1560	1467	1999	1971	2681	2317	2690	2709	2821	3195	2718	2737	1457	1326	1607	1962	1915	1840	1794	2391	2522	2690	2849	3185	1878	1691	2111	2027	2158	2027	1999	2793	2868	3055	3017	2905	1130	1420	1551	1868	1588	1999	1990	2148	2120	1859	2298	2223	2438
113.741300	1756	1597	2130	2167	2840	2438	2886	2793	2933	3316	2952	2718	1588	1467	1644	1896	2055	1990	1896	2373	2625	2681	3083	3288	1980	1765	2130	2018	2279	2092	2083	2821	3064	3195	3167	2999	1196	1560	1551	1999	1719	2036	2139	2307	2279	1990	2363	2354	2531
114.793500	1822	1691	2205	2261	2942	2503	2924	3008	3073	3559	2989	3064	1681	1439	1756	2008	2083	1952	1971	2457	2700	2952	3251	3382	2036	1952	2186	2046	2326	2083	2055	2952	3241	3540	3279	3157	1317	1625	1728	2036	1822	2176	2335	2569	2531	2158	2644	2503	2634
115.845600	1859	1775	2335	2261	3073	2653	3045	3064	3344	3718	3195	3101	1709	1569	1840	2036	2074	1934	2055	2531	2793	3036	3223	3484	2205	2064	2457	2036	2335	2083	2186	3017	3531	3680	3428	3297	1429	1784	1737	2036	2008	2270	2270	2559	2653	2177	2709	2672	2830
116.897800	1915	1859	2363	2279	3223	2709	3055	3092	3382	3709	3251	3260	1878	1569	1812	2008	2120	1943	2186	2550	2933	3027	3447	3746	2251	2064	2513	2064	2354	2251	2251	3139	3540	3811	3587	3410	1448	1794	1756	2148	1915	2279	2419	2634	2709	2391	2849	2793	2924
117.950000	1896	1906	2335	2382	3185	2728	3083	3073	3456	3839	3382	3232	1934	1625	1878	1971	2167	1999	2102	2531	2943	3008	3325	3662	2326	2120	2438	2176	2335	2270	2251	3223	3905	3858	3680	3568	1551	1747	1934	2158	1924	2242	2382	2812	2886	2550	2849	2840	3120
119.002100	1962	1887	2363	2326	3185	2672	3139	3017	3372	3849	3326	3176	1878	1644	1868	1952	2186	1971	2092	2588	2942	3120	3251	3596	2270	2205	2503	2046	2419	2205	2298	3279	3643	3606	3690	3615	1607	1831	1915	2176	1971	2167	2391	2728	2821	2653	2961	2868	3167
120.054300	1924	1990	2363	2335	3288	2578	3167	2924	3335	3811	3213	3120	1812	1607	1794	1952	2074	1934	2092	2410	2765	3064	3325	3568	2382	2205	2503	1962	2270	2120	2289	3232	3839	4007	3849	3494	1588	1840	1850	2074	1952	2177	2410	2765	2840	2662	2999	2868	3101
121.106400	1943	1822	2335	2317	3213	2625	2961	2905	3167	3615	3101	3111	1784	1635	1653	1887	2083	1775	1999	2447	2737	2905	3223	3456	2335	2120	2345	1980	2223	2102	2139	3195	3662	3503	3606	3419	1541	1850	1868	1906	1803	2102	2205	2559	2606	2494	2849	2830	3167
122.158600	1859	1765	2233	2251	3064	2410	2905	2737	3111	3456	2924	2942	1653	1401	1700	1719	1906	1737	1850	2513	2522	2896	3111	3223	2317	1999	2317	1952	2139	2055	1990	3204	3447	3979	3680	3484	1579	1607	1840	1906	1719	2018	2102	2410	2588	2419	2765	2569	3073
123.210700	1803	1747	2176	2120	2971	2326	2746	2644	2858	3363	2830	2690	1569	1401	1523	1728	1737	1663	1784	2354	2447	2597	3055	3073	2223	1971	2270	1794	2055	1887	2018	2980	3372	3830	3671	3260	1588	1569	1635	1868	1672	1906	2008	2354	2541	2522	2653	2429	2942
124.262800	1644	1691	2055	1952	2774	2195	2588	2447	2690	3129	2616	2625	1411	1317	1476	1625	1663	1541	1775	2092	2298	2475	2672	2999	2055	1943	2176	1700	1887	1765	1915	2746	3185	3905	3522	3241	1420	1420	1439	1672	1532	1709	1840	2158	2391	2419	2373	2223	2690
125.315000	1551	1597	1859	1859	2569	2046	2466	2326	2541	2840	2410	2326	1345	1177	1392	1485	1532	1392	1597	1980	2055	2354	2550	2793	1952	1709	2036	1523	1719	1831	1625	2541	2989	2933	3251	2942	1354	1401	1448	1588	1401	1625	1803	1980	2186	1906	2233	2139	2550
126.367200	1504	1485	1784	1728	2391	1980	2279	2120	2373	2681	2438	2186	1326	1093	1280	1448	1504	1420	1513	2064	2055	2363	2475	2718	1887	1644	1859	1532	1597	1616	1616	2373	2784	4475	3727	2784	1242	1233	1317	1495	1336	1513	1607	1850	1999	2205	1990	1990	2335
127.419300	1420	1298	1691	1691	2233	1887	2167	2074	2177	2597	2270	2139	1242	1037	1196	1326	1420	1270	1420	1906	1868	2158	2429	2475	1663	1467	1794	1354	1476	1541	1513	2307	2597	3139	3185	2550	1177	1140	1270	1392	1214	1448	1485	1756	1812	2102	1878	1859	2223
128.471500	1252	1280	1663	1541	2130	1794	2046	1999	2027	2438	2298	2036	1074	981	1158	1336	1308	1205	1289	1756	1765	2177	2205	2419	1719	1448	1644	1401	1392	1439	1392	2242	2429	3185	2700	2578	1028	1149	1149	1233	1112	1298	1420	1681	1691	1625	1747	1644	2120
129.523600	1252	1186	1597	1523	2008	1747	1999	1812	2027	2335	2064	2046	1065	934	1102	1317	1261	1242	1224	1635	1588	2055	2148	2335	1513	1401	1597	1317	1364	1298	1429	1999	2223	2345	2466	2401	1000	1000	990	1270	1046	1252	1420	1541	1625	1420	1672	1439	2055
130.575700	1186	1168	1551	1597	1990	1672	2008	1887	1934	2270	2363	2008	1056	915	1196	1205	1308	1149	1186	1737	1681	2055	2195	2382	1532	1345	1597	1289	1252	1308	1233	2018	2064	3064	3251	2261	925	1028	971	1196	1074	1252	1289	1457	1551	1728	1728	1504	1924
131.627900	1186	1093	1504	1457	1990	1663	1850	1906	1896	2233	2345	1971	1102	943	990	1252	1298	1233	1158	1691	1579	1980	2167	2270	1495	1261	1467	1280	1326	1242	1233	1943	2018	2616	2522	2205	934	971	990	1242	1093	1233	1326	1523	1597	1579	1700	1504	1878
132.680000	1186	1102	1523	1476	1952	1719	1887	1868	2046	2270	2046	2027	1140	925	1037	1149	1280	1280	1242	1737	1625	2036	2102	2261	1429	1186	1439	1205	1298	1308	1224	2046	2130	2700	2261	2186	887	1009	1037	1140	1056	1224	1242	1569	1597	1411	1653	1485	1924
133.732100	1261	1140	1513	1513	2092	1663	1990	2055	2111	2335	2055	2018	1093	971	1028	1205	1242	1214	1177	1812	1663	2102	2130	2382	1597	1252	1467	1270	1317	1261	1214	1971	2139	2261	2186	2205	841	971	953	1224	1028	1280	1233	1467	1625	1364	1765	1607	1962
134.784200	1317	1177	1709	1560	2008	1765	2074	2064	2158	2382	2167	2046	1270	962	1028	1242	1298	1270	1289	1822	1719	2046	2176	2410	1541	1214	1420	1196	1270	1233	1196	2139	2148	2279	2270	2279	990	971	1037	1205	1065	1270	1364	1597	1775	1560	1812	1635	1980
135.836300	1373	1317	1672	1607	2102	1775	2027	2083	2326	2578	2401	2167	1270	934	1102	1326	1280	1233	1280	1831	1971	2270	2233	2429	1551	1252	1523	1280	1252	1242	1270	2205	2279	3167	3232	2289	1037	1084	1084	1242	1074	1326	1326	1663	1868	1607	1850	1803	2008
136.888400	1448	1289	1775	1635	2233	1822	2177	2176	2373	2522	2728	2419	1364	1037	1121	1205	1354	1326	1382	1878	1999	2251	2289	2653	1728	1317	1485	1242	1382	1280	1242	2205	2391	3148	2821	2261	1037	1102	1121	1326	1158	1382	1336	1719	2064	1859	1980	1896	2083
137.940500	1597	1467	1765	1681	2410	1924	2205	2251	2503	2662	2933	2429	1532	1018	1205	1373	1373	1326	1298	1952	2195	2233	2410	2662	1709	1261	1513	1289	1411	1298	1242	2261	2485	3354	3036	2345	1196	1102	1140	1336	1177	1345	1345	1784	2102	2120	2083	1943	2242
138.992600	1532	1476	1878	1765	2438	1934	2233	2410	2485	2924	2513	2419	1569	1084	1140	1280	1392	1354	1420	1887	2186	2354	2550	2569	1850	1364	1560	1261	1336	1345	1345	2298	2765	2690	2644	2503	1196	1158	1102	1364	1205	1429	1541	1859	2214	1859	2205	2186	2382
140.044700	1607	1467	1896	1850	2588	2036	2307	2289	2597	2821	2541	2662	1616	1093	1149	1326	1298	1420	1382	2027	2139	2373	2513	2700	1831	1467	1607	1261	1411	1317	1289	2438	2718	2793	2886	2681	1326	1224	1214	1280	1224	1439	1495	1915	2279	2046	2223	2214	2438
141.096900	1784	1513	1952	1794	2503	2055	2326	2391	2737	2942	2924	2634	1700	1056	1242	1308	1429	1467	1364	2027	2419	2345	2756	2858	1887	1373	1569	1261	1411	1317	1420	2475	2812	3559	3709	2746	1326	1158	1214	1373	1205	1392	1569	2036	2457	2419	2317	2326	2559
142.149000	1709	1588	1906	1896	2634	1990	2401	2447	2746	2999	3092	2559	1625	1130	1196	1317	1401	1513	1336	2130	2317	2447	2597	2830	1962	1411	1653	1280	1429	1317	1345	2485	2886	3484	3512	2690	1401	1186	1261	1354	1336	1476	1532	2027	2354	2289	2457	2475	2616
143.201100	1737	1607	1943	1840	2588	1999	2298	2298	2672	2971	3083	2569	1672	1074	1168	1289	1326	1476	1308	2083	2606	2438	2802	2718	1868	1513	1569	1298	1401	1280	1345	2401	2905	3587	3615	2802	1392	1242	1270	1317	1224	1354	1495	2018	2410	2466	2335	2326	2522
144.253200	1644	1597	1887	1822	2569	2018	2335	2223	2625	2821	2849	2494	1635	1121	1177	1261	1364	1569	1317	2027	2139	2438	2578	2672	1980	1401	1541	1298	1242	1261	1261	2382	2896	3335	3213	2868	1457	1196	1186	1298	1186	1354	1513	1971	2289	2242	2354	2382	2625
145.305300	1691	1457	1896	1850	2503	2055	2242	2223	2681	2765	2597	2382	1579	1084	1214	1252	1280	1336	1261	2018	2036	2382	2494	2597	2074	1392	1625	1196	1336	1224	1308	2401	2793	2812	2765	2690	1326	1112	1177	1317	1121	1186	1457	1934	2457	2064	2270	2148	2625
146.357500	1597	1541	1831	1784	2522	1990	2270	2176	2522	2821	2868	2363	1513	971	1140	1140	1233	1401	1196	1952	2251	2242	2485	2531	1896	1317	1513	1130	1224	1214	1224	2261	2784	3213	3139	2737	1364	1158	1130	1261	1065	1196	1392	1952	2251	2401	2205	2214	2588
147.409600	1551	1373	1784	1737	2307	1840	2139	1943	2326	2634	2746	2289	1420	953	1065	1102	1149	1392	1177	1840	2074	2130	2559	2457	1822	1354	1495	1121	1177	1102	1084	2158	2616	3185	3111	2569	1354	1037	1130	1196	1028	1168	1336	1887	2139	2018	2176	2158	2373
148.461600	1420	1401	1728	1747	2223	1737	1980	1990	2167	2419	2447	2018	1420	925	1000	1084	1046	1326	1102	1737	1887	2027	2289	2391	1803	1233	1392	1018	1084	1112	1121	2139	2475	2952	2914	2447	1308	962	1056	1056	971	1065	1270	1784	2027	1840	2064	2008	2373
149.513700	1429	1336	1653	1579	2176	1663	1952	1794	2120	2438	2242	1980	1233	887	953	1074	1065	1336	1084	1691	1850	1971	1999	2270	1775	1214	1289	934	1130	1028	1084	1896	2373	2354	2634	2354	1214	897	981	953	887	1074	1252	1728	1971	1625	1822	1831	2298
150.565800	1345	1158	1616	1541	2083	1588	1859	1794	2027	2261	2251	1859	1252	766	869	1009	990	1336	1009	1625	1747	1812	1971	2233	1691	1205	1298	915	1028	971	1046	1952	2289	2307	2429	2335	1177	878	953	981	878	934	1196	1607	1887	1560	1765	1747	2111
151.617800	1261	1158	1579	1485	1924	1541	1803	1653	1971	2233	2447	1952	1214	757	887	971	953	1196	981	1672	1850	1840	2382	2102	1616	1186	1242	925	934	925	943	1878	2148	3391	3120	2195	1102	859	915	915	831	981	1056	1607	1803	2242	1784	1541	2027
152.669800	1224	1242	1495	1420	1952	1551	1756	1672	1831	2083	2261	1691	1177	710	859	887	934	1158	943	1663	1635	1775	2148	1999	1588	1028	1158	897	869	859	906	1794	2148	2980	2447	2074	1000	794	850	971	785	925	1065	1485	1794	1691	1635	1551	1868
153.721800	1196	1140	1448	1411	1747	1495	1653	1541	1831	1999	2195	1784	1065	701	878	878	915	1205	887	1588	1709	1719	1906	1924	1541	1018	1140	841	859	869	831	1728	1943	2746	2307	2064	943	729	869	841	794	934	1130	1467	1700	1719	1625	1448	1840
154.773700	1168	1056	1532	1392	1803	1439	1597	1625	1831	2111	1980	1691	1149	701	785	925	934	1233	859	1644	1625	1719	1840	1971	1467	943	1093	869	878	887	794	1663	1924	2690	2251	1990	943	775	794	897	701	841	971	1420	1663	1495	1523	1485	1737
155.825700	1233	1065	1467	1392	1756	1457	1700	1681	1859	2120	1943	1775	1149	682	803	943	869	1280	813	1663	1616	1756	1784	2018	1411	962	1074	850	794	785	859	1663	1915	2513	2335	1934	1000	757	822	794	738	841	953	1495	1700	1289	1597	1541	1803
156.877600	1149	1084	1401	1261	1747	1457	1635	1635	1896	2139	1803	1719	1233	673	766	906	887	1280	869	1700	1513	1681	1775	1924	1382	934	1074	850	841	775	841	1663	1896	2036	1971	1812	953	757	813	869	757	906	1000	1495	1775	1270	1485	1364	1635
157.929500	1261	1112	1476	1336	1822	1420	1700	1635	1915	2083	2167	1747	1308	719	794	897	859	1326	813	1691	1765	1747	1878	2074	1420	943	1074	859	822	869	841	1756	1906	2756	2774	1943	1046	710	822	897	803	869	1084	1541	1840	1457	1625	1560	1728
158.981500	1261	1102	1439	1354	1765	1429	1672	1756	1943	2205	2046	1859	1270	747	803	859	934	1373	934	1765	1794	1831	1868	2074	1420	981	1046	822	878	850	822	1775	1971	2457	2457	2130	1046	822	859	878	691	925	990	1616	1831	1420	1644	1644	1775
160.033400	1224	1186	1467	1392	1887	1560	1794	1719	1990	2186	2092	1868	1467	738	766	859	962	1411	841	1728	1859	1840	1906	2205	1569	1028	1084	822	841	794	831	1784	2046	2354	2466	2102	1093	747	887	869	766	943	1084	1653	1990	1513	1700	1635	1812
161.085400	1373	1205	1513	1382	1952	1569	1747	1794	1962	2270	2083	1943	1504	691	738	897	925	1429	869	1868	1850	1822	1952	2223	1551	878	1084	887	878	831	813	1756	2027	2055	2092	1971	1093	701	915	915	794	915	1140	1747	2186	1625	1784	1709	1840
162.137300	1420	1280	1579	1504	1971	1579	1794	1794	2008	2317	2111	2018	1523	738	822	915	1000	1597	971	1924	2027	1887	1999	2233	1551	971	1037	803	841	822	794	1896	2120	2569	2531	2186	1130	803	953	934	803	887	1093	1859	2102	1653	1794	1803	1896
163.189300	1392	1289	1569	1551	2074	1607	1803	1850	2064	2429	2317	2083	1597	747	822	859	953	1523	915	1822	1980	1924	2083	2186	1625	981	1093	841	850	841	859	1924	2120	2793	2597	2148	1242	785	981	906	729	915	1205	1980	2317	1784	1887	1962	1980
164.241300	1476	1392	1588	1504	2064	1616	1840	1887	2139	2541	2475	1999	1635	747	785	869	981	1579	906	1878	2158	1999	2092	2158	1700	962	990	850	841	841	841	1924	2176	2634	2531	2251	1317	831	915	925	766	878	1186	2055	2419	1952	1878	1990	2046
165.293200	1467	1354	1616	1532	2111	1653	1896	1915	2195	2401	2345	2167	1672	738	887	869	953	1635	934	1980	2083	1859	2102	2326	1588	981	1037	785	850	757	831	1934	2186	2812	2419	2205	1345	794	1018	859	803	869	1289	2102	2382	1831	1915	2027	2102
166.345200	1551	1373	1700	1467	2186	1663	1765	1803	2176	2447	2167	2214	1635	775	775	850	915	1625	887	1878	2092	1906	2046	2186	1607	943	971	785	859	803	869	1934	2335	2373	2223	2251	1308	794	1028	915	738	859	1280	1990	2447	1896	1915	1962	2186
167.397200	1532	1373	1691	1616	2055	1644	1840	1822	2111	2466	2419	2083	1756	747	813	850	943	1691	859	1962	2148	1896	2130	2298	1747	906	1037	775	822	766	831	1850	2251	2672	3045	2214	1485	813	1018	841	747	887	1252	2148	2494	1962	1990	1971	2158
168.449100	1588	1373	1625	1597	2120	1616	1850	1822	2102	2447	2531	2046	1644	682	803	822	943	1756	878	2036	2167	1924	2130	2261	1691	1028	1018	766	803	729	887	1990	2261	2971	2485	2195	1448	794	953	803	738	841	1308	2130	2550	2008	1943	1962	2111
169.501000	1392	1411	1644	1532	2008	1616	1747	1784	2111	2382	2522	2027	1625	663	738	766	981	1728	859	1990	2130	1868	2036	2242	1635	943	1037	738	719	738	850	1887	2270	2886	2625	2205	1532	719	1009	831	663	850	1214	2148	2391	1915	1859	1896	2092
[truncated: 287 more columns]
