# Supplementary material for: Intracellular potassium levels orchestrate circadian rhythmicity and cell division
Source: Nat Commun. 2026 May 22;17:6738. doi: 10.1038/s41467-026-73351-2 (PMC13385874; doi:10.1038/s41467-026-73351-2)
Supplement: Supplementary file 8 — Source Data [file 41467_2026_73351_MOESM8_ESM.zip › Source data/3f.txt]

Time, hrs	6mM NaCl PER2 peak	6mM NaCl PER2 peak	6mM NaCl PER2 peak	6mM NaCl PER2 peak	6mM NaCl PER2 peak	6mM NaCl PER2 peak	6mM NaCl PER2 trough	6mM NaCl PER2 trough	6mM NaCl PER2 trough	6mM NaCl PER2 trough	6mM NaCl PER2 trough	6mM NaCl PER2 trough	6mM CsCl PER2 peak	6mM CsCl PER2 peak	6mM CsCl PER2 peak	6mM CsCl PER2 peak	6mM CsCl PER2 peak	6mM CsCl PER2 peak	6mM CsCl PER2 trough	6mM CsCl PER2 trough	6mM CsCl PER2 trough	6mM CsCl PER2 trough	6mM CsCl PER2 trough	6mM CsCl PER2 trough	3mM NaCl Peak	3mM NaCl Peak	3mM NaCl Peak	3mM NaCl Peak	3mM NaCl Peak	3mM NaCl Peak	3mM NaCl trough	3mM NaCl trough	3mM NaCl trough	3mM NaCl trough	3mM NaCl trough	3mM NaCl trough	3mM CsCl peak	3mM CsCl peak	3mM CsCl peak	3mM CsCl peak	3mM CsCl peak	3mM CsCl peak	3mM CsCl trough	3mM CsCl trough	3mM CsCl trough	3mM CsCl trough	3mM CsCl trough	3mM CsCl trough	serum ctrl peak PER2
0.00	1664	1816	1770	1972			2005	1946	1952	1933			1768	1747	1549	1581			1965	1875	1923	1811	1838		1941	1775	1979	1768	2030		1977	2327	2151	2190	2341		1811	1900	2127	1776			2005	2251	1811				2029
0.25	1673	1834	1810	1946			2001	1951	1961	1915			1798	1772	1572	1610			1956	1848	1888	1871	1833		1962	1806	2030	1803	2052		1940	2249	2160	2128	2292		1845	2054	2149	1764			2000	2284	2082				2068
0.50	1669	1824	1806	1950			2000	1999	1928	1899			1774	1718	1511	1523			1973	1843	1924	1843	1865		2033	1837	2011	1729	2003		2026	2262	2154	2176	2266		1888	2053	2161	1686			1953	2244	1987				2073
0.75	1673	1837	1812	1931			2030	1986	1980	1912			1804	1690	1535	1504			1960	1874	1950	1829	1843		1991	1827	1938	1761	2023		1997	2219	2191	2133	2306		1895	2026	2157	1742			1884	2247	1839				2072
1.00	1740	1814	1795	1937			2023	2015	1957	1939			1809	1678	1487	1520			1953	1904	1910	1876	1824		1978	1823	1999	1741	2068		1995	2221	2202	2156	2360		1861	1978	2150	1717			1885	2281	1837				2081
1.25	1665	1794	1845	1867			1996	2001	1961	1917			1808	1563	1522	1474			1917	1902	1965	1888	1841		1944	1865	2020	1750	2082		1967	2285	2172	2220	2346		1907	2099	2177	1721			1785	2212	2049				2057
1.50	1685	1820	1851	1928			2038	2014	1978	1955			1825	1598	1482	1527			1951	1884	1955	1842	1810		2023	1832	2027	1708	1977		1945	2282	2171	2200	2370		1870	2042	2175	1688			1878	2158	2052				2056
1.75	1677	1773	1784	1842			2046	2056	2013	1956			1789	1582	1484	1563			1964	1902	1953	1837	1883		1991	1813	1993	1775	2033		1999	2266	2155	2154	2329		1905	2054	2180	1714			1801	2326	1935				2057
2.00	1679	1830	1805	1947			2095	2026	2058	1967			1776	1516	1511	1551			1958	1883	1970	1874	1805		1971	1818	2048	1698	2075		1938	2322	2174	2205	2349		1940	1990	2137	1771			1865	2241	1862				2065
2.25	1670	1802	1789	1920			2067	2050	2007	1982			1783	1533	1502	1581			2033	1872	1935	1818	1882		1975	1885	2037	1784	2028		1966	2296	2194	2143	2346		1937	2000	2128	1699			1819	2269	1827				2110
2.50	1681	1784	1788	1952			2120	2087	2031	2004			1829	1588	1531	1505			1986	1890	2024	1895	1944		2047	1853	2040	1775	2059		2004	2287	2191	2186	2364		1946	2121	2111	1686			1874	2293	1835				2069
2.75	1725	1833	1785	1934			2108	2080	2059	2002			1703	1548	1465	1571			2024	1924	1996	1892	1874		1987	1873	2070	1807	2034		2053	2286	2216	2240	2363		1921	2029	2167	1487			1871	2252	2025				2080
3.00	1701	1814	1792	1975			2088	2104	2088	2037			1783	1560	1463	1439			1999	1917	1996	1866	1903		2042	1862	2027	1808	2086		2041	2292	2216	2235	2364		1934	1942	2098	1531			1982	2319	1846				2076
3.25	1707	1824	1801	2001			2099	2151	2132	1952			1769	1562	1502	1600			2027	1920	1977	1884	1881		2007	1849	2109	1768	2034		2052	2288	2226	2231	2353		1875	2109	2146	1492			1948	2249	2002				2068
3.50	1716	1823	1792	2013			2123	2126	2157	1995			1804	1589	1511	1454			2000	1884	1993	1887	1909		2045	1900	2023	1763	2113		2015	2289	2237	2184	2391		1972	2021	2144	1430			2003	2264	2015				2104
3.75	1722	1816	1837	2002			2096	2109	2139	2035			1778	1601	1531	1576			2028	1914	1971	1892	1924		2014	1862	1990	1750	2036		1986	2343	2257	2244	2388		1899	1926	2138	1525			1883	2192	1985				2070
4.00	1684	1864	1820	2071			2125	2101	2107	1974			1798	1607	1475	1441			2018	1940	1994	1872	1943		2033	1896	2067	1749	2129		2000	2319	2244	2282	2394		2001	2005	2178	1569			1922	2252	1980				2134
4.25	1720	1883	1838	2051			2134	2152	2172	2090			1780	1589	1465	1540			2047	1901	2018	1887	1908		1995	1876	2027	1724	2057		2038	2328	2186	2303	2374		1980	2061	2149	1571			2062	2276	2019				2133
4.50	1745	1873	1842	2058			2144	2147	2149	2053			1829	1614	1541	1673			2035	1950	1992	1964	1899		2023	1874	2025	1815	2093		2069	2292	2275	2322	2408		1920	2057	2190	1602			1971	2306	2055				2091
4.75	1676	1850	1836	2070			2123	2138	2138	2045			1795	1580	1529	1652			2084	1919	2009	1886	1899		2059	1912	2058	1677	2098		2027	2349	2218	2279	2438		1916	1984	2154	1550			2023	2223	2005				2152
5.00	1745	1830	1850	2010			2137	2180	2146	2094			1790	1591	1500	1629			2013	1903	2008	1888	1931		2019	1922	2046	1796	2145		2028	2320	2288	2268	2474		1961	2069	2221	1673			2082	2188	1910				2206
5.25	1772	1926	1817	2094			2119	2186	2132	2035			1795	1581	1455	1614			2091	1925	2029	1870	1882		2027	1926	2059	1756	2126		2085	2371	2267	2317	2420		1960	2007	2205	1593			2037	2136	2043				2114
5.50	1705	1898	1895	2072			2139	2176	2153	2122			1782	1546	1486	1703			2049	1922	2052	1888	1849		2059	1913	1998	1749	2103		2031	2388	2247	2364	2453		1963	2084	2166	1648			2086	2263	1803				2138
5.75	1755	1869	1844	2050			2186	2197	2166	2124			1792	1554	1474	1701			2062	1949	1994	1913	1886		2032	1949	2009	1829	2126		2050	2389	2299	2355	2528		1919	2037	2230	1748			1951	2174	1945				2148
6.00	1729	1934	1873	2071			2143	2211	2179	2122			1780	1543	1508	1661			2028	1953	1978	1925	1892		2032	1938	2120	1813	2071		2008	2386	2282	2307	2539		1961	2052	2187	1672			2015	2014	1858				2173
6.25	1736	1890	1865	2119			2170	2191	2169	2138			1769	1580	1470	1635			2071	1957	2008	1895	1841		2048	1908	2021	1826	2139		2064	2445	2290	2383	2520		1976	1978	2219	1546			1908	2334	1989				2149
6.50	1731	1892	1887	2091			2203	2245	2220	2152			1768	1604	1499	1520			2045	1932	2025	1946	1904		2060	1923	2079	1790	2156		2013	2459	2301	2350	2534		1934	1987	2241	1521			1930	2059	1869				2166
6.75	1752	1864	1891	2064			2201	2214	2202	2167			1824	1633	1461	1607			2062	1936	2028	1909	1852		2056	1899	2118	1829	2179		2088	2464	2276	2408	2559		1961	2053	2222	1561			2042	2293	1844				2179
7.00	1785	1897	1868	2102			2180	2225	2238	2187			1820	1661	1503	1610			2054	1935	2009	1883	1913		2070	1909	2162	1827	2156		2137	2503	2330	2428	2525		1971	2062	2243	1685			2012	2200	1985				2170
7.25	1736	1943	1928	2140			2220	2243	2230	2173			1811	1626	1499	1555			2057	1966	2035	1844	1888		2114	1942	2108	1777	2142		2099	2477	2334	2385	2638		1965	2089	2279	1585			2038	2192	1934				2184
7.50	1772	1919	1944	2128			2222	2237	2270	2165			1777	1607	1535	1617			2082	1955	2056	1840	1907		2126	1953	2168	1845	2159		2130	2499	2324	2408	2582		1959	2058	2222	1688			1990	2172	2017				2194
7.75	1830	1916	1860	2155			2247	2288	2217	2188			1830	1652	1514	1681			2082	1984	2027	1919	1910		2103	1930	2202	1825	2168		2078	2486	2345	2404	2584		1924	2046	2227	1583			2012	2192	1978				2163
8.00	1854	1936	1902	2169			2246	2310	2279	2206			1803	1648	1498	1560			2057	1947	2039	1881	1923		2069	1982	2158	1846	2161		2101	2518	2358	2449	2620		1989	2067	2250	1675			2003	2209	2069				2188
8.25	1807	1962	1917	2145			2290	2289	2293	2260			1817	1610	1474	1572			2131	1993	2044	1924	1911		2105	2005	2216	1837	2224		2180	2529	2365	2462	2602		1966	1994	2257	1800			2004	2235	2011				2197
8.50	1782	1947	1908	2191			2269	2305	2301	2243			1813	1589	1523	1606			2072	1995	2004	1913	1900		2151	1976	2211	1795	2179		2136	2517	2407	2472	2627		1966	2081	2260	1667			1948	2222	2004				2185
8.75	1890	2010	1960	2203			2270	2338	2310	2290			1812	1640	1517	1557			2035	1973	2080	1933	1944		2081	2018	2177	1812	2166		2065	2535	2435	2490	2608		1956	2096	2233	1771			2116	2336	1926				2127
9.00	1846	2024	1930	2259			2291	2317	2330	2286			1839	1705	1533	1594			2056	2001	2045	1908	1946		2051	1992	2202	1857	2224		2059	2548	2405	2487	2568		1994	2115	2303	1748			2120	2288	2015				2168
9.25	1832	2002	1982	2253			2314	2319	2339	2316			1848	1592	1575	1550			2080	1955	2077	1926	1962		2112	2009	2212	1875	2192		2144	2563	2416	2522	2653		2002	2118	2301	1762			1964	2305	2088				2196
9.50	1843	2055	2007	2209			2325	2371	2307	2347			1855	1603	1517	1618			2075	1990	2046	1985	1883		2114	2045	2174	1782	2185		2156	2576	2405	2543	2662		1931	2115	2263	1749			2138	2245	1988				2273
9.75	1859	1966	2008	2262			2343	2378	2320	2344			1847	1638	1489	1594			2081	1991	2065	1910	1963		2120	2037	2244	1839	2225		2110	2599	2420	2485	2658		1980	2046	2276	1762			2053	2318	2039				2232
10.00	1893	2042	2000	2291			2327	2369	2353	2350			1863	1611	1486	1606			2100	2061	2066	1910	1971		2117	1987	2239	1903	2262		2192	2619	2460	2582	2641		1962	2125	2274	1789			2011	2202	2042				2220
10.25	1877	2076	1989	2239			2359	2403	2370	2364			1833	1564	1515	1635			2101	2015	2070	1952	1980		2123	2074	2261	1854	2222		2115	2616	2467	2536	2708		1875	2160	2325	1808			2057	2257	2025				2270
10.50	1844	2022	1983	2276			2390	2413	2390	2347			1829	1611	1501	1651			2088	2031	2107	1952	2009		2100	2019	2309	1893	2218		2185	2643	2481	2599	2690		1930	2107	2315	1733			2095	2250	1928				2272
10.75	1923	2064	2010	2307			2447	2438	2436	2327			1853	1540	1502	1698			2146	2022	2090	1947	1954		2123	2102	2242	1807	2287		2220	2639	2434	2595	2643		1985	2039	2321	1803			2099	2249	1979				2249
11.00	1896	2115	2045	2345			2420	2422	2378	2402			1821	1561	1488	1586			2112	2022	2127	1955	2028		2181	2156	2287	1877	2271		2156	2663	2411	2637	2683		1997	2031	2384	1722			2116	2205	2041				2217
11.25	1877	2068	2080	2332			2407	2433	2490	2440			1824	1575	1500	1646			2125	2032	2134	1988	2021		2141	2008	2231	1847	2292		2172	2689	2451	2645	2718		2032	2081	2361	1781			2067	2202	1954				2213
11.50	1950	2096	2023	2362			2393	2515	2465	2420			1828	1566	1550	1647			2137	2027	2142	1980	2016		2177	2084	2300	1823	2322		2175	2686	2452	2628	2655		1960	2139	2304	1749			2158	2184	1979				2237
11.75	1876	2064	2052	2365			2473	2490	2473	2394			1869	1564	1536	1592			2161	2093	2166	1968	1968		2141	2084	2184	1837	2297		2241	2716	2525	2661	2744		1996	2113	2354	1836			2204	2234	1975				2255
12.00	1933	2084	2080	2395			2461	2450	2490	2441			1824	1596	1532	1592			2174	2090	2155	1939	2060		2143	2052	2353	1954	2313		2300	2663	2488	2637	2758		1945	2091	2351	1836			2158	2278	2008				2247
12.25	1966	2132	2069	2356			2490	2506	2470	2493			1845	1640	1521	1667			2150	2045	2159	2001	2054		2220	2128	2398	1923	2336		2322	2743	2459	2662	2695		2004	2103	2387	1836			2239	2219	1997				2331
12.50	1938	2148	2090	2399			2526	2479	2522	2490			1816	1620	1491	1653			2182	2053	2154	1959	2012		2194	2010	2387	1944	2343		2312	2711	2506	2639	2794		2015	2098	2430	1814			2210	2271	2003				2343
12.75	1964	2118	2068	2404			2534	2485	2481	2500			1855	1584	1492	1649			2206	2074	2176	1957	2063		2210	2022	2378	1883	2292		2309	2718	2537	2664	2775		1957	2157	2395	1814			2177	2310	1975				2309
13.00	1994	2186	2088	2423			2499	2523	2528	2510			1846	1596	1546	1702			2185	2074	2156	1944	2046		2232	2127	2429	1926	2355		2305	2773	2494	2636	2808		1971	2162	2403	1899			2192	2386	1971				2268
13.25	2033	2201	2090	2428			2555	2561	2597	2493			1842	1638	1491	1675			2226	2095	2151	1975	2039		2240	2134	2397	1996	2322		2269	2731	2556	2679	2728		2007	2139	2388	1811			2185	2217	1979				2288
13.50	2007	2180	2100	2387			2562	2541	2540	2573			1811	1606	1494	1681			2157	2103	2172	1984	2102		2259	2101	2403	1920	2352		2358	2809	2553	2739	2837		2034	2087	2389	1804			2200	2327	1871				2315
13.75	2013	2220	2150	2423			2537	2562	2550	2531			1904	1607	1497	1656			2215	2079	2164	2021	2008		2300	2087	2401	1978	2391		2347	2854	2554	2711	2796		2039	2136	2385	1818			2162	2272	2065				2308
14.00	2033	2200	2122	2439			2588	2591	2562	2558			1829	1629	1554	1666			2203	2088	2232	1972	2077		2282	2131	2470	1961	2360		2348	2763	2585	2714	2806		1999	2113	2398	1576			2179	2303	2053				2302
14.25	2023	2232	2095	2461			2612	2581	2526	2583			1820	1575	1497	1689			2210	2114	2184	2023	2020		2262	2158	2419	1977	2434		2350	2819	2583	2691	2824		2072	2132	2459	1754			2186	2231	1947				2297
14.50	2075	2253	2164	2470			2600	2597	2545	2590			1885	1573	1496	1650			2197	2092	2192	1979	2088		2282	2149	2424	2015	2384		2393	2821	2594	2752	2833		2034	2177	2437	1808			2175	2333	1981				2306
14.75	2061	2230	2172	2490			2611	2603	2605	2583			1798	1600	1583	1628			2191	2126	2222	2022	2063		2299	2191	2452	1989	2457		2349	2880	2617	2731	2905		2013	2160	2477	1794			2213	2324	2017				2295
15.00	2034	2263	2163	2512			2626	2637	2623	2592			1876	1681	1548	1722			2232	2135	2194	2033	2063		2281	2148	2436	1955	2456		2396	2880	2557	2757	2836		2013	2156	2448	1733			2278	2361	2043				2324
15.25	2072	2284	2166	2525			2614	2652	2626	2640			1848	1600	1580	1753			2205	2088	2250	2028	2115		2267	2159	2472	2071	2444		2433	2847	2611	2764	2821		2056	2170	2452	1738			2169	2354	2044				2388
15.50	2124	2255	2189	2533			2629	2647	2667	2627			1812	1675	1554	1734			2238	2147	2192	2022	2118		2222	2171	2445	2004	2428		2431	2874	2615	2795	2919		2094	2147	2471	1711			2202	2274	2040				2392
15.75	2080	2248	2205	2567			2649	2658	2661	2634			1834	1716	1553	1763			2215	2143	2241	2054	2082		2256	2189	2525	1972	2424		2469	2922	2623	2782	2938		2021	2213	2436	1788			2318	2331	2089				2369
16.00	2117	2228	2192	2541			2696	2706	2727	2689			1833	1619	1546	1626			2288	2158	2252	2072	2105		2263	2187	2509	2039	2453		2450	2921	2633	2832	2948		2068	2202	2466	1750			2242	2428	2035				2337
16.25	2095	2294	2208	2554			2697	2720	2708	2667			1872	1586	1543	1745			2237	2159	2229	2089	2093		2252	2259	2465	2015	2522		2445	2930	2731	2841	2992		2052	2221	2451	1761			2190	2337	2028				2327
16.50	2115	2280	2208	2586			2719	2687	2710	2669			1878	1647	1545	1774			2287	2199	2239	2095	2063		2260	2186	2445	1941	2509		2445	2880	2734	2872	2995		2010	2201	2465	1763			2284	2324	2057				2352
16.75	2132	2282	2205	2608			2700	2789	2733	2707			1828	1658	1533	1729			2265	2197	2243	2098	2071		2280	2238	2487	2026	2498		2521	2946	2728	2868	2980		2076	2191	2444	1791			2264	2310	2037				2337
17.00	2121	2320	2250	2577			2739	2753	2742	2690			1862	1638	1560	1702			2299	2159	2228	2095	2116		2279	2282	2547	1969	2518		2525	2939	2716	2918	2968		2067	2180	2500	1771			2309	2357	2083				2327
17.25	2153	2303	2245	2601			2735	2771	2786	2743			1855	1640	1581	1731			2304	2188	2275	2087	2091		2069	2270	2457	2054	2506		2520	2997	2676	2902	3008		2071	2226	2471	1816			2247	2269	1990				2403
17.50	2126	2336	2256	2640			2711	2798	2786	2743			1886	1668	1549	1724			2354	2172	2313	2069	2130		2322	2258	2561	2039	2574		2481	3005	2772	2889	3030		2065	2234	2506	1753			2277	2347	2000				2379
17.75	2120	2329	2282	2630			2774	2799	2792	2766			1819	1668	1566	1736			2326	2189	2293	2088	2117		2339	2251	2558	2006	2575		2496	2995	2724	2968	3074		2045	2219	2503	1808			2263	2249	2060				2408
18.00	2137	2337	2287	2658			2759	2870	2841	2802			1843	1693	1553	1699			2326	2172	2263	2073	2145		2251	2265	2574	2020	2586		2511	3032	2771	2943	3085		2073	2184	2516	1838			2372	2322	2048				2353
18.25	2184	2320	2348	2679			2844	2821	2850	2804			1870	1691	1517	1743			2324	2193	2282	2094	2174		2314	2249	2595	2013	2556		2504	3029	2792	2974	3098		2080	2162	2501	1901			2290	2344	1997				2387
18.50	2196	2372	2352	2698			2835	2919	2865	2807			1852	1674	1574	1681			2307	2184	2270	2100	2159		2261	2315	2587	2027	2591		2549	3074	2795	2994	3108		2038	2189	2508	1842			2302	2368	2083				2360
18.75	2226	2409	2347	2683			2879	2914	2897	2830			1864	1653	1502	1685			2361	2178	2303	2095	2151		2231	2243	2586	2038	2600		2574	3083	2802	3012	3121		2068	2169	2525	1938			2332	2306	2094				2389
19.00	2187	2429	2313	2719			2874	2929	2914	2861			1864	1675	1568	1690			2342	2208	2269	2079	2178		2223	2318	2675	2129	2626		2586	3067	2798	3040	3141		2049	2217	2584	1886			2319	2423	1948				2427
19.25	2231	2428	2376	2735			2887	2938	2923	2875			1835	1708	1539	1728			2302	2170	2262	2092	2156		2216	2307	2616	2106	2614		2567	3131	2885	3037	3147		1987	2190	2585	1929			2359	2359	1968				2422
19.50	2247	2458	2348	2746			2914	2980	2949	2856			1853	1725	1506	1751			2311	2184	2307	2082	2179		2267	2307	2716	2091	2611		2599	3151	2843	3030	3115		2049	2226	2626	1938			2338	2307	2102				2409
19.75	2268	2462	2414	2774			2929	2970	2922	2893			1879	1681	1529	1725			2367	2202	2330	2128	2209		2303	2335	2689	2172	2587		2629	3147	2895	3079	3225		2046	2176	2602	1927			2390	2355	2059				2421
20.00	2308	2412	2427	2787			2944	3000	2976	2859			1812	1621	1558	1706			2338	2189	2331	2099	2195		2315	2345	2707	2058	2632		2609	3179	2910	3098	3207		2034	2198	2633	1963			2317	2339	2058				2455
20.25	2268	2456	2421	2782			2977	3041	2937	2962			1827	1711	1515	1710			2350	2193	2342	2112	2163		2306	2341	2704	2075	2713		2625	3213	2902	3128	3216		2013	2204	2598	1938			2386	2384	2065				2450
20.50	2310	2501	2426	2778			2950	3008	2946	3030			1898	1702	1544	1737			2333	2214	2344	2085	2111		2390	2306	2706	2079	2683		2610	3199	2990	3130	3199		2065	2230	2598	1937			2369	2341	2043				2426
20.75	2299	2495	2424	2824			2948	3012	3050	3015			1864	1676	1526	1723			2378	2204	2303	2129	2212		2210	2358	2752	2028	2680		2678	3182	2987	3183	3230		2017	2214	2599	1917			2372	2315	2096				2470
21.00	2327	2512	2474	2825			3004	3083	3034	3062			1883	1723	1528	1751			2341	2239	2345	2169	2237		2374	2354	2756	2059	2704		2682	3228	2979	3195	3315		2044	2204	2619	1853			2396	2384	2020				2420
21.25	2349	2485	2425	2887			3017	3056	3063	3052			1882	1686	1559	1738			2346	2223	2337	2169	2205		2417	2405	2745	2102	2664		2640	3297	3010	3152	3337		2065	2204	2640	1960			2378	2408	1995				2459
21.50	2362	2499	2479	2874			3121	3126	3102	3042			1828	1669	1566	1725			2389	2265	2287	2077	2211		2346	2392	2685	2125	2698		2719	3311	3019	3180	3384		2033	2269	2679	1966			2444	2385	1936				2421
21.75	2361	2539	2492	2930			3084	3110	3060	3043			1838	1727	1568	1745			2381	2199	2360	2113	2232		2397	2372	2727	2145	2730		2700	3300	3071	3258	3323		2059	2191	2664	1945			2416	2453	1968				2423
22.00	2375	2541	2477	2938			3064	3119	3050	3074			1877	1692	1536	1792			2361	2235	2348	2155	2161		2335	2463	2809	2083	2692		2744	3356	3055	3232	3402		2075	2291	2692	1777			2356	2434	1984				2441
22.25	2382	2543	2517	2941			3123	3176	3095	3091			1831	1660	1500	1733			2368	2238	2373	2184	2161		2320	2464	2892	2061	2765		2774	3374	3051	3261	3384		2077	2309	2693	1925			2475	2428	2043				2467
22.50	2412	2606	2520	2977			3078	3168	3108	3143			1806	1731	1567	1716			2396	2235	2336	2182	2196		2368	2461	2873	2132	2781		2784	3388	3076	3290	3388		2076	2274	2732	1771			2376	2418	1914				2488
22.75	2388	2651	2535	2949			3091	3168	3129	3151			1811	1688	1537	1706			2381	2213	2374	2183	2209		2358	2554	2827	2167	2787		2833	3434	3087	3279	3426		2059	2236	2717	1757			2416	2427	2030				2471
23.00	2500	2619	2533	3019			3145	3196	3157	3176			1846	1718	1577	1705			2427	2249	2382	2171	2195		2415	2507	2884	2081	2786		2843	3416	3085	3323	3438		2049	2307	2730	1872			2493	2427	2080				2479
23.25	2464	2634	2572	3052			3124	3214	3242	3233			1825	1739	1558	1745			2410	2240	2354	2188	2239		2309	2496	2897	2147	2860		2796	3440	3119	3378	3485		2079	2305	2786	1879			2366	2424	2030				2452
23.50	2476	2672	2583	3065			3183	3243	3264	3225			1858	1688	1540	1702			2388	2324	2353	2202	2225		2384	2499	2934	2101	2876		2849	3502	3131	3387	3470		2063	2336	2754	1912			2477	2387	2005				2464
23.75	2501	2684	2634	3088			3210	3263	3288	3235			1867	1712	1584	1719			2397	2266	2365	2196	2207		2347	2542	2935	2132	2867		2865	3529	3126	3403	3514		2118	2319	2766	1966			2416	2374	2064				2497
24.00	2496	2699	2594	3061			3258	3298	3306	3317			1867	1700	1604	1720			2426	2286	2369	2153	2206		2341	2578	2967	2125	2904		2840	3491	3189	3448	3520		2079	2383	2777	1992			2468	2412	1947				2508
24.25	2537	2692	2595	3092			3235	3325	3307	3288			1884	1723	1565	1707			2429	2238	2374	2139	2248		2406	2565	2935	2169	2924		2896	3525	3210	3453	3517		2055	2353	2827	1927			2423	2386	1910				2537
24.50	2508	2656	2634	3117			3235	3350	3276	3350			1885	1702	1521	1665			2447	2284	2394	2118	2254		2401	2527	2981	2232	2944		2891	3576	3205	3513	3556		2105	2369	2765	2036			2466	2431	2021				2577
24.75	2563	2754	2690	3093			3273	3324	3332	3300			1825	1747	1536	1749			2449	2276	2401	2158	2226		2474	2560	3015	2222	2917		2903	3576	3235	3477	3534		2124	2396	2807	2056			2425	2461	1940				2536
25.00	2570	2743	2664	3161			3320	3345	3376	3335			1851	1716	1539	1710			2436	2272	2405	2196	2246		2487	2541	3021	2156	2934		2879	3591	3249	3465	3548		2084	2312	2839	2022			2495	2469	1980				2532
25.25	2605	2743	2679	3155			3344	3363	3393	3346			1898	1685	1505	1706			2428	2263	2392	2201	2197		2543	2595	3018	2177	2943		2939	3583	3304	3527	3619		2084	2312	2851	2058			2595	2428	2054				2557
25.50	2575	2767	2703	3144			3339	3329	3352	3328			1889	1718	1592	1734			2473	2281	2403	2192	2250		2512	2584	3078	2255	2943		2967	3605	3262	3520	3618		2122	2400	2841	2034			2549	2389	2055				2581
25.75	2642	2826	2750	3195			3330	3385	3420	3317			1812	1691	1493	1737			2498	2295	2405	2231	2222		2555	2605	3038	2205	2986		2910	3650	3304	3532	3650		2174	2388	2859	2106			2520	2425	2018				2552
26.00	2634	2860	2750	3185			3409	3409	3428	3388			1905	1734	1524	1771			2476	2290	2438	2239	2246		2577	2652	3062	2186	2972		2977	3693	3272	3544	3628		2114	2340	2897	2066			2533	2447	2069				2554
26.25	2628	2815	2802	3203			3403	3393	3485	3455			1878	1673	1505	1751			2482	2263	2456	2242	2234		2608	2590	3111	2198	2952		3002	3659	3329	3582	3656		2098	2368	2915	2109			2591	2400	2088				2577
26.50	2644	2851	2802	3197			3413	3432	3513	3455			1919	1696	1546	1759			2475	2289	2411	2235	2229		2597	2602	3110	2219	2997		2990	3729	3331	3628	3664		2111	2407	2967	2068			2599	2451	2066				2555
26.75	2651	2825	2834	3236			3429	3425	3548	3446			1894	1730	1532	1760			2500	2323	2477	2247	2218		2601	2640	3129	2272	3067		3040	3753	3308	3619	3680		2087	2399	2917	2134			2638	2474	2085				2581
27.00	2682	2851	2826	3257			3474	3448	3542	3502			1896	1724	1546	1747			2525	2337	2476	2232	2290		2589	2672	3149	2217	3018		3119	3758	3348	3648	3684		2082	2422	2956	2059			2562	2481	2053				2565
27.25	2698	2888	2817	3272			3460	3474	3590	3523			1842	1703	1559	1728			2487	2297	2476	2186	2236		2600	2644	3211	2221	3140		3036	3785	3363	3676	3719		2152	2425	2937	2099			2629	2453	2060				2541
27.50	2698	2930	2850	3271			3506	3545	3553	3516			1885	1723	1565	1749			2499	2297	2536	2233	2292		2625	2691	3209	2257	3109		3143	3803	3431	3690	3732		2105	2415	2982	2067			2652	2440	2075				2621
27.75	2717	2950	2876	3283			3538	3588	3581	3521			1887	1742	1570	1705			2540	2295	2499	2244	2246		2674	2674	3194	2267	3158		3162	3861	3392	3703	3763		2108	2391	2926	2098			2712	2467	2042				2610
28.00	2770	2932	2884	3306			3529	3587	3610	3557			1918	1662	1540	1681			2482	2250	2486	2227	2277		2658	2741	3171	2276	3123		3139	3859	3427	3743	3873		2125	2409	3005	2057			2625	2346	2064				2591
28.25	2782	2958	2927	3336			3555	3594	3587	3617			1899	1699	1536	1692			2484	2284	2519	2311	2295		2676	2736	3269	2303	3175		3262	3893	3488	3737	3779		2160	2416	3002	2099			2669	2467	2081				2626
28.50	2793	2976	2929	3385			3565	3596	3634	3528			1917	1718	1503	1759			2537	2281	2522	2293	2359		2701	2747	3236	2287	3196		3241	3897	3500	3769	3805		2159	2423	3024	2089			2643	2489	1911				2620
28.75	2808	2988	2896	3418			3607	3663	3677	3578			1870	1710	1547	1764			2492	2282	2504	2283	2282		2704	2745	3229	2330	3182		3292	3932	3508	3830	3895		2130	2416	3047	2091			2652	2467	2060				2600
29.00	2812	3046	2912	3411			3650	3688	3729	3663			1951	1763	1542	1750			2542	2356	2518	2312	2286		2677	2697	3276	2270	3203		3256	3930	3529	3818	3869		2144	2429	3046	2002			2742	2407	2052				2558
29.25	2849	3048	2933	3412			3595	3680	3744	3534			1892	1763	1595	1767			2513	2304	2496	2340	2304		2576	2789	3282	2263	3193		3309	4007	3567	3847	3878		2173	2401	3057	2004			2725	2488	2073				2633
29.50	2854	3096	2943	3456			3656	3658	3703	3643			1861	1671	1518	1665			2485	2349	2511	2277	2352		2691	2764	3269	2338	3216		3271	4028	3616	3898	3912		2172	2449	3125	2027			2732	2372	2047				2619
29.75	2896	3027	3023	3431			3616	3738	3708	3718			1877	1711	1539	1750			2580	2297	2509	2293	2340		2708	2792	3344	2287	3268		3373	4034	3595	3955	3895		2125	2428	3101	2067			2810	2478	2049				2659
30.00	2901	3064	3006	3495			3671	3744	3768	3681			1904	1730	1505	1776			2540	2320	2503	2303	2343		2735	2800	3358	2317	3266		3343	3996	3611	3889	3935		2146	2452	3094	2064			2792	2508	2069				2691
30.25	2911	3115	3044	3531			3709	3777	3860	3749			1939	1773	1578	1679			2553	2337	2548	2261	2319		2761	2805	3299	2353	3284		3311	4118	3604	3931	3926		2141	2460	3123	2073			2807	2492	2008				2673
30.50	2978	3122	3087	3535			3713	3771	3816	3677			1903	1702	1585	1762			2529	2315	2558	2276	2373		2726	2786	3351	2341	3273		3359	4077	3645	3962	4008		2179	2440	3119	2039			2797	2458	2055				2674
30.75	2987	3151	3078	3556			3758	3828	3825	3714			1874	1728	1525	1821			2509	2308	2537	2308	2358		2742	2868	3431	2309	3376		3373	4072	3714	4052	4023		2201	2482	3130	2034			2881	2476	2114				2666
31.00	3011	3223	3114	3588			3774	3819	3894	3796			1880	1775	1490	1784			2542	2350	2567	2293	2390		2733	2870	3383	2297	3355		3405	4083	3724	4036	4042		2172	2456	3154	2074			2822	2499	2025				2693
31.25	3024	3227	3126	3600			3789	3869	3856	3811			1904	1717	1548	1773			2576	2347	2539	2270	2333		2700	2952	3379	2385	3350		3460	4143	3770	4060	4024		2214	2475	3206	2105			2811	2520	2068				2734
31.50	3021	3213	3171	3606			3848	3861	3907	3804			1919	1733	1527	1761			2590	2379	2526	2298	2399		2760	2967	3446	2386	3349		3439	4132	3724	4059	4069		2151	2480	3138	2072			2851	2486	2043				2758
31.75	3007	3210	3190	3610			3845	3855	3933	3721			1910	1698	1514	1783			2600	2383	2541	2344	2376		2759	2976	3485	2441	3406		3453	4172	3785	4122	4104		2200	2483	3205	2072			2897	2488	2047				2762
32.00	3039	3252	3178	3661			3851	3972	3934	3889			1903	1712	1506	1778			2618	2387	2559	2319	2421		2832	2989	3543	2408	3359		3468	4212	3778	4101	4107		2138	2487	3247	2143			2881	2489	2043				2815
32.25	3058	3257	3214	3656			3862	3941	4009	3945			1903	1677	1546	1764			2623	2357	2506	2275	2411		2841	3000	3555	2398	3399		3517	4218	3798	4127	4203		2184	2537	3192	2091			2843	2526	2063				2779
32.50	3055	3258	3217	3627			3888	3978	3961	3862			1886	1669	1534	1773			2639	2381	2541	2321	2428		2889	3009	3502	2442	3437		3511	4280	3890	4171	4170		2173	2509	3271	2107			2876	2531	2025				2808
32.75	3088	3334	3271	3662			3885	3913	4013	3814			1913	1679	1542	1678			2627	2357	2587	2351	2447		2827	3041	3579	2405	3405		3549	4250	3841	4154	4160		2188	2529	3246	2119			2905	2520	2036				2797
33.00	3090	3304	3269	3662			3884	3962	4003	3874			1874	1668	1581	1648			2681	2401	2594	2379	2416		2877	3102	3583	2407	3467		3576	4343	3850	4203	4178		2168	2542	3271	2150			2946	2549	2058				2814
33.25	3098	3409	3296	3715			3861	3972	4056	3883			1939	1760	1562	1645			2654	2386	2535	2365	2425		2928	3098	3587	2464	3458		3493	4337	3877	4259	4182		2184	2565	3288	2153			2900	2547	1869				2825
33.50	3184	3389	3300	3778			3934	4002	4049	3934			1884	1698	1593	1758			2696	2398	2537	2343	2483		2888	3034	3595	2442	3508		3586	4334	3875	4260	4181		2187	2547	3342	2160			2915	2559	2047				2861
33.75	3161	3436	3310	3745			3897	4062	4086	3949			1919	1721	1586	1718			2682	2380	2539	2341	2461		2902	3126	3577	2459	3487		3526	4331	3940	4310	4177		2178	2535	3330	2201			2937	2522	2026				2868
34.00	3163	3432	3364	3794			3903	4106	4045	3974			1944	1719	1542	1714			2659	2384	2566	2336	2513		2966	3166	3690	2398	3495		3630	4363	3912	4329	4127		2192	2557	3356	2211			2998	2562	2029				2902
34.25	3226	3450	3331	3807			3925	4121	4105	3981			1935	1709	1591	1698			2680	2385	2588	2338	2518		2864	3174	3718	2439	3562		3630	4410	3925	4349	4258		2210	2510	3376	2173			2968	2601	2058				2900
34.50	3254	3468	3359	3821			3976	4113	4039	3971			1917	1722	1530	1754			2670	2384	2603	2326	2543		2988	3184	3686	2451	3515		3686	4422	3938	4369	4225		2195	2550	3401	2210			2996	2584	2058				2908
34.75	3288	3489	3367	3900			4029	4119	4116	4005			1959	1719	1567	1739			2679	2391	2605	2336	2569		2908	3174	3701	2520	3600		3650	4419	3969	4369	4203		2203	2557	3409	2237			2922	2597	2040				2883
35.00	3291	3491	3364	3875			4044	4190	4187	4085			1923	1753	1542	1732			2661	2407	2575	2330	2593		2994	3215	3769	2478	3555		3691	4450	4016	4394	4314		2248	2605	3422	2247			2986	2565	1842				2890
35.25	3286	3491	3446	3868			4000	4214	4162	4122			1937	1788	1502	1742			2679	2434	2642	2340	2577		3004	3236	3800	2485	3600		3726	4486	4010	4437	4328		2232	2611	3472	2215			3051	2588	1865				2889
35.50	3285	3498	3446	3953			4005	4219	4160	4131			1878	1743	1550	1678			2678	2423	2641	2328	2564		3027	3223	3824	2501	3644		3784	4576	4059	4461	4292		2232	2575	3476	2258			3035	2601	1958				2901
35.75	3344	3554	3493	3987			4119	4225	4193	4067			1948	1699	1532	1709			2675	2465	2664	2350	2591		2738	3291	3832	2516	3630		3759	4571	4074	4523	4353		2205	2600	3484	2183			3074	2580	2023				2949
36.00	3335	3591	3485	3985			4084	4206	4181	4138			1947	1764	1579	1718			2652	2426	2634	2342	2593		3056	3278	3850	2537	3622		3759	4515	4098	4505	4367		2263	2599	3499	2274			3099	2570	2065				2949
36.25	3355	3613	3533	3994			4130	4298	4223	4116			1924	1764	1531	1804			2665	2447	2631	2336	2550		2844	3351	3920	2565	3728		3796	4602	4125	4519	4335		2279	2602	3512	2284			3083	2583	1888				2942
36.50	3408	3636	3489	3972			4205	4276	4253	4146			1924	1724	1565	1727			2759	2423	2583	2339	2613		2850	3329	3829	2525	3687		3833	4602	4125	4557	4362		2300	2618	3524	2327			3101	2592	1867				2933
36.75	3398	3628	3592	4016			4054	4329	4229	4175			1929	1716	1538	1797			2736	2463	2632	2346	2613		3056	3351	3926	2592	3695		3866	4563	4150	4559	4386		2255	2719	3588	2299			3182	2575	1896				2971
37.00	3397	3598	3548	3997			4127	4303	4256	4244			1945	1805	1560	1732			2741	2463	2644	2303	2606		2999	3369	3926	2682	3720		3935	4671	4147	4589	4379		2265	2716	3552	2297			3128	2604	1909				3001
37.25	3462	3676	3607	4060			4151	4298	4308	4263			1960	1716	1581	1815			2759	2504	2619	2323	2580		3087	3406	3988	2637	3823		3926	4684	4205	4608	4404		2193	2733	3574	2315			3184	2593	2080				3069
37.50	3447	3685	3621	4090			4221	4310	4355	4282			1992	1722	1562	1824			2776	2477	2627	2367	2639		3147	3429	3981	2642	3832		3920	4686	4249	4629	4400		2264	2723	3543	2353			3172	2604	1856				3046
37.75	3444	3736	3670	4044			4176	4282	4337	4287			1927	1733	1601	1797			2799	2491	2647	2375	2638		3139	3406	3969	2633	3791		3935	4726	4239	4658	4385		2253	2683	3605	2377			3236	2667	2024				3024
38.00	3455	3700	3694	4130			4194	4327	4322	4295			1932	1774	1547	1838			2749	2528	2663	2411	2651		2956	3454	3968	2640	3786		4015	4697	4281	4690	4441		2254	2708	3600	2367			3285	2632	1854				2999
38.25	3462	3825	3679	4137			4232	4349	4378	4241			1971	1746	1571	1830			2812	2494	2667	2422	2632		3170	3462	3954	2688	3802		3977	4740	4266	4723	4426		2267	2731	3631	2357			3274	2661	2112				3066
38.50	3462	3796	3730	4101			4186	4382	4349	4319			1945	1783	1642	1841			2811	2512	2700	2420	2650		3196	3470	4023	2584	3848		3977	4718	4295	4691	4511		2278	2731	3648	2366			3314	2666	1827				3066
38.75	3545	3853	3670	4155			4254	4349	4395	4260			1985	1752	1644	1822			2813	2570	2661	2357	2672		3198	3508	3991	2688	3844		4052	4789	4323	4730	4487		2277	2733	3704	2378			3317	2694	1860				3054
39.00	3519	3870	3748	4217			4228	4442	4433	4372			1920	1691	1593	1827			2800	2578	2712	2409	2636		2966	3530	4068	2646	3887		4058	4805	4338	4733	4527		2286	2799	3675	2413			3302	2672	1755				3093
39.25	3506	3854	3782	4159			4286	4463	4410	4313			1948	1710	1596	1800			2860	2613	2701	2473	2620		3221	3518	3997	2665	3905		3976	4760	4333	4729	4504		2284	2788	3714	2391			3284	2704	1894				3105
39.50	3597	3827	3807	4194			4288	4457	4472	4385			1946	1717	1644	1805			2805	2555	2731	2415	2657		3200	3597	4056	2680	3933		4104	4821	4347	4764	4557		2299	2798	3718	2427			3381	2717	1876				3173
39.75	3577	3900	3797	4210			4311	4436	4475	4368			1958	1780	1544	1809			2794	2509	2766	2433	2621		3216	3596	4116	2647	3919		4083	4857	4398	4763	4520		2288	2745	3722	2444			3395	2746	1882				3155
40.00	3579	3924	3781	4298			4316	4369	4488	4400			1944	1728	1611	1857			2816	2574	2707	2443	2701		3218	3661	4115	2687	3992		4145	4840	4428	4755	4540		2345	2813	3741	2442			3450	2740	1877				3199
40.25	3643	3959	3812	4216			4323	4454	4484	4438			1984	1797	1575	1862			2792	2589	2759	2462	2712		3298	3648	4055	2631	3992		4169	4851	4425	4827	4595		2332	2816	3775	2447			3408	2755	2056				3244
40.50	3614	3984	3821	4294			4339	4412	4505	4379			1959	1694	1657	1856			2803	2566	2684	2449	2662		3227	3669	4132	2673	3993		4164	4858	4487	4796	4542		2317	2810	3777	2470			3381	2660	1799				3215
40.75	3641	4029	3843	4223			4313	4496	4503	4426			1987	1710	1604	1806			2824	2602	2702	2437	2672		3281	3652	4149	2769	4042		4215	4832	4500	4809	4566		2339	2841	3818	2488			3366	2684	1769				3251
41.00	3624	3990	3880	4277			4350	4405	4504	4389			1977	1705	1613	1782			2815	2597	2702	2432	2673		3233	3663	4178	2721	4053		4295	4918	4535	4843	4623		2352	2861	3822	2482			3426	2707	1863				3207
41.25	3689	4037	3923	4315			4332	4530	4484	4395			1945	1788	1624	1876			2825	2618	2757	2458	2696		3311	3718	4176	2700	4036		4291	4926	4486	4834	4556		2341	2836	3835	2499			3479	2695	1884				3206
41.50	3627	3999	3887	4327			4347	4500	4547	4393			1957	1773	1566	1861			2788	2619	2738	2487	2692		3251	3711	4146	2781	4050		4296	4923	4513	4912	4614		2323	2850	3834	2510			3440	2740	1887				3276
41.75	3668	4064	3968	4330			4354	4494	4535	4487			1962	1813	1633	1898			2825	2629	2703	2497	2744		3357	3755	4175	2790	4028		4281	4969	4558	4846	4607		2327	2857	3853	2508			3484	2682	1877				3266
42.00	3713	4035	4015	4346			4415	4547	4596	4487			2012	1787	1607	1877			2867	2610	2739	2467	2731		3348	3724	4195	2798	4070		4301	4972	4575	4883	4639		2354	2940	3865	2536			3526	2747	1835				3281
42.25	3735	4046	3979	4321			4424	4559	4592	4486			1996	1767	1660	1834			2887	2657	2722	2444	2749		3429	3683	4226	2799	4069		4341	4929	4590	4897	4639		2365	2918	3938	2525			3563	2785	1879				3297
42.50	3756	4052	4036	4311			4469	4533	4617	4493			1970	1773	1615	1859			2903	2621	2725	2472	2763		3425	3741	4223	2800	4113		4334	5005	4618	4961	4650		2379	2895	3879	2586			3519	2719	1911				3288
42.75	3779	4045	4047	4336			4439	4566	4600	4492			1952	1777	1605	1917			2895	2654	2735	2500	2756		3474	3796	4284	2820	4108		4356	4969	4600	5012	4643		2390	2899	3945	2565			3585	2654	1917				3385
43.00	3793	4069	4039	4366			4494	4552	4645	4532			1966	1814	1650	1901			2908	2601	2739	2461	2715		3534	3828	4229	2902	4140		4379	4974	4616	4964	4606		2351	2899	3936	2608			3630	2684	1905				3369
43.25	3840	4155	4076	4375			4476	4568	4653	4497			1973	1749	1694	1895			2940	2675	2759	2474	2753		3472	3854	4267	2886	4145		4432	4944	4643	5017	4644		2370	2933	3944	2631			3597	2731	1875				3363
43.50	3820	4181	4105	4383			4454	4611	4582	4438			1952	1714	1627	1894			2947	2619	2776	2462	2743		3443	3857	4313	2836	4126		4455	4974	4675	5028	4671		2386	2923	3974	2595			3609	2798	1911				3414
43.75	3792	4149	4138	4424			4464	4587	4620	4534			1959	1786	1644	1822			2946	2661	2777	2502	2799		3448	3896	4326	2885	4191		4369	4999	4757	4945	4619		2389	2927	3992	2564			3667	2781	2038				3349
44.00	3831	4166	4092	4439			4506	4657	4652	4529			1954	1755	1629	1870			2942	2631	2758	2491	2823		3535	3905	4378	2872	4188		4419	5023	4712	5025	4738		2393	2942	4028	2640			3643	2780	2068				3407
44.25	3880	4150	4126	4431			4489	4624	4638	4560			2007	1791	1654	1882			2922	2685	2823	2503	2813		3549	3968	4351	2939	4152		4458	5009	4695	5032	4740		2375	2933	4076	2582			3676	2855	1875				3401
44.50	3875	4191	4114	4459			4471	4701	4633	4578			2006	1740	1675	1890			2957	2649	2815	2518	2814		3523	3912	4379	2954	4176		4536	5014	4739	5087	4672		2368	2965	4069	2584			3635	2879	2056				3414
44.75	3881	4247	4140	4370			4535	4634	4610	4589			1981	1790	1645	1863			2956	2698	2832	2520	2774		3588	3950	4388	2961	4233		4536	5048	4736	4994	4714		2421	2974	4070	2641			3735	2834	1907				3475
45.00	3866	4245	4109	4464			4493	4672	4601	4649			2030	1751	1632	1921			2972	2727	2833	2522	2781		3623	4012	4429	2963	4262		4573	5050	4770	5008	4758		2427	3006	4098	2640			3673	2883	1855				3482
45.25	3856	4292	4164	4469			4537	4722	4641	4558			1949	1798	1663	1880			2973	2702	2836	2502	2797		3674	3969	4442	2978	4272		4537	5027	4805	5044	4706		2467	3053	4127	2676			3759	2863	1868				3532
45.50	3919	4270	4158	4464			4550	4649	4711	4631			2010	1800	1662	1875			2967	2647	2787	2521	2799		3644	3983	4402	3002	4272		4570	5098	4792	5048	4743		2444	3078	4113	2674			3720	2863	1857				3517
45.75	3903	4301	4216	4485			4526	4650	4670	4598			1971	1784	1693	1900			2940	2680	2826	2546	2828		3699	3998	4432	3005	4307		4601	5061	4829	5039	4744		2448	3123	4171	2673			3783	2816	1860				3501
46.00	3947	4313	4262	4496			4534	4691	4722	4633			2005	1774	1693	1936			2980	2679	2846	2571	2841		3671	4032	4489	3008	4270		4648	5085	4855	5056	4809		2462	3057	4178	2655			3754	2887	1852				3536
46.25	3994	4323	4268	4497			4539	4702	4703	4627			1969	1789	1604	1891			2992	2694	2880	2563	2867		3675	4071	4546	3059	4313		4614	5054	4822	5103	4862		2455	3071	4219	2665			3835	2883	1863				3568
46.50	3988	4366	4267	4520			4596	4702	4695	4670			1978	1779	1625	1872			3040	2689	2857	2568	2850		3752	4065	4579	2984	4315		4560	5052	4827	5108	4770		2409	3066	4214	2692			3833	2881	1869				3558
46.75	3993	4350	4237	4539			4564	4726	4718	4628			1986	1818	1592	1938			2989	2739	2897	2560	2847		3761	4095	4521	2997	4355		4672	5031	4866	5081	4853		2453	3057	4166	2721			3824	2900	1832				3610
47.00	4036	4337	4302	4530			4619	4753	4698	4649			1960	1817	1631	1893			3021	2735	2855	2562	2856		3735	4088	4533	3034	4317		4685	5051	4893	5075	4810		2426	3110	4197	2699			3900	2930	1868				3577
47.25	4073	4383	4308	4499			4633	4737	4796	4653			1975	1810	1668	1918			3032	2701	2830	2612	2868		3760	4098	4530	3014	4354		4663	5031	4843	5076	4848		2478	3084	4211	2715			3896	2900	1862				3605
47.50	4023	4396	4286	4552			4596	4748	4772	4702			1996	1773	1683	1941			3086	2733	2835	2607	2879		3767	4147	4628	2997	4364		4662	5002	4893	5142	4798		2472	3102	4235	2675			3905	2908	1875				3648
47.75	4050	4440	4315	4546			4538	4721	4765	4662			2025	1794	1669	1937			3087	2728	2850	2653	2900		3847	4149	4543	3060	4391		4677	5014	4846	5122	4879		2452	3149	4234	2733			3853	2945	1822				3666
48.00	4055	4406	4381	4645			4597	4782	4709	4655			1947	1783	1619	1891			3100	2703	2905	2580	2937		3781	4167	4600	3047	4384		4676	5036	4932	5181	4835		2474	3125	4294	2740			3859	2915	1854				3629
48.25	4025	4430	4347	4629			4664	4696	4798	4704			2044	1798	1711	1893			3048	2718	2894	2573	2883		3769	4178	4652	3092	4371		4686	5014	4949	5103	4851		2493	3151	4309	2781			3913	3005	1798				3696
48.50	4109	4471	4329	4627			4674	4741	4766	4763			1995	1782	1680	1933			3059	2724	2906	2597	2926		3846	4175	4638	3102	4444		4764	4990	4922	5192	4862		2485	3174	4344	2758			3900	2934	1892				3658
48.75	4040	4466	4305	4598			4637	4733	4740	4778			1996	1826	1651	1877			3065	2714	2905	2593	2921		3897	4214	4655	3124	4453		4767	5000	4930	5149	4892		2544	3234	4370	2790			3853	2969	1870				3701
49.00	4023	4457	4360	4699			4644	4746	4708	4643			1999	1812	1672	1872			3093	2707	2888	2591	2914		3869	4257	4616	3119	4462		4772	5054	4976	5191	4854		2526	3218	4350	2796			3942	3012	1803				3693
49.25	4134	4482	4370	4664			4663	4815	4785	4796			2030	1826	1657	1987			3069	2754	2934	2652	2944		3900	4261	4643	3080	4487		4802	5078	4986	5180	4801		2556	3220	4378	2779			3938	2971	1842				3776
49.50	4098	4466	4394	4732			4623	4786	4817	4803			2052	1811	1676	1902			3070	2737	2955	2631	2955		3897	4284	4634	3153	4497		4864	5098	4973	5165	4916		2519	3260	4371	2800			3971	2985	1875				3756
49.75	4117	4513	4320	4683			4682	4774	4796	4775			2061	1808	1634	1892			3043	2748	2956	2636	2953		3939	4230	4758	3127	4503		4827	5051	4971	5115	4787		2554	3242	4405	2835			4026	3021	1842				3801
50.00	4162	4448	4427	4731			4606	4789	4806	4781			1975	1908	1597	1911			3053	2744	2949	2629	2964		3903	4242	4704	3151	4537		4790	5070	4993	5161	4787		2514	3253	4406	2847			4005	2989	1804				3809
50.25	4154	4481	4444	4683			4597	4776	4828	4840			1997	1811	1652	1933			3097	2735	2938	2665	2975		3887	4225	4718	3152	4486		4844	5063	4973	5134	4814		2556	3249	4456	2876			3988	2979	1818				3810
50.50	4191	4480	4425	4715			4639	4773	4846	4709			2017	1737	1661	1900			3108	2740	2934	2633	2993		3986	4263	4758	3206	4520		4878	5053	4963	5196	4765		2565	3240	4442	2852			4064	3002	1890				3809
50.75	4148	4499	4404	4761			4585	4849	4922	4749			2011	1788	1659	1886			3059	2765	2952	2639	2976		3920	4268	4713	3214	4501		4919	5068	5019	5157	4804		2551	3294	4477	2862			4025	2994	1814				3832
51.00	4111	4557	4438	4825			4646	4797	4924	4672			1997	1704	1748	1890			3104	2770	2969	2650	2953		3996	4316	4749	3229	4520		4872	5047	4978	5161	4823		2582	3331	4517	2875			4053	3026	1844				3816
51.25	4140	4591	4426	4779			4702	4835	4907	4757			2001	1814	1655	1886			3161	2784	2996	2640	2982		4004	4384	4746	3229	4543		4892	5043	5005	5148	4790		2588	3358	4499	2853			4064	3070	1811				3885
51.50	4129	4526	4498	4754			4699	4914	4859	4820			2082	1826	1621	1909			3169	2754	3014	2650	3028		3991	4394	4692	3230	4533		4906	5019	5054	5151	4775		2521	3405	4533	2882			4135	3050	1854				3903
51.75	4165	4543	4441	4809			4649	4844	4896	4809			2021	1840	1692	1908			3184	2706	2968	2666	3011		3987	4362	4795	3251	4526		4932	5027	5023	5119	4830		2566	3323	4499	2884			4123	3097	1871				3892
52.00	4160	4608	4420	4839			4664	4797	4920	4708			2018	1861	1688	1899			3178	2749	3035	2640	3033		3907	4380	4823	3236	4561		4951	5090	5077	5168	4827		2569	3341	4535	2850			4157	3113	1864				3945
52.25	4187	4525	4458	4812			4639	4877	4871	4747			2009	1855	1626	1926			3193	2763	3010	2665	3029		4034	4431	4776	3259	4549		4826	5084	5052	5141	4819		2568	3334	4499	2895			4178	3043	1837				3916
52.50	4142	4590	4466	4795			4709	4899	4911	4867			2016	1825	1661	1905			3166	2727	3025	2646	3041		4030	4413	4808	3261	4527		4879	5120	5041	5152	4793		2575	3408	4504	2936			4176	3115	1853				3900
52.75	4188	4554	4550	4777			4735	4807	4933	4728			2054	1806	1686	1929			3227	2753	2988	2690	3089		4064	4508	4752	3265	4604		4918	5065	5021	5129	4786		2595	3389	4542	2925			4181	3085	1935				3941
53.00	4239	4607	4531	4784			4731	4821	4922	4749			2016	1818	1692	1915			3177	2805	3035	2696	3070		4102	4476	4806	3307	4642		4896	5033	5031	5164	4799		2575	3392	4588	2913			4250	3102	1852				3945
53.25	4210	4620	4517	4821			4700	4853	4894	4695			2043	1808	1664	1891			3203	2825	3006	2699	3062		4129	4471	4762	3268	4642		4889	5146	5054	5117	4823		2544	3440	4571	2910			4264	3065	1860				3951
53.50	4201	4644	4522	4781			4654	4914	4966	4828			2070	1815	1717	1875			3207	2765	3027	2701	3074		4068	4444	4767	3307	4601		4923	5101	5044	5160	4874		2609	3509	4556	2979			4255	3087	1739				3983
53.75	4171	4645	4466	4693			4732	4860	4991	4788			2034	1801	1660	1889			3198	2748	3032	2655	3090		4100	4528	4816	3266	4646		4913	5141	5042	5202	4844		2640	3469	4594	2997			4255	3059	1825				4050
54.00	4213	4629	4453	4808			4755	4822	4954	4818			2008	1811	1703	1910			3214	2777	2997	2668	3067		4200	4543	4875	3284	4596		4947	5173	5067	5180	4893		2602	3515	4599	3040			4299	3162	1875				4027
54.25	4165	4669	4540	4875			4703	4864	4997	4817			2018	1811	1699	1880			3247	2758	3010	2673	3106		4167	4484	4885	3298	4654		4943	5136	5032	5210	4895		2622	3509	4598	3049			4325	3176	1867				3983
54.50	4227	4694	4559	4753			4698	4844	4892	4829			2021	1815	1716	1928			3255	2770	3057	2668	3140		4130	4490	4906	3346	4585		4952	5105	5053	5136	4856		2602	3550	4744	3031			4307	3115	1808				4072
54.75	4244	4658	4514	4833			4704	4848	4946	4848			2055	1835	1706	1902			3207	2801	3034	2705	3131		4175	4527	4829	3352	4602		4961	5173	5046	5129	4861		2607	3587	4708	3034			4362	3163	1906				4019
55.00	4238	4664	4489	4850			4693	4838	4957	4952			2041	1797	1664	1884			3197	2785	3048	2749	3187		4153	4532	4923	3315	4667		4956	5172	5113	5160	4854		2603	3532	4733	3081			4363	3195	1814				4054
55.25	4274	4685	4555	4799			4769	4867	4944	4857			2033	1804	1663	1980			3230	2792	3060	2721	3154		4215	4551	4901	3283	4672		4922	5196	5075	5151	4880		2637	3557	4685	3117			4351	3217	1813				4097
55.50	4239	4653	4528	4900			4738	4844	4899	4861			2002	1821	1675	1889			3259	2817	3072	2712	3161		4199	4507	4889	3428	4593		4986	5184	5122	5191	4804		2612	3555	4717	3024			4319	3215	1762				4097
55.75	4212	4736	4557	4904			4704	4855	4811	4899			2082	1802	1655	1923			3244	2817	3096	2744	3165		4195	4514	4894	3379	4630		5002	5145	5098	5193	4912		2610	3592	4734	3137			4405	3248	1782				4146
56.00	4218	4681	4511	4895			4727	4853	4894	4847			2028	1779	1726	1972			3236	2814	3057	2741	3175		4251	4581	4972	3355	4674		4993	5141	5110	5186	4893		2637	3550	4779	3135			4417	3281	1790				4134
56.25	4320	4713	4565	4974			4731	4821	4871	4911			2079	1794	1699	1905			3277	2843	3105	2750	3192		4263	4576	4953	3388	4699		4932	5132	5106	5177	4914		2624	3554	4720	3097			4461	3266	1803				4185
56.50	4251	4769	4562	4853			4671	4883	4824	4931			2024	1799	1716	1908			3255	2878	3058	2812	3216		4206	4666	4945	3352	4741		5009	5161	5109	5140	4828		2673	3599	4710	3150			4419	3253	1798				4160
56.75	4268	4767	4616	4861			4710	4882	4899	4855			2010	1828	1684	1895			3276	2870	3029	2740	3170		4282	4643	4919	3421	4677		5036	5126	5077	5183	4897		2657	3644	4776	3188			4497	3233	1821				4189
57.00	4279	4735	4575	4829			4720	4849	4941	4917			2012	1810	1686	1921			3258	2882	3056	2744	3211		4283	4679	4935	3350	4790		5077	5088	5066	5123	4893		2653	3639	4738	3200			4529	3230	1873				4169
57.25	4271	4716	4677	4859			4693	4837	4897	4934			2024	1779	1694	1945			3314	2898	3057	2738	3252		4313	4622	4975	3436	4726		5105	5134	5046	5116	4850		2669	3697	4795	3203			4484	3219	1780				4256
57.50	4267	4678	4651	4856			4680	4813	4870	4827			2030	1837	1710	1978			3284	2925	3089	2758	3202		4298	4700	4899	3339	4757		5036	5167	5093	5198	4773		2667	3687	4796	3264			4475	3298	1831				4197
57.75	4338	4744	4598	4892			4716	4852	4876	4873			1985	1860	1752	1969			3267	2894	3077	2783	3239		4373	4632	4946	3445	4739		5071	5104	5147	5188	4756		2700	3713	4800	3269			4460	3274	1819				4266
58.00	4356	4734	4670	4859			4741	4861	4865	4861			2041	1849	1725	1922			3320	2954	3115	2775	3231		3971	4680	4972	3456	4686		5078	5030	5160	5167	4795		2736	3698	4817	3232			4524	3342	1827				4303
58.25	4376	4764	4684	4892			4696	4877	4784	4877			2039	1832	1730	1978			3251	2915	3106	2751	3226		4295	4720	5012	3462	4717		5035	5183	5152	5235	4794		2718	3715	4830	3236			4465	3284	1867				4292
58.50	4351	4733	4644	4925			4678	4880	4858	4830			2056	1855	1693	1963			3336	2878	3098	2810	3224		4307	4732	4970	3435	4725		5045	5055	5144	5186	4858		2704	3732	4794	3258			4551	3305	1738				4298
58.75	4384	4783	4685	4888			4732	4881	4879	4867			2037	1824	1752	1938			3371	2897	3062	2817	3236		4363	4708	5004	3476	4723		5049	5056	5107	5171	4835		2722	3793	4876	3255			4513	3315	1923				4303
59.00	4398	4739	4656	4863			4712	4819	4895	4904			2121	1825	1688	1974			3369	2896	3093	2834	3255		4313	4749	4946	3449	4765		5129	5086	5105	5190	4837		2731	3677	4908	3282			4576	3379	1885				4265
59.25	4338	4808	4580	4907			4744	4964	4919	4870			2070	1834	1760	1953			3355	2874	3067	2844	3228		4302	4730	5003	3517	4801		5073	5083	5158	5233	4940		2741	3778	4881	3278			4586	3388	1868				4279
59.50	4368	4792	4638	4926			4708	4929	4853	4900			2081	1836	1695	1962			3358	2905	3073	2784	3317		4392	4750	5003	3487	4780		5055	5092	5091	5166	4747		2778	3796	4896	3365			4644	3394	1882				4288
59.75	4422	4779	4645	4918			4658	4845	4781	4924			2111	1846	1756	1973			3376	2888	3084	2834	3353		4431	4768	5003	3503	4819		5195	5073	5096	5218	4845		2757	3845	4903	3371			4565	3348	1797				4338
60.00	4384	4752	4629	4951			4722	4871	4740	4885			2051	1871	1758	1966			3356	2928	3099	2804	3358		4441	4742	5051	3503	4761		5095	5084	5123	5213	4805		2821	3856	4918	3348			4667	3419	1837				4338
60.25	4412	4725	4681	4892			4727	4866	4747	4973			2078	1839	1745	1909			3322	2926	3115	2826	3332		4393	4761	4992	3471	4758		5099	5076	5074	5193	4860		2775	3819	4887	3325			4593	3408	1854				4329
60.50	4453	4780	4669	4809			4778	4890	4880	4904			2055	1864	1714	1934			3391	2900	3092	2828	3306		4154	4737	5069	3488	4777		5101	5047	5064	5270	4918		2790	3848	4922	3395			4705	3468	1871				4340
60.75	4402	4750	4668	4851			4782	4889	4818	4815			2026	1863	1737	1928			3339	2913	3128	2796	3379		4438	4814	5020	3522	4851		5104	5091	5088	5254	4833		2812	3873	4894	3382			4715	3450	1817				4328
61.00	4434	4781	4675	4898			4712	4840	4838	4963			2096	1832	1762	1922			3332	2909	3114	2826	3407		4464	4807	5004	3552	4755		5158	5071	5137	5206	4779		2821	3886	4970	3396			4696	3489	1775				4369
61.25	4398	4745	4774	4867			4773	4924	4893	4948			2088	1847	1703	1972			3353	2939	3096	2819	3401		4512	4802	5061	3510	4824		5129	5023	5045	5203	4801		2800	3890	4935	3392			4723	3433	1869				4370
61.50	4397	4729	4726	4841			4756	4920	4868	4907			2108	1848	1774	2007			3378	2935	3087	2829	3405		4527	4830	5061	3566	4795		5094	5080	5075	5264	4834		2893	3906	4915	3395			4738	3484	1857				4407
61.75	4352	4789	4643	4951			4790	4895	4846	4793			2079	1843	1786	1989			3385	2920	3112	2812	3382		4531	4733	5081	3526	4830		5084	5167	5113	5218	4797		2854	3941	4945	3449			4737	3507	1869				4403
62.00	4400	4847	4582	4859			4737	4853	4870	4868			2118	1832	1772	1990			3334	2925	3085	2847	3417		4537	4800	5039	3576	4780		5072	5118	5155	5222	4796		2859	3936	4990	3418			4737	3577	1872				4363
62.25	4382	4776	4734	4869			4783	4889	4852	4820			2042	1882	1813	1977			3387	2907	3122	2840	3402		4530	4710	4992	3469	4822		5092	5081	5099	5075	4792		2854	3951	4985	3449			4720	3623	1900				4432
62.50	4465	4847	4545	4838			4795	4891	4814	4935			2057	1842	1772	1933			3359	2950	3107	2861	3430		4510	4711	5094	3581	4817		5090	5075	5086	5170	4873		2922	4014	5010	3448			4732	3521	1846				4439
62.75	4421	4805	4691	4857			4784	4933	4784	4760			2077	1854	1774	1912			3348	2913	3097	2851	3410		4543	4772	5068	3570	4825		5144	5100	5112	5217	4899		2929	3972	5085	3495			4804	3602	1835				4447
63.00	4435	4816	4768	4815			4805	4823	4766	4877			2127	1872	1789	1966			3415	2979	3079	2835	3491		4545	4773	5063	3601	4878		5165	5017	5059	5158	4843		2914	3919	5040	3495			4787	3571	1774				4450
63.25	4433	4782	4774	4818			4755	4907	4813	4899			2078	1886	1728	1905			3402	2983	3131	2858	3467		4550	4765	5054	3605	4852		5159	5064	5009	5212	4845		2920	3973	5061	3508			4808	3548	1900				4475
63.50	4396	4821	4801	4872			4782	4903	4824	4882			2042	1857	1755	1906			3394	2952	3150	2877	3524		4596	4813	5038	3561	4858		5042	4982	5021	5228	4833		2952	3946	5046	3523			4818	3651	1868				4465
63.75	4406	4822	4742	4856			4792	4880	4869	4839			2087	1864	1763	1943			3435	2953	3137	2847	3461		4542	4719	5080	3628	4824		5027	5027	5050	5146	4886		2957	4009	5100	3518			4866	3606	1749				4465
64.00	4431	4790	4755	4785			4798	4879	4827	4850			2086	1890	1762	2007			3413	2957	3118	2807	3455		4511	4751	5043	3646	4818		5041	5071	5066	5152	4834		2960	3955	5066	3543			4839	3644	1745				4458
64.25	4428	4797	4751	4870			4791	4873	4777	4739			2074	1859	1778	1984			3437	2995	3170	2837	3502		4537	4765	5077	3660	4811		5173	5033	5118	5094	4820		2959	4061	5096	3594			4818	3701	1796				4430
64.50	4342	4787	4831	4896			4820	4899	4816	4797			2135	1962	1797	1946			3433	2984	3178	2851	3489		4609	4792	5055	3683	4798		5074	5064	5151	5224	4832		2992	4055	5136	3615			4835	3713	1873				4476
64.75	4366	4786	4734	4861			4711	4914	4834	4921			2094	1895	1786	1971			3432	2964	3159	2865	3475		4623	4883	5059	3697	4795		5075	5087	5100	5155	4801		2972	4013	5092	3570			4875	3747	1859				4480
65.00	4403	4853	4744	4922			4758	4917	4789	4843			2071	1939	1818	1972			3438	2981	3133	2832	3495		4585	4877	5148	3700	4884		5072	5025	5057	5191	4816		2958	4090	5024	3618			4858	3699	1808				4501
65.25	4423	4776	4695	4865			4783	4901	4816	4937			2111	1907	1824	2021			3428	2952	3170	2856	3525		4609	4873	5036	3705	4867		5072	5064	5012	5180	4779		2983	4112	5171	3649			4917	3792	1859				4516
65.50	4366	4851	4657	4850			4702	4846	4787	4854			2127	1882	1788	1980			3477	2959	3194	2892	3525		4647	4816	5111	3675	4832		5103	5023	5124	5194	4774		3016	4149	5152	3656			4873	3768	1850				4490
65.75	4385	4808	4593	4887			4788	4906	4706	4804			2148	1929	1747	1940			3459	2992	3197	2900	3516		4644	4823	5135	3708	4817		5057	5088	5079	5132	4767		3015	4096	5134	3687			4881	3763	1873				4508
66.00	4404	4852	4831	4859			4763	4889	4730	4847			2139	1859	1756	1994			3510	2968	3189	2919	3529		4606	4823	5084	3698	4853		5096	5112	5041	5110	4713		3027	4094	5141	3691			4950	3772	1836				4586
66.25	4386	4889	4804	4783			4732	4840	4842	4871			2146	1935	1803	2017			3525	2987	3240	2902	3537		4582	4801	5083	3675	4844		5124	5086	5080	5126	4737		3039	4200	5174	3697			4871	3738	1892				4478
66.50	4343	4853	4748	4682			4727	4858	4795	4865			2133	1919	1783	2014			3454	2963	3183	2874	3561		4585	4842	5145	3729	4882		5032	5060	5096	5133	4788		3031	4160	5113	3712			4890	3796	1846				4534
66.75	4434	4864	4609	4926			4736	4848	4763	4912			2100	1931	1769	1954			3460	3001	3211	2906	3530		4647	4878	5105	3714	4806		5052	5076	5089	5114	4715		3033	4172	5173	3737			4987	3838	1867				4548
67.00	4402	4856	4767	4857			4726	4849	4815	4826			2152	1974	1787	2029			3486	3045	3196	2941	3545		4651	4857	5063	3712	4861		5066	5021	5051	5169	4748		3033	4175	5199	3758			5021	3817	1879				4571
67.25	4384	4771	4706	4848			4710	4825	4814	4916			2118	1954	1795	1969			3453	3043	3181	2914	3579		4638	4880	5067	3677	4894		5116	5000	5055	5121	4709		3099	4163	5170	3766			4985	3843	1913				4549
67.50	4488	4772	4551	4836			4746	4858	4785	4743			2144	1972	1793	2003			3489	3038	3195	2919	3604		4650	4851	5131	3705	4894		5049	5048	5102	5074	4719		3039	4232	5153	3780			4979	3840	1914				4554
67.75	4468	4806	4567	4788			4776	4878	4869	4877			2125	1983	1769	1979			3476	3064	3228	2904	3658		4662	4820	5125	3737	4900		5062	5069	5043	5080	4753		3043	4201	5206	3779			4911	3842	1870				4607
68.00	4502	4827	4771	4796			4755	4906	4843	4967			2117	1986	1792	1977			3502	3019	3237	2896	3621		4687	4834	5181	3752	4918		5065	5021	5061	5125	4750		3095	4226	5162	3809			5025	3885	1873				4549
68.25	4418	4847	4620	4844			4826	4873	4832	4794			2173	1997	1804	2016			3496	3009	3261	2918	3609		4637	4840	5153	3806	4826		5108	5044	5103	5136	4792		3105	4143	5246	3845			4981	3846	1869				4594
68.50	4425	4837	4790	4800			4787	4892	4811	4913			2148	1946	1756	2022			3548	3060	3238	2911	3613		4668	4846	5111	3779	4865		5097	5053	5057	5097	4793		3081	4215	5134	3855			5023	3911	1884				4617
68.75	4446	4823	4779	4743			4688	4854	4708	4857			2122	1977	1795	2028			3539	3086	3224	2918	3631		4691	4860	5107	3789	4839		5063	5020	5091	5046	4787		3099	4218	5211	3900			5022	3888	1909				4607
69.00	4460	4868	4640	4681			4744	4868	4769	4813			2118	1970	1792	2023			3507	3060	3225	2959	3619		4694	4776	5166	3797	4858		5071	4969	5031	5076	4754		3142	4242	5271	3873			4997	3858	1880				4656
69.25	4408	4809	4640	4850			4675	4855	4779	4857			2168	1944	1805	2043			3494	3048	3220	2890	3612		4752	4840	5136	3826	4914		5066	5015	5020	5071	4754		3182	4274	5286	3916			5057	4000	1852				4642
69.50	4447	4748	4642	4856			4641	4893	4784	4808			2142	1948	1791	1945			3549	3036	3258	2921	3614		4655	4869	5156	3822	4925		5061	4948	5036	5148	4852		3134	4270	5321	3884			5012	3941	1867				4624
69.75	4456	4814	4745	4793			4692	4886	4735	4864			2120	1993	1761	2024			3522	3060	3261	2956	3672		4558	4874	5158	3859	4879		5015	4988	5042	5131	4826		3139	4285	5265	3941			4994	4029	1874				4617
70.00	4463	4844	4653	4687			4677	4815	4755	4876			2140	2008	1787	1995			3530	3098	3235	2936	3655		4650	4874	5163	3808	4860		5036	4981	5041	5124	4782		3178	4350	5193	3883			5076	4028	1883				4602
70.25	4510	4824	4623	4777			4722	4726	4762	4848			2117	1976	1854	2011			3527	3102	3231	2962	3700		4685	4819	5119	3833	4928		5032	4960	5111	5100	4748		3150	4315	5269	3953			5055	3965	1856				4680
70.50	4470	4819	4667	4794			4605	4770	4792	4860			2104	1983	1778	2014			3545	3085	3228	2964	3727		4714	4816	5137	3859	4860		5042	4946	5053	5109	4762		3179	4369	5206	3939			5053	3983	1859				4621
70.75	4451	4822	4720	4764			4665	4920	4716	4820			2117	2028	1801	2018			3556	3115	3258	2920	3725		4660	4822	5071	3802	4901		5092	4996	5052	5165	4714		3174	4299	5286	3961			5099	4032	1895				4632
71.00	4474	4806	4713	4775			4652	4776	4743	4808			2103	1987	1807	2004			3560	3116	3251	2922	3692		4701	4809	5094	3881	4892		4986	4959	5099	5085	4715		3187	4364	5218	3939			5108	4019	1870				4629
71.25	4489	4859	4682	4804			4683	4852	4809	4810			2138	1933	1832	1998			3580	3111	3235	2964	3668		4711	4878	5079	3831	4945		5019	4960	5076	5029	4812		3204	4387	5265	3993			5172	4097	1890				4635
71.50	4476	4902	4719	4765			4680	4765	4804	4833			2124	1953	1792	2050			3557	3091	3248	2945	3707		4696	4815	5089	3781	4914		5102	4993	5014	5148	4681		3185	4396	5260	4024			5194	4054	1895				4639
71.75	4499	4843	4700	4720			4660	4752	4778	4787			2141	1995	1821	2045			3610	3056	3216	2904	3688		4715	4838	5077	3875	4958		5082	4973	5070	5046	4647		3211	4391	5246	4019			5230	4050	1912				4650
72.00	4490	4842	4650	4783			4699	4785	4733	4679			2179	1955	1766	1993			3571	3116	3226	2936	3739		4641	4894	5114	3809	4963		5057	4910	5043	5137	4698		3252	4409	5221	4049			5178	4038	1861				4627
72.25	4443	4855	4770	4668			4617	4788	4691	4790			2144	1963	1788	2053			3575	3096	3260	2935	3764		4588	4852	5166	3839	4914		5043	4969	5051	5051	4715		3235	4386	5254	4054			5195	4116	1869				4620
72.50	4437	4831	4669	4834			4725	4741	4761	4672			2098	1970	1767	2063			3607	3102	3251	2926	3694		4581	4860	5051	3918	4945		5052	5036	5100	5117	4713		3221	4431	5241	4055			5179	4131	1876				4629
72.75	4446	4833	4773	4781			4707	4744	4787	4740			2173	1968	1801	2084			3572	3117	3241	2949	3735		4670	4871	5133	3872	4891		5041	4979	4982	5151	4676		3211	4421	5255	4036			5182	4167	1890				4638
73.00	4414	4831	4659	4609			4739	4758	4800	4797			2153	1919	1752	1963			3583	3110	3247	2906	3692		4612	4893	5069	3872	4957		5072	4930	5078	5131	4728		3232	4412	5241	4067			5172	4179	1862				4695
73.25	4436	4867	4616	4583			4678	4752	4770	4759			2151	1933	1807	2094			3578	3125	3260	2915	3720		4631	4768	5180	3894	4900		5007	4895	5060	5148	4631		3273	4464	5311	4087			5195	4117	1861				4690
73.50	4423	4863	4703	4776			4649	4861	4739	4701			2129	1969	1817	2042			3589	3141	3261	2955	3716		4581	4845	5105	3847	4893		5032	4924	4983	5152	4638		3262	4410	5282	4094			5219	4155	1889				4717
73.75	4408	4776	4733	4612			4748	4829	4823	4665			2131	2007	1794	2047			3594	3109	3231	2962	3736		4641	4860	5059	3946	4960		5061	4948	5111	5075	4731		3289	4482	5271	4101			5229	4187	1852				4687
74.00	4441	4788	4577	4715			4675	4847	4699	4733			2099	1973	1792	2018			3603	3097	3247	2922	3742		4584	4791	5167	3891	4956		4988	4883	5030	5034	4685		3297	4532	5249	4125			5213	4205	1862				4688
74.25	4396	4884	4627	4745			4601	4819	4684	4782			2125	1922	1782	2029			3608	3124	3250	2951	3816		4656	4740	5153	3901	4946		5053	4945	5023	5058	4574		3309	4508	5230	4120			5199	4219	1849				4673
74.50	4443	4832	4641	4639			4601	4850	4747	4757			2155	2009	1790	2019			3587	3142	3300	2968	3735		4555	4850	5126	3919	4975		5123	4881	5111	5023	4567		3321	4466	5248	4126			5226	4210	1855				4664
74.75	4425	4803	4713	4762			4532	4811	4713	4682			2189	1984	1809	2057			3559	3164	3254	2974	3755		4514	4797	5109	3857	4934		4989	4888	5021	5092	4665		3302	4506	5214	4142			5217	4244	1880				4728
75.00	4416	4796	4647	4728			4612	4716	4761	4767			2150	1998	1805	2014			3612	3143	3228	2969	3754		4638	4815	5149	3801	4905		5035	4908	5036	5072	4682		3347	4546	5308	4170			5254	4298	1875				4703
75.25	4419	4810	4753	4613			4556	4804	4695	4749			2167	2026	1845	2033			3602	3100	3300	2943	3766		4589	4844	5128	3904	4907		5058	4880	5043	4958	4645		3392	4508	5282	4145			5205	4275	1857				4685
75.50	4488	4835	4702	4587			4570	4765	4734	4737			2161	1970	1798	2086			3574	3141	3280	3004	3771		4649	4842	5086	3859	4898		5053	4902	5043	5028	4674		3357	4562	5265	4174			5236	4355	1867				4725
75.75	4381	4835	4731	4659			4571	4786	4790	4728			2090	1951	1793	2038			3630	3095	3293	2972	3809		4632	4833	5114	3755	4936		5037	4911	4973	4914	4659		3353	4566	5272	4198			5270	4259	1812				4709
76.00	4351	4825	4689	4576			4612	4732	4780	4696			2120	1993	1789	1984			3617	3131	3293	3009	3821		4638	4876	5130	3816	4923		5059	4859	5070	5034	4667		3351	4571	5262	4187			5231	4295	1830				4669
76.25	4429	4775	4696	4573			4596	4753	4739	4793			2148	2017	1771	1999			3618	3094	3266	2965	3823		4636	4836	5105	3827	4908		5065	4948	4990	4896	4726		3378	4599	5300	4174			5277	4335	1815				4731
76.50	4380	4812	4652	4569			4537	4803	4683	4632			2081	1950	1797	2079			3630	3137	3270	3008	3798		4632	4814	5051	3798	4864		5084	4888	5045	4942	4614		3443	4596	5130	4231			5228	4365	1824				4704
76.75	4471	4804	4635	4708			4666	4778	4769	4626			2101	1927	1790	2011			3631	3146	3259	3019	3816		4645	4828	5129	3958	4888		5101	4885	5012	4980	4675		3419	4628	5180	4218			5249	4327	1744				4708
77.00	4429	4810	4660	4623			4628	4669	4754	4593			2112	1942	1788	2033			3652	3092	3249	2991	3820		4668	4836	5119	3936	4905		5094	4863	4961	5021	4669		3416	4618	5292	4230			5267	4383	1863				4701
77.25	4375	4789	4536	4534			4488	4741	4738	4726			2115	1972	1785	2002			3657	3125	3287	2959	3832		4579	4832	4949	4002	4916		5102	4832	4980	4951	4582		3481	4648	5261	4194			5342	4324	1857				4718
77.50	4466	4858	4504	4698			4511	4676	4746	4722			2138	1995	1764	2040			3675	3146	3291	2945	3836		4632	4718	5101	3958	4873		5099	4865	5017	4985	4684		3437	4586	5184	4212			5297	4480	1878				4669
77.75	4463	4834	4739	4549			4625	4711	4761	4726			2108	1996	1784	2052			3661	3112	3270	2981	3870		4663	4782	5104	3806	4853		5067	4895	4935	5009	4676		3497	4643	5309	4286			5313	4422	1824				4698
78.00	4425	4735	4591	4526			4672	4689	4666	4688			2135	1996	1784	1994			3725	3166	3286	2997	3867		4682	4768	5059	3740	4856		5058	4838	5039	4997	4696		3482	4596	5303	3910			5356	4436	1786				4637
78.25	4429	4782	4655	4540			4555	4749	4786	4527			2141	1994	1753	1961			3717	3149	3288	2994	3908		4660	4734	5056	3896	4891		5035	4846	5036	5025	4717		3523	4663	5240	4226			5338	4501	1773				4655
78.50	4332	4799	4544	4494			4571	4768	4697	4706			2106	2003	1725	2082			3731	3142	3282	2994	3913		4625	4823	5084	3989	4910		5069	4870	5001	4981	4699		3520	4638	5247	4253			5300	4464	1685				4694
78.75	4494	4815	4510	4603			4399	4748	4711	4598			2101	2004	1792	2049			3684	3142	3314	2973	3898		4670	4881	5088	4006	4863		5059	4824	5000	4865	4581		3553	4649	5262	4279			5365	4511	1834				4650
79.00	4438	4832	4606	4630			4597	4751	4599	4680			2122	1959	1762	2045			3699	3133	3310	3016	3904		4640	4809	5024	3997	4832		5065	4822	5034	4971	4686		3540	4604	5231	4283			5377	4544	1817				4647
79.25	4415	4876	4386	4673			4404	4722	4802	4685			2140	1962	1726	2019			3675	3118	3291	2991	3917		4710	4831	5057	3977	4847		5077	4812	4964	4993	4643		3557	4593	5205	4309			5373	4563	1898				4672
79.50	4384	4815	4553	4605			4544	4656	4702	4690			2153	1976	1756	2049			3701	3131	3328	3034	3889		4589	4740	5063	4021	4877		4997	4847	5016	4997	4666		3542	4722	5238	4332			5392	4501	1860				4713
79.75	4316	4793	4530	4469			4456	4787	4686	4662			2194	1991	1799	2032			3754	3140	3335	3015	3936		4565	4778	5031	4031	4864		5013	4840	4976	5046	4597		3521	4674	5213	4303			5402	4602	1903				4689
80.00	4365	4787	4590	4552			4460	4765	4669	4652			2151	2017	1827	2003			3770	3088	3312	3013	3928		4640	4774	4996	3911	4899		4955	4897	4925	5005	4494		3559	4695	5362	4272			5352	4601	1807				4663
80.25	4232	4776	4578	4589			4554	4878	4590	4647			2148	1989	1798	2028			3727	3148	3349	3046	3903		4536	4784	4983	3868	4857		5030	4842	4927	4995	4590		3522	4644	5323	4408			5457	4591	1913				4664
80.50	4299	4688	4604	4694			4541	4687	4604	4699			2171	2009	1786	1962			3689	3157	3308	3013	3877		4557	4835	5011	4052	4859		5047	4783	4923	5012	4503		3596	4702	5187	4417			5389	4633	1875				4692
80.75	4339	4683	4581	4465			4554	4746	4671	4487			2100	2033	1763	1963			3722	3127	3352	3024	3949		4593	4813	5045	4017	4890		4992	4831	5001	4971	4436		3631	4731	5329	4418			5438	4574	1796				4606
81.00	4382	4728	4505	4632			4618	4724	4549	4618			2124	2018	1794	2031			3746	3160	3336	3022	3996		4611	4842	5031	4113	4786		5098	4704	4968	4900	4510		3655	4820	5196	4408			5460	4578	1726				4691
81.25	4327	4780	4616	4485			4497	4652	4654	4456			2144	2020	1822	2032			3725	3145	3357	3075	3944		4693	4783	5003	3961	4846		5005	4744	4970	4788	4425		3608	4764	5170	4389			5422	4664	1797				4620
81.50	4345	4783	4552	4447			4497	4714	4705	4583			2099	1993	1807	2063			3765	3167	3301	3089	3942		4635	4786	5032	4070	4837		5021	4780	4931	4926	4409		3593	4815	5174	4460			5379	4666	1795				4701
81.75	4319	4747	4659	4283			4494	4715	4677	4499			2110	1982	1872	2071			3760	3151	3322	3047	3970		4653	4745	4935	4072	4819		5027	4820	4981	4964	4508		3637	4762	5260	4422			5353	4669	1781				4661
82.00	4224	4814	4401	4563			4315	4759	4602	4565			2113	1926	1855	2038			3744	3150	3287	3029	3978		4529	4793	5054	4015	4854		5073	4811	4978	4899	4577		3656	4791	5259	4399			5367	4686	1863				4703
82.25	4298	4722	4485	4436			4533	4597	4682	4569			2108	1988	1763	2038			3722	3179	3303	3081	3984		4625	4740	4985	4053	4844		5012	4718	4975	4880	4436		3671	4780	5249	4415			5348	4697	1888				4656
82.50	4289	4774	4402	4292			4573	4656	4668	4602			2140	1963	1866	2078			3731	3174	3337	3058	4015		4549	4780	5090	4003	4784		5004	4723	4948	4867	4466		3696	4798	5315	4387			5347	4701	1829				4647
82.75	4274	4773	4379	4500			4573	4629	4693	4500			2202	1994	1827	2057			3713	3193	3320	3108	4004		4573	4721	4989	4057	4750		4895	4858	4942	4746	4611		3690	4796	5145	4427			5325	4760	1791				4686
83.00	4204	4814	4361	4419			4559	4694	4700	4471			2126	2017	1796	2045			3746	3153	3342	3045	3985		4467	4726	5036	4080	4808		5050	4806	4978	4667	4530		3689	4845	5360	4496			5381	4726	1727				4713
83.25	4222	4763	4370	4379			4575	4733	4602	4655			2087	1981	1847	2056			3772	3148	3337	3021	3975		4504	4792	5019	4049	4840		4909	4751	4938	4870	4572		3724	4813	5272	4476			5354	4701	1953				4656
83.50	4328	4682	4567	4380			4580	4742	4634	4374			2093	1969	1865	2088			3732	3174	3298	3042	4001		4565	4827	4988	3795	4790		5047	4723	4920	4935	4443		3708	4907	5252	4486			5436	4810	1789				4615
83.75	4296	4687	4277	4618			4477	4756	4665	4595			2122	2029	1841	2076			3788	3175	3324	3032	3983		4553	4742	4984	4087	4794		5027	4697	4901	4738	4567		3748	4903	5238	4473			5384	4814	1871				4638
84.00	4315	4637	4418	4475			4553	4681	4534	4429			2145	2000	1781	2102			3749	3202	3325	3039	3984		4560	4750	4947	3999	4821		5032	4766	4943	4866	4573		3747	4858	5136	4512			5447	4837	1811				4654
84.25	4339	4622	4507	4293			4499	4502	4539	4637			2155	1997	1872	2092			3743	3221	3323	3035	4031		4606	4719	4914	4026	4836		4897	4719	4850	4886	4464		3740	4844	5283	4501			5461	4817	1898				4637
84.50	4236	4711	4466	4413			4403	4682	4604	4611			2199	2083	1888	2057			3727	3239	3322	3034	3987		4612	4788	4996	4036	4896		4930	4714	4969	4884	4430		3754	4880	5153	4489			5491	4792	1936				4616
84.75	4191	4696	4386	4357			4352	4655	4639	4585			2186	2019	1827	2097			3797	3196	3296	3039	4059		4693	4824	4978	3988	4901		4932	4810	4815	4834	4421		3768	4878	5186	4536			5420	4735	1899				4614
85.00	4229	4742	4369	4449			4516	4505	4632	4631			2135	2028	1839	2055			3776	3185	3301	3009	4037		4622	4730	4973	3997	4871		5011	4769	4914	4837	4430		3775	4731	5143	4561			5453	4816	1882				4638
85.25	4354	4718	4637	4372			4520	4590	4577	4585			2202	2028	1865	2129			3783	3159	3305	3023	4044		4563	4745	4963	3824	4819		4925	4656	4879	4949	4416		3777	4834	5254	4568			5413	4842	1880				4672
85.50	4316	4791	4419	4379			4469	4615	4519	4641			2185	2030	1778	2063			3805	3204	3356	3049	3952		4564	4752	4874	4127	4821		4875	4797	4905	4813	4547		3764	4903	5145	4568			5436	4831	1825				4648
85.75	4306	4694	4424	4338			4367	4617	4578	4592			2182	2046	1836	2095			3838	3163	3290	3078	4036		4564	4745	4853	3962	4822		4949	4687	4924	4797	4466		3807	4895	5236	4549			5449	4868	1887				4591
86.00	4275	4722	4414	4343			4522	4571	4509	4480			2194	2025	1840	2123			3807	3191	3315	3075	4048		4564	4736	4840	4083	4795		4963	4703	4962	4854	4462		3795	4807	5184	4561			5422	4825	1677				4618
86.25	4300	4731	4337	4370			4502	4568	4580	4686			2137	2059	1756	2081			3762	3204	3317	3061	4038		4547	4750	4913	3933	4876		4990	4657	4967	4787	4452		3818	4905	5129	4569			5398	4904	1925				4641
86.50	4134	4727	4491	4392			4394	4600	4631	4601			2141	2064	1803	2010			3790	3185	3307	3056	4085		4627	4681	4959	4085	4831		4993	4625	4844	4895	4421		3852	4905	5201	4604			5405	4942	1806				4557
86.75	4225	4738	4381	4371			4479	4508	4586	4596			2198	2018	1817	2085			3795	3170	3357	3064	4029		4563	4723	4914	3896	4834		4830	4663	4875	4901	4473		3867	4859	5234	4598			5364	4882	1746				4601
87.00	4286	4695	4379	4391			4263	4594	4514	4598			2178	2058	1830	2040			3758	3210	3327	3036	4059		4583	4679	4878	4103	4817		4985	4653	4849	4877	4487		3877	4953	5179	4626			5406	4912	1792				4600
87.25	4240	4625	4400	4349			4458	4536	4568	4646			2187	1999	1842	2095			3796	3179	3334	3091	4061		4549	4681	4835	4155	4840		4940	4647	4912	4805	4518		3817	4923	5205	4666			5361	4962	1893				4654
87.50	4304	4755	4312	4398			4367	4453	4582	4607			2149	2045	1826	2106			3810	3181	3358	3105	4060		4485	4689	4837	4164	4788		4895	4699	4896	4884	4603		3818	4939	5139	4671			5419	4917	1948				4681
87.75	4108	4709	4568	4355			4442	4502	4523	4486			2217	2051	1794	2096			3800	3203	3315	3061	4030		4532	4644	4951	4109	4791		4942	4665	4931	4695	4553		3842	4980	5072	4646			5404	4914	1865				4716
88.00	4159	4663	4383	4360			4500	4574	4531	4449			2214	1997	1903	2061			3828	3222	3334	3081	4060		4544	4755	4857	4046	4765		4908	4658	4798	4705	4555		3883	4939	5143	4646			5440	4823	1911				4676
88.25	4206	4703	4415	4338			4278	4574	4564	4676			2189	2059	1857	2104			3797	3227	3373	3066	4036		4553	4707	4908	4118	4819		4919	4645	4877	4768	4595		3896	4914	5217	4633			5359	4947	1911				4582
88.50	4233	4666	4348	4339			4362	4589	4475	4418			2186	2053	1857	2104			3841	3190	3393	3086	4090		4498	4730	4847	4054	4824		4839	4631	4902	4849	4431		3888	4972	5191	4649			5434	4963	1755				4564
88.75	4138	4475	4445	4462			4288	4622	4516	4426			2209	2029	1802	2081			3798	3198	3354	3070	4142		4556	4730	4919	4098	4803		4939	4625	4857	4679	4500		3879	4873	5095	4664			5444	4858	1865				4628
89.00	4269	4667	4463	4376			4152	4559	4470	4562			2205	2066	1778	2048			3758	3238	3391	3108	4052		4509	4695	4934	4106	4785		4899	4608	4796	4866	4548		3930	4965	5162	4700			5495	4998	1761				4572
89.25	4127	4643	4426	4284			4362	4434	4656	4490			2205	2046	1839	2132			3836	3205	3333	3104	4118		4528	4618	4903	4106	4866		4995	4596	4876	4617	4445		3889	4980	5178	4727			5441	5034	1882				4632
89.50	4260	4699	4423	4456			4404	4445	4616	4527			2188	2060	1869	2127			3824	3187	3402	3124	4118		4534	4675	4858	4217	4805		4948	4656	4849	4333	4452		3932	5042	5079	4754			5451	4959	1820				4583
89.75	4223	4576	4609	4431			4348	4508	4484	4441			2163	2018	1775	2090			3792	3255	3408	3103	4094		4509	4617	4885	4159	4783		4917	4538	4761	4755	4475		3949	5039	5197	4744			5446	5002	1806				4627
90.00	4312	4640	4410	4374			4446	4391	4626	4529			2197	2001	1827	2124			3774	3240	3382	3099	4122		4587	4656	4902	3929	4829		4877	4510	4866	4554	4408		4007	5072	5214	4737			5404	5043	1900				4600
90.25	4115	4696	4288	4392			4382	4411	4539	4532			2270	2059	1829	2061			3834	3223	3402	3120	4108		4563	4699	4937	4158	4788		4947	4561	4837	4687	4373		3947	5004	5125	4742			5446	5089	1906				4617
90.50	4258	4684	4480	4417			4400	4406	4451	4486			2265	2060	1808	2084			3775	3205	3322	3113	4135		4508	4655	4882	4224	4778		4832	4601	4856	4584	4424		3981	5038	5047	4733			5442	5004	1817				4615
90.75	4148	4692	4394	4430			4485	4408	4507	4433			2280	2097	1766	2104			3830	3213	3338	3095	4157		4601	4654	4817	4221	4759		4912	4612	4869	4760	4398		3930	5048	5119	4771			5411	5089	1826				4588
91.00	4196	4683	4388	4382			4436	4463	4420	4605			2261	2112	1849	2083			3823	3191	3346	3077	4133		4608	4655	4882	3818	4801		4756	4634	4799	4827	4377		4007	5012	5071	4737			5430	5075	1967				4573
91.25	4146	4643	4232	4407			4395	4433	4437	4495			2267	2075	1834	2083			3811	3233	3391	3062	4122		4530	4593	4882	4153	4782		4941	4583	4875	4726	4379		4019	5066	5196	4791			5427	5104	1888				4583
91.50	4180	4488	4360	4326			4443	4362	4532	4479			2170	2040	1797	2091			3814	3170	3371	3066	4136		4532	4669	4818	4120	4772		4877	4570	4808	4744	4345		4052	4995	5020	4750			5477	5067	1808				4636
91.75	4268	4625	4304	4347			4299	4392	4507	4463			2271	2072	1844	2086			3827	3204	3347	3084	4113		4545	4663	4881	4171	4754		4901	4525	4844	4786	4454		4073	5032	5240	4786			5460	5161	1886				4606
92.00	4152	4645	4391	4350			4322	4437	4514	4446			2239	1977	1863	2058			3813	3121	3385	3061	4145		4352	4637	4821	4184	4783		4949	4492	4783	4810	4358		4041	4970	5194	4750			5442	5140	1890				4604
92.25	4168	4652	4336	4374			4236	4540	4521	4523			2238	2015	1863	2069			3827	3194	3364	3064	4141		4375	4678	4833	4152	4760		4906	4614	4731	4690	4383		4050	4998	5245	4726			5441	5088	1888				4595
92.50	4223	4632	4256	4208			4272	4385	4398	4576			2223	2017	1905	2094			3834	3165	3417	3069	4124		4526	4548	4836	3811	4719		4892	4523	4822	4659	4453		4040	5022	5153	4779			5448	5132	1751				4551
92.75	4127	4548	4410	4272			4244	4422	4471	4559			2130	2015	1852	2112			3795	3196	3426	3068	4149		4467	4567	4856	4093	4762		4872	4507	4779	4668	4332		4066	5037	5155	4799			5394	5124	1924				4541
93.00	4140	4503	4351	4257			4397	4415	4481	4512			2196	2032	1857	2074			3829	3204	3447	3090	4156		4354	4631	4837	4036	4732		4906	4557	4733	4683	4376		4074	5087	5066	4762			5402	5050	1907				4627
93.25	4190	4650	4183	4333			4300	4521	4433	4401			2176	2078	1882	2154			3830	3193	3390	3075	4138		4409	4638	4831	4194	4712		4905	4413	4789	4522	4390		4100	5046	5267	4844			5488	5053	1810				4555
93.50	4176	4441	4325	4364			4247	4415	4489	4515			2175	2047	1886	2090			3822	3241	3397	3051	4139		4367	4557	4745	4131	4731		4744	4565	4744	4709	4397		4056	5039	5152	4788			5462	5130	1788				4607
93.75	4297	4571	4366	4260			4174	4446	4412	4513			2241	2083	1838	2144			3846	3219	3388	3087	4168		4347	4689	4818	4137	4775		4872	4522	4754	4781	4391		4073	5088	5149	4810			5468	5126	1901				4581
94.00	4174	4566	4286	4290			4340	4424	4363	4346			2208	2043	1815	2131			3845	3224	3389	3088	4172		4468	4572	4805	3978	4709		4894	4432	4776	4712	4359		4100	5042	4977	4775			5510	5142	1810				4532
94.25	4025	4570	4196	4363			4190	4379	4427	4422			2185	2052	1861	2057			3817	3192	3373	3044	4131		4507	4570	4877	3940	4685		4732	4460	4774	4645	4328		4081	5031	5155	4823			5420	5182	1903				4602
94.50	4199	4496	4388	4227			4282	4315	4433	4491			2271	2083	1872	2046			3801	3200	3427	3090	4156		4502	4585	4784	3992	4668		4848	4472	4731	4656	4295		4152	5068	5074	4857			5477	5212	1883				4587
94.75	4099	4435	4318	4352			4251	4373	4455	4327			2237	2045	1858	2094			3869	3186	3399	3055	4180		4522	4605	4792	4010	4779		4862	4515	4715	4588	4327		4108	5058	5120	4875			5411	5124	1898				4599
95.00	4140	4429	4303	4290			4206	4420	4453	4508			2213	2074	1841	2077			3818	3206	3408	3061	4179		4438	4586	4728	4004	4793		4848	4549	4755	4690	4349		4115	4975	5087	4835			5450	5112	1944				4557
95.25	4214	4612	4216	4254			4240	4395	4425	4443			2250	2082	1901	2070			3905	3279	3412	3091	4140		4463	4527	4681	4134	4630		4695	4517	4803	4762	4367		4159	5002	4933	4833			5410	5125	1927				4584
95.50	4281	4493	4269	4311			4221	4440	4464	4377			2253	2040	1893	2084			3898	3155	3436	3087	4243		4316	4485	4720	4092	4712		4836	4480	4758	4632	4336		4113	5087	4901	4837			5409	5117	1881				4604
95.75	4159	4476	4159	4305			4118	4414	4433	4381			2225	2045	1847	2142			3910	3223	3419	3112	4168		4303	4584	4602	3886	4701		4663	4430	4704	4589	4389		4073	4992	5076	4881			5449	5110	1886				4558
96.00	4133	4442	4154	4245			4396	4476	4440	4388			2212	2048	1847	2109			3896	3225	3427	3072	4212		4399	4598	4707	3989	4704		4770	4409	4754	4656	4259		4167	5072	5106	4824			5478	5205	1899				4582
96.25
96.50
96.75
97.00
97.25
97.50
97.75
98.00
98.25
98.50
98.75
99.00
99.25
99.50
99.75
100.00
100.25
100.50
100.75
101.00
101.25
101.50
101.75
102.00
102.25
102.50
102.75
103.00
103.25
103.50
103.75
104.00
104.25
104.50
104.75
105.00
105.25
105.50
105.75
106.00
106.25
106.50
106.75
107.00
107.25
107.50
107.75
108.00
108.25
108.50
108.75
109.00
109.25
109.50
109.75
110.00
110.25
110.50
110.75
111.00
111.25
111.50
111.75
112.00
112.25
112.50
112.75
113.00
113.25
113.50
113.75
114.00
114.25
114.50
114.75
115.00
115.25
115.50
115.75
116.00
116.25
116.50
116.75
117.00
117.25
117.50
117.75
118.00
118.25
118.50
118.75
119.00
119.25
119.50
119.75
120.00
120.25
120.50
120.75
121.00
121.25
121.50
121.75
122.00
122.25
122.50
122.75
123.00
123.25
123.50
123.75
124.00
124.25
124.50
124.75
125.00
125.25
125.50
125.75
126.00
126.25
126.50
126.75
127.00
127.25
127.50
127.75
128.00
128.25
128.50
128.75
129.00
129.25
129.50
129.75
130.00
130.25
130.50
130.75
131.00
131.25
131.50
131.75
132.00
132.25
132.50
132.75
133.00
133.25
133.50
133.75
134.00
134.25
134.50
134.75
135.00
135.25
135.50
135.75
136.00
136.25
136.50
136.75
137.00
137.25
137.50
137.75
138.00
138.25
138.50
138.75
139.00
[truncated: 47 more columns]
