# Supplementary material for: Intracellular potassium levels orchestrate circadian rhythmicity and cell division
Source: Nat Commun. 2026 May 22;17:6738. doi: 10.1038/s41467-026-73351-2 (PMC13385874; doi:10.1038/s41467-026-73351-2)
Supplement: Supplementary file 8 — Source Data [file 41467_2026_73351_MOESM8_ESM.zip › Source data/S4i and S4k.txt]

	serum ctrl	serum ctrl	serum ctrl	serum ctrl	serum ctrl	serum ctrl	0.5mM 4AP	0.5mM 4AP	0.5mM 4AP	0.5mM 4AP	0.5mM 4AP	0.5mM 4AP	1mM 4AP	1mM 4AP	1mM 4AP	1mM 4AP	1mM 4AP	1mM 4AP	2mM 4AP	2mM 4AP	2mM 4AP	2mM 4AP	2mM 4AP	2mM 4AP	3mM CsCl	3mM CsCl	3mM CsCl	3mM CsCl	3mM CsCl	3mM CsCl	6mM CsCl	6mM CsCl	6mM CsCl	6mM CsCl	6mM CsCl	6mM CsCl	12mM CsCl	12mM CsCl	12mM CsCl	12mM CsCl	12mM CsCl	12mM CsCl
0.00	980	864	712	649			456	502	719	559	627	628	595	691	621	671	517	273	1050	840	785	718	532		643	647	646	634	401	677	469	818	492	802	537		696	537	554	854	744
0.30	983	893	716	656			460	517	733	572	642	645	602	679	628	677	524	282	1068	880	792	723	540		660	659	653	631	401	683	486	839	514	810	554		702	537	558	867	754
0.60	987	893	734	667			465	507	746	584	656	645	616	690	640	682	528	273	1082	892	821	738	554		673	662	667	641	404	702	491	857	515	825	561		732	551	566	885	763
1.00	1002	919	743	667			472	518	756	582	673	655	625	708	651	695	527	285	1098	906	826	747	556		684	670	667	651	412	691	494	858	524	844	577		729	549	572	885	767
1.30	1014	919	754	688			480	530	755	590	685	673	633	713	644	704	547	283	1106	914	824	753	561		684	678	678	656	418	712	500	892	534	857	579		748	565	574	901	770
1.63	1019	925	753	685			468	522	765	600	695	688	634	729	656	712	535	285	1117	923	839	755	562		682	692	694	665	417	711	492	888	535	863	593		745	567	578	924	778
1.96	1024	929	768	694			472	521	778	609	695	683	646	723	660	716	546	295	1127	936	835	756	566		692	693	698	669	426	723	513	895	548	869	591		761	579	572	936	790
2.29	1033	947	779	682			477	526	780	607	696	694	643	729	660	715	546	286	1133	938	852	768	568		697	700	696	674	420	718	516	912	542	866	591		765	582	579	943	795
2.62	1034	949	780	685			480	530	787	604	706	695	655	740	664	720	555	294	1147	936	838	773	564		709	708	721	678	425	716	526	913	557	877	595		763	590	585	931	791
2.95	1029	973	780	697			482	528	780	620	699	705	646	751	671	734	554	299	1159	931	841	761	566		710	716	714	678	422	737	522	919	558	895	593		761	585	592	941	791
3.28	1043	970	782	699			495	545	806	619	706	710	654	741	671	718	564	291	1168	939	850	777	573		710	720	710	683	427	733	520	931	563	891	601		762	582	585	944	798
3.61	1050	964	787	699			502	529	799	612	709	723	652	763	675	730	567	295	1176	953	858	772	570		717	706	721	686	428	731	518	945	556	905	601		773	602	600	953	795
3.94	1055	964	813	704			501	524	802	604	721	725	651	775	681	721	571	286	1172	942	875	780	573		723	725	709	697	426	719	518	939	559	904	604		775	606	592	964	807
4.27	1079	969	808	716			511	539	804	625	726	726	655	771	678	725	562	290	1176	954	866	777	575		735	725	718	697	431	740	516	947	557	908	610		772	598	593	959	808
4.60	1080	961	811	714			516	529	784	614	735	730	635	786	692	716	550	287	1174	960	861	792	581		717	725	713	692	430	755	522	951	566	913	611		783	597	592	967	815
4.93	1075	954	815	705			501	533	798	621	744	720	658	782	689	724	564	287	1185	962	864	801	579		730	715	710	692	427	727	515	980	563	912	601		777	599	603	964	818
5.26	1085	963	795	715			503	541	784	627	738	725	656	763	688	728	566	293	1189	955	880	802	573		715	714	707	701	430	746	519	965	549	916	611		781	595	599	960	812
5.59	1086	967	814	723			508	548	802	628	741	729	659	768	684	740	563	287	1192	976	889	804	575		718	717	709	697	432	740	524	959	552	917	607		784	602	593	955	807
5.92	1076	972	820	725			510	549	786	621	754	743	656	776	675	751	564	299	1195	963	879	795	587		718	724	702	686	433	739	532	978	562	923	611		794	592	590	954	813
6.25	1099	976	808	722			507	546	791	625	745	738	675	762	692	734	571	282	1180	966	879	797	572		700	718	718	681	445	739	529	982	554	929	612		791	591	604	961	809
6.58	1096	988	815	722			522	565	782	637	749	739	674	775	679	743	588	284	1191	981	887	807	570		707	722	726	677	447	742	530	966	552	922	610		796	601	613	966	806
6.91	1085	979	815	719			525	578	804	634	749	730	682	778	683	737	579	279	1183	957	868	805	584		718	712	721	675	452	744	533	996	548	914	614		790	608	601	971	826
7.24	1093	968	825	707			524	567	800	636	736	720	671	788	689	738	581	284	1206	965	873	815	582		713	719	709	670	435	740	522	984	542	910	603		797	606	617	977	821
7.57	1110	983	829	714			503	565	798	641	735	738	663	768	687	725	562	284	1179	968	857	810	571		712	725	713	669	437	744	521	990	539	916	607		785	600	608	979	831
7.90	1113	978	822	715			489	559	798	633	730	734	651	771	697	731	566	278	1195	968	875	818	575		731	729	713	675	437	746	529	985	558	921	606		810	607	614	950	825
8.23	1121	985	820	728			490	562	808	630	731	710	670	765	684	744	566	276	1202	973	895	801	578		737	726	704	672	430	742	532	989	550	918	600		803	609	612	955	803
8.56	1132	1001	826	726			492	562	808	625	721	726	652	794	693	730	577	276	1213	961	885	802	575		733	725	704	684	434	763	516	995	552	919	613		793	600	628	959	812
8.89	1127	989	832	721			496	571	820	640	721	731	665	768	688	719	568	279	1201	952	875	824	568		737	735	714	674	450	767	511	1011	558	913	604		793	603	618	963	826
9.22	1170	1011	833	723			494	564	838	629	739	729	675	752	702	726	569	275	1196	961	886	835	564		722	744	708	682	445	765	534	1004	557	916	600		794	605	619	962	816
9.55	1161	1033	834	731			486	568	841	625	742	738	676	748	701	718	563	275	1200	963	892	824	556		722	740	720	673	447	769	518	978	565	920	612		786	613	616	973	825
9.88	1185	1023	840	744			495	597	851	625	756	728	675	780	689	733	578	279	1212	970	911	821	564		736	755	734	679	449	770	518	990	569	923	613		797	598	608	971	833
10.21	1188	1045	842	746			522	589	843	633	750	747	678	760	692	731	587	284	1221	1003	907	839	560		743	738	750	676	462	778	532	989	574	918	609		793	606	596	965	809
10.54	1210	1067	852	760			541	603	858	632	744	771	674	768	691	751	581	300	1213	1005	908	845	583		744	758	773	691	451	767	526	990	570	907	610		803	593	603	964	826
10.87	1226	1065	885	752			540	619	858	653	747	777	671	768	697	737	586	297	1224	1015	908	827	582		752	761	751	705	463	776	524	1020	566	911	609		803	602	605	957	809
11.20	1213	1118	860	765			543	632	873	674	771	783	678	784	719	749	580	314	1245	1022	898	813	576		763	779	769	716	464	783	533	1010	570	911	618		817	607	594	967	814
11.53	1240	1127	874	774			548	638	885	685	775	809	692	773	724	757	583	315	1238	1034	904	816	584		762	773	750	726	463	773	531	1037	561	932	618		810	607	589	975	816
11.86	1293	1128	887	797			549	623	889	688	796	816	682	814	712	769	595	318	1240	1037	933	845	595		763	772	772	702	476	780	542	1025	570	938	619		800	587	596	979	818
12.19	1289	1137	899	799			564	646	896	708	798	809	708	823	727	769	618	330	1236	1033	919	836	590		777	797	786	727	482	781	548	1002	572	940	620		821	590	598	966	806
12.52	1280	1160	925	817			566	639	902	689	804	834	715	842	731	775	637	345	1241	1033	933	851	607		773	769	801	746	478	797	550	1025	576	954	627		809	609	603	977	818
12.85	1281	1137	929	833			575	635	941	731	825	823	723	867	740	790	632	338	1237	1047	934	846	585		797	791	801	740	487	796	541	1030	592	958	634		826	608	590	968	814
13.18	1322	1196	946	856			570	654	943	742	811	845	716	867	757	791	642	351	1267	1043	926	849	591		790	799	805	760	481	796	545	1047	598	947	635		816	602	601	952	818
13.51	1333	1215	954	874			560	672	963	751	821	846	748	866	759	797	652	363	1224	1055	945	853	575		791	814	813	751	482	801	546	1021	591	964	645		829	605	594	947	828
13.84	1353	1228	960	880			587	678	974	763	833	855	750	876	789	805	645	360	1264	1056	915	873	585		810	816	831	757	500	816	553	1041	620	961	641		809	605	600	962	825
14.17	1370	1229	976	901			598	705	997	777	856	869	748	886	783	813	655	363	1274	1064	942	869	584		812	828	838	769	503	813	559	1044	604	967	658		786	601	585	950	816
14.50	1384	1266	997	900			600	719	1012	749	885	899	763	911	796	830	670	369	1279	1102	946	842	593		841	831	874	783	525	831	560	1045	624	977	631		789	602	583	958	814
14.83	1428	1266	991	916			637	743	1030	769	894	909	763	924	809	850	665	375	1303	1102	967	853	599		840	839	876	779	533	822	582	1061	632	985	668		780	599	591	959	810
15.16	1438	1300	1008	936			622	739	1048	798	899	918	774	940	825	870	691	381	1313	1066	949	865	599		844	857	890	811	545	829	573	1070	625	973	676		787	597	585	943	800
15.49	1474	1295	1023	935			631	749	1056	790	901	926	792	945	830	863	693	397	1318	1098	971	873	614		856	855	909	819	548	859	584	1084	623	984	658		764	594	584	923	795
15.82	1469	1312	1049	952			650	777	1035	814	916	932	794	978	837	875	696	409	1320	1110	970	891	610		866	884	914	829	558	869	584	1088	622	994	668		775	602	594	928	788
16.15	1493	1321	1077	973			668	758	1069	833	923	960	780	980	848	895	702	409	1317	1118	944	896	617		874	871	923	838	565	890	592	1113	635	991	670		768	594	576	940	803
16.48	1510	1364	1106	978			676	779	1076	837	939	990	811	996	853	885	719	406	1325	1127	961	895	630		873	891	934	846	579	903	596	1118	638	988	677		780	596	578	947	800
16.81	1521	1380	1108	984			697	787	1081	840	964	996	812	996	874	901	726	404	1327	1109	955	913	649		888	902	935	838	579	908	596	1111	651	994	701		761	613	576	948	808
17.14	1534	1384	1130	998			687	809	1089	866	977	1005	830	980	870	925	738	411	1319	1120	985	924	658		905	906	952	875	588	903	606	1118	664	1016	703		784	592	585	931	822
17.47	1511	1391	1137	1002			708	808	1097	897	978	1005	828	1009	880	922	719	416	1321	1131	965	924	675		907	922	959	873	572	935	613	1124	676	1045	706		773	616	594	924	807
17.80	1537	1391	1140	1013			702	807	1090	884	1003	1022	836	1005	891	920	740	413	1365	1153	982	938	677		920	925	974	877	586	934	632	1125	692	1024	715		776	614	587	929	809
18.13	1582	1407	1160	1021			710	829	1107	924	1014	1027	843	1047	899	930	738	417	1343	1160	996	922	679		923	940	979	880	592	947	639	1157	692	1059	711		791	618	578	951	818
18.46	1576	1433	1184	1013			729	827	1119	918	1014	1039	846	1052	908	954	750	416	1382	1174	1013	947	677		938	943	981	879	606	948	655	1189	679	1057	722		788	623	577	962	825
18.79	1626	1452	1185	1020			740	830	1114	929	1003	1045	872	1058	920	947	755	431	1378	1189	1018	971	675		947	959	989	885	591	961	647	1185	680	1060	733		773	612	589	967	825
19.12	1629	1483	1200	1037			749	844	1124	940	1029	1035	863	1080	943	990	755	434	1370	1194	1018	941	693		954	960	979	900	600	976	658	1163	725	1083	738		760	630	590	943	816
19.45	1644	1510	1207	1017			751	848	1159	942	1038	1053	869	1097	934	981	756	428	1360	1204	1040	962	710		961	955	995	933	601	969	648	1189	701	1068	756		788	619	605	953	833
19.78	1668	1507	1231	1053			749	849	1158	935	1054	1067	880	1091	948	989	779	429	1405	1227	1040	967	708		964	974	1011	937	609	972	657	1196	709	1076	752		788	607	600	970	831
20.11	1681	1517	1233	1052			751	862	1176	946	1035	1066	902	1105	943	990	742	427	1390	1229	1063	998	700		977	986	1012	941	616	974	663	1226	713	1084	766		797	611	621	962	827
20.44	1701	1524	1240	1064			737	869	1178	963	1061	1068	906	1096	960	1024	751	453	1390	1242	1072	1004	720		973	978	999	957	633	997	665	1197	699	1084	773		802	609	621	979	847
20.77	1705	1548	1224	1076			742	869	1199	1003	1107	1067	913	1100	956	1041	773	444	1412	1237	1074	1014	716		972	994	1019	960	618	1013	673	1196	707	1113	767		798	617	624	984	836
21.10	1741	1562	1257	1101			728	885	1208	981	1102	1080	921	1121	972	1055	777	442	1412	1263	1063	1014	715		986	1006	1024	966	626	1023	694	1211	707	1126	784		810	615	613	982	826
21.43	1754	1576	1253	1101			761	893	1228	981	1118	1080	939	1130	977	1063	786	453	1439	1252	1069	992	723		989	1004	1049	980	618	1026	690	1207	717	1122	778		803	595	627	995	866
21.76	1785	1627	1262	1138			771	901	1234	1006	1091	1083	941	1143	980	1051	781	454	1439	1265	1081	1017	741		998	1015	1052	986	625	1049	692	1216	712	1147	798		814	624	643	986	861
22.09	1804	1620	1289	1150			797	893	1239	992	1131	1105	925	1139	986	1064	798	458	1440	1273	1098	1022	737		1020	1018	1033	992	636	1045	722	1191	725	1152	809		818	627	626	994	861
22.42	1792	1620	1305	1190			797	891	1257	1014	1145	1128	957	1169	995	1079	802	451	1483	1279	1104	1026	750		1028	1022	1034	991	622	1059	719	1213	738	1136	811		817	621	637	991	859
22.75	1803	1657	1319	1204			828	881	1277	999	1158	1148	971	1173	1001	1104	796	470	1493	1317	1087	1019	739		1028	1026	1070	988	639	1058	718	1200	724	1155	817		829	621	629	975	846
23.08	1810	1695	1341	1195			855	896	1294	1017	1174	1140	971	1186	1013	1101	803	467	1500	1321	1080	1051	749		1028	1063	1055	1002	622	1075	720	1212	730	1151	819		825	632	649	990	843
23.41	1870	1708	1338	1239			852	898	1306	1016	1188	1185	976	1207	1012	1104	806	461	1501	1325	1124	1051	736		1038	1047	1056	998	620	1072	749	1236	722	1161	843		841	638	640	1015	843
23.74	1896	1714	1354	1245			874	948	1309	1023	1196	1186	1008	1212	1024	1121	813	464	1531	1334	1123	1054	744		1029	1054	1066	1004	626	1081	756	1213	751	1166	838		841	636	657	990	832
24.07	1892	1730	1374	1262			874	954	1326	1049	1221	1194	995	1236	1061	1140	832	461	1521	1359	1126	1050	751		1044	1050	1070	1015	635	1084	763	1212	766	1163	829		834	636	639	993	838
24.40	1888	1754	1384	1307			855	980	1328	1089	1207	1235	1010	1248	1065	1144	842	457	1528	1355	1132	1072	755		1037	1053	1082	1020	634	1109	749	1216	758	1162	835		837	631	644	978	838
24.73	1971	1781	1422	1315			855	980	1358	1062	1239	1230	1020	1264	1087	1151	845	459	1517	1365	1150	1073	753		1041	1060	1101	1030	638	1097	743	1236	767	1178	832		852	649	648	993	844
25.06	1986	1808	1432	1321			867	985	1348	1064	1261	1256	1033	1264	1090	1159	845	462	1537	1400	1146	1085	766		1048	1078	1109	1070	651	1102	746	1226	760	1196	834		849	638	635	993	842
25.39	2038	1819	1478	1338			881	1006	1401	1101	1306	1257	1034	1280	1110	1180	841	450	1562	1391	1158	1077	779		1070	1082	1122	1074	665	1127	749	1276	773	1192	849		869	645	669	976	831
25.72	2084	1874	1484	1358			893	1039	1408	1099	1322	1276	1053	1276	1110	1188	848	455	1578	1413	1156	1093	776		1078	1076	1113	1086	667	1122	761	1247	774	1169	836		857	652	661	987	839
26.05	2087	1896	1509	1376			904	1072	1433	1129	1330	1277	1080	1298	1140	1204	867	464	1569	1431	1175	1086	784		1074	1077	1137	1067	681	1126	755	1250	782	1197	856		868	658	666	1004	842
26.38	2155	1960	1552	1364			906	1071	1457	1170	1355	1296	1081	1318	1136	1193	873	458	1581	1430	1174	1111	782		1100	1095	1151	1087	668	1139	768	1252	774	1220	853		878	645	654	997	829
26.71	2137	1988	1562	1390			915	1110	1484	1157	1342	1337	1099	1332	1150	1216	866	472	1583	1444	1173	1136	792		1106	1112	1157	1094	672	1137	762	1254	788	1229	842		876	643	662	1000	838
27.04	2187	1994	1546	1400			940	1139	1525	1151	1368	1364	1112	1357	1174	1232	904	473	1585	1424	1175	1102	791		1129	1127	1157	1091	702	1156	781	1264	797	1234	865		876	650	662	1024	832
27.37	2214	2039	1589	1432			969	1134	1552	1152	1385	1398	1118	1366	1169	1235	896	468	1585	1444	1171	1124	803		1134	1132	1168	1085	685	1176	786	1274	798	1237	841		885	643	636	1022	845
27.70	2280	2024	1621	1473			985	1149	1586	1170	1379	1398	1136	1392	1211	1247	875	487	1604	1452	1192	1159	816		1153	1130	1192	1088	703	1180	791	1286	788	1261	844		886	655	653	1024	833
28.03	2323	2070	1652	1465			985	1180	1617	1219	1404	1437	1138	1386	1222	1245	893	483	1620	1479	1195	1149	818		1141	1139	1224	1103	712	1197	781	1289	797	1293	846		890	660	662	1038	850
28.36	2390	2132	1665	1484			1017	1208	1634	1233	1414	1466	1147	1396	1197	1259	918	500	1622	1478	1198	1135	810		1189	1169	1209	1128	716	1201	783	1289	799	1294	853		899	659	663	1027	864
28.69	2416	2194	1693	1519			1035	1196	1658	1243	1437	1481	1172	1410	1248	1252	898	498	1604	1478	1201	1122	825		1189	1205	1216	1136	718	1203	775	1311	805	1287	873		877	659	662	1038	875
29.02	2431	2195	1712	1547			1052	1213	1701	1284	1472	1538	1154	1434	1286	1264	930	528	1606	1444	1206	1133	837		1202	1196	1227	1138	728	1234	779	1354	810	1292	858		886	660	669	1051	884
29.35	2459	2235	1744	1557			1030	1213	1730	1304	1489	1567	1166	1446	1267	1289	928	519	1619	1458	1200	1158	818		1199	1218	1231	1166	747	1234	791	1312	812	1278	865		888	653	662	1068	884
29.68	2495	2245	1759	1573			1063	1252	1749	1279	1510	1543	1178	1447	1276	1278	928	536	1604	1472	1202	1155	813		1252	1206	1238	1158	741	1261	800	1358	821	1280	880		886	660	664	1075	865
30.01	2498	2262	1810	1585			1079	1248	1743	1323	1544	1562	1189	1473	1295	1289	941	525	1620	1459	1194	1163	821		1265	1228	1238	1163	746	1279	789	1376	841	1283	865		889	655	672	1067	854
30.34	2556	2280	1818	1633			1079	1276	1763	1310	1556	1595	1204	1468	1288	1305	980	542	1607	1487	1190	1182	820		1253	1241	1252	1190	744	1313	794	1348	840	1299	878		905	657	679	1050	869
30.67	2556	2283	1874	1660			1115	1331	1779	1363	1574	1637	1226	1492	1281	1360	1012	567	1642	1486	1205	1187	829		1291	1233	1275	1228	740	1306	797	1358	834	1302	872		897	662	690	1056	882
31.00	2599	2351	1888	1720			1126	1323	1796	1372	1604	1651	1219	1521	1306	1374	1011	576	1637	1510	1197	1208	837		1320	1250	1294	1209	768	1335	801	1389	834	1300	875		889	662	705	1062	868
31.33	2615	2401	1952	1715			1139	1381	1832	1442	1642	1662	1231	1526	1311	1388	1030	577	1635	1514	1213	1203	835		1331	1283	1269	1216	771	1354	815	1367	832	1333	889		896	675	699	1046	875
31.66	2652	2405	1933	1727			1136	1418	1881	1456	1660	1684	1249	1552	1337	1442	1065	578	1652	1525	1211	1203	836		1337	1284	1297	1236	782	1371	804	1420	834	1349	914		889	683	677	1066	880
31.99	2697	2501	1965	1769			1178	1396	1903	1517	1662	1709	1265	1575	1389	1424	1096	613	1657	1512	1224	1213	834		1356	1312	1348	1253	785	1350	811	1412	828	1338	894		903	684	686	1055	853
32.32	2757	2497	1989	1792			1179	1427	1939	1524	1686	1718	1312	1619	1415	1476	1107	585	1665	1543	1222	1212	845		1371	1345	1314	1256	807	1386	825	1416	851	1352	897		903	680	690	1050	851
32.65	2762	2494	2043	1807			1203	1431	1921	1574	1713	1765	1328	1621	1414	1493	1111	618	1677	1547	1243	1205	834		1386	1330	1347	1250	814	1390	817	1444	857	1380	890		895	683	701	1044	868
32.98	2833	2522	2070	1827			1227	1454	1955	1549	1749	1772	1342	1651	1448	1506	1128	608	1686	1556	1249	1206	847		1387	1360	1360	1242	822	1403	818	1438	857	1399	919		897	692	707	1036	885
33.31	2865	2619	2088	1802			1228	1442	1981	1602	1779	1765	1387	1653	1480	1534	1146	612	1694	1556	1247	1221	850		1383	1343	1386	1245	824	1404	826	1430	866	1383	947		895	695	712	1033	898
33.64	2971	2659	2108	1824			1247	1471	1986	1604	1769	1810	1381	1698	1478	1562	1162	623	1712	1569	1265	1246	851		1427	1376	1422	1293	848	1431	848	1428	876	1405	950		914	686	701	1043	881
33.97	3018	2638	2156	1830			1266	1474	2019	1625	1795	1853	1407	1747	1512	1580	1183	622	1708	1603	1244	1238	846		1410	1386	1399	1297	858	1422	837	1459	856	1405	957		899	709	712	1021	912
34.30	3025	2679	2151	1901			1289	1492	2043	1654	1828	1874	1434	1781	1521	1576	1187	644	1713	1601	1245	1251	848		1449	1418	1424	1305	872	1447	846	1441	842	1409	945		915	696	708	1019	918
34.63	3030	2714	2193	1914			1314	1548	2025	1654	1870	1897	1451	1774	1552	1613	1179	679	1718	1588	1283	1238	853		1448	1468	1448	1303	864	1471	826	1457	861	1426	977		917	703	721	1048	909
34.96	3057	2707	2187	1919			1308	1548	2042	1694	1868	1915	1462	1784	1581	1615	1218	678	1715	1609	1271	1264	853		1473	1477	1495	1333	884	1492	821	1465	860	1395	975		900	701	707	1046	913
35.29	3104	2795	2214	1977			1318	1549	2075	1718	1916	1885	1487	1805	1585	1651	1227	672	1711	1600	1287	1248	846		1481	1490	1490	1351	900	1517	830	1513	886	1421	964		903	683	706	1056	924
35.62	3131	2842	2245	2010			1335	1604	2107	1725	1962	1909	1495	1853	1622	1648	1246	672	1726	1633	1281	1246	852		1483	1496	1501	1373	906	1518	833	1541	888	1418	948		910	686	712	1069	930
35.95	3112	2850	2284	2004			1326	1587	2129	1741	1945	1947	1502	1863	1607	1674	1247	683	1713	1635	1295	1277	866		1483	1503	1517	1389	913	1537	839	1530	885	1424	957		884	694	696	1066	915
36.28	3184	2934	2323	2024			1344	1601	2174	1784	1971	1988	1521	1897	1643	1690	1262	710	1763	1635	1301	1295	855		1474	1472	1545	1367	925	1550	841	1584	890	1439	981		905	693	708	1056	916
36.61	3211	2930	2365	2048			1356	1626	2194	1795	1974	2011	1532	1928	1675	1677	1265	708	1753	1671	1286	1309	853		1505	1492	1513	1418	921	1561	852	1578	894	1447	989		923	706	706	1074	938
36.94	3293	2982	2354	2095			1381	1665	2197	1802	2014	2027	1581	1971	1661	1731	1274	722	1773	1642	1289	1290	855		1531	1518	1567	1423	926	1590	856	1535	904	1475	996		906	693	706	1076	927
37.27	3272	3059	2382	2120			1377	1718	2219	1799	2051	2061	1589	2003	1672	1748	1313	719	1777	1684	1298	1294	848		1517	1538	1579	1440	961	1607	883	1552	906	1437	991		909	687	706	1059	931
37.60	3261	3035	2466	2138			1434	1694	2249	1827	2091	2082	1605	2067	1708	1781	1338	741	1800	1706	1281	1330	847		1517	1554	1610	1478	963	1641	876	1554	900	1476	987		907	694	697	1066	943
37.93	3325	3033	2466	2179			1471	1737	2298	1815	2142	2096	1626	2046	1705	1770	1347	763	1787	1716	1302	1326	855		1542	1585	1602	1489	1003	1669	887	1610	924	1464	997		929	693	693	1069	968
38.26	3360	3066	2492	2174			1468	1766	2347	1858	2155	2153	1633	2079	1738	1834	1356	759	1792	1738	1321	1325	845		1552	1599	1637	1511	994	1672	877	1580	921	1471	993		934	704	690	1083	940
38.59	3337	3096	2522	2212			1504	1777	2316	1882	2222	2139	1657	2123	1759	1820	1370	775	1822	1717	1327	1321	866		1572	1625	1636	1547	988	1651	893	1590	944	1461	993		925	694	696	1084	935
38.92	3448	3207	2543	2256			1527	1781	2380	1879	2234	2154	1702	2133	1805	1886	1378	782	1812	1746	1338	1317	858		1609	1659	1664	1566	1003	1671	908	1559	940	1514	1016		920	695	699	1072	945
39.25	3522	3237	2628	2303			1533	1790	2349	1925	2257	2208	1725	2130	1824	1858	1397	778	1819	1743	1350	1364	860		1612	1627	1719	1574	1014	1680	917	1594	936	1505	1013		943	708	693	1090	929
39.58	3554	3270	2566	2321			1557	1821	2399	2010	2331	2222	1730	2161	1874	1913	1396	785	1842	1759	1342	1362	839		1632	1666	1718	1584	1025	1709	914	1588	938	1524	1020		932	693	693	1064	952
39.91	3638	3359	2582	2377			1600	1872	2421	2018	2313	2266	1754	2177	1867	1966	1442	800	1831	1739	1341	1353	846		1649	1684	1712	1597	1032	1711	921	1593	945	1505	1011		935	705	689	1081	938
40.24	3702	3384	2609	2405			1613	1879	2484	2064	2354	2330	1795	2206	1890	1994	1423	816	1816	1764	1357	1356	853		1641	1712	1755	1625	1020	1717	932	1623	952	1504	1029		928	704	687	1082	936
40.57	3694	3467	2667	2390			1667	1884	2503	2106	2425	2346	1814	2211	1908	2031	1455	820	1830	1781	1381	1344	863		1652	1669	1751	1618	1036	1731	929	1611	979	1524	1039		930	700	702	1082	961
40.90	3825	3516	2720	2435			1696	1936	2528	2087	2435	2354	1817	2266	1952	2022	1437	814	1829	1771	1374	1389	836		1665	1709	1752	1654	1036	1749	922	1607	985	1546	1055		910	716	711	1091	938
41.23	3841	3536	2775	2495			1707	2013	2609	2160	2443	2381	1844	2292	1946	2026	1451	799	1842	1790	1374	1415	835		1685	1739	1792	1650	1043	1759	916	1608	971	1556	1050		903	704	713	1112	948
41.56	3988	3575	2783	2512			1735	1999	2673	2186	2490	2397	1864	2352	1996	2037	1457	813	1860	1797	1374	1422	850		1720	1754	1792	1685	1045	1795	955	1642	995	1542	1061		897	723	715	1085	950
41.89	4003	3622	2864	2592			1750	2059	2699	2189	2541	2461	1900	2398	2026	2053	1501	830	1893	1801	1379	1449	869		1742	1754	1812	1681	1049	1802	942	1595	991	1552	1043		890	709	718	1096	950
42.22	4022	3708	2837	2611			1799	2093	2710	2285	2520	2505	1905	2447	2055	2092	1495	824	1871	1850	1379	1451	884		1761	1754	1812	1745	1071	1826	945	1607	994	1536	1054		884	695	716	1082	977
42.55	4076	3692	2927	2707			1791	2147	2843	2243	2562	2581	1964	2435	2079	2158	1538	837	1929	1854	1367	1472	885		1746	1766	1874	1724	1105	1839	950	1644	993	1574	1056		892	695	732	1069	927
42.88	4183	3717	2971	2743			1820	2187	2818	2267	2561	2547	1984	2508	2096	2163	1530	838	1924	1878	1385	1461	888		1753	1816	1870	1725	1115	1827	946	1643	1014	1610	1078		899	698	720	1074	918
43.21	4262	3892	3051	2769			1861	2183	2840	2328	2657	2627	2009	2468	2072	2140	1568	837	1920	1875	1395	1483	888		1790	1795	1840	1726	1113	1850	950	1616	1020	1623	1107		889	706	717	1076	930
43.54	4236	3974	3117	2818			1917	2162	2933	2309	2691	2618	2015	2537	2113	2207	1580	850	1916	1867	1398	1482	887		1808	1827	1868	1784	1131	1855	960	1651	1025	1639	1099		899	711	743	1075	942
43.87	4317	4081	3089	2845			1937	2200	3000	2381	2769	2614	1999	2571	2217	2224	1582	854	1913	1930	1395	1458	895		1824	1823	1874	1766	1143	1909	954	1674	1014	1649	1119		892	718	747	1072	949
44.20	4327	4056	3145	2886			1942	2229	3044	2418	2757	2734	2064	2641	2233	2248	1638	843	1947	1890	1378	1531	890		1871	1844	1893	1811	1139	1918	962	1676	1018	1678	1123		877	692	736	1078	946
44.53	4498	4095	3189	2901			1961	2267	3094	2426	2804	2771	2074	2611	2235	2294	1672	856	1932	1926	1372	1542	903		1877	1893	1946	1811	1165	1941	974	1671	1024	1699	1105		929	722	748	1081	953
44.86	4416	4161	3188	2982			1948	2319	3111	2464	2854	2822	2136	2707	2269	2322	1700	883	1925	1988	1384	1533	905		1901	1909	1944	1838	1138	1951	971	1706	1052	1693	1111		935	713	717	1071	931
45.19	4511	4146	3246	3014			2002	2377	3160	2503	2875	2889	2141	2788	2303	2349	1771	922	1969	1966	1348	1551	901		1926	1894	2000	1825	1176	1959	988	1725	1050	1687	1106		906	697	734	1082	923
45.52	4569	4204	3333	3018			2022	2386	3186	2641	2961	2990	2156	2766	2333	2385	1799	938	1968	1973	1370	1542	910		1946	1903	1992	1833	1178	1980	988	1740	1056	1708	1113		949	707	719	1100	924
45.85	4738	4346	3353	3038			2059	2405	3309	2671	3018	3028	2161	2790	2342	2389	1807	956	1961	1990	1385	1607	899		1973	1967	2006	1859	1191	2058	1008	1745	1055	1713	1115		960	709	721	1107	932
46.18	4734	4282	3480	3096			2096	2466	3342	2660	3034	3057	2200	2872	2380	2457	1814	960	1984	2019	1386	1616	916		2000	1967	1984	1896	1212	2080	1030	1764	1051	1740	1117		968	683	722	1110	937
46.51	4751	4399	3581	3146			2150	2421	3393	2734	3067	3103	2231	2875	2429	2492	1912	959	1944	2019	1388	1605	915		2008	1977	2046	1943	1217	2102	1019	1765	1074	1721	1121		945	696	709	1121	943
46.84	4760	4468	3618	3127			2184	2477	3453	2752	3153	3122	2287	2893	2472	2541	1944	980	1979	2024	1394	1619	929		2055	1969	2055	1938	1226	2077	1033	1800	1097	1748	1138		954	689	705	1107	948
47.17	4872	4512	3654	3164			2207	2528	3451	2827	3165	3202	2327	2940	2494	2572	1949	1038	1996	2076	1419	1636	926		2064	2014	2061	1933	1229	2143	1043	1830	1108	1724	1146		953	691	709	1122	928
47.50	4961	4533	3665	3249			2215	2512	3517	2852	3193	3200	2373	2934	2582	2613	1988	1052	2011	2108	1408	1625	935		2030	2032	2083	1952	1204	2176	1048	1860	1086	1770	1155		924	704	711	1124	947
47.83	4960	4588	3714	3254			2267	2567	3498	2953	3274	3275	2326	2989	2598	2620	2001	1059	2024	2128	1405	1656	949		2151	2025	2108	1978	1218	2190	1043	1821	1080	1780	1141		954	681	699	1112	933
48.16	5095	4644	3795	3290			2283	2632	3498	2945	3271	3307	2384	3103	2633	2664	2039	1077	2022	2153	1429	1669	945		2107	2067	2134	2044	1246	2177	1058	1845	1088	1761	1135		953	699	701	1106	951
48.49	5238	4796	3851	3375			2350	2569	3575	2880	3340	3313	2409	3108	2704	2659	2029	1098	2083	2148	1406	1706	953		2166	2140	2146	2035	1230	2231	1071	1871	1080	1792	1153		936	665	710	1126	950
48.82	5242	4826	3933	3436			2354	2586	3601	2933	3370	3352	2424	3177	2650	2737	2114	1107	2088	2190	1456	1728	959		2147	2102	2170	2040	1261	2250	1081	1882	1079	1796	1147		946	666	704	1107	942
49.15	5279	4789	3967	3519			2450	2719	3693	3021	3412	3382	2496	3190	2733	2783	2140	1144	2085	2162	1420	1732	951		2204	2114	2182	2073	1303	2298	1065	1861	1092	1835	1143		939	668	705	1111	945
49.48	5451	4933	4015	3620			2473	2804	3706	3055	3455	3436	2520	3243	2741	2842	2141	1185	2095	2226	1447	1742	971		2257	2125	2213	2119	1297	2334	1076	1867	1126	1824	1157		960	675	709	1115	939
49.81	5493	4961	4041	3655			2492	2784	3658	3107	3460	3421	2563	3373	2807	2828	2194	1161	2114	2209	1481	1753	972		2213	2221	2224	2090	1329	2383	1083	1859	1126	1853	1188		939	680	721	1114	952
50.14	5575	5099	4088	3700			2539	2915	3847	3116	3499	3409	2625	3412	2854	2929	2219	1192	2125	2263	1438	1750	981		2259	2258	2281	2111	1338	2385	1083	1924	1141	1858	1177		949	688	717	1121	955
50.47	5573	5021	4133	3721			2556	2868	3856	3170	3589	3539	2684	3441	2923	2985	2245	1218	2164	2243	1435	1789	998		2336	2260	2271	2139	1318	2447	1100	1946	1123	1880	1215		963	680	723	1138	957
50.80	5674	5054	4141	3778			2568	2969	3978	3209	3610	3672	2729	3486	2850	2990	2242	1236	2131	2269	1444	1805	983		2351	2325	2321	2136	1365	2442	1086	1946	1135	1904	1235		975	715	717	1151	944
51.13	5742	5224	4220	3871			2576	2969	4026	3255	3677	3696	2731	3515	2879	3098	2257	1242	2174	2322	1487	1809	996		2368	2324	2318	2218	1342	2447	1096	1964	1171	1908	1234		955	694	704	1138	948
51.46	5657	5329	4261	3787			2626	3003	4179	3327	3758	3688	2812	3545	2899	3112	2267	1224	2175	2322	1481	1833	1001		2399	2392	2365	2234	1371	2450	1109	1956	1187	1897	1253		978	720	715	1153	957
51.79	5850	5316	4347	3973			2664	3059	4155	3298	3859	3726	2790	3641	2969	3124	2316	1236	2212	2357	1517	1825	1005		2440	2379	2347	2243	1366	2494	1120	1975	1221	1939	1256		979	716	703	1123	930
52.12	5864	5427	4325	3957			2688	3077	4154	3323	3891	3792	2886	3733	3048	3241	2369	1279	2175	2389	1516	1843	990		2498	2414	2430	2299	1406	2474	1146	1984	1236	1911	1271		956	700	684	1140	934
52.45	5740	5461	4398	3999			2753	3077	4240	3393	3897	3875	2932	3743	3035	3242	2422	1305	2185	2414	1523	1850	1001		2469	2424	2482	2320	1444	2500	1149	1996	1227	1933	1275		968	702	696	1101	949
52.78	5961	5490	4478	4100			2767	3147	4303	3365	3909	3910	2919	3811	3132	3259	2392	1317	2201	2412	1504	1868	1015		2489	2420	2522	2279	1417	2555	1151	1956	1231	1913	1269		972	709	709	1127	960
53.11	5902	5493	4547	4119			2858	3297	4385	3464	3960	3947	2988	3794	3086	3349	2452	1335	2213	2439	1493	1896	1020		2509	2451	2548	2311	1445	2500	1143	1973	1249	1951	1281		962	699	722	1102	961
53.44	6006	5685	4498	4208			2861	3216	4360	3553	4188	4036	3039	3888	3235	3348	2456	1351	2219	2404	1533	1886	1019		2534	2494	2541	2280	1459	2575	1159	1978	1240	1974	1247		960	698	718	1108	947
53.77	6028	5683	4491	4182			2888	3274	4477	3574	4106	4102	3086	3951	3259	3314	2479	1377	2272	2477	1547	1926	997		2597	2535	2595	2296	1477	2541	1151	1991	1251	1961	1248		971	712	732	1134	925
54.10	6193	5769	4625	4249			2926	3349	4471	3630	4257	4066	3139	4048	3278	3284	2471	1426	2220	2464	1563	1922	1032		2653	2579	2594	2369	1502	2605	1168	2027	1263	1979	1292		954	718	729	1119	960
54.43	6277	5838	4729	4340			2922	3424	4534	3705	4310	4309	3157	4105	3309	3324	2502	1392	2246	2447	1565	1959	1019		2636	2540	2633	2403	1540	2663	1178	2018	1256	1999	1296		961	725	735	1120	957
54.76	6306	5891	4706	4438			2998	3548	4665	3722	4380	4282	3217	4195	3282	3430	2565	1388	2226	2485	1559	1946	1029		2684	2552	2585	2425	1555	2722	1213	2005	1265	1976	1303		931	731	738	1147	947
55.09	6312	5968	4726	4402			3023	3527	4717	3799	4338	4270	3226	4182	3372	3441	2569	1398	2247	2453	1556	1981	1054		2676	2661	2662	2438	1568	2749	1195	1996	1249	2045	1322		944	737	734	1117	964
55.42	6320	6044	4858	4505			3162	3450	4692	3854	4528	4259	3258	4268	3477	3536	2612	1445	2237	2515	1586	1988	1045		2693	2618	2707	2474	1607	2816	1209	2018	1251	2032	1302		955	736	748	1123	974
55.75	6413	6236	4816	4478			3112	3538	4787	3834	4528	4287	3309	4325	3440	3522	2620	1452	2262	2559	1589	1987	1051		2744	2654	2738	2495	1614	2861	1187	2059	1259	2059	1304		958	734	730	1122	964
56.08	6529	6229	5005	4630			3218	3532	4687	3926	4394	4509	3354	4483	3501	3641	2680	1474	2285	2571	1601	2003	1061		2723	2702	2774	2473	1625	2853	1221	2068	1278	2061	1300		951	749	738	1104	967
56.41	6644	6391	5060	4696			3290	3610	4852	3977	4617	4579	3389	4367	3626	3778	2706	1496	2333	2576	1642	2008	1074		2771	2769	2779	2565	1652	2839	1236	2069	1261	2085	1316		949	746	715	1102	964
56.74	6712	6320	5028	4613			3321	3724	5002	4017	4643	4510	3444	4429	3605	3744	2812	1501	2314	2602	1634	2002	1074		2717	2706	2806	2641	1658	2933	1234	2091	1275	2087	1321		953	744	744	1125	945
57.07	6774	6453	5164	4749			3371	3852	5033	4151	4612	4669	3502	4576	3632	3741	2813	1498	2349	2586	1662	2036	1085		2823	2823	2923	2619	1679	2878	1237	2101	1295	2095	1320		966	727	739	1134	963
57.40	6691	6464	5233	4824			3416	3810	5094	4226	4688	4820	3548	4629	3768	3785	2846	1499	2356	2618	1664	2036	1103		2845	2885	2943	2641	1681	2868	1224	2107	1296	2092	1328		962	744	738	1102	963
57.73	6971	6481	5336	4782			3476	3938	5129	4219	4854	4811	3604	4660	3744	3815	2957	1537	2375	2649	1701	2057	1072		2911	2914	2986	2729	1700	2963	1236	2105	1287	2102	1333		960	759	739	1096	960
58.06	6820	6539	5349	4759			3519	3985	5191	4277	4951	4898	3591	4678	3892	3933	2959	1513	2364	2628	1680	2050	1077		2843	2915	3021	2702	1745	2983	1242	2130	1304	2079	1346		972	744	736	1106	979
58.39	7039	6680	5362	4930			3535	4026	5325	4468	4905	4889	3670	4768	3916	3905	3067	1537	2393	2627	1682	2048	1076		2924	2905	3038	2757	1757	3063	1236	2158	1304	2126	1334		957	739	733	1130	984
58.72	7131	6681	5404	4976			3648	4028	5423	4438	5054	4980	3679	4800	3954	4032	3045	1564	2406	2616	1680	2060	1100		2982	2919	3039	2777	1738	3085	1229	2193	1306	2119	1345		996	715	748	1118	971
59.05	7207	6798	5517	5060			3663	4090	5531	4475	5169	4924	3691	4822	4015	4060	3075	1592	2433	2654	1704	2070	1099		2976	2964	3123	2831	1824	3079	1241	2210	1333	2123	1354		987	711	742	1128	963
59.38	7077	6879	5451	5120			3650	4190	5492	4621	5237	5145	3757	4938	4013	4132	3116	1619	2452	2710	1714	2066	1072		3055	2955	3108	2839	1789	3099	1250	2226	1330	2147	1371		989	721	749	1105	964
59.71	7119	6779	5587	5137			3707	4142	5567	4712	5282	5124	3847	4958	4119	4226	3093	1659	2446	2690	1723	2079	1104		3030	2971	3172	2869	1844	3151	1246	2252	1354	2184	1350		986	735	746	1108	968
60.04	7393	6942	5529	5284			3806	4262	5600	4673	5194	5110	3872	4945	4229	4118	3164	1696	2471	2676	1702	2087	1108		3149	2974	3201	2943	1893	3155	1240	2249	1359	2184	1375		974	699	772	1114	986
60.37	7476	7054	5674	5347			3855	4333	5673	4827	5288	5405	3912	5104	4147	4279	3285	1685	2465	2634	1730	2108	1084		3080	2860	3152	2864	1886	3224	1259	2275	1365	2164	1373		975	734	747	1122	966
60.70	7574	7067	5767	5316			3829	4284	5802	4891	5318	5549	3869	5199	4253	4348	3340	1740	2478	2660	1699	2123	1121		3065	2931	3174	2941	1923	3225	1245	2280	1351	2169	1382		989	710	742	1115	979
61.03	7689	7181	5842	5338			3851	4413	5928	5087	5555	5435	4003	5119	4368	4379	3364	1723	2465	2681	1693	2152	1111		3241	3074	3252	2991	1955	3276	1264	2294	1387	2194	1398		986	715	742	1121	966
61.36	7856	7346	5844	5436			4017	4488	5866	5001	5516	5412	4032	5297	4324	4452	3402	1816	2486	2708	1711	2207	1130		3176	3144	3303	2988	1963	3290	1264	2286	1377	2176	1438		974	735	748	1135	967
61.69	7762	7262	6050	5514			4096	4459	6003	5098	5530	5483	3992	5446	4423	4488	3524	1834	2466	2725	1725	2181	1121		3240	3143	3244	2966	1959	3256	1274	2298	1360	2215	1435		985	738	731	1137	965
62.02	7735	7573	6009	5641			4032	4676	6066	5190	5675	5648	4145	5416	4453	4598	3564	1864	2490	2739	1716	2197	1125		3276	3200	3251	3019	1938	3283	1295	2317	1361	2191	1448		980	738	734	1124	981
62.35	7827	7662	6167	5551			4122	4651	6107	5267	5727	5660	4173	5559	4535	4706	3534	1912	2504	2763	1731	2152	1108		3341	3201	3352	3062	1957	3360	1305	2269	1364	2252	1459		959	734	749	1141	988
62.68	7807	7757	6324	5641			4098	4747	6195	5301	5802	5633	4167	5633	4583	4698	3641	1950	2532	2753	1719	2177	1122		3379	3180	3372	3076	1975	3405	1291	2301	1400	2287	1473		964	737	758	1149	949
63.01	8302	7692	6278	5703			4217	4792	6284	5405	5826	5824	4270	5709	4620	4745	3744	2015	2531	2808	1715	2191	1110		3333	3178	3418	3143	1986	3359	1281	2343	1398	2283	1496		977	744	759	1106	954
63.34	8179	7710	6392	5853			4285	4853	6265	5346	5898	5929	4271	5765	4693	4918	3795	1988	2535	2785	1731	2183	1112		3466	3264	3457	3110	2059	3503	1302	2333	1403	2297	1480		979	731	742	1111	972
63.67	8236	7754	6373	5718			4337	4883	6485	5479	5830	5881	4383	5814	4768	4980	3747	2037	2527	2798	1735	2201	1111		3377	3269	3462	3104	2045	3594	1309	2348	1431	2304	1488		985	732	759	1121	967
64.00	8255	7899	6464	6014			4342	4931	6558	5514	5949	5860	4390	5878	4840	4981	3854	2057	2551	2776	1759	2221	1112		3508	3274	3501	3200	2148	3563	1329	2383	1424	2318	1485		960	758	771	1142	978
64.33	8347	7975	6396	6104			4430	4905	6556	5491	6085	5944	4501	5876	4832	4949	3833	2070	2530	2835	1759	2229	1117		3448	3347	3501	3239	2113	3634	1350	2376	1441	2321	1491		956	750	749	1150	964
64.66	8516	8214	6710	6122			4312	4982	6663	5397	6102	5961	4603	6090	4936	5097	4058	2089	2504	2804	1743	2245	1124		3550	3381	3555	3273	2079	3692	1358	2386	1456	2341	1509		965	754	770	1139	966
64.99	8420	8318	6651	6116			4521	4984	6640	5646	6072	6193	4693	6081	4904	5051	4040	2121	2521	2844	1787	2261	1112		3475	3378	3517	3249	2161	3623	1360	2398	1449	2392	1497		965	742	733	1148	997
65.32	8531	8319	6779	6136			4602	5071	6747	5657	6206	6181	4735	6292	5013	5067	4061	2099	2542	2862	1784	2261	1145		3510	3352	3568	3294	2218	3729	1328	2405	1456	2403	1503		991	742	746	1130	978
65.65	8896	8464	6770	6210			4681	5114	6824	5844	6295	6106	4589	6412	5110	5231	4087	2153	2522	2906	1781	2287	1133		3668	3383	3545	3298	2209	3773	1335	2437	1459	2420	1521		947	737	745	1121	989
65.98	8657	8259	7033	6481			4817	5146	7016	5765	6439	6213	4896	6446	5153	5236	4180	2121	2554	2931	1762	2288	1134		3654	3436	3667	3344	2197	3814	1366	2434	1472	2417	1532		965	748	761	1154	990
66.31	8985	8481	6984	6463			4796	5313	7020	5923	6500	6320	4784	6450	5215	5398	4190	2191	2578	2951	1775	2312	1148		3742	3477	3637	3406	2215	3718	1341	2430	1487	2401	1522		956	753	726	1153	989
66.64	9060	8388	7085	6485			4846	5414	7161	5985	6522	6351	4986	6234	5169	5342	4165	2206	2544	2933	1773	2347	1145		3769	3500	3754	3356	2250	3853	1351	2463	1465	2433	1516		942	748	734	1116	974
66.97	9076	8649	7284	6701			4905	5385	7224	6121	6572	6564	4951	6499	5247	5454	4216	2232	2546	2958	1781	2349	1151		3711	3516	3752	3422	2272	3867	1365	2481	1486	2438	1526		947	758	724	1129	976
67.30	9179	8698	7295	6856			4952	5507	7163	6214	6564	6603	5081	6579	5312	5574	4352	2241	2575	2982	1772	2339	1169		3825	3608	3756	3438	2266	3908	1355	2456	1486	2456	1547		966	750	728	1135	987
67.63	9135	8818	7318	6965			4886	5499	7245	6097	6783	6700	5109	6632	5361	5537	4276	2263	2590	3002	1793	2346	1181		3855	3574	3796	3436	2273	4001	1396	2458	1472	2480	1557		954	731	717	1137	986
67.96	9236	9005	7461	6851			5037	5562	7354	6322	6941	6709	5113	6801	5579	5648	4447	2292	2599	3005	1811	2360	1163		3928	3583	3801	3458	2308	4050	1376	2481	1460	2546	1551		960	745	725	1149	984
68.29	9392	8924	7648	6922			5114	5629	7427	6483	7024	6468	5374	6897	5539	5664	4479	2356	2616	3036	1818	2372	1159		3956	3659	3878	3560	2380	4081	1363	2479	1459	2550	1560		957	733	729	1150	989
68.62	9367	8814	7647	7018			5213	5727	7560	6406	7013	6605	5245	6893	5580	5754	4479	2471	2630	2998	1834	2382	1157		4006	3736	3891	3610	2406	4050	1413	2478	1439	2564	1588		961	735	719	1151	1012
68.95	9462	9225	7851	7146			5222	5663	7516	6527	7065	6804	5342	7028	5641	5926	4456	2427	2668	3008	1802	2385	1159		4056	3720	3982	3628	2451	4131	1366	2471	1425	2559	1582		962	739	721	1163	996
69.28	9564	9074	7600	7201			5209	5786	7764	6425	7117	7079	5473	7007	5704	5816	4494	2557	2644	3058	1821	2375	1163		4098	3827	4016	3638	2444	4167	1378	2443	1440	2608	1572		983	741	715	1180	986
69.61	9607	9062	7843	7344			5187	5816	7804	6484	7188	6875	5506	7168	5694	5882	4656	2523	2642	3050	1809	2385	1161		4025	3838	4042	3681	2499	4193	1398	2493	1452	2542	1580		984	734	714	1155	983
69.94	9556	9220	7829	7438			5363	5840	7844	6547	7222	7105	5391	7331	5821	6005	4656	2513	2649	3013	1821	2391	1173		4103	3823	4045	3746	2545	4311	1433	2522	1472	2600	1607		968	758	727	1146	980
70.27	9906	9461	7796	7564			5445	5802	7942	6567	7247	7253	5565	7247	5767	6031	4631	2516	2636	3026	1817	2406	1156		4049	3789	4031	3797	2539	4368	1419	2500	1481	2627	1622		979	758	728	1147	974
70.60	9822	9441	8000	7402			5561	5980	7963	6670	7287	7442	5613	7493	5910	6258	4710	2607	2662	3083	1830	2427	1179		4188	3883	4155	3846	2586	4363	1417	2511	1465	2671	1573		986	734	733	1150	984
70.93	10038	9724	8082	7482			5607	5969	8010	6681	7399	7376	5715	7488	5909	6301	4830	2598	2679	3109	1846	2435	1190		4241	4007	4165	3876	2602	4366	1384	2508	1508	2628	1585		984	757	739	1153	982
71.26	10161	9737	8111	7625			5622	5977	8113	6788	7482	7526	5757	7388	6011	6272	4761	2689	2708	3174	1856	2414	1211		4259	3894	4191	3906	2563	4409	1400	2574	1521	2619	1617		977	745	725	1147	961
71.59	10092	9936	8146	7781			5867	6068	8277	7071	7636	7682	5813	7587	6012	6287	4908	2678	2715	3182	1862	2441	1197		4166	4033	4169	3995	2581	4551	1422	2600	1527	2643	1622		1015	742	724	1162	960
71.92	9963	9895	8162	7718			5952	6131	8158	6930	7603	7664	5858	7639	6070	6289	4930	2699	2721	3151	1850	2456	1214		4307	4118	4241	3887	2628	4587	1417	2608	1543	2640	1621		992	749	746	1165	993
72.25	10321	10027	8234	7815			6013	6217	8403	7136	7647	7739	6076	7952	6221	6407	5075	2679	2727	3206	1854	2472	1210		4246	4092	4285	4032	2658	4608	1451	2552	1524	2637	1622		1003	739	731	1147	985
72.58	10354	9929	8225	8010			6109	6156	8568	7237	7908	7786	6117	7935	6276	6439	5117	2704	2738	3157	1846	2477	1224		4287	4204	4245	4026	2687	4651	1457	2546	1527	2639	1651		1004	739	739	1148	1000
72.91	10199	10235	8501	8007			6257	6327	8529	7268	7935	7812	6074	8093	6256	6651	5289	2750	2749	3179	1850	2489	1208		4417	4107	4382	4100	2666	4682	1483	2569	1536	2665	1621		992	747	749	1153	1013
73.24	10565	10094	8410	8029			6198	6338	8785	7264	8010	8036	6108	7990	6342	6609	5225	2782	2726	3221	1847	2485	1205		4462	4176	4403	4141	2690	4647	1501	2571	1535	2702	1636		1001	759	729	1182	1000
73.57	10452	10195	8554	8134			6146	6696	8672	7256	8106	8006	6275	8209	6523	6677	5422	2817	2752	3221	1866	2520	1224		4468	4312	4448	4214	2711	4596	1490	2604	1550	2658	1644		987	739	745	1160	996
73.90	10616	10390	8536	8315			6298	6493	9076	7374	8107	8170	6091	8136	6408	6737	5451	2880	2766	3254	1880	2526	1239		4600	4333	4480	4155	2737	4680	1509	2647	1573	2654	1640		993	756	743	1178	1008
74.23	10635	10265	8616	8293			6462	6661	8868	7363	8286	8238	6433	8399	6538	6863	5491	2917	2784	3288	1867	2509	1222		4590	4301	4564	4248	2709	4739	1518	2655	1580	2700	1617		994	752	748	1171	961
74.56	10785	10651	8754	8376			6413	6758	9253	7584	8475	8181	6357	8510	6683	6989	5521	2959	2783	3277	1863	2542	1235		4664	4391	4605	4258	2722	4890	1517	2654	1523	2711	1644		975	754	741	1167	989
74.89	10752	10643	9004	8440			6590	6683	9157	7725	8356	8457	6354	8261	6651	7222	5557	2932	2785	3309	1852	2553	1239		4611	4438	4509	4314	2738	4947	1542	2673	1584	2746	1642		991	756	741	1182	988
75.22	10656	10546	8903	8532			6672	6832	9307	7967	8619	8367	6381	8455	6879	7161	5637	3014	2793	3325	1866	2561	1245		4647	4376	4573	4261	2830	4977	1524	2674	1628	2747	1655		991	777	740	1144	993
75.55	10910	10774	8932	8674			6811	6949	9293	7926	8417	8603	6610	8753	6794	7110	5706	3032	2800	3332	1906	2553	1236		4658	4505	4669	4314	2828	4972	1549	2680	1613	2718	1663		1001	762	733	1147	993
75.88	11093	11023	9054	8797			6813	7127	9471	7838	8432	8737	6607	8998	6896	7247	5671	3130	2813	3364	1899	2546	1281		4669	4555	4783	4378	2873	5107	1559	2718	1649	2743	1708		969	737	750	1144	1000
76.21	11107	10811	9170	8699			6972	7018	9604	7891	8827	8665	6633	8827	6937	7303	5831	3136	2800	3340	1924	2563	1262		4802	4686	4763	4342	2910	5038	1552	2725	1639	2768	1712		980	752	743	1135	1011
76.54	11312	11204	9345	8894			6924	7234	9306	8100	8750	8771	6790	8905	7069	7293	5853	3218	2822	3352	1906	2563	1282		4965	4686	4863	4464	2970	5083	1571	2750	1610	2786	1711		989	763	751	1164	1027
76.87	11249	11170	9402	8795			7029	7158	9476	8165	8825	8888	6888	8958	7191	7335	5896	3229	2823	3347	1928	2567	1299		4936	4655	4785	4574	3001	5063	1613	2727	1612	2787	1714		972	795	765	1162	1037
77.20	11297	11284	9534	8999			7235	7279	9717	8164	9012	8899	6894	9153	7317	7448	5988	3236	2825	3346	1921	2593	1321		4995	4713	4813	4607	3029	5088	1624	2769	1619	2798	1735		997	779	752	1159	985
77.53	11357	11390	9633	8972			7033	7282	9792	8396	8868	8983	6970	9226	7303	7434	6051	3247	2856	3379	1928	2609	1287		4908	4659	4836	4683	3067	5216	1649	2783	1650	2818	1732		983	778	756	1165	1013
77.86	11240	11277	9799	9125			7200	7269	9863	8361	8958	9099	7090	9517	7433	7358	6208	3378	2830	3367	1910	2648	1303		5048	4568	4930	4725	3036	5259	1625	2757	1656	2816	1760		985	780	732	1202	1015
78.19	11520	11552	9800	9290			7031	7295	9739	8657	9006	9167	7033	9396	7469	7628	6353	3447	2856	3390	1931	2614	1297		5093	4697	4916	4669	3025	5282	1608	2794	1605	2819	1761		992	776	730	1186	993
78.52	11577	11469	9781	9318			7084	7528	9936	8519	9164	9324	6945	9563	7621	7614	6439	3407	2857	3373	1943	2639	1317		5082	4820	4970	4788	3084	5350	1626	2777	1679	2872	1785		1002	772	718	1207	1008
78.85	11693	11714	10003	9210			7137	7427	10155	8707	9138	9213	7112	9657	7599	7843	6506	3566	2851	3376	1974	2655	1301		5208	4909	4995	4756	3077	5380	1659	2839	1646	2886	1787		990	764	720	1177	1002
79.18	11637	11759	10200	9400			7161	7652	10215	8932	9177	9279	7179	9579	7534	7846	6530	3555	2879	3431	1971	2658	1314		5230	4957	5052	4826	3153	5407	1652	2844	1637	2900	1791		1019	747	705	1193	985
79.51	11644	11638	10096	9670			7364	7670	10142	8867	9498	9330	7323	9707	7636	7978	6535	3569	2868	3420	1950	2646	1314		5351	5002	5024	4897	3167	5445	1668	2819	1701	2890	1766		1011	740	729	1196	992
79.84	11903	11756	10131	9681			7600	7648	10238	8777	9367	9470	7404	9797	7782	8005	6670	3675	2906	3411	1985	2634	1298		5258	4957	5075	4796	3247	5495	1695	2850	1668	2913	1763		1015	772	731	1200	984
80.17	11845	11906	10020	9693			7646	7895	10458	8936	9359	9525	7326	10042	7871	8056	6650	3748	2883	3411	1962	2672	1284		5329	5108	5203	4951	3186	5511	1678	2807	1696	2949	1739		1026	762	708	1208	1004
80.50	12006	12127	10237	9958			7777	7840	10538	8875	9568	9514	7247	10006	7969	8159	6772	3798	2909	3441	1971	2673	1281		5433	5094	5262	4870	3214	5597	1698	2820	1723	2939	1748		1017	747	717	1196	1008
80.83	12137	12198	10260	9932			7859	7886	10602	8856	9602	9684	7297	10008	8051	8097	6830	3840	2895	3427	1970	2689	1310		5351	5128	5197	4988	3250	5596	1664	2825	1713	2929	1719		1011	750	717	1215	1030
81.16	12230	12412	10583	9942			7831	7898	10560	8958	9454	9687	7476	10367	7982	8269	6956	3812	2923	3454	1980	2738	1302		5405	5136	5264	5048	3324	5651	1710	2811	1747	2916	1716		1019	745	694	1192	1011
81.49	12066	11977	10483	10259			7824	8209	10677	9115	9701	9764	7619	10067	8026	8229	7060	3836	2973	3443	1987	2766	1288		5379	5131	5191	5024	3342	5675	1700	2846	1731	2988	1742		1006	752	702	1214	1026
81.82	12399	12150	10663	10187			7878	8129	10877	8807	9777	9747	7583	10208	8082	8317	6967	3934	2965	3422	1970	2780	1314		5482	5225	5278	5158	3372	5742	1715	2884	1753	2924	1775		1013	745	695	1218	1020
82.15	12462	12218	10785	10199			7856	8058	11067	9106	9904	9864	7782	10501	8230	8478	7106	3940	2970	3459	2004	2778	1305		5542	5333	5345	5217	3293	5848	1717	2885	1717	2924	1823		1019	740	704	1187	1003
82.48	12318	12339	11051	10399			7914	8301	11052	9336	9923	9923	7871	10603	8170	8540	7175	4001	2954	3471	1995	2818	1293		5670	5257	5387	5207	3460	5838	1727	2858	1759	2959	1787		1023	733	722	1223	1014
82.81	12635	12402	10972	10501			8169	8414	11161	9469	10174	10042	7757	10483	8423	8578	7258	3948	2973	3463	1985	2793	1296		5579	5337	5414	5167	3480	5890	1702	2861	1763	2981	1754		1022	732	726	1174	971
83.14	12446	12523	10891	10616			8102	8521	11188	9528	10306	10179	8058	10601	8425	8711	7288	4040	2933	3498	1990	2780	1306		5618	5373	5451	5331	3479	5791	1726	2919	1781	3018	1779		998	743	720	1184	1004
83.47	12512	12478	10805	10503			8351	8478	11208	9500	10438	10102	7920	10671	8513	8788	7350	3959	2968	3526	2021	2815	1308		5611	5318	5463	5354	3505	5875	1705	2931	1767	2995	1744		1003	734	720	1187	1039
83.80	12407	12541	11002	10441			8278	8397	11327	9554	10196	10234	7846	10751	8524	8861	7446	3990	2987	3470	1996	2842	1309		5746	5408	5467	5337	3554	5881	1706	2959	1778	2998	1794		988	744	716	1164	1019
84.13	12388	12913	11386	10550			8268	8574	11300	9778	10328	10224	7909	10603	8662	8868	7546	4084	2970	3458	2027	2832	1296		5690	5317	5548	5403	3545	5986	1709	2967	1801	2964	1853		999	758	710	1172	1003
84.46	12664	12731	11459	10860			8554	8681	11336	9896	10479	10430	7935	10873	8772	8855	7704	4159	2955	3534	2024	2872	1297		5772	5412	5483	5460	3586	6009	1707	2957	1794	3005	1810		1000	746	697	1204	1003
84.79	12618	12946	11361	11072			8402	8714	11454	9778	10282	10599	8064	10794	8765	8985	7716	4180	2978	3556	2048	2892	1304		5819	5413	5496	5454	3549	6099	1736	2992	1847	2974	1817		978	762	706	1174	1007
85.12	12578	13035	11581	11051			8668	8913	11561	9839	10573	10509	8066	10745	8842	9122	7630	4289	3006	3551	2052	2882	1310		5874	5413	5553	5544	3692	6174	1741	3034	1803	3011	1795		999	759	717	1193	1019
85.45	12926	13025	11361	11091			8753	8832	11534	10049	10757	10398	8210	11109	8845	9031	7773	4368	3016	3552	2032	2878	1319		5896	5558	5595	5499	3606	6155	1698	3018	1850	2981	1797		977	780	731	1162	1005
85.78	13070	13160	11624	11079			8757	8915	11669	9968	10711	10774	8284	11102	8950	9244	7969	4404	3043	3613	2044	2900	1322		5912	5533	5646	5459	3733	6216	1707	2976	1835	3022	1824		984	760	734	1173	1017
86.11	13082	13221	11665	11207			8767	8980	11858	9878	10642	10538	8347	11023	9019	9179	8027	4426	3019	3598	2026	2883	1339		5972	5626	5660	5585	3773	6220	1702	2998	1840	3026	1810		971	770	729	1163	994
86.44	13290	13462	11680	11334			9037	8973	11811	10068	10795	10933	8430	11161	9139	9280	7945	4508	2985	3588	2029	2925	1309		5892	5617	5750	5497	3818	6327	1708	2990	1843	3087	1846		1001	766	731	1188	978
86.77	13068	13267	11811	11305			8988	8933	12028	10108	10812	11102	8454	11211	9166	9280	8113	4497	3022	3647	2042	2902	1324		6116	5758	5813	5666	3850	6358	1695	2953	1884	3066	1888		984	752	747	1183	997
87.10	13026	13497	12034	11426			9179	9032	11992	10137	10835	10829	8446	11330	9219	9297	8134	4623	3054	3638	2015	2945	1342		6127	5833	5885	5698	3893	6332	1739	3006	1908	3006	1886		996	755	741	1192	998
87.43	13174	13688	11839	11522			9123	9112	12257	10406	10939	11031	8574	11250	9297	9580	8071	4701	3058	3657	2017	2951	1332		6162	5841	5890	5782	3885	6471	1706	3001	1861	3070	1896		983	745	743	1184	994
87.76	13158	13649	12134	11600			8937	9210	12165	10478	10928	11227	8341	11385	9327	9755	8145	4642	3038	3642	2035	2951	1360		6229	5890	5814	5857	3985	6474	1732	2994	1884	3140	1964		989	765	733	1191	999
88.09	13510	13739	11841	11760			9379	9321	12509	10370	11089	11126	8455	11515	9472	9838	8301	4829	3034	3703	2007	3000	1358		6300	5983	5903	5865	4005	6580	1748	3048	1899	3095	1963		982	768	743	1188	974
88.42	13383	13507	12171	11850			9264	9166	12150	10653	11174	11134	8682	11513	9476	9555	8328	4759	3069	3679	2061	2975	1326		6196	5937	5959	5959	4098	6518	1768	3087	1905	3133	1976		961	776	750	1188	971
88.75	13413	13674	12027	12098			9394	9188	12429	10656	11263	11194	8894	11474	9670	9699	8404	4889	3088	3711	2049	3001	1333		6217	6013	5936	5943	4097	6535	1783	3074	1898	3172	1984		999	764	753	1204	981
89.08	13333	13928	12239	12049			9299	9144	12432	10915	11353	11146	8938	11522	9727	9890	8507	4885	3104	3708	2068	3044	1347		6321	5883	6004	5957	4019	6569	1793	3083	1923	3116	1976		989	766	740	1187	1002
89.41	13656	14066	12251	12216			9355	9239	12677	10865	11519	11654	8771	11845	9762	9901	8552	5042	3138	3717	2075	3040	1338		6384	5969	5997	6047	4042	6623	1797	3106	1949	3166	2016		986	752	734	1186	992
89.74	13423	13886	12384	12271			9778	9336	12480	11173	11536	11563	9022	11955	9666	9898	8695	4945	3161	3737	2086	3047	1361		6475	6024	6064	6054	4201	6654	1810	3135	1942	3221	1956		997	776	719	1204	996
90.07	13342	14178	12220	12139			9441	9426	12757	10959	11354	11471	8922	11829	9799	10050	8806	5086	3135	3773	2078	3090	1371		6472	6156	6109	6091	4074	6774	1772	3110	1935	3271	1980		986	744	744	1179	1021
90.40	13401	14203	12501	12313			9680	9554	12846	10995	11671	11619	9096	12096	9788	10044	8925	5114	3168	3811	2099	3097	1343		6409	6188	6090	6067	4202	6848	1787	3107	1931	3218	1973		992	760	739	1193	1010
90.73	13585	14298	12606	12308			9887	9465	12939	11144	11601	11656	9020	12041	9883	10154	8831	5165	3168	3833	2088	3080	1352		6396	6111	6044	6106	4272	6739	1825	3120	1933	3216	2027		1004	753	730	1208	991
91.06	13917	14283	12792	12514			9951	9842	12829	11101	11652	11736	9250	12177	10048	10186	8840	5260	3151	3807	2112	3129	1357		6569	6297	6151	6128	4238	6906	1831	3145	1940	3220	2028		985	763	748	1203	991
91.39	13525	14243	12764	12631			9918	9726	13202	11096	11811	11582	9223	12166	9908	10223	8766	5249	3156	3806	2098	3140	1351		6513	6314	6217	6341	4294	6977	1820	3169	1946	3248	2071		1005	756	735	1206	986
91.72	13636	14458	12517	12508			9894	9763	13295	11216	11839	11851	9344	12173	10008	10327	9260	5438	3132	3819	2124	3165	1350		6597	6380	6139	6319	4280	7051	1822	3163	1999	3205	2051		1002	765	752	1208	987
92.05	13765	14595	12717	12564			10146	10024	13177	11322	11905	11877	9433	12282	10145	10382	9236	5536	3142	3828	2148	3168	1342		6539	6410	6198	6249	4316	7077	1836	3166	1975	3250	2048		1002	771	746	1193	989
92.38	14146	14544	12648	12843			10346	9811	13403	11307	12080	12079	9528	12544	10155	10504	9069	5567	3170	3810	2134	3196	1371		6625	6417	6417	6373	4288	7092	1870	3180	2012	3199	2022		992	754	736	1197	987
92.71	13705	14427	12911	12601			10141	10039	13269	11545	12144	11950	9599	12414	10387	10537	9329	5465	3147	3780	2141	3200	1393		6724	6530	6376	6298	4361	6967	1829	3188	1975	3240	2046		1003	756	744	1191	991
93.04	13828	14532	13171	12849			10360	9964	13506	11369	12048	12111	9475	12278	10287	10695	9305	5631	3166	3760	2115	3172	1379		6712	6358	6496	6510	4381	7090	1865	3207	1970	3283	1993		1013	760	758	1232	1021
93.37	13918	14581	12829	12697			10405	10284	13427	11571	12047	12088	9585	12708	10416	10945	9487	5754	3180	3746	2137	3188	1424		6801	6489	6479	6446	4424	7192	1856	3212	1987	3280	2014		1036	767	738	1196	1019
93.70	13981	14909	13161	12866			10569	10202	13405	11700	12078	12240	9945	12725	10395	10839	9564	5765	3182	3799	2110	3187	1405		6832	6591	6385	6540	4415	7120	1847	3205	2042	3388	2068		1023	765	754	1197	1012
94.03	13914	14838	13283	13036			10592	9983	13471	11459	12367	12402	9817	12809	10401	10924	9332	5882	3205	3769	2132	3165	1415		6864	6572	6477	6570	4545	7238	1851	3216	2026	3378	2051		1013	762	750	1194	1032
94.36	14332	14755	13355	12900			10642	10172	13665	11606	12180	12292	10021	12756	10572	11084	9511	5801	3197	3818	2137	3170	1414		6861	6615	6447	6581	4523	7251	1843	3197	2009	3356	2009		1009	758	760	1202	1027
94.69	13985	15032	13197	12936			10655	10429	13678	11542	12531	12497	9995	12696	10716	11018	9420	5955	3213	3812	2157	3205	1387		7017	6638	6588	6576	4600	7229	1846	3245	2044	3462	2084		1018	756	738	1203	1002
95.02	13999	15295	12989	12977			10854	10546	13606	11532	12333	12338	10125	12820	10711	11085	9747	6020	3220	3825	2162	3171	1401		7030	6707	6635	6517	4595	7458	1834	3311	2050	3336	2099		1002	756	771	1194	1000
95.35	13968	15059	13342	13124			10887	10468	13516	11509	12381	12546	10145	12744	10760	11263	9897	6072	3202	3839	2158	3213	1398		6920	6651	6626	6582	4605	7439	1893	3298	2051	3437	2059		996	754	750	1201	1020
95.68	13908	14733	13415	13030			10767	10575	13770	11906	12358	12645	10185	12980	10871	11157	9927	6022	3221	3837	2142	3166	1375		7019	6850	6701	6637	4607	7385	1902	3292	2015	3400	2108		998	751	745	1195	994
96.01	13964	15141	13163	13128			11088	10739	13696	12004	12427	12601	10031	12973	11036	11308	10058	6008	3188	3845	2141	3207	1431		7025	6819	6666	6766	4786	7489	1895	3273	2035	3433	2108		1002	756	748	1219	995
96.34	14067	15024	13591	13348			10940	10578	13861	11770	12422	12685	10333	13155	10989	11264	10039	6077	3215	3876	2172	3273	1423		7109	6884	6727	6654	4762	7724	1921	3284	2013	3380	2105		1014	747	746	1212	1015
96.67	14103	15121	13613	13444			10803	10525	13940	11968	12760	12757	10396	13228	10979	11366	10332	6325	3189	3876	2149	3254	1453		7116	6828	6830	6794	4692	7655	1917	3244	2079	3415	2110		985	763	738	1177	990
97.00	14273	14843	13679	13413			11087	10769	13918	12061	12731	12494	10312	13069	11100	11409	10078	6318	3191	3847	2154	3282	1445		7250	6902	6879	6821	4716	7682	1921	3292	2044	3418	2076		991	752	733	1207	1016
97.33	14250	15170	13511	13476			11104	10729	14215	12184	12727	12935	10567	13346	11086	11526	10207	6319	3251	3922	2157	3258	1453		7219	7120	6743	6882	4712	7866	1914	3311	2026	3442	2110		978	770	727	1200	1010
97.66	14263	15356	13839	13617			11159	10772	14162	12271	12535	12853	10406	13102	11126	11685	10515	6498	3285	3911	2169	3285	1443		7299	6979	6757	6905	4763	7761	1920	3323	2066	3510	2139		982	754	735	1182	997
97.99	14448	15127	13992	13886			11420	10687	14169	12365	12875	12832	10517	13470	11275	11457	10490	6609	3304	3892	2179	3339	1459		7472	7137	6905	6943	4808	7801	1902	3364	2058	3529	2112		966	766	736	1195	998
98.32	14348	15151	13867	13783			11152	10813	14178	12311	13059	12901	10459	13496	11170	11574	10658	6555	3294	3919	2191	3331	1446		7295	7015	6966	6866	4809	7785	1918	3345	2056	3542	2140		960	763	712	1203	991
98.65	14443	15389	14056	13467			11209	10674	14209	12284	12784	12710	10477	13538	11217	11471	10775	6574	3291	3939	2192	3396	1427		7471	7279	6901	7001	4888	7659	1904	3325	2037	3583	2134		971	761	710	1189	983
98.98	14223	15474	13916	13979			11501	10983	14402	12216	12960	13241	10733	13464	11557	11823	10770	6724	3324	3930	2218	3399	1440		7453	7181	7050	7077	4942	7757	1908	3300	2044	3559	2148		983	761	726	1179	1008
99.31	14410	15017	14064	13892			11578	10912	14315	12239	12945	13073	10649	13610	11583	11528	11012	6877	3325	4015	2208	3471	1435		7503	7468	6981	7130	4984	7791	1898	3314	2069	3515	2147		970	755	737	1182	1004
99.64	14503	15189	13805	13805			11545	10936	14370	12488	13025	13292	10838	13739	11785	11626	10978	6882	3333	3970	2173	3432	1451		7303	7425	7046	7173	4993	7803	1895	3403	1988	3582	2154		945	769	719	1171	1028
99.97	14499	15185	14092	13732			11658	11131	14178	12424	13125	13269	10934	13595	11494	11888	11007	6943	3357	3962	2200	3476	1456		7442	7512	7067	7126	5059	8005	1913	3395	2050	3581	2150		978	774	725	1167	1006
100.30	14538	15496	13801	14318			11691	10966	14639	12516	13063	13008	11064	13636	11799	11910	11243	7058	3405	3947	2212	3515	1454		7571	7479	7218	7213	5150	8004	1915	3378	2058	3614	2167		987	761	723	1176	1013
100.63	14593	15403	14213	14051			11886	10971	14331	12440	12925	13380	11221	13781	11568	12020	11171	6881	3370	3984	2217	3451	1468		7651	7470	7240	7226	5160	7907	1929	3397	2041	3601	2144		971	764	721	1170	1009
100.96	14540	15152	13790	14234			11736	11323	14358	12398	13036	13043	11021	13962	11779	12029	11227	6850	3429	3996	2206	3499	1435		7670	7575	7145	7151	5099	7978	1983	3415	2064	3600	2155		958	766	725	1153	1015
101.29	14493	15571	14299	14173			11772	11340	14382	12769	13068	13226	10944	13906	11821	12161	11134	7065	3412	3957	2200	3450	1444		7693	7701	7278	7341	5117	8035	1973	3529	2098	3573	2195		968	753	710	1166	1028
101.62	14510	15598	14501	14413			11789	11282	14276	12676	13114	13392	11060	13898	11896	12021	11373	7076	3437	3979	2181	3453	1448		7669	7626	7235	7391	5145	7966	2011	3424	2118	3617	2177		988	759	742	1188	1005
101.95	14678	15632	14400	14481			12103	11399	14422	12500	13197	13521	10830	14161	11859	12297	11417	7230	3452	3934	2227	3505	1455		7736	7532	7287	7448	5186	8107	1956	3464	2072	3567	2160		974	763	738	1194	1015
102.28	14636	15972	14269	14443			12135	11298	14392	12840	13361	13520	11288	14096	11926	12313	11601	7033	3426	3982	2206	3523	1453		7822	7733	7218	7514	5243	8200	1991	3433	2063	3597	2192		966	781	728	1203	1023
102.61	14732	15285	14543	14567			12339	11379	14864	12798	13383	13386	11214	14188	12095	12362	11652	7134	3456	4009	2211	3516	1429		7939	7783	7231	7535	5250	8168	1992	3497	2118	3618	2261		987	779	735	1196	1024
102.94	14587	15590	14369	14492			12425	11363	14306	12691	13377	13442	11515	14173	12232	12246	11551	7314	3449	3972	2243	3542	1447		7871	7823	7325	7432	5217	8397	2016	3437	2107	3679	2241		980	758	726	1193	1026
103.27	14649	15805	14482	14630			12123	11403	14585	12739	13115	13679	11311	14377	12117	12376	11711	7308	3413	4053	2223	3584	1470		7850	7741	7297	7645	5240	8281	2000	3508	2071	3686	2231		980	746	737	1209	1023
103.60	14685	15625	14644	14748			12313	11521	14391	12817	13466	13379	11493	14218	12318	12601	11756	7422	3456	4033	2248	3647	1483		8045	7812	7285	7623	5325	8279	2035	3457	2095	3587	2304		957	744	746	1173	1012
103.93	14332	15811	14216	14853			12436	11554	14554	12775	13452	13657	11472	14151	12370	12314	11724	7355	3456	4006	2247	3642	1523		8065	7883	7288	7733	5352	8382	2004	3455	2094	3667	2257		973	754	732	1207	1020
104.26	14441	15697	14751	14557			12240	11291	14583	12813	13490	13877	11394	14253	12243	12450	11887	7371	3492	4050	2235	3682	1519		8079	7887	7295	7728	5323	8297	2010	3481	2080	3720	2276		979	770	727	1191	1015
104.59	14732	15860	14460	14740			12406	11654	14501	12711	13535	13689	11653	14433	12169	12430	11779	7615	3505	4025	2217	3639	1514		8037	7953	7300	7718	5374	8582	2022	3503	2086	3673	2310		961	750	735	1173	1004
104.92	14298	15848	14746	15001			12474	11591	14670	12681	13421	13829	11582	14340	12245	12647	11504	7627	3463	4039	2282	3708	1498		8061	7903	7516	7788	5422	8580	2034	3474	2080	3727	2266		974	754	735	1164	1039
105.25	14298	15995	14670	14910			12547	11621	14719	12876	13576	13741	11723	14540	12380	12475	11718	7817	3486	4071	2228	3712	1493		8017	7983	7536	7971	5475	8568	1999	3506	2052	3700	2328		989	743	728	1171	1019
105.58	14538	15819	14830	14677			12755	11880	14592	12807	13406	13915	11720	14433	12328	12406	11806	7619	3473	4169	2250	3670	1520		7998	7901	7532	7941	5529	8481	1996	3594	2069	3738	2299		988	728	730	1178	1009
105.91	14633	15939	14903	14961			12779	11910	14549	12976	13500	13885	11848	14484	12662	12820	12185	7753	3513	4116	2276	3799	1539		8009	7881	7560	7907	5508	8530	1974	3519	2129	3822	2316		1000	747	735	1149	1013
106.24	14326	15753	14728	14919			12719	11758	14396	13002	13779	13983	12191	14317	12726	12815	11932	7957	3531	4150	2270	3762	1514		7964	8012	7694	7840	5598	8706	1992	3548	2173	3770	2278		1000	744	734	1153	1010
106.57	14457	15804	14645	14814			12914	11722	14432	13154	13893	14033	12134	14477	12775	13038	12114	8053	3603	4097	2247	3808	1552		8043	8239	7802	8056	5500	8955	2016	3622	2172	3773	2294		988	758	735	1155	1014
106.90	14426	15757	14960	14679			12666	11680	14560	12831	13977	13820	12046	14407	12832	13146	11957	8080	3566	4176	2254	3895	1545		8098	8159	7274	8178	5642	8994	1990	3635	2135	3751	2310		1012	734	734	1171	1011
107.23	14669	15823	14709	15071			12984	11774	14817	13253	13530	14252	11780	14548	12944	12719	12255	7980	3583	4237	2256	3945	1539		8136	8164	7736	8254	5646	8809	1996	3639	2214	3853	2327		1002	755	743	1163	1011
107.56	14614	15931	14912	15182			12958	11913	14622	12993	13774	14292	12030	14496	12904	13233	12070	8209	3648	4271	2276	3956	1516		8209	8218	7571	8053	5650	8894	2007	3716	2184	3827	2300		1000	759	730	1153	1048
107.89	14549	16027	14739	15179			12932	11924	14779	13140	13669	14197	12139	14571	12920	13062	12357	8206	3575	4314	2276	3958	1563		8251	8370	7571	8286	5677	8990	2000	3640	2189	3928	2387		1009	744	739	1159	1021
108.22	14620	15688	14906	15123			13033	11898	14999	13246	13622	13967	12273	14558	12996	12882	12350	8439	3652	4281	2259	4049	1538		8141	8290	7696	8354	5702	8902	1995	3669	2181	3872	2390		986	755	735	1160	1025
108.55	14715	15933	14743	15015			12864	11827	14634	13248	13943	13885	12311	14627	13005	13250	12241	8415	3592	4296	2267	4042	1559		8148	8459	7841	8355	5803	9031	2014	3676	2180	3795	2392		996	757	742	1178	1020
108.88	14392	15972	15048	14764			13160	12113	14998	13121	13775	13833	12166	14541	13209	13179	12347	8422	3641	4397	2252	3975	1575		8292	8462	7790	8350	5872	9209	1999	3714	2179	3877	2436		976	742	746	1161	1016
109.21	14660	15748	15020	15140			12888	12177	15053	13148	13735	14098	12249	14401	13161	13340	12590	8514	3666	4391	2277	4051	1572		8438	8478	7817	8417	5916	9189	1992	3702	2176	3935	2347		990	751	743	1165	1018
109.54	14320	15824	14983	14968			12922	12129	14800	13172	13849	14232	12047	14531	13110	13328	12382	8500	3731	4384	2286	4069	1583		8324	8502	7966	8496	5929	9195	1979	3744	2209	3877	2393		964	756	756	1191	1005
109.87	14447	15844	14894	15536			13277	12215	14822	13359	13995	14182	12230	14557	12853	13758	12289	8508	3664	4520	2250	4120	1603		8482	8493	7980	8533	5966	9149	2008	3784	2175	3884	2375		983	751	748	1186	1036
110.20	14747	15679	14970	15401			13140	12067	14953	13143	13616	14004	12191	14557	13225	13506	12698	8674	3704	4518	2271	4154	1583		8281	8559	8017	8494	6007	9109	1998	3743	2171	3951	2372		990	774	763	1182	1016
110.53	14693	16016	14941	15338			13134	12213	14924	13230	13735	14247	12370	14546	13204	13602	12545	8839	3769	4535	2330	4111	1586		8345	8529	8034	8562	6089	9214	2073	3741	2227	3912	2431		989	777	734	1210	1017
110.86	14757	15917	15123	15264			12977	12097	14978	13217	13699	14122	12343	14505	13248	13079	12780	8963	3762	4526	2315	4199	1584		8602	8595	7979	8636	5911	9122	2085	3829	2258	3945	2422		992	769	758	1173	1022
111.19	14713	15685	14702	15454			13240	12083	14767	13344	13886	14285	12369	14665	13241	13559	12770	8935	3741	4545	2317	4236	1580		8625	8834	7984	8708	5906	9173	2049	3856	2258	3960	2482		992	753	750	1191	1011
111.52	14788	15956	14559	15473			13213	12340	15071	13461	13835	14435	12585	14732	13307	13741	12951	9007	3790	4533	2366	4262	1572		8693	8778	8056	8532	6050	9364	2070	3815	2232	3870	2477		975	759	733	1180	1014
111.85	14766	15886	14991	15688			13511	12262	15191	13631	14123	14225	12498	14707	13342	13828	12784	9130	3768	4566	2383	4240	1562		8567	8847	8172	8576	6107	9337	2115	3827	2222	3920	2492		969	733	732	1189	1001
112.18	14677	15637	14855	15435			13273	12091	14685	13429	13852	14321	12286	14644	13429	13566	12876	8982	3928	4577	2364	4279	1580		8558	8944	8067	8529	6199	9444	2100	3792	2219	3986	2512		1001	731	730	1179	1026
112.51	14480	15854	15032	15505			13153	12129	14970	13609	14100	14447	12429	14932	13611	13719	12800	8996	3868	4765	2319	4283	1554		8628	8983	8229	8590	6255	9554	2118	3853	2242	3924	2475		988	736	740	1177	1021
112.84	14508	15780	15038	15517			13316	12278	15016	13344	13708	14227	12527	14717	13608	13607	13120	9126	3841	4720	2347	4317	1587		8734	9031	8174	8646	6237	9599	2177	3876	2260	3883	2475		993	749	728	1183	996
113.17	14603	15583	14819	15860			13261	12347	15046	13345	14206	14401	12604	14867	13692	13927	13048	9126	3902	4773	2383	4278	1612		8815	9033	8326	8734	6201	9572	2187	3914	2227	4034	2527		985	745	744	1199	1003
113.50	14580	15744	14905	15553			13494	12152	14953	13415	14096	14240	12354	14829	13603	13751	13186	9164	3916	4747	2371	4392	1611		8716	8979	8342	8774	6333	9669	2145	3876	2206	3942	2523		976	757	736	1207	999
113.83	14759	15751	14758	15587			13535	12252	14838	13441	14136	14170	12655	14830	13369	13776	13384	9283	3923	4840	2369	4383	1578		8831	9005	8323	8840	6374	9626	2208	3941	2191	3990	2523		983	757	754	1189	1006
114.16	14547	15676	14991	15543			13819	12262	15192	13571	14259	14155	12467	14570	13667	13707	13379	9217	3977	4830	2382	4432	1628		8852	9174	8433	8880	6423	9649	2195	3902	2225	3936	2551		1000	748	745	1177	1003
114.49	14602	15820	15072	15606			13644	12424	14827	13379	14139	14406	12694	14468	13830	13965	13147	9455	3988	4788	2396	4410	1599		8883	9085	8232	9007	6337	9637	2205	3947	2193	4035	2539		960	761	744	1209	993
114.82	14361	15995	14695	15689			13499	12286	15381	13523	14188	14350	12738	14378	13799	13877	13357	9486	4061	4945	2387	4430	1607		8873	9108	8253	9006	6389	9666	2166	3969	2193	4111	2581		964	741	747	1192	1019
115.15	14836	15571	14792	15389			13489	12375	15366	13445	14056	14318	12704	14591	13654	14093	13272	9632	4069	4966	2384	4397	1594		8811	9116	8453	8828	6497	9566	2181	3921	2385	4129	2560		973	750	731	1197	994
115.48	14610	15806	14788	15956			13700	12220	15196	13575	14082	14203	12439	14737	13901	13726	13476	9549	4025	4958	2419	4461	1621		8967	9250	8294	9090	6448	9766	2215	3963	2345	4143	2606		984	773	751	1190	992
115.81	14514	15679	14570	15818			13629	12226	15213	13566	14138	14321	12569	14502	13713	14365	13450	9653	4052	5000	2423	4485	1630		8924	9121	8469	9200	6506	9632	2177	4057	2293	4125	2621		967	758	751	1192	999
116.14	14458	15549	14949	15639			13642	12366	15149	13469	14068	14335	12616	14760	13870	14058	13491	9866	4062	5049	2386	4521	1617		8968	9260	8471	9254	6669	9946	2227	3967	2278	4211	2608		980	761	746	1186	995
116.47	14492	15747	14849	15708			13614	12440	15217	13700	14193	14284	12510	14523	13942	13986	13180	9968	4118	5068	2443	4508	1613		8867	9350	8476	9261	6582	10079	2221	4046	2331	4036	2634		962	783	742	1177	1017
116.80	14361	15499	15031	15448			13571	12265	15429	13631	14157	14284	12700	14763	13671	14131	13659	10185	4135	5094	2437	4618	1615		9045	9185	8554	9220	6495	10203	2200	4033	2322	4088	2621		957	778	741	1178	1015
117.13	14275	15501	14855	15787			13886	12320	15406	13368	14249	14375	12865	14681	13660	14051	13541	10136	4170	5153	2429	4618	1647		9178	9272	8528	9469	6641	10188	2215	4038	2303	4142	2603		951	765	741	1211	1011
117.46	14217	15618	14721	15693			13689	12319	15359	13674	14314	14500	12779	14647	13963	14096	13466	9946	4173	5167	2398	4591	1622		8970	9475	8588	9403	6696	10167	2245	3974	2304	4107	2633		962	774	730	1203	1013
117.79	14328	15628	14619	15761			13631	12552	15210	13397	14280	14325	12882	14536	14000	14153	13614	9984	4219	5288	2457	4645	1623		9087	9407	8527	9345	6813	10039	2218	4030	2332	4065	2638		967	778	721	1209	1014
118.12	14124	15554	14713	15615			13813	12475	15393	13726	14139	14417	12804	14463	14030	13871	13630	10164	4225	5235	2467	4635	1603		9186	9502	8510	9493	6856	10355	2225	3987	2361	4204	2605		959	784	730	1206	1010
118.45	14252	15463	14708	15670			13765	12358	15327	13604	14180	14293	12839	14609	13993	14316	13617	10208	4350	5205	2490	4709	1642		9154	9436	8674	9456	6780	10182	2305	4069	2322	4267	2635		953	764	714	1217	1013
118.78	14315	15365	14953	15693			13640	12503	15487	13519	14201	14279	12939	14503	13891	14206	13584	10114	4268	5315	2498	4677	1622		9138	9341	8709	9576	6816	10320	2333	4049	2370	4206	2681		967	770	732	1202	1020
119.11	14377	15449	14876	15657			13961	12394	15437	13688	14084	14324	12544	14513	14185	13849	13650	10290	4303	5289	2494	4732	1656		9139	9532	8764	9581	6819	10344	2247	4095	2341	4268	2638		957	761	738	1191	1004
119.44	14353	15500	14597	15751			13908	12586	15218	13554	14338	14365	12736	14545	13986	14355	13685	10444	4302	5387	2481	4751	1650		9087	9586	8654	9454	6965	10359	2321	3963	2352	4303	2651		958	753	731	1211	1021
119.77	14452	15543	14639	15968			13904	12638	15149	13715	14245	14094	13049	14562	14167	14329	13738	10442	4296	5371	2521	4806	1649		9170	9554	8758	9392	6949	10381	2359	4009	2407	4131	2642		1001	747	745	1219	1031
120.10	14182	15255	14586	15882			13785	12679	15016	13671	14231	14484	13030	14528	14236	14412	13814	10456	4239	5429	2585	4883	1629		9281	9472	8708	9526	6986	10270	2314	4028	2445	4263	2624		1009	755	743	1215	1017
120.43	14152	15287	14839	15592			14039	12642	14916	13616	14218	14347	13084	14316	14176	14350	13786	10841	4329	5378	2607	4802	1653		9116	9673	8733	9708	7005	10231	2334	4021	2437	4423	2624		964	765	747	1191	1003
120.76	14060	15319	14398	15593			14037	12648	15392	13716	14225	14306	12948	14380	14146	14623	13750	10705	4291	5443	2525	4911	1684		9235	9600	8818	9639	7107	10369	2337	4108	2442	4285	2679		971	772	756	1191	1023
121.09	14054	15302	14490	15638			13960	12731	15229	13573	14222	14086	13102	14296	14438	14328	13738	10690	4323	5435	2601	4926	1675		9180	9661	8903	9638	6979	10304	2333	4036	2459	4263	2709		962	744	747	1188	985
121.42	14018	15317	14583	15733			13895	12631	15257	13535	14436	14347	12990	14312	14200	14234	13655	10786	4262	5548	2596	4952	1684		9389	9858	8807	9546	6947	10453	2364	4107	2414	4242	2712		962	757	743	1198	1021
121.75	14160	15035	14455	15795			14009	12714	15453	13666	14307	14088	13083	14310	14333	14301	13837	10803	4498	5546	2561	4952	1693		9285	9902	8954	9557	7187	10572	2404	4042	2486	4312	2709		968	766	740	1180	1027
122.08	13859	15088	14637	15689			14131	12638	15516	13621	14293	14224	13150	14319	14187	14444	14022	10928	4516	5617	2636	5023	1669		9483	9698	8840	9760	7100	10581	2397	4004	2463	4221	2687		991	777	741	1194	1013
122.41	14261	14994	14636	15603			13925	12694	15235	13620	14304	14109	13177	14638	14278	14479	14146	11193	4428	5611	2558	5004	1640		9436	9984	8784	9836	7115	10584	2371	4100	2461	4252	2721		960	757	754	1196	1015
122.74	14106	14962	14492	15535			14066	12725	15102	13674	14140	14015	13148	14450	14331	14666	14145	11178	4517	5688	2617	4949	1688		9537	9846	8649	9701	7158	10515	2359	4073	2459	4273	2651		974	753	751	1185	1013
123.07	14073	15042	14410	15614			13915	12567	15116	13617	14215	14205	13234	14562	14213	14351	14107	11245	4444	5669	2673	5044	1696		9530	9849	8867	9764	7326	10696	2375	4167	2463	4276	2684		982	790	755	1190	998
123.40	13922	15116	14545	15501			13903	12780	15342	13670	14272	14221	13131	14498	14271	14626	14185	11197	4533	5736	2723	5101	1678		9499	10010	8801	9895	7211	10724	2398	4180	2452	4363	2722		989	759	762	1202	998
123.73	14021	15201	14525	15538			13949	12794	15338	13647	14325	14329	13314	14530	14353	14433	14160	11075	4444	5678	2733	5216	1664		9462	9887	8886	9912	7297	10789	2392	4132	2470	4378	2717		983	776	750	1195	995
124.06	13887	15035	14638	15257			14123	12820	15281	13625	13977	13968	13157	14301	14434	14521	14274	11225	4616	5796	2656	5137	1686		9571	10050	9081	9839	7333	10695	2440	4023	2517	4446	2710		1004	771	728	1180	1008
124.39	13870	15013	14422	15727			14027	12670	15088	13633	14048	14145	13192	14305	14545	14811	14230	11420	4569	5824	2685	5173	1670		9572	10055	9096	9870	7284	10683	2399	4138	2423	4352	2702		994	773	739	1200	1014
124.72	13995	14898	14495	15394			13811	12720	15352	13595	14213	13964	13222	14305	14434	15002	14292	11383	4660	5810	2729	5262	1713		9590	9884	9006	9853	7322	10830	2460	4113	2432	4383	2693		991	755	747	1219	1022
125.05	13871	15011	14441	15568			14065	12819	15049	13588	13982	14091	13144	14383	14353	14909	14347	11646	4607	5795	2700	5283	1691		9676	9939	8952	9910	7361	10789	2501	4206	2476	4435	2690		1008	750	731	1219	1002
125.38	13850	14862	14695	15744			14091	12701	15182	13566	14265	14169	13018	14384	14414	15031	14333	11487	4616	5845	2704	5298	1712		9711	10018	9102	10023	7435	10914	2482	4146	2542	4350	2665		994	743	747	1205	1029
125.71	13927	14740	14562	15595			13957	12813	14851	13851	14072	14303	13158	14314	14493	14888	14206	11706	4735	5891	2761	5291	1724		9768	10100	9040	10036	7356	11010	2474	4191	2524	4338	2758		1004	744	734	1210	1031
126.04	13820	14819	14470	15662			13994	12749	15420	13753	14219	13867	13074	14278	14418	14621	14317	11475	4703	6006	2826	5376	1753		9677	10211	9109	10007	7368	10955	2517	4229	2494	4359	2791		999	749	743	1197	1023
126.37	13704	14782	14501	15553			13811	12791	15011	13587	14181	13986	13147	14108	14314	14872	14098	11753	4724	6009	2799	5351	1757		9837	10062	8925	10062	7343	11051	2418	4185	2518	4411	2735		1024	745	758	1195	994
126.70	13899	14796	14404	15409			14103	12652	15223	13796	14124	13930	13019	14311	14651	14729	14299	11873	4780	6067	2811	5442	1753		9930	10186	9030	9925	7357	11044	2401	4284	2590	4426	2673		1022	745	756	1169	1007
127.03	13699	14710	14449	15501			14111	12754	15208	13586	13981	14006	13076	14212	14517	14753	13997	11961	4777	6047	2763	5358	1748		9859	10103	8898	10018	7484	10934	2423	4211	2620	4294	2709		996	754	755	1181	1040
127.36	13683	14518	14197	15743			14109	12660	14878	13849	14030	13969	12998	14057	14333	14499	14108	11844	4841	5942	2813	5542	1767		9906	9935	9181	9986	7601	10877	2440	4230	2623	4329	2709		1014	763	737	1178	1029
127.69	13613	14751	14221	15593			13931	12658	15050	13780	13997	13735	13225	14068	14391	14813	13913	11951	4881	6122	2780	5462	1780		9834	10098	9192	10030	7688	10997	2425	4168	2560	4307	2703		1004	760	754	1177	1032
128.02	13657	14517	14277	15552			13812	12814	15248	13622	14084	13878	13092	14201	14505	14565	14209	12013	4858	6001	2868	5536	1816		9955	10077	9147	10137	7679	11021	2542	4258	2674	4381	2747		987	760	754	1186	1032
128.35	13510	14463	14359	15431			14122	12744	14994	13747	13909	13720	12898	14047	14397	14713	14288	12142	4932	6044	2869	5508	1843		9819	10164	9183	10128	7668	11068	2552	4165	2630	4464	2770		993	754	766	1177	1034
128.68	13292	14354	14275	15528			13850	12693	15005	13534	13897	13801	13141	14085	14424	14680	14157	11797	4881	6113	2866	5587	1824		9712	10242	9276	10223	7607	11057	2509	4283	2670	4470	2777		989	759	735	1198	1031
129.01	13402	14415	14359	15300			13858	12679	14631	13458	13810	13910	13023	14020	14386	14670	14190	11882	4902	6161	2887	5582	1815		9932	10168	9216	10214	7617	11015	2496	4286	2590	4527	2782		994	762	744	1190	1064
129.34	13512	14378	14092	15457			13826	12652	14711	13507	13901	13704	13104	13979	14518	14658	14240	12167	4995	6244	2899	5607	1850		9950	10244	9155	10276	7712	11105	2554	4235	2701	4465	2802		1010	762	762	1189	1038
129.67	13534	14472	13840	15343			13803	12764	14885	13523	14009	13752	12843	13908	14615	14449	13977	11728	4860	6146	2929	5613	1836		9911	10263	9135	10184	7633	11106	2571	4265	2684	4399	2754		997	752	740	1189	1045
130.00	13386	14425	14118	15426			13864	12710	14712	13630	13861	13729	13094	13935	14235	14702	14024	11824	4995	6338	2949	5668	1864		9845	10329	9271	10086	7790	11107	2549	4438	2648	4626	2746		1010	767	735	1167	1034
130.33	13410	14356	14003	15372			14018	12683	14466	13483	13874	13695	13077	13792	14317	14989	14145	12221	5038	6326	2979	5602	1842		9949	10423	9336	10127	7706	11102	2536	4403	2672	4612	2729		990	746	738	1190	1038
130.66	13484	14233	14028	15347			13920	12504	14830	13345	13829	13661	13090	13849	14342	14502	13976	12230	5009	6396	3011	5595	1891		10020	10332	9378	10135	7898	11188	2529	4350	2664	4476	2785		979	757	725	1194	1015
130.99	13307	14049	13925	15332			13763	12609	14672	13419	13743	13695	13071	13811	14372	14512	14092	12197	5005	6340	2909	5667	1896		9918	10227	9282	10262	7788	11167	2568	4346	2637	4681	2754		970	755	742	1177	1020
131.32	13291	14267	13965	15339			13926	12594	14612	13306	13909	13493	12988	13730	14229	14633	14318	12325	5034	6442	2959	5677	1901		9913	10458	9335	10185	7811	11152	2587	4402	2553	4583	2783		970	762	738	1185	1021
131.65	13359	14173	13726	15259			13765	12663	14432	13325	13665	13395	12976	13726	14001	14696	14267	12343	5158	6441	2993	5709	1956		9932	10431	9290	10176	7868	11150	2566	4365	2694	4545	2748		990	748	725	1184	1021
131.98	13222	14093	13873	15254			13696	12633	14490	13416	13647	13401	12914	13729	14091	14776	14232	12491	5157	6434	2961	5692	1964		10047	10562	9358	10303	7890	11072	2567	4378	2720	4496	2808		970	744	722	1160	1014
132.31	13115	14147	13663	15260			13698	12507	14550	13211	13630	13472	12949	13603	14050	14505	14266	12363	5088	6487	3018	5755	1947		9944	10530	9372	10253	7848	11100	2576	4402	2735	4628	2833		971	747	735	1205	1002
132.64	13204	14059	13771	15121			13792	12615	14613	13367	13661	13511	12955	13634	14231	14667	14238	12427	5168	6519	3012	5731	1935		9794	10543	9406	10412	7878	11206	2566	4403	2711	4520	2744		976	745	731	1178	1007
132.97	13211	13959	13637	15112			13608	12605	14443	13367	13641	13607	12982	13454	14230	14598	14054	12385	5171	6727	3035	5836	1977		9927	10607	9395	10352	7873	11032	2537	4363	2670	4565	2785		972	749	722	1173	1002
133.30	13223	13942	13557	15006			13631	12482	14304	13273	13523	13546	12957	13606	13995	14641	14297	12513	5215	6592	3096	5754	1986		9977	10540	9366	10488	7960	11410	2578	4403	2683	4789	2807		949	739	737	1165	1001
133.63	13023	13799	13574	15085			13637	12538	14178	13237	13590	13357	12887	13490	14251	14638	14361	12438	5195	6567	3107	5828	1958		9908	10576	9413	10393	7814	11239	2641	4337	2684	4655	2828		971	735	739	1159	1011
133.96	12908	13901	13502	15006			13547	12446	14139	13209	13480	13267	12995	13548	14366	14738	14097	12654	5270	6653	3060	5858	1985		9893	10889	9394	10382	7981	11134	2632	4339	2743	4699	2790		961	754	734	1168	1027
134.29	12945	13864	13584	15024			13671	12457	14378	13195	13454	13267	12882	13498	13998	14506	14293	12566	5242	6659	3118	5882	2011		9855	10789	9501	10473	7898	11107	2600	4375	2671	4641	2873		996	761	728	1140	995
134.62	12928	13719	13415	14869			13641	12479	14397	13136	13608	13251	12773	13248	14113	14555	14206	12126	5317	6694	3081	5897	1963		9795	10810	9442	10474	7938	11129	2611	4354	2705	4655	2809		973	757	725	1148	1017
134.95	12838	13732	13294	14958			13574	12493	14313	13114	13527	13373	13015	13494	14290	14499	14154	12384	5302	6717	3047	5899	1993		9886	10823	9353	10323	7932	11342	2604	4306	2698	4609	2812		960	748	732	1152	1006
135.28	12854	13793	13396	15128			13471	12323	14095	13248	13483	13107	12910	13297	13980	14370	13900	12544	5358	6888	3106	5975	1984		9848	10740	9399	10456	8081	11231	2666	4284	2753	4670	2788		978	767	725	1153	1001
135.61	12971	13692	13365	14856			13454	12402	14257	12952	13398	13110	12906	13322	14032	14435	14084	12522	5387	6768	3167	6075	2034		9955	10945	9356	10448	8039	11314	2684	4323	2737	4656	2802		976	758	726	1158	989
135.94	12876	13745	13451	14930			13530	12440	14261	13205	13450	13094	12692	13338	13972	14456	14002	12447	5419	6821	3154	6067	2007		9940	10929	9452	10547	8052	11196	2652	4223	2733	4590	2759		975	758	732	1150	992
136.27	12711	13774	13399	14764			13580	12365	14026	13095	13332	13179	12762	13259	14050	14591	14156	12684	5464	6785	3153	6071	2039		9913	10844	9434	10448	8112	11233	2721	4330	2786	4526	2850		954	753	751	1156	1012
136.60	12848	13622	13396	14763			13360	12305	14034	13030	13226	13076	12948	13191	13929	14540	13887	12831	5477	6900	3237	6035	2037		9930	10899	9414	10642	8098	11292	2688	4438	2653	4765	2886		950	742	744	1185	1001
136.93	12874	13584	13271	14845			13564	12267	13916	13100	13244	13120	12865	13117	14102	14591	14280	12598	5471	7027	3180	6115	2021		9851	10871	9403	10583	8091	11370	2605	4301	2788	4727	2812		949	750	758	1183	986
137.26	12773	13562	13249	14806			13402	12314	14026	13002	13373	13034	12805	13192	13742	14451	14050	12945	5498	6979	3237	6048	2041		9890	10947	9473	10511	8192	11431	2642	4463	2797	4752	2870		985	738	756	1161	979
137.59	12689	13567	13331	14930			13402	12305	14106	12973	13297	12981	12601	12995	13874	14516	13921	12943	5521	7000	3292	6166	2039		9844	10969	9478	10552	8066	11363	2665	4438	2719	4714	2792		980	739	769	1184	1008
137.92	12691	13395	13155	14627			13466	12379	13888	12953	13249	13063	12608	13069	14004	14625	13837	12404	5572	7052	3293	6108	2080		10031	11012	9436	10568	8049	11364	2665	4462	2736	4661	2794		982	737	768	1191	1005
138.25	12667	13406	13094	14859			13298	12286	13914	13041	13156	12852	12672	13138	13889	14400	13988	12750	5453	7083	3333	6210	2077		9988	10834	9559	10553	8048	11327	2721	4477	2810	4700	2860		985	749	762	1179	1008
138.58	12651	13411	12965	14712			13200	12259	13861	13011	13116	12977	12641	12975	13916	14406	13897	12862	5623	7108	3328	6130	2094		9910	10967	9486	10686	8126	11263	2679	4416	2776	4672	2917		974	761	761	1183	1007
138.91	12604	13283	13122	14732			13130	12310	13795	13047	13043	12891	12549	12983	13905	14571	13943	12630	5588	7013	3380	6169	2031		9972	11042	9435	10651	8288	11372	2640	4422	2808	4735	2967		993	746	767	1162	1009
139.24	12633	13292	13004	14643			13099	12232	13809	12902	13215	12848	12598	12976	13849	14431	14003	12841	5641	7140	3391	5216	2070		9960	11037	9333	10673	8192	11491	2653	4492	2808	4718	2949		965	738	747	1176	1015
139.57	12627	13222	12989	14512			13356	12217	13706	12749	13063	12971	12574	13064	13771	14429	13874	12823	5736	7077	3495	6230	2057		9967	11035	9419	10685	8291	11361	2690	4525	2802	4774	2888		963	744	736	1166	1022
139.90	12664	13336	13036	14471			13369	12227	13707	12923	13142	12888	12625	12802	13879	14500	13902	12874	5666	7253	3503	6269	2077		10000	11073	9539	10652	8242	11358	2668	4450	2834	4661	2915		967	741	748	1177	1007
140.23	12606	13301	12890	14517			13187	12146	13543	12894	12982	12807	12584	12884	13848	14417	13876	12872	5830	7180	3521	6273	2040		10036	11146	9481	10754	8171	11253	2738	4529	2879	4782	2949		969	745	753	1157	1011
140.56	12454	13155	12861	14387			13211	12141	13567	12857	13025	12825	12580	12843	13840	14459	13649	12892	5877	7165	3515	6203	2091		10021	11120	9369	10513	8258	11376	2770	4494	2926	4703	2940		951	751	757	1190	1010
140.89	12497	13264	12758	14418			13081	12158	13683	12784	13000	12642	12577	12811	13751	14525	13882	13018	5927	7278	3498	6392	2125		10122	11227	9372	10611	8390	11443	2747	4572	2927	4783	2987		965	754	762	1156	979
141.22	12535	13124	12817	14479			12993	12161	13731	12716	12973	12666	12547	12637	13773	14181	13800	13191	5858	7314	3608	6300	2184		10082	11063	9484	10566	8362	11512	2760	4502	2846	4804	2982		988	752	766	1148	988
141.55	12414	13078	12827	14384			12986	12077	13558	12742	12841	12637	12533	12706	13511	14345	13720	12919	5846	7449	3570	6423	2162		9836	11080	9448	10832	8383	11434	2670	4458	2837	4886	3014		990	764	750	1160	971
141.88	12492	13125	12846	14488			13027	12100	13458	12649	12813	12597	12500	12814	13806	14360	13774	13035	5771	7446	3595	6386	2116		10086	11087	9480	10769	8430	11437	2673	4512	2873	4852	3008		964	771	763	1170	993
142.21	12438	13009	12655	14428			13115	12028	13450	12783	12840	12704	12466	12621	13730	14316	13452	12838	5892	7360	3604	6360	2175		9845	11217	9544	10736	8367	11415	2738	4533	2888	4794	3076		958	765	757	1171	1002
142.54	12396	13015	12687	14363			12914	12022	13458	12668	12970	12560	12433	12668	13594	14287	13660	12716	5923	7383	3674	6418	2186		9954	11225	9524	10707	8316	11522	2807	4671	2904	4882	3029		963	752	763	1179	1013
142.87	12339	13035	12679	14216			12850	12018	13437	12709	12829	12623	12402	12555	13500	14333	13648	12822	5869	7492	3630	6433	2177		10048	11169	9483	10796	8215	11426	2799	4602	2824	4885	2988		931	741	752	1169	992
143.20	12254	12920	12670	14155			13011	12075	13468	12590	12727	12460	12356	12526	13440	14172	13698	12786	5969	7536	3643	6435	2199		10023	11310	9481	10708	8210	11367	2682	4548	2872	4979	3091		938	748	763	1167	1010
143.53	12306	12978	12559	14178			12964	12020	13351	12598	12722	12459	12407	12540	13595	14229	13471	12913	5997	7480	3685	6549	2180		9841	11086	9399	10702	8387	11426	2821	4655	2884	4971	3091		951	741	727	1156	1013
143.86	12227	12879	12490	14168			12869	11994	13360	12418	12711	12476	12373	12520	13499	14239	13619	13087	5929	7629	3735	6511	2200		10035	11246	9411	10670	8421	11418	2784	4654	2916	4850	3038		947	755	735	1154	1020
144.19	12226	12808	12414	14032			12874	11971	13225	12498	12742	12487	12283	12514	13572	14242	13449	13084	6094	7539	3745	6390	2246		10028	11217	9464	10827	8420	11466	2801	4618	2959	4996	3149		943	742	730	1179	1003
144.52	12186	12750	12434	14125			12740	11902	13268	12620	12718	12432	12292	12544	13315	14246	13514	13064	6139	7708	3751	6592	2290		9925	11083	9436	10640	8300	11524	2763	4521	2934	5035	3095		938	732	729	1148	989
144.85	12175	12754	12483	13989			12729	11941	13201	12557	12630	12295	12376	12439	13604	14203	13604	12919	6075	7716	3774	6606	2256		10014	11134	9457	10896	8421	11497	2874	4588	2923	4941	3065		931	738	735	1164	1005
145.18	12165	12769	12303	14073			12740	11874	13256	12532	12632	12325	12296	12431	13471	14151	13410	13181	6075	7638	3702	6589	2278		9887	11156	9496	10797	8254	11478	2752	4594	2889	4922	3238		937	746	729	1172	991
145.51	12120	12769	12356	13920			12624	11873	12945	12479	12604	12400	12324	12363	13326	14162	13367	13023	6185	7654	3731	6608	2315		9981	11175	9363	10782	8371	11499	2754	4637	2975	4957	3129		933	773	734	1176	1009
145.84	12093	12728	12338	13914			12757	11852	13103	12550	12550	12376	12367	12318	13395	14099	13345	12928	6245	7755	3775	6649	2320		10030	11222	9321	10766	8258	11467	2779	4611	2958	4991	3100		932	752	748	1167	986
146.17	12105	12658	12318	13741			12544	11847	13024	12431	12503	12216	12262	12270	13366	14018	13437	13212	6177	7789	3827	6596	2315		9995	11274	9431	10815	8482	11475	2783	4559	2982	4927	3211		913	755	748	1156	992
146.50	12087	12756	12302	13917			12475	11862	13128	12439	12532	12348	12138	12199	13378	14111	13380	12974	6192	7767	3757	6739	2301		10048	11150	9428	10875	8412	11458	2898	4597	2970	5107	3215		918	742	743	1167	981
146.83	12054	12595	12371	13841			12446	11789	13075	12348	12516	12272	12099	12284	13425	13981	13316	13156	6246	8029	3908	6738	2312		9954	11222	9477	10858	8428	11448	2837	4779	3036	5145	3189		918	750	763	1137	990
147.16	11957	12596	12145	13800			12426	11764	12881	12304	12516	12262	12162	12203	13345	14165	13283	12901	6349	7928	3901	6662	2345		9896	11225	9542	10734	8390	11463	2902	4707	3014	5241	3219		921	754	742	1161	969
147.49	12019	12519	12126	13500			12427	11792	12912	12387	12435	12174	12150	12121	13431	14112	13270	12957	6312	7778	3951	6728	2384		9929	11170	9537	10721	8488	11459	2874	4713	2998	5171	3141		928	747	736	1156	980
147.82	11893	12549	12284	13654			12397	11719	12995	12306	12328	12244	12081	12195	13280	13960	13220	12962	6357	7754	3921	6669	2390		9923	11267	9555	10874	8451	11398	2897	4721	2991	5033	3119		927	747	737	1151	994
148.15	11864	12510	12239	13578			12421	11798	12892	12325	12345	12141	12097	12120	13290	14006	13159	13021	6351	7982	4022	6816	2424		9977	11303	9440	10738	8514	11376	2860	4719	2920	5139	3136		943	750	726	1149	981
